# Supplementary material for: Uncovering the hidden marine sponge microbiome by applying a multi-primer approach
Source: Sci Rep. 2019 Apr 17;9:6214. doi: 10.1038/s41598-019-42694-w (PMC6470215; doi:10.1038/s41598-019-42694-w)
Supplement: Supplementary file 2 — Dataset 1 [file 41598_2019_42694_MOESM2_ESM.xlsx]

## Sheet: Sheet1
DATASET S1 Number of unique and total affiliated (known & named) genera revealed by each of five region-specific primer sets on Illumina MiSeq platform for four sponge species.
Sponge Aplysina archeri
V1V3	V4	V4V5	V5V8	V6V9
Acidipila	Aciditerrimonas	Aciditerrimonas	Acetomicrobium	Alcanivorax
Acidobacterium	Alkalispirillum	Alkalispirillum	Acetonema	Aliihoeflea
Aquihabitans	Aquihabitans	Aquibacter	Acidimicrobium	Alkalibacterium
Arthrobacter	Bartonella	Aquihabitans	Aciditerrimonas	Alloiococcus
Brevibacterium	Blastopirellula	Blastopirellula	Alcanivorax	Ammoniphilus
Caenispirillum	Candidatus Methylomirabilis	Conexibacter	Anaerolinea	Bacillus
Candidatus Methylomirabilis	Candidatus Puniceispirillum	Cyanothece	Blastopirellula	Candidatus Portiera
Candidatus Puniceispirillum	Candidatus Solibacter	Dehalobacter	Bryobacter	Candidatus Rhabdochlamydia
Candidatus Solibacter	Clostridium	Desulfomonile	Calderihabitans	Clostridium
Clostridium	Conexibacter	Ectothiorhodospira	Caldilinea	Ectothiorhodospira
Coraliomargarita	Cyanothece	Endozoicomonas	Cobetia	Fischerella
Cryobacterium	Dehalobacter	Ferrimicrobium	Conexibacter	Gangjinia
Cyanobium	Desulfomonile	Formivibrio	Dehalococcoides	Halorhodospira
Deferribacter	Ectothiorhodospira	Granulosicoccus	Desulfacinum	Halothiobacillus
Desulfomonile	Endozoicomonas	Halioglobus	Desulfothermus	Lactobacillus
Desulfovibrio	Ferrimicrobium	Halochromatium	Dissulfuribacter	Legionella
Devosia	Halochromatium	Henriciella	Ectothiorhodospira	Levilinea
Formivibrio	Henriciella	Iamia	Eggerthella	Marinilactibacillus
Frigoribacterium	Hoeflea	Jannaschia	Endozoicomonas	Marinobacter
Frondihabitans	Iamia	Laceyella	Flavobacterium	Methanococcus
Granulicella	Jannaschia	Lacibacterium	Gaiella	Microbulbifer
Halorhodospira	Laceyella	Lactobacillus	Gemmatimonas	Natronobacillus
Hippea	Lactobacillus	Litorilinea	Geobacter	Oceanicaulis
Hydrogenivirga	Litorilinea	Nitrosopumilus	Geodermatophilaceae	Pelobacter
Hydrogenobacter	Nitrosopumilus	Nitrospira	Geothermobacter	Planctomyces
Hydrogenobaculum	Nitrospira	Octadecabacter	Geothermobacterium	Propionibacterium
Iamia	Oceanibaculum	Persephonella	Hahella	Rhodobaca
Lacibacterium	Octadecabacter	Phaeocystidibacter	Halochromatium	Rhodobacter
Lactobacillus	Olleya	Planifilum	Hippea	Salinivibrio
Limimonas	Persephonella	Prochlorococcus	Holophaga	Spirochaeta
Magnetovibrio	Prochlorococcus	Rhodopirellula	Iamia	Thermoanaerobacter
Maricaulis	Pseudomonas	Rhodothermus	Kordiimonas	Truepera
Niastella	Rhodopirellula	Rhodovulum	Levilinea	Vibrio
Nitratiruptor	Rhodothermus	Rudaea	Longilinea
Olsenella	Rhodovulum	Sneathiella	Magnetospira
Pelagicola	Roseibacillus	Solirubrobacter	Marinobacter
Planifilum	Rudaea	Sphaerobacter	Megasphaera
Pseudothermotoga	Sneathiella	Spirochaeta	Methylogaea
Rhodopirellula	Solirubrobacter	Stanieria	Nitrosopumilus
Rhodothermus	Sphaerobacter	Tepidibacter	Nitrospina
Roseiflexus	Spirochaeta	Thermaerobacter	Ornatilinea
Roseomonas	Tepidibacter	Thermobaculum	Patulibacter
Roseospirillum	Thermaerobacter	Thermodesulforhabdus	Pectinatus
Sphaerobacter	Thermobaculum	Thermovenabulum	Pelobacter
Spirochaeta	Thermodesulforhabdus	Thioalbus	Planomicrobium
Streptomyces	Thermovenabulum	Thioalkalivibrio	Propionibacterium
Synechococcus	Thioalbus	Thioprofundum	Propionicimonas
Syntrophorhabdus	Thioalkalivibrio		Pseudomonas
Thermodesulfobium	Thioprofundum		Rhodobacter
Thermodesulfovibrio			Rhodovulum
Thermoflexus			Rubrivirga
Thiobios			Skermanella
Thiococcus			Solirubrobacter
Thiohalocapsa			Spiribacter
			Spirochaeta
			Steroidobacter
			Synechococcus
			Syntrophomonas
			Syntrophus
			Thalassobaculum
			Thermasporomyces
			Thermoanaerobaculum
			Thermodesulfobium
			Thermoleophilum
			Thermolithobacter
			Thioalbus
			Thioalkalivibrio
			Thiohalocapsa
			Thiohalophilus
			Thioprofundum

## Sheet: Sheet2
DATASET S1 Number of unique and total affiliated (known & named) genera revealed by each of five region-specific primer sets on Illumina MiSeq platform for four sponge species.
Sponge Halichondria okadai
V1V3	V4	V4V5	V5V8	V6V9
Anabaena	Aciditerrimonas	Aciditerrimonas	Aciditerrimonas	Actinobacillus
Aquibacter	Algibacter	Algibacter	Actibacter	Alcanivorax
Aquihabitans	Alkalispirillum	Alkalispirillum	Afifella	Aliihoeflea
Arthrobacter	Aquihabitans	Aquibacter	Algibacter	Alkalibacterium
Azospirillum	Blastopirellula	Aquihabitans	Alkalilimnicola	Alloiococcus
Bauldia	Conexibacter	Bartonella	Anaerolinea	Bacillus
Brumimicrobium	Cyanothece	Blastopirellula	Blastopirellula	Caldilinea
Caenispirillum	Dehalobacter	Candidatus Methylomirabilis	Brevundimonas	Candidatus Portiera
Candidatus Methylomirabilis	Ectothiorhodospira	Candidatus Puniceispirillum	Candidatus Portiera	Candidatus Rhabdochlamydia
Candidatus Puniceispirillum	Ekhidna	Candidatus Solibacter	Chlamydia	Clostridium
Candidatus Solibacter	Endozoicomonas	Clostridium	Chroococcales	Devosia
Coxiella	Ensifer	Conexibacter	Cohaesibacter	Ectothiorhodospira
Cryobacterium	Ferrimicrobium	Cyanothece	Conexibacter	Fischerella
Cyanobium	Geodermatophilus	Dehalobacter	Cystobacter	Gangjinia
Desulfomonile	Granulosicoccus	Desulfomonile	Dehalococcoides	Halorhodospira
Dethiosulfovibrio	Halioglobus	Ectothiorhodospira	Desulfacinum	Halothiobacillus
Devosia	Halochromatium	Ekhidna	Dissulfuribacter	Lactobacillus
Granulicella	Henriciella	Endozoicomonas	Ekhidna	Levilinea
Hippea	Hoeflea	Ensifer	Endozoicomonas	Marichromatium
Hydrogenivirga	Jannaschia	Ferrimicrobium	Filomicrobium	Marinilactibacillus
Iamia	Kordia	Formivibrio	Fischerella	Marinobacter
Laceyella	Lactobacillus	Geodermatophilus	Flavobacterium	Methanococcus
Lactobacillus	Litorilinea	Granulosicoccus	Gaetbulibacter	Microbulbifer
Magnetovibrio	Nitrospira	Halioglobus	Gaiella	Natronobacillus
Moraxella	Oceanibaculum	Halochromatium	Gangjinia	Oceanicaulis
Niastella	Octadecabacter	Henriciella	Geobacter	Ochrobactrum
Nisaea	Olleya	Hoeflea	Geothermobacterium	Paracoccus
Pelagicola	Persephonella	Iamia	Gilvibacter	Pelobacter
Persephonella	Phaeocystidibacter	Jannaschia	Halorhodospira	Perlucidibaca
Pseudothermotoga	Planifilum	Kordia	Hoeflea	Planctomyces
Psychroserpens	Prochlorococcus	Laceyella	Iamia	Propionibacterium
Rhodopirellula	Pseudofulvibacter	Litorilinea	Kordiimonas	Rhodobaca
Rhodothermus	Pseudomonas	Nitrospira	Kribbella	Rhodobacter
Roseospirillum	Rhodopirellula	Oceanibaculum	Lacibacterium	Salinivibrio
Sphaerobacter	Rhodothermus	Octadecabacter	Lactobacillus	Spirochaeta
Sphingopyxis	Roseibium	Olleya	Megasphaera	Thermoanaerobacter
Spirochaeta	Rudaea	Phaeocystidibacter	Meridianimaribacter	Truepera
Streptomyces	Sagittula	Phyllobacterium	Methylogaea	Vibrio
Synechococcus	Solirubrobacter	Planifilum	Microbulbifer
Syntrophorhabdus	Spirochaeta	Prochlorococcus	Neorickettsia
Tahibacter	Stanieria	Pseudofulvibacter	Nitrosopumilus
Terracoccus	Tahibacter	Pseudomonas	Nitrospina
Thermoflexus	Thermaerobacter	Rhodopirellula	Oceanibacterium
Thioalbus	Thermovenabulum	Roseibacillus	Ochrobactrum
Thiobios	Thioalbus	Roseibium	Ornatilinea
Thiococcus	Thioalkalivibrio	Rudaea	Owenweeksia
Thiohalocapsa		Sagittula	Pectinatus
Trichormus		Sneathiella	Pelobacter
Vibrio		Solirubrobacter	Phyllobacterium
		Spirochaeta	Planktotalea
		Stanieria	Propionibacterium
		Tepidibacter	Pseudovibrio
		Thermaerobacter	Rhodobacter
		Thermobaculum	Rhodopirellula
		Thermodesulforhabdus	Rhodothermus
		Thermovenabulum	Rhodovulum
		Thioalkalivibrio	Roseibacterium
		Thioprofundum	Ruegeria
			Sneathiella
			Solirubrobacter
			Sphaerobacter
			Spiribacter
			Spirochaeta
			Synechococcus
			Terasakiella
			Thermoleophilum
			Thioalkalivibrio
			Thiohalophilus
			Wenyingzhuangia

## Sheet: Sheet3
DATASET S1 Number of unique and total affiliated (known & named) genera revealed by each of five region-specific primer sets on Illumina MiSeq platform for four sponge species.
Sponge Igernella notabilis
V1V3	V4	V4V5	V5V8	V6V9
Acidipila	Aciditerrimonas	Aciditerrimonas	Acetomicrobium	Acetonema
Acidobacterium	Algibacter	Algibacter	Acetonema	Actinobacillus
Alkalispirillum	Alkalispirillum	Aquibacter	Aciditerrimonas	Alcanivorax
Aquihabitans	Aquibacter	Aquihabitans	Algibacter	Aliihoeflea
Arthrobacter	Aquihabitans	Bartonella	Aliihoeflea	Alkalibacterium
Brevibacterium	Blastopirellula	Blastopirellula	Anaerolinea	Bacillus
Brumimicrobium	Candidatus Methylomirabilis	Candidatus Solibacter	Aquamicrobium	Bacteroides
Caenispirillum	Candidatus Puniceispirillum	Clostridium	Blastopirellula	Candidatus Portiera
Candidatus Methylomirabilis	Candidatus Solibacter	Conexibacter	Bryobacter	Candidatus Rhabdochlamydia
Candidatus Pelagibacter	Clostridium	Dehalobacter	Calderihabitans	Clostridium
Candidatus Puniceispirillum	Conexibacter	Desulfomonile	Caldilinea	Devosia
Coraliomargarita	Cyanothece	Ectothiorhodospira	Candidatus Portiera	Ectothiorhodospira
Cryobacterium	Dehalobacter	Ekhidna	Chroococcales	Fischerella
Cyanobium	Desulfomonile	Endozoicomonas	Cobetia	Gangjinia
Deferribacter	Ectothiorhodospira	Ferrimicrobium	Conexibacter	Halorhodospira
Desulfomonile	Endozoicomonas	Formivibrio	Dehalococcoides	Halothiobacillus
Desulfovibrio	Ferrimicrobium	Geodermatophilus	Desulfacinum	Hydrogenobaculum
Dethiosulfovibrio	Granulosicoccus	Granulosicoccus	Desulfothermus	Lactobacillus
Devosia	Halioglobus	Halioglobus	Desulfovibrio	Legionella
Formivibrio	Halochromatium	Halochromatium	Dissulfuribacter	Levilinea
Frigoribacterium	Henriciella	Henriciella	Ectothiorhodospira	Marinilactibacillus
Frondihabitans	Hoeflea	Hoeflea	Eggerthella	Marinobacter
Geodermatophilus	Iamia	Iamia	Endozoicomonas	Microbulbifer
Granulicella	Jannaschia	Jannaschia	Filomicrobium	Natronobacillus
Halorhodospira	Kordia	Kordia	Fischerella	Oceanicaulis
Hippea	Laceyella	Laceyella	Flavobacterium	Ochrobactrum
Hydrogenivirga	Lacibacterium	Lacibacterium	Gaetbulibacter	Paracoccus
Hydrogenobacter	Lactobacillus	Lactobacillus	Gaiella	Planctomyces
Hydrogenobaculum	Litorilinea	Litorilinea	Gangjinia	Propionibacterium
Iamia	Nitrosopumilus	Nitrosopumilus	Gemmatimonas	Rhodobaca
Lactobacillus	Nitrospira	Nitrospira	Geobacter	Rhodobacter
Limimonas	Octadecabacter	Octadecabacter	Geodermatophilaceae	Rubrivirga
Magnetovibrio	Olleya	Olleya	Geothermobacter	Salinivibrio
Maricaulis	Persephonella	Persephonella	Geothermobacterium	Spirochaeta
Maritalea	Phaeocystidibacter	Phaeocystidibacter	Gilvibacter	Steroidobacter
mitochondria-1	Phyllobacterium	Phyllobacterium	Hahella	Thalassobius
Niastella	Planifilum	Planifilum	Halochromatium	Thermoanaerobacter
Nitratiruptor	Prochlorococcus	Prochlorococcus	Hippea	Thioalkalivibrio
Olsenella	Pseudofulvibacter	Pseudofulvibacter	Holophaga	Truepera
Pelagicola	Pseudomonas	Pseudomonas	Iamia	Vibrio
Pseudothermotoga	Rhodopirellula	Rhodopirellula	Joostella
Psychroserpens	Rhodothermus	Rhodothermus	Kordiimonas
Rhodopirellula	Rhodovulum	Rhodovulum	Kribbella
Rhodothermus	Roseibacillus	Roseibium	Legionella
Roseibacillus	Roseibium	Rudaea	Levilinea
Roseiflexus	Rudaea	Sagittula	Longilinea
Roseomonas	Sagittula	Sneathiella	Magnetospira
Roseospirillum	Sneathiella	Solirubrobacter	Marinobacter
Ruegeria	Solirubrobacter	Sphaerobacter	Megasphaera
Sphaerobacter	Sphaerobacter	Spirochaeta	Meridianimaribacter
Spirochaeta	Spirochaeta	Stanieria	Mesorhizobium
Streptomyces	Stanieria	Tepidibacter	Methylogaea
Synechococcus	Tepidibacter	Thermaerobacter	Microbulbifer
Syntrophorhabdus	Thermaerobacter	Thermobaculum	Neorickettsia
Terracoccus	Thermobaculum	Thermodesulforhabdus	Nitrosopumilus
Thermodesulfobium	Thermodesulforhabdus	Thermovenabulum	Nitrospina
Thermodesulfovibrio	Thermovenabulum	Thioalbus	Ochrobactrum
Thermoflexus	Thioalbus	Thioalkalivibrio	Ornatilinea
Thiobios	Thioalkalivibrio	Thioprofundum	Owenweeksia
Thiococcus	Thioprofundum		Patulibacter
Thiohalocapsa			Pectinatus
Trichormus			Pelobacter
			Planctomyces
			Planktotalea
			Planomicrobium
			Propionibacterium
			Propionicimonas
			Pseudahrensia
			Rhizobium
			Rhodobacter
			Rhodopirellula
			Rhodovulum
			Rubrivirga
			Ruegeria
			Skermanella
			Solirubrobacter
			Spiribacter
			Spirochaeta
			Steroidobacter
			Synechococcus
			Syntrophomonas
			Syntrophus
			Thalassobaculum
			Thalassobius
			Thermasporomyces
			Thermoanaerobaculum
			Thermodesulfobium
			Thermoleophilum
			Thermolithobacter
			Thioalkalivibrio
			Thiohalocapsa
			Thiohalophilus
			Wenyingzhuangia

## Sheet: Sheet4
DATASET S1 Number of unique and total affiliated (known & named) genera revealed by each of five region-specific primer sets on Illumina MiSeq platform for four sponge species.
Sponge Tedania tubulifera
V1V3	V4	V4V5	V5V8	V6V9
Acidithiomicrobium	Aciditerrimonas	Aciditerrimonas	Acetomicrobium	Achromobacter
Acidobacterium	Alkalispirillum	Alkalispirillum	Acetonema	Acidovorax
Anabaena	Aquihabitans	Aquibacter	Aciditerrimonas	Agrobacterium
Aquihabitans	Bartonella	Aquihabitans	Aliihoeflea	Allobaculum
Arthrobacter	Blastopirellula	Bartonella	Alphaproteobacteria	Bacteroides
Brevibacterium	Clostridium	Blastopirellula	Anaerolinea	Brevibacterium
Caenispirillum	Conexibacter	Candidatus Methylomirabilis	Blastopirellula	Brevundimonas
Candidatus Methylomirabilis	Dehalobacter	Candidatus Puniceispirillum	Bryobacter	Caldicellulosiruptor
Candidatus Pelagibacter	Desulfomonile	Candidatus Solibacter	Calderihabitans	Candidatus Solibacter
Candidatus Puniceispirillum	Ectothiorhodospira	Clostridium	Caldilinea	Cellulomonas
Candidatus Solibacter	Ekhidna	Conexibacter	Chroococcales	Clostridium
Chloroflexus	Endozoicomonas	Dehalobacter	Cobetia	Cobetia
Cryobacterium	Ferrimicrobium	Desulfomonile	Conexibacter	Comamonas
Cyanobium	Formivibrio	Ectothiorhodospira	Dehalococcoides	Deinococcus
Deferribacter	Geodermatophilus	Ekhidna	Desulfacinum	Desulfovibrio
Desulfomonile	Granulosicoccus	Endozoicomonas	Ectothiorhodospira	Devosia
Desulfovibrio	Halioglobus	Ferrimicrobium	Eggerthella	Eggerthella
Dethiosulfovibrio	Henriciella	Formivibrio	Filomicrobium	Flavobacterium
Devosia	Hoeflea	Geodermatophilus	Fischerella	Gemmatimonas
Frigoribacterium	Iamia	Granulosicoccus	Gaiella	Geobacter
Halochromatium	Jannaschia	Halioglobus	Gemmatimonas	Geothermobacterium
Halorhodospira	Kordia	Halochromatium	Geobacter	Hydrogenobaculum
Hippea	Laceyella	Henriciella	Geodermatophilaceae	Iamia
Hydrogenivirga	Lactobacillus	Hoeflea	Geothermobacter	Lactobacillus
Iamia	Litorilinea	Iamia	Geothermobacterium	Methanococcus
Lacibacterium	Nitrospira	Jannaschia	Hahella	Micrococcus
Lactobacillus	Octadecabacter	Laceyella	Holophaga	Photobacterium
Magnetovibrio	Persephonella	Lacibacterium	Iamia	Propionibacterium
Maritalea	Planifilum	Lactobacillus	Kordiimonas	Pseudomonas
Olsenella	Prochlorococcus	Litorilinea	Kribbella	Rhodobaca
Pelagicola	Rhodopirellula	Nitrosopumilus	Legionella	Rubrivirga
Persephonella	Rhodothermus	Nitrospira	Levilinea	Shewanella
Propionibacterium	Rhodovulum	Octadecabacter	Longilinea	Thermoanaerobacter
Pseudothermotoga	Roseibium	Phaeocystidibacter	Marinobacter	Thermotoga
Psychroserpens	Rudaea	Phyllobacterium	Megasphaera
Rhodopirellula	Sagittula	Planifilum	Methylogaea
Rhodothermus	Sneathiella	Prochlorococcus	Microbulbifer
Roseiflexus	Solirubrobacter	Pseudofulvibacter	Neorickettsia
Roseospirillum	Sphaerobacter	Rhodopirellula	Nitrosopumilus
Sphaerobacter	Spirochaeta	Rhodothermus	Nitrospira
Spirochaeta	Stanieria	Roseibacillus	Ochrobactrum
Streptomyces	Tepidibacter	Roseibium	Ornatilinea
Syntrophorhabdus	Thermaerobacter	Rudaea	Patulibacter
Terracoccus	Thermobaculum	Sagittula	Pectinatus
Thermobaculum	Thermodesulforhabdus	Sneathiella	Pelobacter
Thermodesulfovibrio	Thermovenabulum	Solirubrobacter	Propionicimonas
Thiobios	Thioalbus	Spirochaeta	Pseudomonas
Thiococcus	Thioalkalivibrio	Stanieria	Rhodobacter
Trichormus	Thioprofundum	Tepidibacter	Rhodopirellula
Vibrio		Thermaerobacter	Rhodovulum
		Thermodesulforhabdus	Rubrivirga
		Thermovenabulum	Ruegeria
		Thioalbus	Skermanella
		Thioalkalivibrio	Sneathiella
		Thioprofundum	Solirubrobacter
			Spiribacter
			Spirochaeta
			Steroidobacter
			Synechococcus
			Syntrophomonas
			Syntrophus
			Thalassobaculum
			Thermoanaerobaculum
			Thermoleophilum
			Thermolithobacter
			Thioalbus
			Thioalkalivibrio
			Thiohalocapsa
			Thiohalophilus

## Sheet: Sheet5
DATASET S1 Number of unique and total affiliated (known & named) genera revealed by each of five region-specific primer sets on Illumina MiSeq platform for four sponge species.
		V1V3	V4	V4V5	V5V8	V6V9	Five sets
Sponge Aplysina archeri	No. of unique genera	35	5	5	49	22	116
	No. of total genera	54	49	47	70	33	169
		V1V3	V4	V4V5	V5V8	V6V9	Five sets
Sponge Halichondria okadai	No. of unique genera	33	0	5	48	24	110
	No. of total genera	49	46	58	69	38	170
		V1V3	V4	V4V5	V5V8	V6V9	Five sets
Sponge Igernella notabilis	No. of unique genera	41	1	2	62	16	122
	No. of total genera	62	60	59	93	40	201
		V1V3	V4	V4V5	V5V8	V6V9	Five sets
Sponge Tedania tubulifera	No. of unique genera	35	1	5	52	18	111
	No. of total genera	50	49	55	69	34	169
