# Supplementary material for: Uncovering the hidden marine sponge microbiome by applying a multi-primer approach
Source: Sci Rep. 2019 Apr 17;9:6214. doi: 10.1038/s41598-019-42694-w (PMC6470215; doi:10.1038/s41598-019-42694-w)
Supplement: Supplementary file 3 — Dataset 2 [file 41598_2019_42694_MOESM3_ESM.xlsx]

## Sheet: Sheet1
DATASET S2 Phylum-level OTUs and their relative abundance (%) of four sponge species microbiomes revealed by five region-specific primer sets on Illumina MiSeq platform.
Aplysina archeri
	V1V3	0.133 sequence %	V4	0.139 sequence %	V4V5	0.237 sequence %	V5V8	0.412 sequence %	V6V9	0.080 sequence %	Five Sets
k__Archaea;p__Crenarchaeota	9.5298e-05	1.26746e-05	0	0	0.0415713	0.00985239	0.0514834	0.0212111	0	0	0.0310762
k__Archaea;p__Euryarchaeota	0	0	0	0	0	0	2.32e-05	9.5584e-06	0.000148994	1.19195e-05	2.14779e-05
k__Bacteria;p__Acidobacteria	0.140148	0.0186397	0.0533306	0.00741296	0.0975926	0.0231295	0.0523634	0.0215737	0	0	0.0707559
k__Bacteria;p__Actinobacteria	0.0511274	0.00679994	0.0744612	0.0103501	0.0774033	0.0183446	0.0824938	0.0339874	0.00983362	0.00078669	0.0702688
k__Bacteria;p__Bacteroidetes	0.0310965	0.00413583	0.046898	0.00651882	0.0250048	0.00592614	0.0145904	0.00601126	0.0298666	0.00238933	0.0249814
k__Bacteria;p__Chlamydiae	0	0	0	0	0	0	0	0	0.0182605	0.00146084	0.00146084
k__Bacteria;p__Chloroflexi	0.206184	0.0274224	0.374497	0.0520551	0.230896	0.0547224	0.170615	0.0702935	0.00432083	0.000345667	0.204839
k__Bacteria;p__Cyanobacteria	0.000581318	7.73153e-05	0.000621742	8.64221e-05	0.000437439	0.000103673	9.26376e-05	3.81667e-05	0.000794636	6.35709e-05	0.000369148
k__Bacteria;p__Firmicutes	2.85894e-05	3.80239e-06	7.17394e-05	9.97178e-06	4.37439e-05	1.03673e-05	0.000208435	8.58752e-05	0.209936	0.0167949	0.0169049
k__Bacteria;p__Gemmatimonadetes	0.0247489	0.0032916	0.0471285	0.00655086	0.030402	0.00720528	0.0385141	0.0158678	0.000198659	1.58927e-05	0.0329314
k__Bacteria;p__Nitrospirae	0.0403834	0.005371	0.0179349	0.00249295	0.0303644	0.00719636	0.026008	0.0107153	0	0	0.0257756
k__Bacteria;p__Planctomycetes	0.000104828	1.39421e-05	2.39131e-05	3.32392e-06	0.000189557	4.4925e-05	9.26376e-05	3.81667e-05	0.0298539	0.00238831	0.00248867
k__Bacteria;p__Poribacteria	5.71788e-05	7.60478e-06	2.39131e-05	3.32392e-06	0.0111398	0.00264014	0.011765	0.00484717	0	0	0.00749824
k__Bacteria;p__Proteobacteria	0.201409	0.0267874	0.138729	0.0192833	0.200005	0.0474012	0.211144	0.0869915	0.679915	0.0543932	0.234857
k__Bacteria;p__Spirochaetes	0.0166295	0.00221172	0.00377393	0.000524576	0.0107756	0.00255381	0.0149378	0.00615438	0.00769804	0.000615843	0.0120603
k__Bacteria;p__Thermi	0.00317342	0.000422065	0.000334784	4.6535e-05	0.00211429	0.000501086	0.000903217	0.000372125	0.00516514	0.000413211	0.00175502
k__Bacteria;p__Verrucomicrobia	0.00256352	0.000340948	0.00380219	0.000528504	0.00373281	0.000884676	0.000347391	0.000143125	0.00139061	0.000111249	0.0020085
k__Bacteria;Other	0.0207805	0.00276381	0.000262463	3.64824e-05	0.000324013	7.67911e-05	0.00458556	0.00188925	0	0	0.00476633
k__Bacteria;p__	0	0	1.46e-05	2.0294e-06	0	0	0.000555826	0.000229	0	0	0.00023103
k__Bacteria;p__AncK6	0	0	0.0151354	0.00210382	0.0142566	0.00337881	0.0139883	0.00576317	0	0	0.0112458
k__Bacteria;p__BRC1	0	0	0	0	0	0	0	0	4.97e-05	3.976e-06	3.976e-06
k__Bacteria;p__FBP	0	0	0	0	0	0	0.000208435	8.58752e-05	0	0	8.58752e-05
k__Bacteria;p__MVS-104	0	0	0	0	0	0	2.32e-05	9.5584e-06	0	0	9.5584e-06
k__Bacteria;p__NC10	0	0	0	0	0	0	0.000138956	5.72499e-05	0	0	5.72499e-05
k__Bacteria;p__NKB19	0	0	0	0	0	0	0	0	0.000248324	1.98659e-05	1.98659e-05
k__Bacteria;p__OD1	0	0	0	0	0	0	0	0	0.00149263	0.00011941	0.00011941
k__Bacteria;p__OP8	0	0	0	0	0	0	2.32e-05	9.5584e-06	0	0	9.5584e-06
k__Bacteria;p__PAUC34f	0.037161	0.00494242	0.0723788	0.0100607	0.0848724	0.0201148	0.0793441	0.0326898	0	0	0.0678076
k__Bacteria;p__SAR406	0	0	0	0	9.53e-06	2.25861e-06	0	0	0	0	2.25861e-06
k__Bacteria;p__SBR1093	0.0137979	0.00183512	0.0108193	0.00150389	0.00398	0.00094326	0.0078742	0.00324417	0	0	0.00752643
k__Bacteria;p__TM7	0	0	0	0	0	0	2.32e-05	9.5584e-06	0.000148994	1.19195e-05	2.14779e-05
k__Bacteria;p__WS3	0	0	0	0	0	0	6.95e-05	2.8634e-05	0.000744971	5.95977e-05	8.82317e-05
Unassigned;Other	0.210029	0.0279339	0.139776	0.0194289	0.134923	0.0319767	0.217583	0.089644	0	0	0.168984

## Sheet: Sheet2
DATASET S2 Phylum-level OTUs and their relative abundance (%) of four sponge species microbiomes revealed by five region-specific primer sets on Illumina MiSeq platform.
Halichondria okadai
	V1V3	0.076 sequence %	V4	0.110 sequence %	V4V5	0.061 sequence %	V5V8	0.701 sequence %	V6V9	0.052 sequence %	Five Sets
k__Archaea;p__Crenarchaeota	0.00017814	1.35386e-05	0	0	0.00174235	0.000106283	0.00161563	0.00113256	0	0	0.00125238
k__Archaea;p__Euryarchaeota	0	0	0	0	0	0	0	0	6.30835e-05	3.28034e-06	3.28034e-06
k__Bacteria;p__Acidobacteria	0.00185774	0.000141188	0.000764623	8.41086e-05	0.000640046	3.90428e-05	0.00233998	0.00164033	0	0	0.00190467
k__Bacteria;p__Actinobacteria	0.00195954	0.000148925	0.00299478	0.000329425	0.00341358	0.000208228	0.00356897	0.00250185	0.0121751	0.000633106	0.00382153
k__Bacteria;p__Armatimonadetes	0	0	3.18593e-05	3.50452e-06	0	0	9.45602e-06	6.62867e-06	0	0	1.01332e-05
k__Bacteria;p__Bacteroidetes	0.0295203	0.00224354	0.0280005	0.00308006	0.0377049	0.0023	0.0302701	0.0212193	0.0302708	0.00157408	0.030417
k__Bacteria;p__Caldithrix	2.54485e-05	1.93409e-06	0	0	3.55581e-05	2.16904e-06	2.16138e-05	1.51512e-05	0	0	1.92544e-05
k__Bacteria;p__Chlamydiae	0.000534419	4.06159e-05	0	0	0.000320023	1.95214e-05	0.000402556	0.000282192	0.0138784	0.000721675	0.001064
k__Bacteria;p__Chlorobi	5.08971e-05	3.86818e-06	0	0	3.55581e-05	2.16904e-06	1.75612e-05	1.23104e-05	0	0	1.83476e-05
k__Bacteria;p__Chloroflexi	0.000967044	7.34954e-05	0.00130623	0.000143685	0.000711162	4.33809e-05	0.00235491	0.00165079	0.00668685	0.000347716	0.00225907
k__Bacteria;p__Cyanobacteria	0.103912	0.00789733	0.103825	0.0114207	0.0200305	0.00122186	0.122557	0.0859123	0.00138784	7.21675e-05	0.106524
k__Bacteria;p__Elusimicrobia	0	0	0	0	7.11162e-05	4.33809e-06	1.62103e-05	1.13634e-05	0	0	1.57015e-05
k__Bacteria;p__Firmicutes	0.000305382	2.32091e-05	0.000159297	1.75226e-05	0.00017779	1.08452e-05	0.000241804	0.000169505	0.208298	0.0108315	0.0110526
k__Bacteria;p__Fusobacteria	2.54485e-05	1.93409e-06	6.37186e-05	7.00905e-06	0	0	1.21577e-05	8.52258e-06	0	0	1.74657e-05
k__Bacteria;p__Gemmatimonadetes	0.000356279	2.70772e-05	0.000191156	2.10271e-05	0.000355581	2.16904e-05	0.000274225	0.000192231	0.000189251	9.84103e-06	0.000271867
k__Bacteria;p__Lentisphaerae	0.000152691	1.16045e-05	0	0	3.55581e-05	2.16904e-06	5.40344e-05	3.78781e-05	0	0	5.16517e-05
k__Bacteria;p__Nitrospirae	0.000432625	3.28795e-05	0.000350452	3.85498e-05	0.00017779	1.08452e-05	0.000399855	0.000280298	0	0	0.000362573
k__Bacteria;p__Planctomycetes	0.00946685	0.000719481	0.00420543	0.000462597	0.0163212	0.000995591	0.0343119	0.0240526	0.0411935	0.00214206	0.0283723
k__Bacteria;p__Poribacteria	0	0	0	0	0	0	3.24206e-05	2.27269e-05	0	0	2.27269e-05
k__Bacteria;p__Proteobacteria	0.716987	0.054491	0.745285	0.0819813	0.792253	0.0483275	0.693986	0.486484	0.662945	0.0344731	0.705757
k__Bacteria;p__Spirochaetes	0.00443163	0.000336804	9.55779e-05	1.05136e-05	0.00302244	0.000184369	0.00340147	0.00238443	0.0112289	0.000583901	0.00350002
k__Bacteria;p__Synergistetes	0	0	3.18593e-05	3.50452e-06	0	0	0	0	0	0	3.50452e-06
k__Bacteria;p__Tenericutes	7.63456e-05	5.80226e-06	0	0	0	0	8.10516e-06	5.68172e-06	0	0	1.1484e-05
k__Bacteria;p__Thermi	7.63456e-05	5.80226e-06	0	0	0	0	6.07887e-05	4.26129e-05	0.00706535	0.000367398	0.000415814
k__Bacteria;p__Verrucomicrobia	0.000330831	2.51431e-05	0.00140181	0.000154199	0.000817836	4.9888e-05	0.00446054	0.00312684	0.00170326	8.85693e-05	0.00344464
k__Bacteria;Other	0.000159297	1.21065e-05	5.40344e-06	5.94379e-07	0	0	0.00017779	0.000124631	0	0	0.000137332
k__Bacteria;p__	0	0	6.7543e-06	7.42973e-07	0	0	0	0	0	0	7.42973e-07
k__Bacteria;p__AncK6	0	0	6.21396e-05	6.83535e-06	7.63456e-05	4.65708e-06	0	0	0	0	1.14924e-05
k__Bacteria;p__BHI80-139	0	0	1.35086e-06	1.48595e-07	0	0	0	0	0	0	1.48595e-07
k__Bacteria;p__BRC1	0	0	1.21577e-05	1.33735e-06	0	0	0	0	6.30835e-05	3.28034e-06	4.61769e-06
k__Bacteria;p__GN02	0	0	9.45602e-06	1.04016e-06	0	0	3.55581e-05	2.49262e-05	0	0	2.59664e-05
k__Bacteria;p__GN04	0	0	2.70172e-06	2.97189e-07	0	0	3.55581e-05	2.49262e-05	0	0	2.52234e-05
k__Bacteria;p__GOUTA4	0	0	0	0	2.54485e-05	1.55236e-06	0	0	0	0	1.55236e-06
k__Bacteria;p__KSB3	0	0	2.70172e-06	2.97189e-07	0	0	0	0	0	0	2.97189e-07
k__Bacteria;p__LD1	0	0	0	0	0	0	3.55581e-05	2.49262e-05	0	0	2.49262e-05
k__Bacteria;p__NC10	0	0	1.35086e-06	1.48595e-07	0	0	0	0	0	0	1.48595e-07
k__Bacteria;p__NKB19	0	0	3.78241e-05	4.16065e-06	0	0	0	0	0.000126167	6.56069e-06	1.07213e-05
k__Bacteria;p__OD1	3.18593e-05	2.42131e-06	2.70172e-06	2.97189e-07	2.54485e-05	1.55236e-06	0	0	0.00214484	0.000111532	0.000115803
k__Bacteria;p__OP11	0	0	2.70172e-06	2.97189e-07	0	0	0	0	0	0	2.97189e-07
k__Bacteria;p__OP3	0	0	1.75612e-05	1.93173e-06	0.000152691	9.31416e-06	0	0	0	0	1.12459e-05
k__Bacteria;p__PAUC34f	0.000223015	1.69492e-05	0.000245857	2.70442e-05	0.000203588	1.24189e-05	7.11162e-05	4.98524e-05	0	0	0.000106265
k__Bacteria;p__SAR406	3.18593e-05	2.42131e-06	1.75612e-05	1.93173e-06	2.54485e-05	1.55236e-06	0	0	0	0	5.9054e-06
k__Bacteria;p__SBR1093	0.000223015	1.69492e-05	0.000363381	3.9972e-05	0.000152691	9.31416e-06	0.000497813	0.000348967	0	0	0.000415202
k__Bacteria;p__SR1	0	0	1.35086e-06	1.48595e-07	0	0	0	0	0	0	1.48595e-07
k__Bacteria;p__TM6	0.000127437	9.68523e-06	0.000186419	2.05061e-05	0.000101794	6.20944e-06	0.000213349	0.000149557	0	0	0.000185958
k__Bacteria;p__TM7	3.18593e-05	2.42131e-06	4.05258e-05	4.45784e-06	0	0	3.55581e-05	2.49262e-05	6.30835e-05	3.28034e-06	3.50857e-05
k__Bacteria;p__WPS-2	0	0	2.16138e-05	2.37751e-06	2.54485e-05	1.55236e-06	0	0	0	0	3.92987e-06
k__Bacteria;p__WS2	3.18593e-05	2.42131e-06	9.45602e-06	1.04016e-06	0	0	0	0	0	0	3.46147e-06
k__Bacteria;p__WS3	0	0	7.56482e-05	8.3213e-06	2.54485e-05	1.55236e-06	7.11162e-05	4.98524e-05	0.000567752	2.95231e-05	8.92492e-05
k__Bacteria;p__ZB3	0	0	2.70172e-06	2.97189e-07	0	0	0	0	0	0	2.97189e-07
Unassigned;Other	0.127533	0.00969249	0.110235	0.0121259	0.121339	0.00740165	0.0984603	0.0690207	0	0	0.0982407

## Sheet: Sheet3
DATASET S2 Phylum-level OTUs and their relative abundance (%) of four sponge species microbiomes revealed by five region-specific primer sets on Illumina MiSeq platform.
Igernella notabilis
	V1V3	0.160 sequence %	V4	0.198 sequence %	V4V5	0.191 sequence %	V5V8	0.321 sequence %	V6V9	0.130 sequence %	Five Sets
k__Archaea;p__Crenarchaeota	3.23646e-05	5.17833e-06	0	0	0.000413041	7.88908e-05	0.000348551	0.000111885	0	0	0.000195954
k__Archaea;p__Euryarchaeota	0	0	0	0	0	0	1.65976e-05	5.32785e-06	0	0	5.32785e-06
k__Bacteria;p__Acidobacteria	0.0040083	0.000641329	0.00271929	0.00053842	0.00143188	0.000273488	0.00317845	0.00102028	0	0	0.00247352
k__Bacteria;p__Actinobacteria	0.00419121	0.000670594	0.00559397	0.00110761	0.00578258	0.00110447	0.00419091	0.00134528	0.0169263	0.00220042	0.00642837
k__Bacteria;p__Aquificae	0	0	0	0	0	0	0	0	4.41716e-05	5.7423e-06	5.7423e-06
k__Bacteria;p__Bacteroidetes	0.0299035	0.00478455	0.04235	0.0083853	0.0463201	0.00884714	0.0211184	0.00677902	0.0285348	0.00370953	0.0325055
k__Bacteria;p__Chlamydiae	0.00142404	0.000227846	0	0	0.000495649	9.4669e-05	0.000796687	0.000255737	0.0103361	0.0013437	0.00192195
k__Bacteria;p__Chlorobi	1.61823e-05	2.58916e-06	0	0	0	0	0	0	0.000265029	3.44538e-05	3.7043e-05
k__Bacteria;p__Chloroflexi	0.00365673	0.000585077	0.00846865	0.00167679	0.0067188	0.00128329	0.00615773	0.00197663	0.00613985	0.00079818	0.00631997
k__Bacteria;p__Cyanobacteria	0.27895	0.044632	0.276354	0.0547182	0.0814909	0.0155648	0.205201	0.0658696	0.00185521	0.000241177	0.181026
k__Bacteria;p__Firmicutes	0.000404557	6.47291e-05	0.000492062	9.74283e-05	0.000247825	4.73345e-05	0.000248965	7.99177e-05	0.182127	0.0236766	0.023966
k__Bacteria;p__Fusobacteria	9.70937e-05	1.5535e-05	2.5898e-05	5.12781e-06	5.50721e-05	1.05188e-05	3.31953e-05	1.06557e-05	0	0	4.18373e-05
k__Bacteria;p__Gemmatimonadetes	0.000873843	0.000139815	0.000984125	0.000194857	0.00148695	0.000284007	0.000796687	0.000255737	0.000309201	4.01961e-05	0.000914611
k__Bacteria;p__Lentisphaerae	8.09114e-05	1.29458e-05	2.5898e-05	5.12781e-06	8.26082e-05	1.57782e-05	5.80918e-05	1.86475e-05	0	0	5.24993e-05
k__Bacteria;p__Nitrospirae	0.00124604	0.000199366	0.000725144	0.000143579	0.000963763	0.000184079	0.000473033	0.000151844	0	0	0.000678866
k__Bacteria;p__Planctomycetes	0.0170076	0.00272121	0.0201779	0.00399523	0.0853822	0.016308	0.130035	0.0417411	0.036671	0.00476723	0.0695328
k__Bacteria;p__Poribacteria	0	0	0	0	0.000302897	5.78533e-05	0.000265562	8.52455e-05	0	0	0.000143099
k__Bacteria;p__Proteobacteria	0.623778	0.0998045	0.609639	0.120709	0.739789	0.1413	0.548065	0.175929	0.691787	0.0899323	0.627674
k__Bacteria;p__Spirochaetes	0.000291281	4.6605e-05	0	0	0.000495649	9.4669e-05	0.000456435	0.000146516	0.0113963	0.00148151	0.0017693
k__Bacteria;p__Tenericutes	1.61823e-05	2.58916e-06	0	0	0	0	0	0	0	0	2.58916e-06
k__Bacteria;p__Thermi	0.000113276	1.81242e-05	7.7694e-05	1.53834e-05	2.75361e-05	5.25939e-06	9.12871e-05	2.93031e-05	0.00746499	0.000970449	0.00103852
k__Bacteria;p__Verrucomicrobia	0.000339828	5.43725e-05	0.00308111	0.00061006	0.00148695	0.000284007	0.00627391	0.00201393	0.00145766	0.000189496	0.00315186
k__Bacteria;Other	0.000155388	2.48621e-05	0	0	0	0	0.00269854	0.00086623	0	0	0.000891092
k__Bacteria;p__	0	0	1.65976e-05	3.28633e-06	0	0	2.75361e-05	8.83908e-06	0	0	1.21254e-05
k__Bacteria;p__AncK6	0	0	0.000307056	6.07972e-05	0.000339828	6.49071e-05	0.000413041	0.000132586	0	0	0.00025829
k__Bacteria;p__GN02	2.5898e-05	4.14368e-06	0	0	0	0	0	0	0	0	4.14368e-06
k__Bacteria;p__NKB19	0	0	0	0	0	0	0	0	0.00172269	0.00022395	0.00022395
k__Bacteria;p__OD1	0	0	0	0	0	0	0	0	0.00265029	0.000344538	0.000344538
k__Bacteria;p__OP11	5.1796e-05	8.28736e-06	1.65976e-05	3.28633e-06	0	0	0	0	0	0	1.15737e-05
k__Bacteria;p__OP3	0	0	2.48965e-05	4.9295e-06	0	0	2.75361e-05	8.83908e-06	0	0	1.37686e-05
k__Bacteria;p__PAUC34f	0.00181286	0.000290058	0.00154358	0.000305629	0.00213606	0.000407988	0.00245071	0.000786678	0	0	0.00179035
k__Bacteria;p__SAR406	0.00012949	2.07184e-05	0.00014108	2.79338e-05	0.000339828	6.49071e-05	0	0	0	0	0.000113559
k__Bacteria;p__SBR1093	0.000181286	2.90058e-05	0.000365148	7.22994e-05	0.00014564	2.78173e-05	0.000110144	3.53563e-05	0	0	0.000164479
k__Bacteria;p__TM6	0.000310776	4.97242e-05	0.000257264	5.09382e-05	0.00056638	0.000108179	0.000110144	3.53563e-05	0	0	0.000244197
k__Bacteria;p__TM7	5.1796e-05	8.28736e-06	3.31953e-05	6.57267e-06	0	0	2.75361e-05	8.83908e-06	8.83431e-05	1.14846e-05	3.51837e-05
k__Bacteria;p__WPS-2	0	0	2.48965e-05	4.9295e-06	1.61823e-05	3.09081e-06	0	0	0	0	8.02032e-06
k__Bacteria;p__WS3	0	0	0	0	3.23646e-05	6.18163e-06	0	0	0.000309201	4.01961e-05	4.63778e-05
k__Bacteria;p__WWE1	0	0	0	0	0	0	2.75361e-05	8.83908e-06	0	0	8.83908e-06
k__Bacteria;p__ZB3	0	0	8.29882e-06	1.64317e-06	0	0	0	0	0	0	1.64317e-06
Unassigned;Other	0.0308654	0.00493846	0.0265562	0.00525813	0.0235125	0.00449089	0.0663344	0.0212933	0	0	0.0359808

## Sheet: Sheet4
DATASET S2 Phylum-level OTUs and their relative abundance (%) of four sponge species microbiomes revealed by five region-specific primer sets on Illumina MiSeq platform.
Tedania tubulifera
	V1V3	0.158 sequence %	V4	0.135 sequence %	V4V5	0.143 sequence %	V5V8	0.416 sequence %	V6V9	0.148 sequence %	Five Sets
k__Archaea;p__Crenarchaeota	0	0	0	0	0.000638121	9.12514e-05	0.00060297	0.000250835	0	0	0.000342087
k__Archaea;p__Euryarchaeota	0	0	0	0	0	0	0	0	0.0034446	0.000509801	0.000509801
k__Bacteria;p__Acidobacteria	0.00306377	0.000484075	0.00175922	0.000237494	0.0015953	0.000228128	0.00245276	0.00102035	0.000626292	9.26912e-05	0.00206274
k__Bacteria;p__Actinobacteria	0.0469329	0.00741539	0.0609335	0.00822602	0.0756174	0.0108133	0.0352277	0.0146547	0.0222334	0.00329054	0.0444
k__Bacteria;p__Aquificae	0	0	0	0	0	0	0	0	0.00162836	0.000240997	0.000240997
k__Bacteria;p__Armatimonadetes	0	0	0	0	0	0	1.02198e-05	4.25145e-06	0	0	4.25145e-06
k__Bacteria;p__Bacteroidetes	0.00215474	0.000340448	0.0207848	0.00280594	0.00236105	0.00033763	0.00136946	0.000569694	0.0122127	0.00180748	0.00586119
k__Bacteria;p__Chlamydiae	0.00767625	0.00121285	0	0	0.00625359	0.000894263	0.00470112	0.00195567	0	0	0.00406278
k__Bacteria;p__Chlorobi	0	0	0	0	0	0	0	0	0.00237991	0.000352226	0.000352226
k__Bacteria;p__Chloroflexi	0.0070029	0.00110646	0.00443629	0.000598899	0.0079127	0.00113152	0.00660201	0.00274644	0.00231728	0.000342957	0.00592627
k__Bacteria;p__Cyanobacteria	0.678133	0.107145	0.695099	0.0938383	0.251973	0.0360322	0.396764	0.165054	0.000563663	8.34221e-05	0.402153
k__Bacteria;p__Firmicutes	0.000538684	8.51121e-05	0.0219137	0.00295835	0.00134005	0.000191628	0.0011344	0.000471911	0.110726	0.0163875	0.0200945
k__Bacteria;p__Gemmatimonadetes	0.0011447	0.000180863	0.00118556	0.00016005	0.000957182	0.000136877	0.000480332	0.000199818	0.00075155	0.000111229	0.000788838
k__Bacteria;p__Nitrospirae	0.0011447	0.000180863	0.00114732	0.000154888	0.0015953	0.000228128	0.000684729	0.000284847	0	0	0.000848726
k__Bacteria;p__Planctomycetes	0.0584388	0.00923332	0.0509861	0.00688312	0.499649	0.0714498	0.434003	0.180545	0.000626292	9.26912e-05	0.268204
k__Bacteria;p__Poribacteria	0	0	0	0	6.38121e-05	9.12514e-06	0.000255496	0.000106286	0	0	0.000115411
k__Bacteria;p__Proteobacteria	0.080769	0.0127615	0.0532198	0.00718468	0.110521	0.0158045	0.0683961	0.0284528	0.840421	0.124382	0.188586
k__Bacteria;p__Spirochaetes	0.000336678	5.31951e-05	7.64877e-05	1.03258e-05	0.000574309	8.21262e-05	0.000327035	0.000136046	0	0	0.000281693
k__Bacteria;p__Tenericutes	6.73355e-05	1.0639e-05	0	0	0.000255249	3.65005e-05	5.10991e-05	2.12572e-05	0	0	6.83968e-05
k__Bacteria;p__Thermi	0	0	0	0	0	0	8.17586e-05	3.40116e-05	0.000563663	8.34221e-05	0.000117434
k__Bacteria;p__Thermotogae	0	0	0	0	0	0	0	0	0.000187888	2.78074e-05	2.78074e-05
k__Bacteria;p__Verrucomicrobia	0.00101003	0.000159585	0.00416858	0.000562758	0.00312679	0.000447132	0.00851312	0.00354146	0	0	0.00471093
k__Bacteria;Other	0.000114732	1.81276e-05	0	0	0	0	6.38121e-05	2.65458e-05	0	0	4.46734e-05
k__Bacteria;p__AncK6	0	0	0.000541651	7.31229e-05	0.000707023	0.000101104	0.000382873	0.000159275	0	0	0.000333502
k__Bacteria;p__FBP	0	0	3.06595e-05	4.13903e-06	0	0	0	0	0	0	4.13903e-06
k__Bacteria;p__LD1	0	0	3.06595e-05	4.13903e-06	0	0	0	0	0	0	4.13903e-06
k__Bacteria;p__OD1	0	0	7.15388e-05	9.65774e-06	3.36678e-05	4.81449e-06	0.000127624	5.30917e-05	0.000187888	2.78074e-05	9.53713e-05
k__Bacteria;p__OP11	0	0	7.15388e-05	9.65774e-06	0.000134671	1.9258e-05	0.000191436	7.96375e-05	0	0	0.000108553
k__Bacteria;p__PAUC34f	0.00413034	0.000652593	0.00116506	0.000157283	0.0021884	0.000312942	0.00150387	0.000625609	0	0	0.00174843
k__Bacteria;p__SAR406	0	0	5.10991e-05	6.89838e-06	0	0	0	0	0	0	6.89838e-06
k__Bacteria;p__SBR1093	0.000229463	3.62552e-05	0.000367914	4.96684e-05	3.36678e-05	4.81449e-06	0.000127624	5.30917e-05	0	0	0.00014383
k__Bacteria;p__TM6	0.0036275	0.000573146	0.00361782	0.000488406	0.00430947	0.000616255	0.00548784	0.00228294	0	0	0.00396075
k__Bacteria;p__TM7	0.00126205	0.000199403	0.000858466	0.000115893	0.000101003	1.44435e-05	0.0025953	0.00107965	0.00118995	0.000176113	0.0015855
k__Bacteria;p__WPS-2	0	0	0	0	0	0	6.38121e-05	2.65458e-05	0	0	2.65458e-05
Unassigned;Other	0.102226	0.0161517	0.0775363	0.0104674	0.0280789	0.00401529	0.0278221	0.011574	0	0	0.0422084
