# Supplementary material for: Uncovering the hidden marine sponge microbiome by applying a multi-primer approach
Source: Sci Rep. 2019 Apr 17;9:6214. doi: 10.1038/s41598-019-42694-w (PMC6470215; doi:10.1038/s41598-019-42694-w)
Supplement: Supplementary file 4 — Dataset 3 [file 41598_2019_42694_MOESM4_ESM.xlsx]

## Sheet: Genus
DATASET S3 In silico PCR evaluation for region-specific primer set of 16S rRNA gene regions V1V3
	taxonomy	coverage	specificity	accessions	eligible	match	mismatch	nodata	outgroup_matchable	outgroup_matched	Rank
V1V3 Primer test	Archaea;Euryarchaeota;Methanobacteria;Methanobacteriales;Methanobacteriaceae;Methanobacterium;	1.6	29.5	239	64	1	63	175	250884	176946	genus
V1V3 Primer test	Bacteria;Acidobacteria;Acidobacteriia;Acidobacteriales;Acidobacteriaceae (Subgroup 1);Acidicapsa;	90	29.5	21	10	9	1	11	250938	176938	genus
V1V3 Primer test	Bacteria;Acidobacteria;Acidobacteriia;Acidobacteriales;Acidobacteriaceae (Subgroup 1);Acidipila;	100	29.5	139	24	24	0	115	250924	176923	genus
V1V3 Primer test	Bacteria;Acidobacteria;Acidobacteriia;Acidobacteriales;Acidobacteriaceae (Subgroup 1);Acidobacterium;	40	29.5	27	10	4	6	17	250938	176943	genus
V1V3 Primer test	Bacteria;Acidobacteria;Acidobacteriia;Acidobacteriales;Acidobacteriaceae (Subgroup 1);Bryocella;	100	29.5	36	7	7	0	29	250941	176940	genus
V1V3 Primer test	Bacteria;Acidobacteria;Acidobacteriia;Acidobacteriales;Acidobacteriaceae (Subgroup 1);Edaphobacter;	88.9	29.5	116	27	24	3	89	250921	176923	genus
V1V3 Primer test	Bacteria;Acidobacteria;Acidobacteriia;Acidobacteriales;Acidobacteriaceae (Subgroup 1);Granulicella;	88.5	29.5	319	87	77	10	232	250861	176870	genus
V1V3 Primer test	Bacteria;Acidobacteria;Acidobacteriia;Acidobacteriales;Acidobacteriaceae (Subgroup 1);Occallatibacter;	86.1	29.5	209	36	31	5	173	250912	176916	genus
V1V3 Primer test	Bacteria;Acidobacteria;Acidobacteriia;Acidobacteriales;Acidobacteriaceae (Subgroup 1);Telmatobacter;	100	29.5	4	2	2	0	2	250946	176945	genus
V1V3 Primer test	Bacteria;Acidobacteria;Acidobacteriia;Acidobacteriales;Acidobacteriaceae (Subgroup 1);Terracidiphilus;	100	29.5	16	3	3	0	13	250945	176944	genus
V1V3 Primer test	Bacteria;Acidobacteria;Acidobacteriia;Acidobacteriales;Acidobacteriaceae (Subgroup 1);Terriglobus;	97.1	29.5	59	35	34	1	24	250913	176913	genus
V1V3 Primer test	Bacteria;Acidobacteria;Acidobacteriia;Acidobacteriales;Acidobacteriaceae (Subgroup 1);uncultured;	87.5	29.5	243	72	63	9	171	250876	176884	genus
V1V3 Primer test	Bacteria;Acidobacteria;Acidobacteriia;Acidobacteriales;Koribacteraceae;Candidatus Koribacter;	88.4	29.5	126	43	38	5	83	250905	176909	genus
V1V3 Primer test	Bacteria;Acidobacteria;Acidobacteriia;Solibacterales;Solibacteraceae (Subgroup 3);AKIW659;	66.7	29.5	26	6	4	2	20	250942	176943	genus
V1V3 Primer test	Bacteria;Acidobacteria;Acidobacteriia;Solibacterales;Solibacteraceae (Subgroup 3);Bryobacter;	62.5	29.5	790	387	242	145	403	250561	176705	genus
V1V3 Primer test	Bacteria;Acidobacteria;Acidobacteriia;Solibacterales;Solibacteraceae (Subgroup 3);Candidatus Solibacter;	67.6	29.5	639	225	152	73	414	250723	176795	genus
V1V3 Primer test	Bacteria;Acidobacteria;Acidobacteriia;Solibacterales;Solibacteraceae (Subgroup 3);Elev-16S-1166;	57.1	29.5	16	7	4	3	9	250941	176943	genus
V1V3 Primer test	Bacteria;Acidobacteria;Acidobacteriia;Solibacterales;Solibacteraceae (Subgroup 3);GOUTB8;	60	29.5	16	5	3	2	11	250943	176944	genus
V1V3 Primer test	Bacteria;Acidobacteria;Acidobacteriia;Solibacterales;Solibacteraceae (Subgroup 3);Paludibaculum;	68.3	29.5	126	63	43	20	63	250885	176904	genus
V1V3 Primer test	Bacteria;Acidobacteria;Acidobacteriia;Solibacterales;Solibacteraceae (Subgroup 3);PAUC26f;	79.5	29.5	93	39	31	8	54	250909	176916	genus
V1V3 Primer test	Bacteria;Acidobacteria;Acidobacteriia;Solibacterales;Solibacteraceae (Subgroup 3);TSBb06;	100	29.5	2	1	1	0	1	250947	176946	genus
V1V3 Primer test	Bacteria;Acidobacteria;Blastocatellia (Subgroup 4);Blastocatellales;Blastocatellaceae;Aridibacter;	93.3	29.5	26	15	14	1	11	250933	176933	genus
V1V3 Primer test	Bacteria;Acidobacteria;Blastocatellia (Subgroup 4);Blastocatellales;Blastocatellaceae;Blastocatella;	90.2	29.5	203	102	92	10	101	250846	176855	genus
V1V3 Primer test	Bacteria;Acidobacteria;Blastocatellia (Subgroup 4);Blastocatellales;Blastocatellaceae;JGI 0001001-H03;	93.1	29.5	227	145	135	10	82	250803	176812	genus
V1V3 Primer test	Bacteria;Acidobacteria;Blastocatellia (Subgroup 4);Blastocatellales;Blastocatellaceae;OLB17;	100	29.5	44	40	40	0	4	250908	176907	genus
V1V3 Primer test	Bacteria;Acidobacteria;Blastocatellia (Subgroup 4);Blastocatellales;Blastocatellaceae;Stenotrophobacter;	89	29.5	155	73	65	8	82	250875	176882	genus
V1V3 Primer test	Bacteria;Acidobacteria;Blastocatellia (Subgroup 4);Blastocatellales;Blastocatellaceae;Tellurimicrobium;	100	29.5	5	2	2	0	3	250946	176945	genus
V1V3 Primer test	Bacteria;Acidobacteria;Blastocatellia (Subgroup 4);Blastocatellales;Blastocatellaceae;uncultured;	94	29.5	323	151	142	9	172	250797	176805	genus
V1V3 Primer test	Bacteria;Acidobacteria;Blastocatellia (Subgroup 4);Chloracidobacteriales;Chloracidobacteriaceae;Chloracidobacterium;	100	29.5	12	6	6	0	6	250942	176941	genus
V1V3 Primer test	Bacteria;Acidobacteria;Blastocatellia (Subgroup 4);Pyrinomonadales;Pyrinomonadaceae;RB41;	75.5	29.5	1054	421	318	103	633	250527	176629	genus
V1V3 Primer test	Bacteria;Acidobacteria;Holophagae;Acanthopleuribacterales;Acanthopleuribacteraceae;Acanthopleuribacter;	100	29.5	24	10	10	0	14	250938	176937	genus
V1V3 Primer test	Bacteria;Acidobacteria;Holophagae;Acanthopleuribacterales;Acanthopleuribacteraceae;Thermotomaculum;	50	29.5	7	2	1	1	5	250946	176946	genus
V1V3 Primer test	Bacteria;Acidobacteria;Holophagae;Holophagales;Holophagaceae;Geothrix;	82.9	29.5	62	41	34	7	21	250907	176913	genus
V1V3 Primer test	Bacteria;Acidobacteria;Holophagae;Holophagales;Holophagaceae;Holophaga;	100	29.5	19	5	5	0	14	250943	176942	genus
V1V3 Primer test	Bacteria;Acidobacteria;Holophagae;Holophagales;Holophagaceae;marine group;	77.8	29.5	35	18	14	4	17	250930	176933	genus
V1V3 Primer test	Bacteria;Acidobacteria;Holophagae;Holophagales;Holophagaceae;uncultured;	84.4	29.5	71	32	27	5	39	250916	176920	genus
V1V3 Primer test	Bacteria;Acidobacteria;Subgroup 6;Unknown Order;Unknown Family;Luteitalea;	66.7	29.5	31	9	6	3	22	250939	176941	genus
V1V3 Primer test	Bacteria;Acidobacteria;Subgroup 6;Unknown Order;Unknown Family;Vicinamibacter;	60	29.5	29	5	3	2	24	250943	176944	genus
V1V3 Primer test	Bacteria;Acidobacteria;Thermoanaerobaculia;Thermoanaerobaculales;Thermoanaerobaculaceae;B276-D12;	50	29.5	3	2	1	1	1	250946	176946	genus
V1V3 Primer test	Bacteria;Acidobacteria;Thermoanaerobaculia;Thermoanaerobaculales;Thermoanaerobaculaceae;Subgroup 10;	86.9	29.5	428	274	238	36	154	250674	176709	genus
V1V3 Primer test	Bacteria;Acidobacteria;Thermoanaerobaculia;Thermoanaerobaculales;Thermoanaerobaculaceae;Subgroup 23;	79.3	29.5	135	82	65	17	53	250866	176882	genus
V1V3 Primer test	Bacteria;Acidobacteria;Thermoanaerobaculia;Thermoanaerobaculales;Thermoanaerobaculaceae;Thermoanaerobaculum;	63.6	29.5	28	11	7	4	17	250937	176940	genus
V1V3 Primer test	Bacteria;Acidobacteria;Thermoanaerobaculia;Thermoanaerobaculales;Thermoanaerobaculaceae;TPD-58;	77.8	29.5	17	9	7	2	8	250939	176940	genus
V1V3 Primer test	Bacteria;Actinobacteria;Acidimicrobiia;Acidimicrobiales;Acidimicrobiaceae;Acidimicrobium;	66.7	29.5	11	6	4	2	5	250942	176943	genus
V1V3 Primer test	Bacteria;Actinobacteria;Acidimicrobiia;Acidimicrobiales;Acidimicrobiaceae;Acidithrix;	87.5	29.5	11	8	7	1	3	250940	176940	genus
V1V3 Primer test	Bacteria;Actinobacteria;Acidimicrobiia;Acidimicrobiales;Acidimicrobiaceae;Ferrithrix;	100	29.5	18	11	11	0	7	250937	176936	genus
V1V3 Primer test	Bacteria;Actinobacteria;Acidimicrobiia;Acidimicrobiales;Acidimicrobiaceae;uncultured;	55.6	29.5	16	9	5	4	7	250939	176942	genus
V1V3 Primer test	Bacteria;Actinobacteria;Acidimicrobiia;Acidimicrobiales;Acidimicrobiales Incertae Sedis;Aciditerrimonas;	28.6	29.5	11	7	2	5	4	250941	176945	genus
V1V3 Primer test	Bacteria;Actinobacteria;Acidimicrobiia;Actinomarinales;Actinomarinaceae;Candidatus Actinomarina;	73.7	29.5	272	171	126	45	101	250777	176821	genus
V1V3 Primer test	Bacteria;Actinobacteria;Acidimicrobiia;Microtrichales;Iamiaceae;Iamia;	84.4	29.5	183	64	54	10	119	250884	176893	genus
V1V3 Primer test	Bacteria;Actinobacteria;Acidimicrobiia;Microtrichales;Ilumatobacteraceae;CL500-29 marine group;	0.6	29.4	316	176	1	175	140	250772	176946	genus
V1V3 Primer test	Bacteria;Actinobacteria;Acidimicrobiia;Microtrichales;Ilumatobacteraceae;Ilumatobacter;	5.9	29.5	117	51	3	48	66	250897	176944	genus
V1V3 Primer test	Bacteria;Actinobacteria;Acidimicrobiia;Microtrichales;Ilumatobacteraceae;uncultured;	33	29.5	201	88	29	59	113	250860	176918	genus
V1V3 Primer test	Bacteria;Actinobacteria;Acidimicrobiia;Microtrichales;Microtrichaceae;Candidatus Microthrix;	2.2	29.5	68	46	1	45	22	250902	176946	genus
V1V3 Primer test	Bacteria;Actinobacteria;Acidimicrobiia;Microtrichales;Microtrichaceae;IMCC26207;	88	29.5	54	25	22	3	29	250923	176925	genus
V1V3 Primer test	Bacteria;Actinobacteria;Acidimicrobiia;Microtrichales;Microtrichaceae;Sva0996 marine group;	80.1	29.5	368	206	165	41	162	250742	176782	genus
V1V3 Primer test	Bacteria;Actinobacteria;Acidimicrobiia;Microtrichales;Microtrichaceae;uncultured;	92.9	29.5	139	56	52	4	83	250892	176895	genus
V1V3 Primer test	Bacteria;Actinobacteria;Actinobacteria;Actinomycetales;Actinomycetaceae;Actinobaculum;	80	29.5	8	5	4	1	3	250943	176943	genus
V1V3 Primer test	Bacteria;Actinobacteria;Actinobacteria;Actinomycetales;Actinomycetaceae;Actinomyces;	79.1	29.5	1201	407	322	85	794	250541	176625	genus
V1V3 Primer test	Bacteria;Actinobacteria;Actinobacteria;Actinomycetales;Actinomycetaceae;Actinotignum;	83.3	29.5	19	6	5	1	13	250942	176942	genus
V1V3 Primer test	Bacteria;Actinobacteria;Actinobacteria;Actinomycetales;Actinomycetaceae;Arcanobacterium;	100	29.5	38	5	5	0	33	250943	176942	genus
V1V3 Primer test	Bacteria;Actinobacteria;Actinobacteria;Actinomycetales;Actinomycetaceae;F0332;	70.6	29.5	59	17	12	5	42	250931	176935	genus
V1V3 Primer test	Bacteria;Actinobacteria;Actinobacteria;Actinomycetales;Actinomycetaceae;Flaviflexus;	66.7	29.5	13	9	6	3	4	250939	176941	genus
V1V3 Primer test	Bacteria;Actinobacteria;Actinobacteria;Actinomycetales;Actinomycetaceae;Mobiluncus;	100	29.5	36	8	8	0	28	250940	176939	genus
V1V3 Primer test	Bacteria;Actinobacteria;Actinobacteria;Actinomycetales;Actinomycetaceae;Trueperella;	93.8	29.5	64	16	15	1	48	250932	176932	genus
V1V3 Primer test	Bacteria;Actinobacteria;Actinobacteria;Actinomycetales;Actinomycetaceae;uncultured;	66.7	29.5	8	3	2	1	5	250945	176945	genus
V1V3 Primer test	Bacteria;Actinobacteria;Actinobacteria;Actinomycetales;Actinomycetaceae;Varibaculum;	100	29.5	32	5	5	0	27	250943	176942	genus
V1V3 Primer test	Bacteria;Actinobacteria;Actinobacteria;Actinomycetales;Actinomycetales Incertae Sedis;Candidatus Ancillula;	80	29.5	22	5	4	1	17	250943	176943	genus
V1V3 Primer test	Bacteria;Actinobacteria;Actinobacteria;Bifidobacteriales;Bifidobacteriaceae;Aeriscardovia;	50	29.5	5	2	1	1	3	250946	176946	genus
V1V3 Primer test	Bacteria;Actinobacteria;Actinobacteria;Bifidobacteriales;Bifidobacteriaceae;Alloscardovia;	14.3	29.5	23	7	1	6	16	250941	176946	genus
V1V3 Primer test	Bacteria;Actinobacteria;Actinobacteria;Bifidobacteriales;Bifidobacteriaceae;Bifidobacterium;	19.3	29.4	525	197	38	159	328	250751	176909	genus
V1V3 Primer test	Bacteria;Actinobacteria;Actinobacteria;Bifidobacteriales;Bifidobacteriaceae;Gardnerella;	25	29.5	16	12	3	9	4	250936	176944	genus
V1V3 Primer test	Bacteria;Actinobacteria;Actinobacteria;Bifidobacteriales;Bifidobacteriaceae;Pseudoscardovia;	100	29.5	5	3	3	0	2	250945	176944	genus
V1V3 Primer test	Bacteria;Actinobacteria;Actinobacteria;Bifidobacteriales;Bifidobacteriaceae;Scardovia;	33.3	29.5	8	6	2	4	2	250942	176945	genus
V1V3 Primer test	Bacteria;Actinobacteria;Actinobacteria;Bifidobacteriales;Bifidobacteriaceae;uncultured;	50	29.5	2	2	1	1	0	250946	176946	genus
V1V3 Primer test	Bacteria;Actinobacteria;Actinobacteria;Catenulisporales;Actinospicaceae;Actinospica;	100	29.5	44	3	3	0	41	250945	176944	genus
V1V3 Primer test	Bacteria;Actinobacteria;Actinobacteria;Catenulisporales;Catenulisporaceae;Catenulispora;	100	29.5	13	2	2	0	11	250946	176945	genus
V1V3 Primer test	Bacteria;Actinobacteria;Actinobacteria;Corynebacteriales;Corynebacteriaceae;Corynebacterium 1;	86.1	29.5	3999	676	582	94	3323	250272	176365	genus
V1V3 Primer test	Bacteria;Actinobacteria;Actinobacteria;Corynebacteriales;Corynebacteriaceae;Corynebacterium;	74.2	29.5	605	209	155	54	396	250739	176792	genus
V1V3 Primer test	Bacteria;Actinobacteria;Actinobacteria;Corynebacteriales;Corynebacteriaceae;Lawsonella;	50	29.5	186	4	2	2	182	250944	176945	genus
V1V3 Primer test	Bacteria;Actinobacteria;Actinobacteria;Corynebacteriales;Corynebacteriaceae;Turicella;	100	29.5	24	3	3	0	21	250945	176944	genus
V1V3 Primer test	Bacteria;Actinobacteria;Actinobacteria;Corynebacteriales;Corynebacteriales Incertae Sedis;Tomitella;	100	29.5	6	3	3	0	3	250945	176944	genus
V1V3 Primer test	Bacteria;Actinobacteria;Actinobacteria;Corynebacteriales;Dietziaceae;Dietzia;	77.2	29.5	280	57	44	13	223	250891	176903	genus
V1V3 Primer test	Bacteria;Actinobacteria;Actinobacteria;Corynebacteriales;Mycobacteriaceae;Hoyosella;	100	29.5	7	5	5	0	2	250943	176942	genus
V1V3 Primer test	Bacteria;Actinobacteria;Actinobacteria;Corynebacteriales;Mycobacteriaceae;Mycobacterium;	83.5	29.5	2644	708	591	117	1936	250240	176356	genus
V1V3 Primer test	Bacteria;Actinobacteria;Actinobacteria;Corynebacteriales;Nocardiaceae;Gordonia;	86.4	29.5	474	81	70	11	393	250867	176877	genus
V1V3 Primer test	Bacteria;Actinobacteria;Actinobacteria;Corynebacteriales;Nocardiaceae;Millisia;	100	29.5	2	2	2	0	0	250946	176945	genus
V1V3 Primer test	Bacteria;Actinobacteria;Actinobacteria;Corynebacteriales;Nocardiaceae;Nocardia;	76.8	29.5	1291	168	129	39	1123	250780	176818	genus
V1V3 Primer test	Bacteria;Actinobacteria;Actinobacteria;Corynebacteriales;Nocardiaceae;Rhodococcus;	85.4	29.5	1141	199	170	29	942	250749	176777	genus
V1V3 Primer test	Bacteria;Actinobacteria;Actinobacteria;Corynebacteriales;Nocardiaceae;Smaragdicoccus;	100	29.5	8	3	3	0	5	250945	176944	genus
V1V3 Primer test	Bacteria;Actinobacteria;Actinobacteria;Corynebacteriales;Nocardiaceae;Williamsia;	100	29.5	87	14	14	0	73	250934	176933	genus
V1V3 Primer test	Bacteria;Actinobacteria;Actinobacteria;Corynebacteriales;Tsukamurellaceae;Tsukamurella;	100	29.5	112	16	16	0	96	250932	176931	genus
V1V3 Primer test	Bacteria;Actinobacteria;Actinobacteria;Frankiales;Acidothermaceae;Acidothermus;	72.3	29.5	114	47	34	13	67	250901	176913	genus
V1V3 Primer test	Bacteria;Actinobacteria;Actinobacteria;Frankiales;Cryptosporangiaceae;Cryptosporangium;	75	29.5	15	4	3	1	11	250944	176944	genus
V1V3 Primer test	Bacteria;Actinobacteria;Actinobacteria;Frankiales;Cryptosporangiaceae;Fodinicola;	69.6	29.5	44	23	16	7	21	250925	176931	genus
V1V3 Primer test	Bacteria;Actinobacteria;Actinobacteria;Frankiales;Frankiaceae;Frankia;	76	29.5	68	25	19	6	43	250923	176928	genus
V1V3 Primer test	Bacteria;Actinobacteria;Actinobacteria;Frankiales;Frankiaceae;Jatrophihabitans;	65.6	29.5	114	32	21	11	82	250916	176926	genus
V1V3 Primer test	Bacteria;Actinobacteria;Actinobacteria;Frankiales;Geodermatophilaceae;Antricoccus;	83.3	29.5	17	6	5	1	11	250942	176942	genus
V1V3 Primer test	Bacteria;Actinobacteria;Actinobacteria;Frankiales;Geodermatophilaceae;Blastococcus;	50	29.5	180	54	27	27	126	250894	176920	genus
V1V3 Primer test	Bacteria;Actinobacteria;Actinobacteria;Frankiales;Geodermatophilaceae;Geodermatophilus;	67.6	29.5	105	37	25	12	68	250911	176922	genus
V1V3 Primer test	Bacteria;Actinobacteria;Actinobacteria;Frankiales;Geodermatophilaceae;Modestobacter;	65.4	29.5	82	26	17	9	56	250922	176930	genus
V1V3 Primer test	Bacteria;Actinobacteria;Actinobacteria;Frankiales;Nakamurellaceae;Nakamurella;	68	29.5	105	25	17	8	80	250923	176930	genus
V1V3 Primer test	Bacteria;Actinobacteria;Actinobacteria;Frankiales;Sporichthyaceae;Candidatus Planktophila;	92.3	29.5	42	13	12	1	29	250935	176935	genus
V1V3 Primer test	Bacteria;Actinobacteria;Actinobacteria;Frankiales;Sporichthyaceae;hgcI clade;	68.1	29.5	398	210	143	67	188	250738	176804	genus
V1V3 Primer test	Bacteria;Actinobacteria;Actinobacteria;Frankiales;Sporichthyaceae;Sporichthya;	85.7	29.5	17	7	6	1	10	250941	176941	genus
V1V3 Primer test	Bacteria;Actinobacteria;Actinobacteria;Frankiales;Sporichthyaceae;uncultured;	55.6	29.5	31	9	5	4	22	250939	176942	genus
V1V3 Primer test	Bacteria;Actinobacteria;Actinobacteria;Glycomycetales;Glycomycetaceae;Glycomyces;	88.2	29.5	88	17	15	2	71	250931	176932	genus
V1V3 Primer test	Bacteria;Actinobacteria;Actinobacteria;Glycomycetales;Glycomycetaceae;Haloglycomyces;	100	29.5	2	1	1	0	1	250947	176946	genus
V1V3 Primer test	Bacteria;Actinobacteria;Actinobacteria;Glycomycetales;Glycomycetaceae;Salilacibacter;	100	29.5	2	1	1	0	1	250947	176946	genus
V1V3 Primer test	Bacteria;Actinobacteria;Actinobacteria;Glycomycetales;Glycomycetaceae;Salininema;	100	29.5	2	1	1	0	1	250947	176946	genus
V1V3 Primer test	Bacteria;Actinobacteria;Actinobacteria;Kineosporiales;Kineosporiaceae;Angustibacter;	100	29.5	19	8	8	0	11	250940	176939	genus
V1V3 Primer test	Bacteria;Actinobacteria;Actinobacteria;Kineosporiales;Kineosporiaceae;Kineococcus;	55.6	29.5	54	18	10	8	36	250930	176937	genus
V1V3 Primer test	Bacteria;Actinobacteria;Actinobacteria;Kineosporiales;Kineosporiaceae;Kineosporia;	100	29.5	40	15	15	0	25	250933	176932	genus
V1V3 Primer test	Bacteria;Actinobacteria;Actinobacteria;Kineosporiales;Kineosporiaceae;Quadrisphaera;	80	29.5	49	15	12	3	34	250933	176935	genus
V1V3 Primer test	Bacteria;Actinobacteria;Actinobacteria;Kineosporiales;Kineosporiaceae;uncultured;	100	29.5	7	2	2	0	5	250946	176945	genus
V1V3 Primer test	Bacteria;Actinobacteria;Actinobacteria;Micrococcales;Beutenbergiaceae;Beutenbergia;	100	29.5	3	1	1	0	2	250947	176946	genus
V1V3 Primer test	Bacteria;Actinobacteria;Actinobacteria;Micrococcales;Beutenbergiaceae;Salana;	66.7	29.5	8	3	2	1	5	250945	176945	genus
V1V3 Primer test	Bacteria;Actinobacteria;Actinobacteria;Micrococcales;Bogoriellaceae;Georgenia;	100	29.5	74	15	15	0	59	250933	176932	genus
V1V3 Primer test	Bacteria;Actinobacteria;Actinobacteria;Micrococcales;Brevibacteriaceae;Brevibacterium;	82.7	29.5	391	81	67	14	310	250867	176880	genus
V1V3 Primer test	Bacteria;Actinobacteria;Actinobacteria;Micrococcales;Brevibacteriaceae;Sediminivirga;	100	29.5	2	2	2	0	0	250946	176945	genus
V1V3 Primer test	Bacteria;Actinobacteria;Actinobacteria;Micrococcales;Cellulomonadaceae;Actinotalea;	77.8	29.5	46	18	14	4	28	250930	176933	genus
V1V3 Primer test	Bacteria;Actinobacteria;Actinobacteria;Micrococcales;Cellulomonadaceae;Cellulomonas;	53.2	29.5	257	79	42	37	178	250869	176905	genus
V1V3 Primer test	Bacteria;Actinobacteria;Actinobacteria;Micrococcales;Cellulomonadaceae;Oerskovia;	88.9	29.5	33	9	8	1	24	250939	176939	genus
V1V3 Primer test	Bacteria;Actinobacteria;Actinobacteria;Micrococcales;Cellulomonadaceae;Paraoerskovia;	100	29.5	11	4	4	0	7	250944	176943	genus
V1V3 Primer test	Bacteria;Actinobacteria;Actinobacteria;Micrococcales;Cellulomonadaceae;Pseudactinotalea;	100	29.5	12	2	2	0	10	250946	176945	genus
V1V3 Primer test	Bacteria;Actinobacteria;Actinobacteria;Micrococcales;Cellulomonadaceae;Tropheryma;	100	29.5	4	3	3	0	1	250945	176944	genus
V1V3 Primer test	Bacteria;Actinobacteria;Actinobacteria;Micrococcales;Cellulomonadaceae;W15;	100	29.5	2	1	1	0	1	250947	176946	genus
V1V3 Primer test	Bacteria;Actinobacteria;Actinobacteria;Micrococcales;Demequinaceae;Demequina;	95	29.5	60	20	19	1	40	250928	176928	genus
V1V3 Primer test	Bacteria;Actinobacteria;Actinobacteria;Micrococcales;Demequinaceae;Lysinimicrobium;	100	29.5	27	10	10	0	17	250938	176937	genus
V1V3 Primer test	Bacteria;Actinobacteria;Actinobacteria;Micrococcales;Dermabacteraceae;Brachybacterium;	74.3	29.5	251	74	55	19	177	250874	176892	genus
V1V3 Primer test	Bacteria;Actinobacteria;Actinobacteria;Micrococcales;Dermabacteraceae;Dermabacter;	70	29.5	58	10	7	3	48	250938	176940	genus
V1V3 Primer test	Bacteria;Actinobacteria;Actinobacteria;Micrococcales;Dermabacteraceae;Devriesea;	50	29.5	2	2	1	1	0	250946	176946	genus
V1V3 Primer test	Bacteria;Actinobacteria;Actinobacteria;Micrococcales;Dermacoccaceae;Barrientosiimonas;	100	29.5	5	1	1	0	4	250947	176946	genus
V1V3 Primer test	Bacteria;Actinobacteria;Actinobacteria;Micrococcales;Dermacoccaceae;Branchiibius;	100	29.5	4	2	2	0	2	250946	176945	genus
V1V3 Primer test	Bacteria;Actinobacteria;Actinobacteria;Micrococcales;Dermacoccaceae;Demetria;	100	29.5	4	2	2	0	2	250946	176945	genus
V1V3 Primer test	Bacteria;Actinobacteria;Actinobacteria;Micrococcales;Dermacoccaceae;Dermacoccus;	83.3	29.5	30	6	5	1	24	250942	176942	genus
V1V3 Primer test	Bacteria;Actinobacteria;Actinobacteria;Micrococcales;Dermacoccaceae;Flexivirga;	100	29.5	7	3	3	0	4	250945	176944	genus
V1V3 Primer test	Bacteria;Actinobacteria;Actinobacteria;Micrococcales;Dermacoccaceae;Kytococcus;	100	29.5	29	6	6	0	23	250942	176941	genus
V1V3 Primer test	Bacteria;Actinobacteria;Actinobacteria;Micrococcales;Dermacoccaceae;Luteipulveratus;	100	29.5	4	2	2	0	2	250946	176945	genus
V1V3 Primer test	Bacteria;Actinobacteria;Actinobacteria;Micrococcales;Dermacoccaceae;Yimella;	100	29.5	4	1	1	0	3	250947	176946	genus
V1V3 Primer test	Bacteria;Actinobacteria;Actinobacteria;Micrococcales;Dermatophilaceae;Austwickia;	100	29.5	4	2	2	0	2	250946	176945	genus
V1V3 Primer test	Bacteria;Actinobacteria;Actinobacteria;Micrococcales;Dermatophilaceae;Dermatophilus;	100	29.5	6	1	1	0	5	250947	176946	genus
V1V3 Primer test	Bacteria;Actinobacteria;Actinobacteria;Micrococcales;Dermatophilaceae;Kineosphaera;	100	29.5	4	1	1	0	3	250947	176946	genus
V1V3 Primer test	Bacteria;Actinobacteria;Actinobacteria;Micrococcales;Dermatophilaceae;Mobilicoccus;	100	29.5	8	3	3	0	5	250945	176944	genus
V1V3 Primer test	Bacteria;Actinobacteria;Actinobacteria;Micrococcales;Dermatophilaceae;Piscicoccus;	100	29.5	2	1	1	0	1	250947	176946	genus
V1V3 Primer test	Bacteria;Actinobacteria;Actinobacteria;Micrococcales;Dermatophilaceae;uncultured;	92.6	29.5	59	27	25	2	32	250921	176922	genus
V1V3 Primer test	Bacteria;Actinobacteria;Actinobacteria;Micrococcales;Intrasporangiaceae;Aquipuribacter;	100	29.5	7	2	2	0	5	250946	176945	genus
V1V3 Primer test	Bacteria;Actinobacteria;Actinobacteria;Micrococcales;Intrasporangiaceae;Arsenicicoccus;	100	29.5	13	4	4	0	9	250944	176943	genus
V1V3 Primer test	Bacteria;Actinobacteria;Actinobacteria;Micrococcales;Intrasporangiaceae;Humibacillus;	100	29.5	10	4	4	0	6	250944	176943	genus
V1V3 Primer test	Bacteria;Actinobacteria;Actinobacteria;Micrococcales;Intrasporangiaceae;Intrasporangium;	91.7	29.5	25	12	11	1	13	250936	176936	genus
V1V3 Primer test	Bacteria;Actinobacteria;Actinobacteria;Micrococcales;Intrasporangiaceae;Janibacter;	73.7	29.5	125	19	14	5	106	250929	176933	genus
V1V3 Primer test	Bacteria;Actinobacteria;Actinobacteria;Micrococcales;Intrasporangiaceae;Knoellia;	83.3	29.5	55	12	10	2	43	250936	176937	genus
V1V3 Primer test	Bacteria;Actinobacteria;Actinobacteria;Micrococcales;Intrasporangiaceae;Kribbia;	100	29.5	5	1	1	0	4	250947	176946	genus
V1V3 Primer test	Bacteria;Actinobacteria;Actinobacteria;Micrococcales;Intrasporangiaceae;Lapillicoccus;	70	29.5	28	10	7	3	18	250938	176940	genus
V1V3 Primer test	Bacteria;Actinobacteria;Actinobacteria;Micrococcales;Intrasporangiaceae;Marihabitans;	100	29.5	4	2	2	0	2	250946	176945	genus
V1V3 Primer test	Bacteria;Actinobacteria;Actinobacteria;Micrococcales;Intrasporangiaceae;Monashia;	100	29.5	2	1	1	0	1	250947	176946	genus
V1V3 Primer test	Bacteria;Actinobacteria;Actinobacteria;Micrococcales;Intrasporangiaceae;Ornithinibacter;	85.7	29.5	10	7	6	1	3	250941	176941	genus
V1V3 Primer test	Bacteria;Actinobacteria;Actinobacteria;Micrococcales;Intrasporangiaceae;Ornithinicoccus;	87	29.5	31	23	20	3	8	250925	176927	genus
V1V3 Primer test	Bacteria;Actinobacteria;Actinobacteria;Micrococcales;Intrasporangiaceae;Ornithinimicrobium;	95.8	29.5	58	24	23	1	34	250924	176924	genus
V1V3 Primer test	Bacteria;Actinobacteria;Actinobacteria;Micrococcales;Intrasporangiaceae;Oryzihumus;	60	29.5	25	5	3	2	20	250943	176944	genus
V1V3 Primer test	Bacteria;Actinobacteria;Actinobacteria;Micrococcales;Intrasporangiaceae;Phycicoccus;	89.5	29.5	51	19	17	2	32	250929	176930	genus
V1V3 Primer test	Bacteria;Actinobacteria;Actinobacteria;Micrococcales;Intrasporangiaceae;Serinicoccus;	100	29.5	25	4	4	0	21	250944	176943	genus
V1V3 Primer test	Bacteria;Actinobacteria;Actinobacteria;Micrococcales;Intrasporangiaceae;Terrabacter;	90	29.5	42	10	9	1	32	250938	176938	genus
V1V3 Primer test	Bacteria;Actinobacteria;Actinobacteria;Micrococcales;Intrasporangiaceae;Tetrasphaera;	94.7	29.5	161	76	72	4	85	250872	176875	genus
V1V3 Primer test	Bacteria;Actinobacteria;Actinobacteria;Micrococcales;Intrasporangiaceae;uncultured;	100	29.5	37	8	8	0	29	250940	176939	genus
V1V3 Primer test	Bacteria;Actinobacteria;Actinobacteria;Micrococcales;Jonesiaceae;Jonesia;	75	29.5	12	4	3	1	8	250944	176944	genus
V1V3 Primer test	Bacteria;Actinobacteria;Actinobacteria;Micrococcales;Microbacteriaceae;Agreia;	100	29.5	19	5	5	0	14	250943	176942	genus
V1V3 Primer test	Bacteria;Actinobacteria;Actinobacteria;Micrococcales;Microbacteriaceae;Agrococcus;	91.7	29.5	121	36	33	3	85	250912	176914	genus
V1V3 Primer test	Bacteria;Actinobacteria;Actinobacteria;Micrococcales;Microbacteriaceae;Agromyces;	84.3	29.5	226	51	43	8	175	250897	176904	genus
V1V3 Primer test	Bacteria;Actinobacteria;Actinobacteria;Micrococcales;Microbacteriaceae;Alpinimonas;	100	29.5	4	1	1	0	3	250947	176946	genus
V1V3 Primer test	Bacteria;Actinobacteria;Actinobacteria;Micrococcales;Microbacteriaceae;Amnibacterium;	100	29.5	21	5	5	0	16	250943	176942	genus
V1V3 Primer test	Bacteria;Actinobacteria;Actinobacteria;Micrococcales;Microbacteriaceae;Aurantimicrobium;	88.9	29.5	31	9	8	1	22	250939	176939	genus
V1V3 Primer test	Bacteria;Actinobacteria;Actinobacteria;Micrococcales;Microbacteriaceae;Candidatus Aquiluna;	65.5	29.5	78	29	19	10	49	250919	176928	genus
V1V3 Primer test	Bacteria;Actinobacteria;Actinobacteria;Micrococcales;Microbacteriaceae;Candidatus Flaviluna;	100	29.5	4	2	2	0	2	250946	176945	genus
V1V3 Primer test	Bacteria;Actinobacteria;Actinobacteria;Micrococcales;Microbacteriaceae;Candidatus Limnoluna;	66.7	29.5	14	3	2	1	11	250945	176945	genus
V1V3 Primer test	Bacteria;Actinobacteria;Actinobacteria;Micrococcales;Microbacteriaceae;Candidatus Planktoluna;	76.9	29.5	24	13	10	3	11	250935	176937	genus
V1V3 Primer test	Bacteria;Actinobacteria;Actinobacteria;Micrococcales;Microbacteriaceae;CB31G03;	100	29.5	3	1	1	0	2	250947	176946	genus
V1V3 Primer test	Bacteria;Actinobacteria;Actinobacteria;Micrococcales;Microbacteriaceae;Chryseoglobus;	100	29.5	13	4	4	0	9	250944	176943	genus
V1V3 Primer test	Bacteria;Actinobacteria;Actinobacteria;Micrococcales;Microbacteriaceae;Clavibacter;	92.9	29.5	68	14	13	1	54	250934	176934	genus
V1V3 Primer test	Bacteria;Actinobacteria;Actinobacteria;Micrococcales;Microbacteriaceae;Cnuibacter;	50	29.5	3	2	1	1	1	250946	176946	genus
V1V3 Primer test	Bacteria;Actinobacteria;Actinobacteria;Micrococcales;Microbacteriaceae;Conyzicola;	100	29.5	13	3	3	0	10	250945	176944	genus
V1V3 Primer test	Bacteria;Actinobacteria;Actinobacteria;Micrococcales;Microbacteriaceae;Cryobacterium;	80	29.5	105	25	20	5	80	250923	176927	genus
V1V3 Primer test	Bacteria;Actinobacteria;Actinobacteria;Micrococcales;Microbacteriaceae;Curtobacterium;	88.1	29.5	218	42	37	5	176	250906	176910	genus
V1V3 Primer test	Bacteria;Actinobacteria;Actinobacteria;Micrococcales;Microbacteriaceae;Diaminobutyricimonas;	100	29.5	9	3	3	0	6	250945	176944	genus
V1V3 Primer test	Bacteria;Actinobacteria;Actinobacteria;Micrococcales;Microbacteriaceae;DS001;	100	29.5	3	2	2	0	1	250946	176945	genus
V1V3 Primer test	Bacteria;Actinobacteria;Actinobacteria;Micrococcales;Microbacteriaceae;Frigoribacterium;	92.9	29.5	65	14	13	1	51	250934	176934	genus
V1V3 Primer test	Bacteria;Actinobacteria;Actinobacteria;Micrococcales;Microbacteriaceae;Frondihabitans;	66.7	29.5	42	6	4	2	36	250942	176943	genus
V1V3 Primer test	Bacteria;Actinobacteria;Actinobacteria;Micrococcales;Microbacteriaceae;Galbitalea;	93.3	29.5	31	15	14	1	16	250933	176933	genus
V1V3 Primer test	Bacteria;Actinobacteria;Actinobacteria;Micrococcales;Microbacteriaceae;Glaciibacter;	100	29.5	4	3	3	0	1	250945	176944	genus
V1V3 Primer test	Bacteria;Actinobacteria;Actinobacteria;Micrococcales;Microbacteriaceae;Glaciihabitans;	33.3	29.5	7	3	1	2	4	250945	176946	genus
V1V3 Primer test	Bacteria;Actinobacteria;Actinobacteria;Micrococcales;Microbacteriaceae;Gryllotalpicola;	57.1	29.5	17	7	4	3	10	250941	176943	genus
V1V3 Primer test	Bacteria;Actinobacteria;Actinobacteria;Micrococcales;Microbacteriaceae;Gulosibacter;	100	29.5	12	5	5	0	7	250943	176942	genus
V1V3 Primer test	Bacteria;Actinobacteria;Actinobacteria;Micrococcales;Microbacteriaceae;Herbiconiux;	100	29.5	24	7	7	0	17	250941	176940	genus
V1V3 Primer test	Bacteria;Actinobacteria;Actinobacteria;Micrococcales;Microbacteriaceae;Huakuichenia;	100	29.5	8	3	3	0	5	250945	176944	genus
V1V3 Primer test	Bacteria;Actinobacteria;Actinobacteria;Micrococcales;Microbacteriaceae;Humibacter;	100	29.5	10	3	3	0	7	250945	176944	genus
V1V3 Primer test	Bacteria;Actinobacteria;Actinobacteria;Micrococcales;Microbacteriaceae;Klugiella;	50	29.5	4	2	1	1	2	250946	176946	genus
V1V3 Primer test	Bacteria;Actinobacteria;Actinobacteria;Micrococcales;Microbacteriaceae;Labedella;	100	29.5	12	1	1	0	11	250947	176946	genus
V1V3 Primer test	Bacteria;Actinobacteria;Actinobacteria;Micrococcales;Microbacteriaceae;Leifsonia;	88.6	29.5	127	44	39	5	83	250904	176908	genus
V1V3 Primer test	Bacteria;Actinobacteria;Actinobacteria;Micrococcales;Microbacteriaceae;Leucobacter;	81.4	29.5	291	70	57	13	221	250878	176890	genus
V1V3 Primer test	Bacteria;Actinobacteria;Actinobacteria;Micrococcales;Microbacteriaceae;Lysinimonas;	100	29.5	21	13	13	0	8	250935	176934	genus
V1V3 Primer test	Bacteria;Actinobacteria;Actinobacteria;Micrococcales;Microbacteriaceae;Marisediminicola;	83.3	29.5	25	6	5	1	19	250942	176942	genus
V1V3 Primer test	Bacteria;Actinobacteria;Actinobacteria;Micrococcales;Microbacteriaceae;Microbacterium;	82.7	29.5	2095	324	268	56	1771	250624	176679	genus
V1V3 Primer test	Bacteria;Actinobacteria;Actinobacteria;Micrococcales;Microbacteriaceae;Microcella;	50	29.5	7	2	1	1	5	250946	176946	genus
V1V3 Primer test	Bacteria;Actinobacteria;Actinobacteria;Micrococcales;Microbacteriaceae;Microterricola;	100	29.5	7	3	3	0	4	250945	176944	genus
V1V3 Primer test	Bacteria;Actinobacteria;Actinobacteria;Micrococcales;Microbacteriaceae;ML602J-51;	100	29.5	16	8	8	0	8	250940	176939	genus
V1V3 Primer test	Bacteria;Actinobacteria;Actinobacteria;Micrococcales;Microbacteriaceae;MWH-Ta3;	100	29.5	7	2	2	0	5	250946	176945	genus
V1V3 Primer test	Bacteria;Actinobacteria;Actinobacteria;Micrococcales;Microbacteriaceae;Mycetocola;	90	29.5	47	10	9	1	37	250938	176938	genus
V1V3 Primer test	Bacteria;Actinobacteria;Actinobacteria;Micrococcales;Microbacteriaceae;Naasia;	100	29.5	4	1	1	0	3	250947	176946	genus
V1V3 Primer test	Bacteria;Actinobacteria;Actinobacteria;Micrococcales;Microbacteriaceae;Okibacterium;	80	29.5	13	5	4	1	8	250943	176943	genus
V1V3 Primer test	Bacteria;Actinobacteria;Actinobacteria;Micrococcales;Microbacteriaceae;Parafrigoribacterium;	100	29.5	64	12	12	0	52	250936	176935	genus
V1V3 Primer test	Bacteria;Actinobacteria;Actinobacteria;Micrococcales;Microbacteriaceae;Plantibacter;	85.7	29.5	32	7	6	1	25	250941	176941	genus
V1V3 Primer test	Bacteria;Actinobacteria;Actinobacteria;Micrococcales;Microbacteriaceae;Pseudoclavibacter;	78.9	29.5	73	19	15	4	54	250929	176932	genus
V1V3 Primer test	Bacteria;Actinobacteria;Actinobacteria;Micrococcales;Microbacteriaceae;Rathayibacter;	93.3	29.5	44	15	14	1	29	250933	176933	genus
V1V3 Primer test	Bacteria;Actinobacteria;Actinobacteria;Micrococcales;Microbacteriaceae;Rhodoglobus;	100	29.5	10	4	4	0	6	250944	176943	genus
V1V3 Primer test	Bacteria;Actinobacteria;Actinobacteria;Micrococcales;Microbacteriaceae;Rhodoluna;	71.4	29.5	31	14	10	4	17	250934	176937	genus
V1V3 Primer test	Bacteria;Actinobacteria;Actinobacteria;Micrococcales;Microbacteriaceae;Rudaibacter;	100	29.5	2	1	1	0	1	250947	176946	genus
V1V3 Primer test	Bacteria;Actinobacteria;Actinobacteria;Micrococcales;Microbacteriaceae;Salinibacterium;	88.9	29.5	48	9	8	1	39	250939	176939	genus
V1V3 Primer test	Bacteria;Actinobacteria;Actinobacteria;Micrococcales;Microbacteriaceae;Schumannella;	50	29.5	5	2	1	1	3	250946	176946	genus
V1V3 Primer test	Bacteria;Actinobacteria;Actinobacteria;Micrococcales;Microbacteriaceae;Subtercola;	100	29.5	26	1	1	0	25	250947	176946	genus
V1V3 Primer test	Bacteria;Actinobacteria;Actinobacteria;Micrococcales;Microbacteriaceae;SV1-3;	100	29.5	3	2	2	0	1	250946	176945	genus
V1V3 Primer test	Bacteria;Actinobacteria;Actinobacteria;Micrococcales;Microbacteriaceae;uncultured;	84	29.5	92	25	21	4	67	250923	176926	genus
V1V3 Primer test	Bacteria;Actinobacteria;Actinobacteria;Micrococcales;Microbacteriaceae;XZXXH163;	100	29.5	3	3	3	0	0	250945	176944	genus
V1V3 Primer test	Bacteria;Actinobacteria;Actinobacteria;Micrococcales;Microbacteriaceae;Yonghaparkia;	83.3	29.5	14	6	5	1	8	250942	176942	genus
V1V3 Primer test	Bacteria;Actinobacteria;Actinobacteria;Micrococcales;Micrococcaceae;Arthrobacter;	84.7	29.5	1492	450	381	69	1042	250498	176566	genus
V1V3 Primer test	Bacteria;Actinobacteria;Actinobacteria;Micrococcales;Micrococcaceae;Citricoccus;	96.3	29.5	69	27	26	1	42	250921	176921	genus
V1V3 Primer test	Bacteria;Actinobacteria;Actinobacteria;Micrococcales;Micrococcaceae;Enteractinococcus;	91.7	29.5	18	12	11	1	6	250936	176936	genus
V1V3 Primer test	Bacteria;Actinobacteria;Actinobacteria;Micrococcales;Micrococcaceae;Garicola;	50	29.5	10	2	1	1	8	250946	176946	genus
V1V3 Primer test	Bacteria;Actinobacteria;Actinobacteria;Micrococcales;Micrococcaceae;Glutamicibacter;	86.9	29.5	340	84	73	11	256	250864	176874	genus
V1V3 Primer test	Bacteria;Actinobacteria;Actinobacteria;Micrococcales;Micrococcaceae;Haematomicrobium;	100	29.5	3	1	1	0	2	250947	176946	genus
V1V3 Primer test	Bacteria;Actinobacteria;Actinobacteria;Micrococcales;Micrococcaceae;Kocuria;	75.3	29.5	580	146	110	36	434	250802	176837	genus
V1V3 Primer test	Bacteria;Actinobacteria;Actinobacteria;Micrococcales;Micrococcaceae;Micrococcus;	62.9	29.5	452	62	39	23	390	250886	176908	genus
V1V3 Primer test	Bacteria;Actinobacteria;Actinobacteria;Micrococcales;Micrococcaceae;Neomicrococcus;	100	29.5	18	2	2	0	16	250946	176945	genus
V1V3 Primer test	Bacteria;Actinobacteria;Actinobacteria;Micrococcales;Micrococcaceae;Nesterenkonia;	74.2	29.5	114	31	23	8	83	250917	176924	genus
V1V3 Primer test	Bacteria;Actinobacteria;Actinobacteria;Micrococcales;Micrococcaceae;Paenarthrobacter;	84.4	29.5	303	64	54	10	239	250884	176893	genus
V1V3 Primer test	Bacteria;Actinobacteria;Actinobacteria;Micrococcales;Micrococcaceae;Paeniglutamicibacter;	81	29.5	118	21	17	4	97	250927	176930	genus
V1V3 Primer test	Bacteria;Actinobacteria;Actinobacteria;Micrococcales;Micrococcaceae;Pseudarthrobacter;	83.8	29.5	827	185	155	30	642	250763	176792	genus
V1V3 Primer test	Bacteria;Actinobacteria;Actinobacteria;Micrococcales;Micrococcaceae;Pseudoglutamicibacter;	100	29.5	22	2	2	0	20	250946	176945	genus
V1V3 Primer test	Bacteria;Actinobacteria;Actinobacteria;Micrococcales;Micrococcaceae;Renibacterium;	33.3	29.5	17	6	2	4	11	250942	176945	genus
V1V3 Primer test	Bacteria;Actinobacteria;Actinobacteria;Micrococcales;Micrococcaceae;Rothia;	74.9	29.5	1124	558	418	140	566	250390	176529	genus
V1V3 Primer test	Bacteria;Actinobacteria;Actinobacteria;Micrococcales;Micrococcaceae;Sinomonas;	59.1	29.5	56	22	13	9	34	250926	176934	genus
V1V3 Primer test	Bacteria;Actinobacteria;Actinobacteria;Micrococcales;Micrococcaceae;uncultured;	33.3	29.5	19	3	1	2	16	250945	176946	genus
V1V3 Primer test	Bacteria;Actinobacteria;Actinobacteria;Micrococcales;Micrococcaceae;Yaniella;	100	29.5	8	2	2	0	6	250946	176945	genus
V1V3 Primer test	Bacteria;Actinobacteria;Actinobacteria;Micrococcales;Micrococcaceae;Zhihengliuella;	100	29.5	19	3	3	0	16	250945	176944	genus
V1V3 Primer test	Bacteria;Actinobacteria;Actinobacteria;Micrococcales;Micrococcales Incertae Sedis;Timonella;	80	29.5	27	10	8	2	17	250938	176939	genus
V1V3 Primer test	Bacteria;Actinobacteria;Actinobacteria;Micrococcales;Promicromonosporaceae;Cellulosimicrobium;	81.3	29.5	111	16	13	3	95	250932	176934	genus
V1V3 Primer test	Bacteria;Actinobacteria;Actinobacteria;Micrococcales;Promicromonosporaceae;Isoptericola;	67.9	29.5	106	28	19	9	78	250920	176928	genus
V1V3 Primer test	Bacteria;Actinobacteria;Actinobacteria;Micrococcales;Promicromonosporaceae;Krasilnikoviella;	100	29.5	4	3	3	0	1	250945	176944	genus
V1V3 Primer test	Bacteria;Actinobacteria;Actinobacteria;Micrococcales;Promicromonosporaceae;Myceligenerans;	100	29.5	11	2	2	0	9	250946	176945	genus
V1V3 Primer test	Bacteria;Actinobacteria;Actinobacteria;Micrococcales;Promicromonosporaceae;Promicromonospora;	87	29.5	112	23	20	3	89	250925	176927	genus
V1V3 Primer test	Bacteria;Actinobacteria;Actinobacteria;Micrococcales;Promicromonosporaceae;Xylanibacterium;	100	29.5	1	1	1	0	0	250947	176946	genus
V1V3 Primer test	Bacteria;Actinobacteria;Actinobacteria;Micrococcales;Promicromonosporaceae;Xylanimicrobium;	100	29.5	9	2	2	0	7	250946	176945	genus
V1V3 Primer test	Bacteria;Actinobacteria;Actinobacteria;Micrococcales;Promicromonosporaceae;Xylanimonas;	100	29.5	3	2	2	0	1	250946	176945	genus
V1V3 Primer test	Bacteria;Actinobacteria;Actinobacteria;Micrococcales;Rarobacteraceae;Rarobacter;	100	29.5	8	2	2	0	6	250946	176945	genus
V1V3 Primer test	Bacteria;Actinobacteria;Actinobacteria;Micrococcales;Ruaniaceae;Haloactinobacterium;	50	29.5	3	2	1	1	1	250946	176946	genus
V1V3 Primer test	Bacteria;Actinobacteria;Actinobacteria;Micrococcales;Ruaniaceae;Ruania;	100	29.5	4	1	1	0	3	250947	176946	genus
V1V3 Primer test	Bacteria;Actinobacteria;Actinobacteria;Micrococcales;Sanguibacteraceae;Sanguibacter;	81	29.5	67	21	17	4	46	250927	176930	genus
V1V3 Primer test	Bacteria;Actinobacteria;Actinobacteria;Micromonosporales;Micromonosporaceae;Actinocatenispora;	50	29.5	8	2	1	1	6	250946	176946	genus
V1V3 Primer test	Bacteria;Actinobacteria;Actinobacteria;Micromonosporales;Micromonosporaceae;Actinoplanes;	93.3	29.5	287	75	70	5	212	250873	176877	genus
V1V3 Primer test	Bacteria;Actinobacteria;Actinobacteria;Micromonosporales;Micromonosporaceae;Allocatelliglobosispora;	100	29.5	4	1	1	0	3	250947	176946	genus
V1V3 Primer test	Bacteria;Actinobacteria;Actinobacteria;Micromonosporales;Micromonosporaceae;Asanoa;	94.1	29.5	66	17	16	1	49	250931	176931	genus
V1V3 Primer test	Bacteria;Actinobacteria;Actinobacteria;Micromonosporales;Micromonosporaceae;Catellatospora;	81.8	29.5	19	11	9	2	8	250937	176938	genus
V1V3 Primer test	Bacteria;Actinobacteria;Actinobacteria;Micromonosporales;Micromonosporaceae;Catelliglobosispora;	100	29.5	2	2	2	0	0	250946	176945	genus
V1V3 Primer test	Bacteria;Actinobacteria;Actinobacteria;Micromonosporales;Micromonosporaceae;Catenuloplanes;	88.9	29.5	25	9	8	1	16	250939	176939	genus
V1V3 Primer test	Bacteria;Actinobacteria;Actinobacteria;Micromonosporales;Micromonosporaceae;Couchioplanes;	100	29.5	7	2	2	0	5	250946	176945	genus
V1V3 Primer test	Bacteria;Actinobacteria;Actinobacteria;Micromonosporales;Micromonosporaceae;Dactylosporangium;	100	29.5	59	14	14	0	45	250934	176933	genus
V1V3 Primer test	Bacteria;Actinobacteria;Actinobacteria;Micromonosporales;Micromonosporaceae;Hamadaea;	100	29.5	11	6	6	0	5	250942	176941	genus
V1V3 Primer test	Bacteria;Actinobacteria;Actinobacteria;Micromonosporales;Micromonosporaceae;Jishengella;	100	29.5	7	1	1	0	6	250947	176946	genus
V1V3 Primer test	Bacteria;Actinobacteria;Actinobacteria;Micromonosporales;Micromonosporaceae;Krasilnikovia;	66.7	29.5	8	6	4	2	2	250942	176943	genus
V1V3 Primer test	Bacteria;Actinobacteria;Actinobacteria;Micromonosporales;Micromonosporaceae;Longispora;	83.3	29.5	37	6	5	1	31	250942	176942	genus
V1V3 Primer test	Bacteria;Actinobacteria;Actinobacteria;Micromonosporales;Micromonosporaceae;Luedemannella;	53.8	29.5	46	13	7	6	33	250935	176940	genus
V1V3 Primer test	Bacteria;Actinobacteria;Actinobacteria;Micromonosporales;Micromonosporaceae;Micromonospora;	85.6	29.5	1259	195	167	28	1064	250753	176780	genus
V1V3 Primer test	Bacteria;Actinobacteria;Actinobacteria;Micromonosporales;Micromonosporaceae;Phytohabitans;	100	29.5	18	7	7	0	11	250941	176940	genus
V1V3 Primer test	Bacteria;Actinobacteria;Actinobacteria;Micromonosporales;Micromonosporaceae;Phytomonospora;	100	29.5	2	1	1	0	1	250947	176946	genus
V1V3 Primer test	Bacteria;Actinobacteria;Actinobacteria;Micromonosporales;Micromonosporaceae;Pilimelia;	100	29.5	6	1	1	0	5	250947	176946	genus
V1V3 Primer test	Bacteria;Actinobacteria;Actinobacteria;Micromonosporales;Micromonosporaceae;Planosporangium;	100	29.5	5	1	1	0	4	250947	176946	genus
V1V3 Primer test	Bacteria;Actinobacteria;Actinobacteria;Micromonosporales;Micromonosporaceae;Plantactinospora;	100	29.5	36	4	4	0	32	250944	176943	genus
V1V3 Primer test	Bacteria;Actinobacteria;Actinobacteria;Micromonosporales;Micromonosporaceae;Salinispora;	100	29.5	112	16	16	0	96	250932	176931	genus
V1V3 Primer test	Bacteria;Actinobacteria;Actinobacteria;Micromonosporales;Micromonosporaceae;Stackebrandtia;	100	29.5	9	5	5	0	4	250943	176942	genus
V1V3 Primer test	Bacteria;Actinobacteria;Actinobacteria;Micromonosporales;Micromonosporaceae;uncultured;	95.1	29.5	108	41	39	2	67	250907	176908	genus
V1V3 Primer test	Bacteria;Actinobacteria;Actinobacteria;Micromonosporales;Micromonosporaceae;Verrucosispora;	100	29.5	155	8	8	0	147	250940	176939	genus
V1V3 Primer test	Bacteria;Actinobacteria;Actinobacteria;Micromonosporales;Micromonosporaceae;Virgisporangium;	100	29.5	16	5	5	0	11	250943	176942	genus
V1V3 Primer test	Bacteria;Actinobacteria;Actinobacteria;Micromonosporales;Micromonosporaceae;Wangella;	100	29.5	4	2	2	0	2	250946	176945	genus
V1V3 Primer test	Bacteria;Actinobacteria;Actinobacteria;Micromonosporales;Micromonosporaceae;Xiangella;	100	29.5	6	3	3	0	3	250945	176944	genus
V1V3 Primer test	Bacteria;Actinobacteria;Actinobacteria;Propionibacteriales;Nocardioidaceae;Actinopolymorpha;	100	29.5	13	4	4	0	9	250944	176943	genus
V1V3 Primer test	Bacteria;Actinobacteria;Actinobacteria;Propionibacteriales;Nocardioidaceae;Aeromicrobium;	90.3	29.5	122	31	28	3	91	250917	176919	genus
V1V3 Primer test	Bacteria;Actinobacteria;Actinobacteria;Propionibacteriales;Nocardioidaceae;Kribbella;	87.9	29.5	114	33	29	4	81	250915	176918	genus
V1V3 Primer test	Bacteria;Actinobacteria;Actinobacteria;Propionibacteriales;Nocardioidaceae;Marmoricola;	91.2	29.5	127	34	31	3	93	250914	176916	genus
V1V3 Primer test	Bacteria;Actinobacteria;Actinobacteria;Propionibacteriales;Nocardioidaceae;Mumia;	100	29.5	7	3	3	0	4	250945	176944	genus
V1V3 Primer test	Bacteria;Actinobacteria;Actinobacteria;Propionibacteriales;Nocardioidaceae;Nocardioides;	86.5	29.5	1137	297	257	40	840	250651	176690	genus
V1V3 Primer test	Bacteria;Actinobacteria;Actinobacteria;Propionibacteriales;Nocardioidaceae;Tenggerimyces;	100	29.5	4	2	2	0	2	250946	176945	genus
V1V3 Primer test	Bacteria;Actinobacteria;Actinobacteria;Propionibacteriales;Nocardioidaceae;uncultured;	100	29.5	101	5	5	0	96	250943	176942	genus
V1V3 Primer test	Bacteria;Actinobacteria;Actinobacteria;Propionibacteriales;Propionibacteriaceae;Cutibacterium;	1.6	29.5	2891	61	1	60	2830	250887	176946	genus
V1V3 Primer test	Bacteria;Actinobacteria;Actinobacteria;Propionibacteriales;Propionibacteriaceae;Haloactinopolyspora;	60	29.5	71	5	3	2	66	250943	176944	genus
V1V3 Primer test	Bacteria;Actinobacteria;Actinobacteria;Propionibacteriales;Propionibacteriaceae;Jiangella;	100	29.5	30	4	4	0	26	250944	176943	genus
V1V3 Primer test	Bacteria;Actinobacteria;Actinobacteria;Propionibacteriales;Propionibacteriaceae;Micropruina;	16.7	29.5	12	6	1	5	6	250942	176946	genus
V1V3 Primer test	Bacteria;Actinobacteria;Actinobacteria;Propionibacteriales;Propionibacteriaceae;Naumannella;	100	29.5	3	1	1	0	2	250947	176946	genus
V1V3 Primer test	Bacteria;Actinobacteria;Actinobacteria;Propionibacteriales;Propionibacteriaceae;Phytoactinopolyspora;	100	29.5	9	6	6	0	3	250942	176941	genus
V1V3 Primer test	Bacteria;Actinobacteria;Actinobacteria;Propionibacteriales;Propionibacteriaceae;uncultured;	27	29.5	158	63	17	46	95	250885	176930	genus
V1V3 Primer test	Bacteria;Actinobacteria;Actinobacteria;Pseudonocardiales;Pseudonocardiaceae;Actinoalloteichus;	83.3	29.5	15	6	5	1	9	250942	176942	genus
V1V3 Primer test	Bacteria;Actinobacteria;Actinobacteria;Pseudonocardiales;Pseudonocardiaceae;Actinokineospora;	76.5	29.5	43	17	13	4	26	250931	176934	genus
V1V3 Primer test	Bacteria;Actinobacteria;Actinobacteria;Pseudonocardiales;Pseudonocardiaceae;Actinomycetospora;	87.5	29.5	41	8	7	1	33	250940	176940	genus
V1V3 Primer test	Bacteria;Actinobacteria;Actinobacteria;Pseudonocardiales;Pseudonocardiaceae;Actinophytocola;	66.7	29.5	59	12	8	4	47	250936	176939	genus
V1V3 Primer test	Bacteria;Actinobacteria;Actinobacteria;Pseudonocardiales;Pseudonocardiaceae;Actinopolyspora;	91.7	29.5	36	12	11	1	24	250936	176936	genus
V1V3 Primer test	Bacteria;Actinobacteria;Actinobacteria;Pseudonocardiales;Pseudonocardiaceae;Actinorectispora;	100	29.5	8	1	1	0	7	250947	176946	genus
V1V3 Primer test	Bacteria;Actinobacteria;Actinobacteria;Pseudonocardiales;Pseudonocardiaceae;Actinosynnema;	66.7	29.5	9	3	2	1	6	250945	176945	genus
V1V3 Primer test	Bacteria;Actinobacteria;Actinobacteria;Pseudonocardiales;Pseudonocardiaceae;Alloactinosynnema;	100	29.5	11	3	3	0	8	250945	176944	genus
V1V3 Primer test	Bacteria;Actinobacteria;Actinobacteria;Pseudonocardiales;Pseudonocardiaceae;Allokutzneria;	100	29.5	5	2	2	0	3	250946	176945	genus
V1V3 Primer test	Bacteria;Actinobacteria;Actinobacteria;Pseudonocardiales;Pseudonocardiaceae;Amycolatopsis;	76.6	29.5	365	47	36	11	318	250901	176911	genus
V1V3 Primer test	Bacteria;Actinobacteria;Actinobacteria;Pseudonocardiales;Pseudonocardiaceae;Bounagaea;	100	29.5	1	1	1	0	0	250947	176946	genus
V1V3 Primer test	Bacteria;Actinobacteria;Actinobacteria;Pseudonocardiales;Pseudonocardiaceae;Crossiella;	75	29.5	266	16	12	4	250	250932	176935	genus
V1V3 Primer test	Bacteria;Actinobacteria;Actinobacteria;Pseudonocardiales;Pseudonocardiaceae;Goodfellowiella;	100	29.5	6	2	2	0	4	250946	176945	genus
V1V3 Primer test	Bacteria;Actinobacteria;Actinobacteria;Pseudonocardiales;Pseudonocardiaceae;Halopolyspora;	100	29.5	1	1	1	0	0	250947	176946	genus
V1V3 Primer test	Bacteria;Actinobacteria;Actinobacteria;Pseudonocardiales;Pseudonocardiaceae;Herbihabitans;	50	29.5	4	2	1	1	2	250946	176946	genus
V1V3 Primer test	Bacteria;Actinobacteria;Actinobacteria;Pseudonocardiales;Pseudonocardiaceae;Kibdelosporangium;	83.3	29.5	35	12	10	2	23	250936	176937	genus
V1V3 Primer test	Bacteria;Actinobacteria;Actinobacteria;Pseudonocardiales;Pseudonocardiaceae;Kutzneria;	60	29.5	7	5	3	2	2	250943	176944	genus
V1V3 Primer test	Bacteria;Actinobacteria;Actinobacteria;Pseudonocardiales;Pseudonocardiaceae;Lechevalieria;	74.1	29.5	117	27	20	7	90	250921	176927	genus
V1V3 Primer test	Bacteria;Actinobacteria;Actinobacteria;Pseudonocardiales;Pseudonocardiaceae;Longimycelium;	100	29.5	11	1	1	0	10	250947	176946	genus
V1V3 Primer test	Bacteria;Actinobacteria;Actinobacteria;Pseudonocardiales;Pseudonocardiaceae;Prauserella;	85.7	29.5	39	14	12	2	25	250934	176935	genus
V1V3 Primer test	Bacteria;Actinobacteria;Actinobacteria;Pseudonocardiales;Pseudonocardiaceae;Pseudonocardia;	86.8	29.5	533	121	105	16	412	250827	176842	genus
V1V3 Primer test	Bacteria;Actinobacteria;Actinobacteria;Pseudonocardiales;Pseudonocardiaceae;Saccharomonospora;	82.8	29.5	123	29	24	5	94	250919	176923	genus
V1V3 Primer test	Bacteria;Actinobacteria;Actinobacteria;Pseudonocardiales;Pseudonocardiaceae;Saccharopolyspora;	93.8	29.5	138	32	30	2	106	250916	176917	genus
V1V3 Primer test	Bacteria;Actinobacteria;Actinobacteria;Pseudonocardiales;Pseudonocardiaceae;Saccharothrix;	74.2	29.5	102	31	23	8	71	250917	176924	genus
V1V3 Primer test	Bacteria;Actinobacteria;Actinobacteria;Pseudonocardiales;Pseudonocardiaceae;Sciscionella;	100	29.5	4	2	2	0	2	250946	176945	genus
V1V3 Primer test	Bacteria;Actinobacteria;Actinobacteria;Pseudonocardiales;Pseudonocardiaceae;Streptoalloteichus;	100	29.5	6	1	1	0	5	250947	176946	genus
V1V3 Primer test	Bacteria;Actinobacteria;Actinobacteria;Pseudonocardiales;Pseudonocardiaceae;Thermocrispum;	100	29.5	11	4	4	0	7	250944	176943	genus
V1V3 Primer test	Bacteria;Actinobacteria;Actinobacteria;Pseudonocardiales;Pseudonocardiaceae;Umezawaea;	100	29.5	11	2	2	0	9	250946	176945	genus
V1V3 Primer test	Bacteria;Actinobacteria;Actinobacteria;Pseudonocardiales;Pseudonocardiaceae;uncultured;	100	29.5	3	2	2	0	1	250946	176945	genus
V1V3 Primer test	Bacteria;Actinobacteria;Actinobacteria;Pseudonocardiales;Pseudonocardiaceae;Yuhushiella;	100	29.5	5	2	2	0	3	250946	176945	genus
V1V3 Primer test	Bacteria;Actinobacteria;Actinobacteria;Streptomycetales;Streptomycetaceae;Allostreptomyces;	100	29.5	3	2	2	0	1	250946	176945	genus
V1V3 Primer test	Bacteria;Actinobacteria;Actinobacteria;Streptomycetales;Streptomycetaceae;E1B-B3-114;	100	29.5	2	2	2	0	0	250946	176945	genus
V1V3 Primer test	Bacteria;Actinobacteria;Actinobacteria;Streptomycetales;Streptomycetaceae;Kitasatospora;	91.9	29.5	243	62	57	5	181	250886	176890	genus
V1V3 Primer test	Bacteria;Actinobacteria;Actinobacteria;Streptomycetales;Streptomycetaceae;Streptacidiphilus;	100	29.5	56	12	12	0	44	250936	176935	genus
V1V3 Primer test	Bacteria;Actinobacteria;Actinobacteria;Streptomycetales;Streptomycetaceae;Streptomyces;	81.7	29.6	12562	1412	1154	258	11150	249536	175793	genus
V1V3 Primer test	Bacteria;Actinobacteria;Actinobacteria;Streptosporangiales;Nocardiopsaceae;Actinorugispora;	100	29.5	1	1	1	0	0	250947	176946	genus
V1V3 Primer test	Bacteria;Actinobacteria;Actinobacteria;Streptosporangiales;Nocardiopsaceae;Allosalinactinospora;	100	29.5	3	3	3	0	0	250945	176944	genus
V1V3 Primer test	Bacteria;Actinobacteria;Actinobacteria;Streptosporangiales;Nocardiopsaceae;Lipingzhangella;	100	29.5	5	2	2	0	3	250946	176945	genus
V1V3 Primer test	Bacteria;Actinobacteria;Actinobacteria;Streptosporangiales;Nocardiopsaceae;Marinactinospora;	100	29.5	3	1	1	0	2	250947	176946	genus
V1V3 Primer test	Bacteria;Actinobacteria;Actinobacteria;Streptosporangiales;Nocardiopsaceae;Nocardiopsis;	74.3	29.5	512	74	55	19	438	250874	176892	genus
V1V3 Primer test	Bacteria;Actinobacteria;Actinobacteria;Streptosporangiales;Nocardiopsaceae;Streptomonospora;	80	29.5	33	10	8	2	23	250938	176939	genus
V1V3 Primer test	Bacteria;Actinobacteria;Actinobacteria;Streptosporangiales;Nocardiopsaceae;Thermobifida;	100	29.5	31	6	6	0	25	250942	176941	genus
V1V3 Primer test	Bacteria;Actinobacteria;Actinobacteria;Streptosporangiales;Nocardiopsaceae;uncultured;	100	29.5	5	1	1	0	4	250947	176946	genus
V1V3 Primer test	Bacteria;Actinobacteria;Actinobacteria;Streptosporangiales;Streptosporangiaceae;Acrocarpospora;	100	29.5	11	2	2	0	9	250946	176945	genus
V1V3 Primer test	Bacteria;Actinobacteria;Actinobacteria;Streptosporangiales;Streptosporangiaceae;Herbidospora;	100	29.5	17	6	6	0	11	250942	176941	genus
V1V3 Primer test	Bacteria;Actinobacteria;Actinobacteria;Streptosporangiales;Streptosporangiaceae;Microbispora;	93.8	29.5	115	16	15	1	99	250932	176932	genus
V1V3 Primer test	Bacteria;Actinobacteria;Actinobacteria;Streptosporangiales;Streptosporangiaceae;Microtetraspora;	100	29.5	12	2	2	0	10	250946	176945	genus
V1V3 Primer test	Bacteria;Actinobacteria;Actinobacteria;Streptosporangiales;Streptosporangiaceae;Nonomuraea;	86.3	29.5	343	73	63	10	270	250875	176884	genus
V1V3 Primer test	Bacteria;Actinobacteria;Actinobacteria;Streptosporangiales;Streptosporangiaceae;Planobispora;	100	29.5	5	1	1	0	4	250947	176946	genus
V1V3 Primer test	Bacteria;Actinobacteria;Actinobacteria;Streptosporangiales;Streptosporangiaceae;Planomonospora;	100	29.5	13	3	3	0	10	250945	176944	genus
V1V3 Primer test	Bacteria;Actinobacteria;Actinobacteria;Streptosporangiales;Streptosporangiaceae;Planotetraspora;	66.7	29.5	27	6	4	2	21	250942	176943	genus
V1V3 Primer test	Bacteria;Actinobacteria;Actinobacteria;Streptosporangiales;Streptosporangiaceae;Sinosporangium;	100	29.5	4	2	2	0	2	250946	176945	genus
V1V3 Primer test	Bacteria;Actinobacteria;Actinobacteria;Streptosporangiales;Streptosporangiaceae;Sphaerimonospora;	100	29.5	9	1	1	0	8	250947	176946	genus
V1V3 Primer test	Bacteria;Actinobacteria;Actinobacteria;Streptosporangiales;Streptosporangiaceae;Sphaerisporangium;	82.4	29.5	57	17	14	3	40	250931	176933	genus
V1V3 Primer test	Bacteria;Actinobacteria;Actinobacteria;Streptosporangiales;Streptosporangiaceae;Streptosporangium;	84.7	29.5	206	72	61	11	134	250876	176886	genus
V1V3 Primer test	Bacteria;Actinobacteria;Actinobacteria;Streptosporangiales;Streptosporangiaceae;Thermoactinospora;	100	29.5	1	1	1	0	0	250947	176946	genus
V1V3 Primer test	Bacteria;Actinobacteria;Actinobacteria;Streptosporangiales;Streptosporangiaceae;Thermocatellispora;	100	29.5	2	1	1	0	1	250947	176946	genus
V1V3 Primer test	Bacteria;Actinobacteria;Actinobacteria;Streptosporangiales;Streptosporangiaceae;Thermopolyspora;	100	29.5	8	2	2	0	6	250946	176945	genus
V1V3 Primer test	Bacteria;Actinobacteria;Actinobacteria;Streptosporangiales;Streptosporangiaceae;uncultured;	50	29.5	8	6	3	3	2	250942	176944	genus
V1V3 Primer test	Bacteria;Actinobacteria;Actinobacteria;Streptosporangiales;Thermomonosporaceae;[Streptomyces] thermoautotrophicus;	100	29.5	3	2	2	0	1	250946	176945	genus
V1V3 Primer test	Bacteria;Actinobacteria;Actinobacteria;Streptosporangiales;Thermomonosporaceae;Actinoallomurus;	83.3	29.5	68	12	10	2	56	250936	176937	genus
V1V3 Primer test	Bacteria;Actinobacteria;Actinobacteria;Streptosporangiales;Thermomonosporaceae;Actinocorallia;	58.3	29.5	41	12	7	5	29	250936	176940	genus
V1V3 Primer test	Bacteria;Actinobacteria;Actinobacteria;Streptosporangiales;Thermomonosporaceae;Actinomadura;	67.2	29.5	352	58	39	19	294	250890	176908	genus
V1V3 Primer test	Bacteria;Actinobacteria;Actinobacteria;Streptosporangiales;Thermomonosporaceae;Spirillospora;	100	29.5	9	1	1	0	8	250947	176946	genus
V1V3 Primer test	Bacteria;Actinobacteria;Actinobacteria;Streptosporangiales;Thermomonosporaceae;Thermobispora;	100	29.5	11	6	6	0	5	250942	176941	genus
V1V3 Primer test	Bacteria;Actinobacteria;Actinobacteria;Streptosporangiales;Thermomonosporaceae;Thermomonospora;	80	29.5	21	10	8	2	11	250938	176939	genus
V1V3 Primer test	Bacteria;Actinobacteria;Coriobacteriia;Coriobacteriales;Atopobiaceae;Atopobium;	50	29.5	90	42	21	21	48	250906	176926	genus
V1V3 Primer test	Bacteria;Actinobacteria;Coriobacteriia;Coriobacteriales;Atopobiaceae;Coriobacteriaceae UCG-002;	61.5	29.5	17	13	8	5	4	250935	176939	genus
V1V3 Primer test	Bacteria;Actinobacteria;Coriobacteriia;Coriobacteriales;Atopobiaceae;Coriobacteriaceae UCG-003;	75	29.5	9	4	3	1	5	250944	176944	genus
V1V3 Primer test	Bacteria;Actinobacteria;Coriobacteriia;Coriobacteriales;Atopobiaceae;Libanicoccus;	50	29.5	11	6	3	3	5	250942	176944	genus
V1V3 Primer test	Bacteria;Actinobacteria;Coriobacteriia;Coriobacteriales;Atopobiaceae;Olsenella;	52.8	29.5	104	53	28	25	51	250895	176919	genus
V1V3 Primer test	Bacteria;Actinobacteria;Coriobacteriia;Coriobacteriales;Atopobiaceae;uncultured;	75	29.5	6	4	3	1	2	250944	176944	genus
V1V3 Primer test	Bacteria;Actinobacteria;Coriobacteriia;Coriobacteriales;Coriobacteriaceae;Collinsella;	79.9	29.5	362	204	163	41	158	250744	176784	genus
V1V3 Primer test	Bacteria;Actinobacteria;Coriobacteriia;Coriobacteriales;Coriobacteriaceae;Enorma;	50	29.5	10	8	4	4	2	250940	176943	genus
V1V3 Primer test	Bacteria;Actinobacteria;Coriobacteriia;Coriobacteriales;Coriobacteriales Incertae Sedis;Phoenicibacter;	100	29.5	8	6	6	0	2	250942	176941	genus
V1V3 Primer test	Bacteria;Actinobacteria;Coriobacteriia;Coriobacteriales;Coriobacteriales Incertae Sedis;Raoultibacter;	57.1	29.5	15	7	4	3	8	250941	176943	genus
V1V3 Primer test	Bacteria;Actinobacteria;Coriobacteriia;Coriobacteriales;Coriobacteriales Incertae Sedis;uncultured;	57.1	29.5	44	14	8	6	30	250934	176939	genus
V1V3 Primer test	Bacteria;Actinobacteria;Coriobacteriia;Coriobacteriales;Eggerthellaceae;Adlercreutzia;	100	29.5	12	10	10	0	2	250938	176937	genus
V1V3 Primer test	Bacteria;Actinobacteria;Coriobacteriia;Coriobacteriales;Eggerthellaceae;Asaccharobacter;	100	29.5	2	2	2	0	0	250946	176945	genus
V1V3 Primer test	Bacteria;Actinobacteria;Coriobacteriia;Coriobacteriales;Eggerthellaceae;CHKCI002;	100	29.5	2	2	2	0	0	250946	176945	genus
V1V3 Primer test	Bacteria;Actinobacteria;Coriobacteriia;Coriobacteriales;Eggerthellaceae;Cryptobacterium;	100	29.5	3	2	2	0	1	250946	176945	genus
V1V3 Primer test	Bacteria;Actinobacteria;Coriobacteriia;Coriobacteriales;Eggerthellaceae;Denitrobacterium;	100	29.5	4	3	3	0	1	250945	176944	genus
V1V3 Primer test	Bacteria;Actinobacteria;Coriobacteriia;Coriobacteriales;Eggerthellaceae;DNF00809;	72.7	29.5	11	11	8	3	0	250937	176939	genus
V1V3 Primer test	Bacteria;Actinobacteria;Coriobacteriia;Coriobacteriales;Eggerthellaceae;Eggerthella;	83.3	29.5	35	12	10	2	23	250936	176937	genus
V1V3 Primer test	Bacteria;Actinobacteria;Coriobacteriia;Coriobacteriales;Eggerthellaceae;Enterorhabdus;	84.6	29.5	137	78	66	12	59	250870	176881	genus
V1V3 Primer test	Bacteria;Actinobacteria;Coriobacteriia;Coriobacteriales;Eggerthellaceae;Gordonibacter;	92.3	29.5	25	13	12	1	12	250935	176935	genus
V1V3 Primer test	Bacteria;Actinobacteria;Coriobacteriia;Coriobacteriales;Eggerthellaceae;Paraeggerthella;	100	29.5	8	1	1	0	7	250947	176946	genus
V1V3 Primer test	Bacteria;Actinobacteria;Coriobacteriia;Coriobacteriales;Eggerthellaceae;Parvibacter;	66.7	29.5	8	3	2	1	5	250945	176945	genus
V1V3 Primer test	Bacteria;Actinobacteria;Coriobacteriia;Coriobacteriales;Eggerthellaceae;Senegalimassilia;	100	29.5	21	12	12	0	9	250936	176935	genus
V1V3 Primer test	Bacteria;Actinobacteria;Coriobacteriia;Coriobacteriales;Eggerthellaceae;Slackia;	93.3	29.5	54	30	28	2	24	250918	176919	genus
V1V3 Primer test	Bacteria;Actinobacteria;Coriobacteriia;Coriobacteriales;Eggerthellaceae;uncultured;	87	29.5	75	54	47	7	21	250894	176900	genus
V1V3 Primer test	Bacteria;Actinobacteria;Nitriliruptoria;Euzebyales;Euzebyaceae;Egibacter;	50	29.5	3	2	1	1	1	250946	176946	genus
V1V3 Primer test	Bacteria;Actinobacteria;Nitriliruptoria;Euzebyales;Euzebyaceae;Euzebya;	100	29.5	9	3	3	0	6	250945	176944	genus
V1V3 Primer test	Bacteria;Actinobacteria;Nitriliruptoria;Euzebyales;Euzebyaceae;uncultured;	84	29.5	99	25	21	4	74	250923	176926	genus
V1V3 Primer test	Bacteria;Actinobacteria;Nitriliruptoria;Nitriliruptorales;Nitriliruptoraceae;Egicoccus;	80	29.5	8	5	4	1	3	250943	176943	genus
V1V3 Primer test	Bacteria;Actinobacteria;Nitriliruptoria;Nitriliruptorales;Nitriliruptoraceae;Nitriliruptor;	100	29.5	3	1	1	0	2	250947	176946	genus
V1V3 Primer test	Bacteria;Actinobacteria;Rubrobacteria;Rubrobacterales;Rubrobacteriaceae;Rubrobacter;	88.9	29.5	269	117	104	13	152	250831	176843	genus
V1V3 Primer test	Bacteria;Actinobacteria;Thermoleophilia;Gaiellales;Gaiellaceae;Gaiella;	82.1	29.5	235	84	69	15	151	250864	176878	genus
V1V3 Primer test	Bacteria;Actinobacteria;Thermoleophilia;Solirubrobacterales;Solirubrobacteraceae;Conexibacter;	91.5	29.5	122	47	43	4	75	250901	176904	genus
V1V3 Primer test	Bacteria;Actinobacteria;Thermoleophilia;Solirubrobacterales;Solirubrobacteraceae;JCM 18997;	66.7	29.5	5	3	2	1	2	250945	176945	genus
V1V3 Primer test	Bacteria;Actinobacteria;Thermoleophilia;Solirubrobacterales;Solirubrobacteraceae;Parviterribacter;	83.3	29.5	14	6	5	1	8	250942	176942	genus
V1V3 Primer test	Bacteria;Actinobacteria;Thermoleophilia;Solirubrobacterales;Solirubrobacteraceae;Patulibacter;	100	29.5	20	10	10	0	10	250938	176937	genus
V1V3 Primer test	Bacteria;Actinobacteria;Thermoleophilia;Solirubrobacterales;Solirubrobacteraceae;Solirubrobacter;	90.3	29.5	220	113	102	11	107	250835	176845	genus
V1V3 Primer test	Bacteria;Actinobacteria;Thermoleophilia;Solirubrobacterales;Solirubrobacteraceae;uncultured;	91.3	29.5	43	23	21	2	20	250925	176926	genus
V1V3 Primer test	Bacteria;Actinobacteria;Thermoleophilia;Thermophilales;Thermoleophilaceae;Thermoleophilum;	100	29.5	7	3	3	0	4	250945	176944	genus
V1V3 Primer test	Bacteria;Aquificae;Aquificae;Aquificales;Aquificaceae;Aquifex;	100	29.5	4	3	3	0	1	250945	176944	genus
V1V3 Primer test	Bacteria;Aquificae;Aquificae;Aquificales;Aquificaceae;Hydrogenivirga;	100	29.5	5	1	1	0	4	250947	176946	genus
V1V3 Primer test	Bacteria;Aquificae;Aquificae;Aquificales;Aquificaceae;Hydrogenobacter;	63.6	29.5	36	11	7	4	25	250937	176940	genus
V1V3 Primer test	Bacteria;Aquificae;Aquificae;Aquificales;Aquificaceae;Thermocrinis;	86.7	29.5	44	15	13	2	29	250933	176934	genus
V1V3 Primer test	Bacteria;Aquificae;Aquificae;Aquificales;Hydrogenobaculaceae;Hydrogenobaculum;	75	29.5	91	8	6	2	83	250940	176941	genus
V1V3 Primer test	Bacteria;Aquificae;Aquificae;Hydrogenothermales;Hydrogenothermaceae;Hydrogenothermus;	40	29.5	7	5	2	3	2	250943	176945	genus
V1V3 Primer test	Bacteria;Aquificae;Aquificae;Hydrogenothermales;Hydrogenothermaceae;Persephonella;	60	29.5	17	5	3	2	12	250943	176944	genus
V1V3 Primer test	Bacteria;Aquificae;Aquificae;Hydrogenothermales;Hydrogenothermaceae;Sulfurihydrogenibium;	89.6	29.5	85	48	43	5	37	250900	176904	genus
V1V3 Primer test	Bacteria;Aquificae;Aquificae;Hydrogenothermales;Hydrogenothermaceae;uncultured;	100	29.5	5	3	3	0	2	250945	176944	genus
V1V3 Primer test	Bacteria;Aquificae;Aquificae;Hydrogenothermales;Hydrogenothermaceae;Venenivibrio;	100	29.5	9	8	8	0	1	250940	176939	genus
V1V3 Primer test	Bacteria;Aquificae;Desulfurobacteriia;Desulfurobacteriales;Desulfurobacteriaceae;Balnearium;	100	29.5	2	1	1	0	1	250947	176946	genus
V1V3 Primer test	Bacteria;Aquificae;Desulfurobacteriia;Desulfurobacteriales;Desulfurobacteriaceae;Desulfurobacterium;	87.5	29.5	20	8	7	1	12	250940	176940	genus
V1V3 Primer test	Bacteria;Aquificae;Desulfurobacteriia;Desulfurobacteriales;Desulfurobacteriaceae;Thermovibrio;	66.7	29.5	5	3	2	1	2	250945	176945	genus
V1V3 Primer test	Bacteria;Armatimonadetes;Armatimonadia;Armatimonadales;Armatimonadaceae;Armatimonas;	85.7	29.5	12	7	6	1	5	250941	176941	genus
V1V3 Primer test	Bacteria;Armatimonadetes;Chthonomonadetes;Chthonomonadales;Chthonomonadaceae;Chthonomonas;	75	29.5	32	16	12	4	16	250932	176935	genus
V1V3 Primer test	Bacteria;Armatimonadetes;Fimbriimonadia;Fimbriimonadales;Fimbriimonadaceae;Fimbriimonas;	66.7	29.5	7	3	2	1	4	250945	176945	genus
V1V3 Primer test	Bacteria;Atribacteria;Caldatribacteriia;Caldatribacteriales;Caldatribacteriaceae;Candidatus Caldatribacterium;	63.6	29.5	46	22	14	8	24	250926	176933	genus
V1V3 Primer test	Bacteria;Bacteroidetes;Bacteroidia;Bacteroidales;Bacteroidaceae;Bacteroides;	83	29.5	5598	1174	974	200	4424	249774	175973	genus
V1V3 Primer test	Bacteria;Bacteroidetes;Bacteroidia;Bacteroidales;Bacteroidales Incertae Sedis;Phocaeicola;	100	29.5	3	3	3	0	0	250945	176944	genus
V1V3 Primer test	Bacteria;Bacteroidetes;Bacteroidia;Bacteroidales;Barnesiellaceae;Barnesiella;	82.8	29.5	107	29	24	5	78	250919	176923	genus
V1V3 Primer test	Bacteria;Bacteroidetes;Bacteroidia;Bacteroidales;Barnesiellaceae;Coprobacter;	85.7	29.5	32	7	6	1	25	250941	176941	genus
V1V3 Primer test	Bacteria;Bacteroidetes;Bacteroidia;Bacteroidales;Barnesiellaceae;uncultured;	88.2	29.5	31	17	15	2	14	250931	176932	genus
V1V3 Primer test	Bacteria;Bacteroidetes;Bacteroidia;Bacteroidales;Dysgonomonadaceae;Candidatus Armantifilum;	100	29.5	43	4	4	0	39	250944	176943	genus
V1V3 Primer test	Bacteria;Bacteroidetes;Bacteroidia;Bacteroidales;Dysgonomonadaceae;Candidatus Azobacteroides;	83.3	29.5	22	6	5	1	16	250942	176942	genus
V1V3 Primer test	Bacteria;Bacteroidetes;Bacteroidia;Bacteroidales;Dysgonomonadaceae;Candidatus Symbiothrix;	75	29.5	75	24	18	6	51	250924	176929	genus
V1V3 Primer test	Bacteria;Bacteroidetes;Bacteroidia;Bacteroidales;Dysgonomonadaceae;Dysgonomonas;	98.1	29.5	175	52	51	1	123	250896	176896	genus
V1V3 Primer test	Bacteria;Bacteroidetes;Bacteroidia;Bacteroidales;Dysgonomonadaceae;Fermentimonas;	87.8	29.5	178	131	115	16	47	250817	176832	genus
V1V3 Primer test	Bacteria;Bacteroidetes;Bacteroidia;Bacteroidales;Dysgonomonadaceae;Petrimonas;	85	29.5	54	20	17	3	34	250928	176930	genus
V1V3 Primer test	Bacteria;Bacteroidetes;Bacteroidia;Bacteroidales;Dysgonomonadaceae;Proteiniphilum;	75.5	29.5	323	188	142	46	135	250760	176805	genus
V1V3 Primer test	Bacteria;Bacteroidetes;Bacteroidia;Bacteroidales;Dysgonomonadaceae;uncultured;	84.2	29.5	116	38	32	6	78	250910	176915	genus
V1V3 Primer test	Bacteria;Bacteroidetes;Bacteroidia;Bacteroidales;Marinifilaceae;Butyricimonas;	91.3	29.5	65	23	21	2	42	250925	176926	genus
V1V3 Primer test	Bacteria;Bacteroidetes;Bacteroidia;Bacteroidales;Marinifilaceae;Marinifilum;	84.4	29.5	200	45	38	7	155	250903	176909	genus
V1V3 Primer test	Bacteria;Bacteroidetes;Bacteroidia;Bacteroidales;Marinifilaceae;Odoribacter;	87.5	29.5	121	32	28	4	89	250916	176919	genus
V1V3 Primer test	Bacteria;Bacteroidetes;Bacteroidia;Bacteroidales;Marinifilaceae;Sanguibacteroides;	100	29.5	7	3	3	0	4	250945	176944	genus
V1V3 Primer test	Bacteria;Bacteroidetes;Bacteroidia;Bacteroidales;Marinifilaceae;uncultured;	77.5	29.5	80	40	31	9	40	250908	176916	genus
V1V3 Primer test	Bacteria;Bacteroidetes;Bacteroidia;Bacteroidales;Marinilabiliaceae;Alkaliflexus;	76.9	29.5	25	13	10	3	12	250935	176937	genus
V1V3 Primer test	Bacteria;Bacteroidetes;Bacteroidia;Bacteroidales;Marinilabiliaceae;Alkalitalea;	100	29.5	1	1	1	0	0	250947	176946	genus
V1V3 Primer test	Bacteria;Bacteroidetes;Bacteroidia;Bacteroidales;Marinilabiliaceae;Anaerophaga;	80	29.5	24	10	8	2	14	250938	176939	genus
V1V3 Primer test	Bacteria;Bacteroidetes;Bacteroidia;Bacteroidales;Marinilabiliaceae;Carboxylicivirga;	93.1	29.5	50	29	27	2	21	250919	176920	genus
V1V3 Primer test	Bacteria;Bacteroidetes;Bacteroidia;Bacteroidales;Marinilabiliaceae;Geofilum;	100	29.5	2	1	1	0	1	250947	176946	genus
V1V3 Primer test	Bacteria;Bacteroidetes;Bacteroidia;Bacteroidales;Marinilabiliaceae;Labilibacter;	100	29.5	12	4	4	0	8	250944	176943	genus
V1V3 Primer test	Bacteria;Bacteroidetes;Bacteroidia;Bacteroidales;Marinilabiliaceae;Mangroviflexus;	100	29.5	11	1	1	0	10	250947	176946	genus
V1V3 Primer test	Bacteria;Bacteroidetes;Bacteroidia;Bacteroidales;Marinilabiliaceae;Marinilabilia;	80	29.5	9	5	4	1	4	250943	176943	genus
V1V3 Primer test	Bacteria;Bacteroidetes;Bacteroidia;Bacteroidales;Marinilabiliaceae;Ruminofilibacter;	100	29.5	9	1	1	0	8	250947	176946	genus
V1V3 Primer test	Bacteria;Bacteroidetes;Bacteroidia;Bacteroidales;Marinilabiliaceae;Saccharicrinis;	75	29.5	6	4	3	1	2	250944	176944	genus
V1V3 Primer test	Bacteria;Bacteroidetes;Bacteroidia;Bacteroidales;Marinilabiliaceae;Thermophagus;	100	29.5	2	2	2	0	0	250946	176945	genus
V1V3 Primer test	Bacteria;Bacteroidetes;Bacteroidia;Bacteroidales;Marinilabiliaceae;uncultured;	77.1	29.5	443	140	108	32	303	250808	176839	genus
V1V3 Primer test	Bacteria;Bacteroidetes;Bacteroidia;Bacteroidales;Muribaculaceae;CAG-873;	100	29.5	4	2	2	0	2	250946	176945	genus
V1V3 Primer test	Bacteria;Bacteroidetes;Bacteroidia;Bacteroidales;Muribaculaceae;Muribaculum;	81.3	29.5	30	16	13	3	14	250932	176934	genus
V1V3 Primer test	Bacteria;Bacteroidetes;Bacteroidia;Bacteroidales;Paludibacteraceae;F0058;	72.2	29.5	39	18	13	5	21	250930	176934	genus
V1V3 Primer test	Bacteria;Bacteroidetes;Bacteroidia;Bacteroidales;Paludibacteraceae;H1;	50	29.5	12	4	2	2	8	250944	176945	genus
V1V3 Primer test	Bacteria;Bacteroidetes;Bacteroidia;Bacteroidales;Paludibacteraceae;Microbacter;	100	29.5	8	5	5	0	3	250943	176942	genus
V1V3 Primer test	Bacteria;Bacteroidetes;Bacteroidia;Bacteroidales;Paludibacteraceae;Paludibacter;	91.3	29.5	156	69	63	6	87	250879	176884	genus
V1V3 Primer test	Bacteria;Bacteroidetes;Bacteroidia;Bacteroidales;Paludibacteraceae;uncultured;	81.4	29.5	172	70	57	13	102	250878	176890	genus
V1V3 Primer test	Bacteria;Bacteroidetes;Bacteroidia;Bacteroidales;Porphyromonadaceae;Porphyromonas;	72.1	29.5	719	222	160	62	497	250726	176787	genus
V1V3 Primer test	Bacteria;Bacteroidetes;Bacteroidia;Bacteroidales;Prevotellaceae;Alloprevotella;	75.2	29.5	485	254	191	63	231	250694	176756	genus
V1V3 Primer test	Bacteria;Bacteroidetes;Bacteroidia;Bacteroidales;Prevotellaceae;Paraprevotella;	87	29.5	46	23	20	3	23	250925	176927	genus
V1V3 Primer test	Bacteria;Bacteroidetes;Bacteroidia;Bacteroidales;Prevotellaceae;Prevotella 1;	87.2	29.6	1586	1253	1093	160	333	249695	175854	genus
V1V3 Primer test	Bacteria;Bacteroidetes;Bacteroidia;Bacteroidales;Prevotellaceae;Prevotella 2;	73	29.5	559	370	270	100	189	250578	176677	genus
V1V3 Primer test	Bacteria;Bacteroidetes;Bacteroidia;Bacteroidales;Prevotellaceae;Prevotella 6;	95.2	29.5	48	21	20	1	27	250927	176927	genus
V1V3 Primer test	Bacteria;Bacteroidetes;Bacteroidia;Bacteroidales;Prevotellaceae;Prevotella 7;	73.7	29.5	715	335	247	88	380	250613	176700	genus
V1V3 Primer test	Bacteria;Bacteroidetes;Bacteroidia;Bacteroidales;Prevotellaceae;Prevotella 9;	75.2	29.5	2230	1020	767	253	1210	249928	176180	genus
V1V3 Primer test	Bacteria;Bacteroidetes;Bacteroidia;Bacteroidales;Prevotellaceae;Prevotella;	77.3	29.5	469	220	170	50	249	250728	176777	genus
V1V3 Primer test	Bacteria;Bacteroidetes;Bacteroidia;Bacteroidales;Prevotellaceae;Prevotellaceae Ga6A1 group;	100	29.5	21	11	11	0	10	250937	176936	genus
V1V3 Primer test	Bacteria;Bacteroidetes;Bacteroidia;Bacteroidales;Prevotellaceae;Prevotellaceae NK3B31 group;	84.3	29.5	116	70	59	11	46	250878	176888	genus
V1V3 Primer test	Bacteria;Bacteroidetes;Bacteroidia;Bacteroidales;Prevotellaceae;Prevotellaceae UCG-001;	85.2	29.5	328	182	155	27	146	250766	176792	genus
V1V3 Primer test	Bacteria;Bacteroidetes;Bacteroidia;Bacteroidales;Prevotellaceae;Prevotellaceae UCG-003;	92.1	29.5	162	114	105	9	48	250834	176842	genus
V1V3 Primer test	Bacteria;Bacteroidetes;Bacteroidia;Bacteroidales;Prevotellaceae;Prevotellaceae UCG-004;	91.2	29.5	101	68	62	6	33	250880	176885	genus
V1V3 Primer test	Bacteria;Bacteroidetes;Bacteroidia;Bacteroidales;Prevotellaceae;Prevotellaceae YAB2003 group;	88.9	29.5	9	9	8	1	0	250939	176939	genus
V1V3 Primer test	Bacteria;Bacteroidetes;Bacteroidia;Bacteroidales;Prevotellaceae;uncultured;	65.6	29.5	139	96	63	33	43	250852	176884	genus
V1V3 Primer test	Bacteria;Bacteroidetes;Bacteroidia;Bacteroidales;Prolixibacteraceae;BSV13;	94.1	29.5	82	34	32	2	48	250914	176915	genus
V1V3 Primer test	Bacteria;Bacteroidetes;Bacteroidia;Bacteroidales;Prolixibacteraceae;Draconibacterium;	96.6	29.5	52	29	28	1	23	250919	176919	genus
V1V3 Primer test	Bacteria;Bacteroidetes;Bacteroidia;Bacteroidales;Prolixibacteraceae;Mariniphaga;	80	29.5	8	5	4	1	3	250943	176943	genus
V1V3 Primer test	Bacteria;Bacteroidetes;Bacteroidia;Bacteroidales;Prolixibacteraceae;Meniscus;	55.6	29.5	18	9	5	4	9	250939	176942	genus
V1V3 Primer test	Bacteria;Bacteroidetes;Bacteroidia;Bacteroidales;Prolixibacteraceae;Prolixibacter;	66.7	29.5	15	6	4	2	9	250942	176943	genus
V1V3 Primer test	Bacteria;Bacteroidetes;Bacteroidia;Bacteroidales;Prolixibacteraceae;Roseimarinus;	87.9	29.5	77	33	29	4	44	250915	176918	genus
V1V3 Primer test	Bacteria;Bacteroidetes;Bacteroidia;Bacteroidales;Prolixibacteraceae;Sunxiuqinia;	61.5	29.5	23	13	8	5	10	250935	176939	genus
V1V3 Primer test	Bacteria;Bacteroidetes;Bacteroidia;Bacteroidales;Prolixibacteraceae;Tangfeifania;	100	29.5	30	1	1	0	29	250947	176946	genus
V1V3 Primer test	Bacteria;Bacteroidetes;Bacteroidia;Bacteroidales;Prolixibacteraceae;uncultured;	82.6	29.5	267	132	109	23	135	250816	176838	genus
V1V3 Primer test	Bacteria;Bacteroidetes;Bacteroidia;Bacteroidales;Prolixibacteraceae;WCHB1-32;	83.3	29.5	182	120	100	20	62	250828	176847	genus
V1V3 Primer test	Bacteria;Bacteroidetes;Bacteroidia;Bacteroidales;Rikenellaceae;A7P-90m;	80	29.5	6	5	4	1	1	250943	176943	genus
V1V3 Primer test	Bacteria;Bacteroidetes;Bacteroidia;Bacteroidales;Rikenellaceae;Acetobacteroides;	60	29.5	14	10	6	4	4	250938	176941	genus
V1V3 Primer test	Bacteria;Bacteroidetes;Bacteroidia;Bacteroidales;Rikenellaceae;Alistipes;	84.7	29.5	718	261	221	40	457	250687	176726	genus
V1V3 Primer test	Bacteria;Bacteroidetes;Bacteroidia;Bacteroidales;Rikenellaceae;Anaerocella;	77.8	29.5	19	9	7	2	10	250939	176940	genus
V1V3 Primer test	Bacteria;Bacteroidetes;Bacteroidia;Bacteroidales;Rikenellaceae;Bact-08;	66.7	29.5	5	3	2	1	2	250945	176945	genus
V1V3 Primer test	Bacteria;Bacteroidetes;Bacteroidia;Bacteroidales;Rikenellaceae;BCf9-17 termite group;	80	29.5	26	5	4	1	21	250943	176943	genus
V1V3 Primer test	Bacteria;Bacteroidetes;Bacteroidia;Bacteroidales;Rikenellaceae;Blvii28 wastewater-sludge group;	81.6	29.5	72	38	31	7	34	250910	176916	genus
V1V3 Primer test	Bacteria;Bacteroidetes;Bacteroidia;Bacteroidales;Rikenellaceae;dgA-11 gut group;	100	29.5	45	27	27	0	18	250921	176920	genus
V1V3 Primer test	Bacteria;Bacteroidetes;Bacteroidia;Bacteroidales;Rikenellaceae;DMER64;	72.1	29.5	195	61	44	17	134	250887	176903	genus
V1V3 Primer test	Bacteria;Bacteroidetes;Bacteroidia;Bacteroidales;Rikenellaceae;hoa5-07d05 gut group;	85.7	29.5	12	7	6	1	5	250941	176941	genus
V1V3 Primer test	Bacteria;Bacteroidetes;Bacteroidia;Bacteroidales;Rikenellaceae;M2PB4-61 termite group;	100	29.5	22	2	2	0	20	250946	176945	genus
V1V3 Primer test	Bacteria;Bacteroidetes;Bacteroidia;Bacteroidales;Rikenellaceae;Millionella;	100	29.5	1	1	1	0	0	250947	176946	genus
V1V3 Primer test	Bacteria;Bacteroidetes;Bacteroidia;Bacteroidales;Rikenellaceae;Mucinivorans;	100	29.5	5	3	3	0	2	250945	176944	genus
V1V3 Primer test	Bacteria;Bacteroidetes;Bacteroidia;Bacteroidales;Rikenellaceae;Rikenella;	100	29.5	39	13	13	0	26	250935	176934	genus
V1V3 Primer test	Bacteria;Bacteroidetes;Bacteroidia;Bacteroidales;Rikenellaceae;Rikenellaceae RC9 gut group;	90.2	29.6	1831	1288	1162	126	543	249660	175785	genus
V1V3 Primer test	Bacteria;Bacteroidetes;Bacteroidia;Bacteroidales;Rikenellaceae;Rs-D38 termite group;	33.3	29.5	21	3	1	2	18	250945	176946	genus
V1V3 Primer test	Bacteria;Bacteroidetes;Bacteroidia;Bacteroidales;Rikenellaceae;S50 wastewater-sludge group;	100	29.5	6	2	2	0	4	250946	176945	genus
V1V3 Primer test	Bacteria;Bacteroidetes;Bacteroidia;Bacteroidales;Rikenellaceae;SP3-e08;	91.7	29.5	19	12	11	1	7	250936	176936	genus
V1V3 Primer test	Bacteria;Bacteroidetes;Bacteroidia;Bacteroidales;Rikenellaceae;U29-B03;	90.9	29.5	18	11	10	1	7	250937	176937	genus
V1V3 Primer test	Bacteria;Bacteroidetes;Bacteroidia;Bacteroidales;Rikenellaceae;uncultured;	74.5	29.5	420	259	193	66	161	250689	176754	genus
V1V3 Primer test	Bacteria;Bacteroidetes;Bacteroidia;Bacteroidales;Rs-E47 termite group;GWE2-42-42;	86.7	29.5	80	60	52	8	20	250888	176895	genus
V1V3 Primer test	Bacteria;Bacteroidetes;Bacteroidia;Bacteroidales;Salinivirgaceae;Salinivirga;	100	29.5	55	1	1	0	54	250947	176946	genus
V1V3 Primer test	Bacteria;Bacteroidetes;Bacteroidia;Bacteroidales;Tannerellaceae;Candidatus Vestibaculum;	83.3	29.5	38	6	5	1	32	250942	176942	genus
V1V3 Primer test	Bacteria;Bacteroidetes;Bacteroidia;Bacteroidales;Tannerellaceae;Macellibacteroides;	87.5	29.5	76	16	14	2	60	250932	176933	genus
V1V3 Primer test	Bacteria;Bacteroidetes;Bacteroidia;Bacteroidales;Tannerellaceae;Parabacteroides;	74.3	29.5	726	191	142	49	535	250757	176805	genus
V1V3 Primer test	Bacteria;Bacteroidetes;Bacteroidia;Bacteroidales;Tannerellaceae;Tannerella;	66.7	29.5	89	33	22	11	56	250915	176925	genus
V1V3 Primer test	Bacteria;Bacteroidetes;Bacteroidia;Bacteroidales;Tannerellaceae;uncultured;	80	29.5	21	5	4	1	16	250943	176943	genus
V1V3 Primer test	Bacteria;Bacteroidetes;Bacteroidia;Chitinophagales;Chitinophagaceae;Arachidicoccus;	50	29.5	20	2	1	1	18	250946	176946	genus
V1V3 Primer test	Bacteria;Bacteroidetes;Bacteroidia;Chitinophagales;Chitinophagaceae;Asinibacterium;	100	29.5	12	4	4	0	8	250944	176943	genus
V1V3 Primer test	Bacteria;Bacteroidetes;Bacteroidia;Chitinophagales;Chitinophagaceae;Chitinophaga;	81.3	29.5	189	48	39	9	141	250900	176908	genus
V1V3 Primer test	Bacteria;Bacteroidetes;Bacteroidia;Chitinophagales;Chitinophagaceae;Cnuella;	89.5	29.5	36	19	17	2	17	250929	176930	genus
V1V3 Primer test	Bacteria;Bacteroidetes;Bacteroidia;Chitinophagales;Chitinophagaceae;Crenotalea;	100	29.5	2	1	1	0	1	250947	176946	genus
V1V3 Primer test	Bacteria;Bacteroidetes;Bacteroidia;Chitinophagales;Chitinophagaceae;Dinghuibacter;	94.9	29.5	61	39	37	2	22	250909	176910	genus
V1V3 Primer test	Bacteria;Bacteroidetes;Bacteroidia;Chitinophagales;Chitinophagaceae;Ferruginibacter;	91.3	29.5	397	173	158	15	224	250775	176789	genus
V1V3 Primer test	Bacteria;Bacteroidetes;Bacteroidia;Chitinophagales;Chitinophagaceae;Filimonas;	87.5	29.5	19	8	7	1	11	250940	176940	genus
V1V3 Primer test	Bacteria;Bacteroidetes;Bacteroidia;Chitinophagales;Chitinophagaceae;Filobacterium;	100	29.5	6	2	2	0	4	250946	176945	genus
V1V3 Primer test	Bacteria;Bacteroidetes;Bacteroidia;Chitinophagales;Chitinophagaceae;Flaviaesturariibacter;	100	29.5	18	6	6	0	12	250942	176941	genus
V1V3 Primer test	Bacteria;Bacteroidetes;Bacteroidia;Chitinophagales;Chitinophagaceae;Flavihumibacter;	93.8	29.5	46	16	15	1	30	250932	176932	genus
V1V3 Primer test	Bacteria;Bacteroidetes;Bacteroidia;Chitinophagales;Chitinophagaceae;Flavisolibacter;	89.3	29.5	237	112	100	12	125	250836	176847	genus
V1V3 Primer test	Bacteria;Bacteroidetes;Bacteroidia;Chitinophagales;Chitinophagaceae;Flavitalea;	95.7	29.5	55	23	22	1	32	250925	176925	genus
V1V3 Primer test	Bacteria;Bacteroidetes;Bacteroidia;Chitinophagales;Chitinophagaceae;Haoranjiania;	100	29.5	7	3	3	0	4	250945	176944	genus
V1V3 Primer test	Bacteria;Bacteroidetes;Bacteroidia;Chitinophagales;Chitinophagaceae;Heliimonas;	100	29.5	9	5	5	0	4	250943	176942	genus
V1V3 Primer test	Bacteria;Bacteroidetes;Bacteroidia;Chitinophagales;Chitinophagaceae;Hydrobacter;	66.7	29.5	3	3	2	1	0	250945	176945	genus
V1V3 Primer test	Bacteria;Bacteroidetes;Bacteroidia;Chitinophagales;Chitinophagaceae;Hydrotalea;	75	29.5	10	4	3	1	6	250944	176944	genus
V1V3 Primer test	Bacteria;Bacteroidetes;Bacteroidia;Chitinophagales;Chitinophagaceae;Lacibacter;	77.8	29.5	21	9	7	2	12	250939	176940	genus
V1V3 Primer test	Bacteria;Bacteroidetes;Bacteroidia;Chitinophagales;Chitinophagaceae;Niabella;	100	29.5	64	15	15	0	49	250933	176932	genus
V1V3 Primer test	Bacteria;Bacteroidetes;Bacteroidia;Chitinophagales;Chitinophagaceae;Niastella;	93.8	29.5	64	32	30	2	32	250916	176917	genus
V1V3 Primer test	Bacteria;Bacteroidetes;Bacteroidia;Chitinophagales;Chitinophagaceae;Niveitalea;	100	29.5	1	1	1	0	0	250947	176946	genus
V1V3 Primer test	Bacteria;Bacteroidetes;Bacteroidia;Chitinophagales;Chitinophagaceae;Parafilimonas;	83.3	29.5	21	6	5	1	15	250942	176942	genus
V1V3 Primer test	Bacteria;Bacteroidetes;Bacteroidia;Chitinophagales;Chitinophagaceae;Parasediminibacterium;	100	29.5	12	7	7	0	5	250941	176940	genus
V1V3 Primer test	Bacteria;Bacteroidetes;Bacteroidia;Chitinophagales;Chitinophagaceae;Parasegetibacter;	71.4	29.5	19	7	5	2	12	250941	176942	genus
V1V3 Primer test	Bacteria;Bacteroidetes;Bacteroidia;Chitinophagales;Chitinophagaceae;Pseudoflavitalea;	100	29.5	24	7	7	0	17	250941	176940	genus
V1V3 Primer test	Bacteria;Bacteroidetes;Bacteroidia;Chitinophagales;Chitinophagaceae;Sediminibacterium;	85.5	29.5	192	76	65	11	116	250872	176882	genus
V1V3 Primer test	Bacteria;Bacteroidetes;Bacteroidia;Chitinophagales;Chitinophagaceae;Segetibacter;	85.2	29.5	131	54	46	8	77	250894	176901	genus
V1V3 Primer test	Bacteria;Bacteroidetes;Bacteroidia;Chitinophagales;Chitinophagaceae;Taibaiella;	83.3	29.5	98	24	20	4	74	250924	176927	genus
V1V3 Primer test	Bacteria;Bacteroidetes;Bacteroidia;Chitinophagales;Chitinophagaceae;Terrimonas;	92.7	29.5	259	123	114	9	136	250825	176833	genus
V1V3 Primer test	Bacteria;Bacteroidetes;Bacteroidia;Chitinophagales;Chitinophagaceae;uncultured;	88.8	29.5	919	445	395	50	474	250503	176552	genus
V1V3 Primer test	Bacteria;Bacteroidetes;Bacteroidia;Chitinophagales;Chitinophagaceae;UTBCD1;	90.9	29.5	19	11	10	1	8	250937	176937	genus
V1V3 Primer test	Bacteria;Bacteroidetes;Bacteroidia;Chitinophagales;Chitinophagaceae;Vibrionimonas;	100	29.5	7	3	3	0	4	250945	176944	genus
V1V3 Primer test	Bacteria;Bacteroidetes;Bacteroidia;Chitinophagales;Saprospiraceae;Aureispira;	76.9	29.5	26	13	10	3	13	250935	176937	genus
V1V3 Primer test	Bacteria;Bacteroidetes;Bacteroidia;Chitinophagales;Saprospiraceae;Candidatus Aquirestis;	90.9	29.5	19	11	10	1	8	250937	176937	genus
V1V3 Primer test	Bacteria;Bacteroidetes;Bacteroidia;Chitinophagales;Saprospiraceae;Haliscomenobacter;	60	29.5	35	20	12	8	15	250928	176935	genus
V1V3 Primer test	Bacteria;Bacteroidetes;Bacteroidia;Chitinophagales;Saprospiraceae;Lewinella;	78.3	29.5	134	46	36	10	88	250902	176911	genus
V1V3 Primer test	Bacteria;Bacteroidetes;Bacteroidia;Chitinophagales;Saprospiraceae;Membranicola;	87.5	29.5	18	8	7	1	10	250940	176940	genus
V1V3 Primer test	Bacteria;Bacteroidetes;Bacteroidia;Chitinophagales;Saprospiraceae;OLB8;	90.9	29.5	18	11	10	1	7	250937	176937	genus
V1V3 Primer test	Bacteria;Bacteroidetes;Bacteroidia;Chitinophagales;Saprospiraceae;Phaeodactylibacter;	77.8	29.5	163	36	28	8	127	250912	176919	genus
V1V3 Primer test	Bacteria;Bacteroidetes;Bacteroidia;Chitinophagales;Saprospiraceae;Portibacter;	100	29.5	34	18	18	0	16	250930	176929	genus
V1V3 Primer test	Bacteria;Bacteroidetes;Bacteroidia;Chitinophagales;Saprospiraceae;Rubidimonas;	75	29.5	18	4	3	1	14	250944	176944	genus
V1V3 Primer test	Bacteria;Bacteroidetes;Bacteroidia;Chitinophagales;Saprospiraceae;Saprospira;	100	29.5	12	4	4	0	8	250944	176943	genus
V1V3 Primer test	Bacteria;Bacteroidetes;Bacteroidia;Chitinophagales;Saprospiraceae;uncultured;	89	29.5	878	327	291	36	551	250621	176656	genus
V1V3 Primer test	Bacteria;Bacteroidetes;Bacteroidia;Cytophagales;Amoebophilaceae;Candidatus Amoebophilus;	46.7	29.5	63	30	14	16	33	250918	176933	genus
V1V3 Primer test	Bacteria;Bacteroidetes;Bacteroidia;Cytophagales;Amoebophilaceae;Candidatus Cardinium;	100	29.5	24	10	10	0	14	250938	176937	genus
V1V3 Primer test	Bacteria;Bacteroidetes;Bacteroidia;Cytophagales;Amoebophilaceae;Candidatus Paenicardinium;	100	29.5	2	1	1	0	1	250947	176946	genus
V1V3 Primer test	Bacteria;Bacteroidetes;Bacteroidia;Cytophagales;Amoebophilaceae;uncultured;	80	29.5	38	10	8	2	28	250938	176939	genus
V1V3 Primer test	Bacteria;Bacteroidetes;Bacteroidia;Cytophagales;Cyclobacteriaceae;Algoriphagus;	80.5	29.5	195	77	62	15	118	250871	176885	genus
V1V3 Primer test	Bacteria;Bacteroidetes;Bacteroidia;Cytophagales;Cyclobacteriaceae;Anditalea;	100	29.5	2	1	1	0	1	250947	176946	genus
V1V3 Primer test	Bacteria;Bacteroidetes;Bacteroidia;Cytophagales;Cyclobacteriaceae;Aureibacter;	100	29.5	1	1	1	0	0	250947	176946	genus
V1V3 Primer test	Bacteria;Bacteroidetes;Bacteroidia;Cytophagales;Cyclobacteriaceae;Belliella;	75	29.5	16	4	3	1	12	250944	176944	genus
V1V3 Primer test	Bacteria;Bacteroidetes;Bacteroidia;Cytophagales;Cyclobacteriaceae;Catalinimonas;	100	29.5	15	5	5	0	10	250943	176942	genus
V1V3 Primer test	Bacteria;Bacteroidetes;Bacteroidia;Cytophagales;Cyclobacteriaceae;Cecembia;	100	29.5	8	3	3	0	5	250945	176944	genus
V1V3 Primer test	Bacteria;Bacteroidetes;Bacteroidia;Cytophagales;Cyclobacteriaceae;Cesiribacter;	66.7	29.5	12	9	6	3	3	250939	176941	genus
V1V3 Primer test	Bacteria;Bacteroidetes;Bacteroidia;Cytophagales;Cyclobacteriaceae;Cyclobacterium;	90	29.5	31	10	9	1	21	250938	176938	genus
V1V3 Primer test	Bacteria;Bacteroidetes;Bacteroidia;Cytophagales;Cyclobacteriaceae;Echinicola;	100	29.5	14	3	3	0	11	250945	176944	genus
V1V3 Primer test	Bacteria;Bacteroidetes;Bacteroidia;Cytophagales;Cyclobacteriaceae;Ekhidna;	92.9	29.5	38	14	13	1	24	250934	176934	genus
V1V3 Primer test	Bacteria;Bacteroidetes;Bacteroidia;Cytophagales;Cyclobacteriaceae;Fabibacter;	81.3	29.5	29	16	13	3	13	250932	176934	genus
V1V3 Primer test	Bacteria;Bacteroidetes;Bacteroidia;Cytophagales;Cyclobacteriaceae;Fontibacter;	100	29.5	3	2	2	0	1	250946	176945	genus
V1V3 Primer test	Bacteria;Bacteroidetes;Bacteroidia;Cytophagales;Cyclobacteriaceae;Fulvivirga;	82.4	29.5	42	17	14	3	25	250931	176933	genus
V1V3 Primer test	Bacteria;Bacteroidetes;Bacteroidia;Cytophagales;Cyclobacteriaceae;Imperialibacter;	83.3	29.5	20	6	5	1	14	250942	176942	genus
V1V3 Primer test	Bacteria;Bacteroidetes;Bacteroidia;Cytophagales;Cyclobacteriaceae;Indibacter;	100	29.5	5	3	3	0	2	250945	176944	genus
V1V3 Primer test	Bacteria;Bacteroidetes;Bacteroidia;Cytophagales;Cyclobacteriaceae;Lunatimonas;	66.7	29.5	5	3	2	1	2	250945	176945	genus
V1V3 Primer test	Bacteria;Bacteroidetes;Bacteroidia;Cytophagales;Cyclobacteriaceae;Mariniradius;	100	29.5	4	3	3	0	1	250945	176944	genus
V1V3 Primer test	Bacteria;Bacteroidetes;Bacteroidia;Cytophagales;Cyclobacteriaceae;Marinoscillum;	67.4	29.5	89	43	29	14	46	250905	176918	genus
V1V3 Primer test	Bacteria;Bacteroidetes;Bacteroidia;Cytophagales;Cyclobacteriaceae;Marivirga;	80	29.5	22	10	8	2	12	250938	176939	genus
V1V3 Primer test	Bacteria;Bacteroidetes;Bacteroidia;Cytophagales;Cyclobacteriaceae;Mongoliibacter;	100	29.5	1	1	1	0	0	250947	176946	genus
V1V3 Primer test	Bacteria;Bacteroidetes;Bacteroidia;Cytophagales;Cyclobacteriaceae;Mongoliicoccus;	100	29.5	5	1	1	0	4	250947	176946	genus
V1V3 Primer test	Bacteria;Bacteroidetes;Bacteroidia;Cytophagales;Cyclobacteriaceae;Nafulsella;	100	29.5	4	3	3	0	1	250945	176944	genus
V1V3 Primer test	Bacteria;Bacteroidetes;Bacteroidia;Cytophagales;Cyclobacteriaceae;Nitritalea;	100	29.5	2	1	1	0	1	250947	176946	genus
V1V3 Primer test	Bacteria;Bacteroidetes;Bacteroidia;Cytophagales;Cyclobacteriaceae;Persicobacter;	50	29.5	8	2	1	1	6	250946	176946	genus
V1V3 Primer test	Bacteria;Bacteroidetes;Bacteroidia;Cytophagales;Cyclobacteriaceae;Reichenbachiella;	70	29.5	29	10	7	3	19	250938	176940	genus
V1V3 Primer test	Bacteria;Bacteroidetes;Bacteroidia;Cytophagales;Cyclobacteriaceae;Rhodonellum;	100	29.5	5	2	2	0	3	250946	176945	genus
V1V3 Primer test	Bacteria;Bacteroidetes;Bacteroidia;Cytophagales;Cyclobacteriaceae;Roseivirga;	85.7	29.5	22	7	6	1	15	250941	176941	genus
V1V3 Primer test	Bacteria;Bacteroidetes;Bacteroidia;Cytophagales;Cyclobacteriaceae;Tunicatimonas;	100	29.5	13	3	3	0	10	250945	176944	genus
V1V3 Primer test	Bacteria;Bacteroidetes;Bacteroidia;Cytophagales;Cyclobacteriaceae;uncultured;	85.9	29.5	328	184	158	26	144	250764	176789	genus
V1V3 Primer test	Bacteria;Bacteroidetes;Bacteroidia;Cytophagales;Cytophagaceae;Cytophaga;	85.7	29.5	51	21	18	3	30	250927	176929	genus
V1V3 Primer test	Bacteria;Bacteroidetes;Bacteroidia;Cytophagales;Cytophagaceae;Rhodocytophaga;	94.1	29.5	30	17	16	1	13	250931	176931	genus
V1V3 Primer test	Bacteria;Bacteroidetes;Bacteroidia;Cytophagales;Cytophagaceae;Sporocytophaga;	94.1	29.5	36	17	16	1	19	250931	176931	genus
V1V3 Primer test	Bacteria;Bacteroidetes;Bacteroidia;Cytophagales;Cytophagaceae;uncultured;	100	29.5	3	1	1	0	2	250947	176946	genus
V1V3 Primer test	Bacteria;Bacteroidetes;Bacteroidia;Cytophagales;Flammeovirgaceae;Algivirga;	50	29.5	3	2	1	1	1	250946	176946	genus
V1V3 Primer test	Bacteria;Bacteroidetes;Bacteroidia;Cytophagales;Flammeovirgaceae;Flammeovirga;	100	29.5	34	7	7	0	27	250941	176940	genus
V1V3 Primer test	Bacteria;Bacteroidetes;Bacteroidia;Cytophagales;Flammeovirgaceae;Flexithrix;	57.1	29.5	25	7	4	3	18	250941	176943	genus
V1V3 Primer test	Bacteria;Bacteroidetes;Bacteroidia;Cytophagales;Flammeovirgaceae;Luteivirga;	100	29.5	7	3	3	0	4	250945	176944	genus
V1V3 Primer test	Bacteria;Bacteroidetes;Bacteroidia;Cytophagales;Flammeovirgaceae;Perexilibacter;	100	29.5	3	1	1	0	2	250947	176946	genus
V1V3 Primer test	Bacteria;Bacteroidetes;Bacteroidia;Cytophagales;Flammeovirgaceae;Rapidithrix;	50	29.5	8	4	2	2	4	250944	176945	genus
V1V3 Primer test	Bacteria;Bacteroidetes;Bacteroidia;Cytophagales;Hymenobacteraceae;Adhaeribacter;	72.2	29.5	121	54	39	15	67	250894	176908	genus
V1V3 Primer test	Bacteria;Bacteroidetes;Bacteroidia;Cytophagales;Hymenobacteraceae;Hymenobacter;	87.2	29.5	571	94	82	12	477	250854	176865	genus
V1V3 Primer test	Bacteria;Bacteroidetes;Bacteroidia;Cytophagales;Hymenobacteraceae;Nibribacter;	90	29.5	23	10	9	1	13	250938	176938	genus
V1V3 Primer test	Bacteria;Bacteroidetes;Bacteroidia;Cytophagales;Hymenobacteraceae;Pontibacter;	91.7	29.5	175	60	55	5	115	250888	176892	genus
V1V3 Primer test	Bacteria;Bacteroidetes;Bacteroidia;Cytophagales;Hymenobacteraceae;Rufibacter;	92.3	29.5	23	13	12	1	10	250935	176935	genus
V1V3 Primer test	Bacteria;Bacteroidetes;Bacteroidia;Cytophagales;Microscillaceae;Chryseolinea;	88.5	29.5	75	26	23	3	49	250922	176924	genus
V1V3 Primer test	Bacteria;Bacteroidetes;Bacteroidia;Cytophagales;Microscillaceae;Eisenibacter;	50	29.5	7	2	1	1	5	250946	176946	genus
V1V3 Primer test	Bacteria;Bacteroidetes;Bacteroidia;Cytophagales;Microscillaceae;Flexibacter;	66.7	29.5	18	3	2	1	15	250945	176945	genus
V1V3 Primer test	Bacteria;Bacteroidetes;Bacteroidia;Cytophagales;Microscillaceae;Microscilla;	75	29.5	12	8	6	2	4	250940	176941	genus
V1V3 Primer test	Bacteria;Bacteroidetes;Bacteroidia;Cytophagales;Microscillaceae;Mooreia;	100	29.5	3	1	1	0	2	250947	176946	genus
V1V3 Primer test	Bacteria;Bacteroidetes;Bacteroidia;Cytophagales;Microscillaceae;Ohtaekwangia;	79.2	29.5	53	24	19	5	29	250924	176928	genus
V1V3 Primer test	Bacteria;Bacteroidetes;Bacteroidia;Cytophagales;Microscillaceae;OLB12;	95.2	29.5	45	21	20	1	24	250927	176927	genus
V1V3 Primer test	Bacteria;Bacteroidetes;Bacteroidia;Cytophagales;Microscillaceae;Siphonobacter;	100	29.5	10	1	1	0	9	250947	176946	genus
V1V3 Primer test	Bacteria;Bacteroidetes;Bacteroidia;Cytophagales;Microscillaceae;Thermoflexibacter;	50	29.5	7	2	1	1	5	250946	176946	genus
V1V3 Primer test	Bacteria;Bacteroidetes;Bacteroidia;Cytophagales;Microscillaceae;uncultured;	84.4	29.5	533	231	195	36	302	250717	176752	genus
V1V3 Primer test	Bacteria;Bacteroidetes;Bacteroidia;Cytophagales;Spirosomaceae;Arcicella;	66.7	29.5	57	15	10	5	42	250933	176937	genus
V1V3 Primer test	Bacteria;Bacteroidetes;Bacteroidia;Cytophagales;Spirosomaceae;Arsenicibacter;	100	29.5	3	1	1	0	2	250947	176946	genus
V1V3 Primer test	Bacteria;Bacteroidetes;Bacteroidia;Cytophagales;Spirosomaceae;Dyadobacter;	100	29.5	141	42	42	0	99	250906	176905	genus
V1V3 Primer test	Bacteria;Bacteroidetes;Bacteroidia;Cytophagales;Spirosomaceae;Emticicia;	90.9	29.5	32	11	10	1	21	250937	176937	genus
V1V3 Primer test	Bacteria;Bacteroidetes;Bacteroidia;Cytophagales;Spirosomaceae;Fibrella;	85.7	29.5	13	7	6	1	6	250941	176941	genus
V1V3 Primer test	Bacteria;Bacteroidetes;Bacteroidia;Cytophagales;Spirosomaceae;Fibrisoma;	80	29.5	8	5	4	1	3	250943	176943	genus
V1V3 Primer test	Bacteria;Bacteroidetes;Bacteroidia;Cytophagales;Spirosomaceae;Flectobacillus;	70	29.5	20	10	7	3	10	250938	176940	genus
V1V3 Primer test	Bacteria;Bacteroidetes;Bacteroidia;Cytophagales;Spirosomaceae;Lacihabitans;	100	29.5	19	15	15	0	4	250933	176932	genus
V1V3 Primer test	Bacteria;Bacteroidetes;Bacteroidia;Cytophagales;Spirosomaceae;Larkinella;	100	29.5	21	5	5	0	16	250943	176942	genus
V1V3 Primer test	Bacteria;Bacteroidetes;Bacteroidia;Cytophagales;Spirosomaceae;Leadbetterella;	85.7	29.5	19	7	6	1	12	250941	176941	genus
V1V3 Primer test	Bacteria;Bacteroidetes;Bacteroidia;Cytophagales;Spirosomaceae;Nibrella;	100	29.5	4	2	2	0	2	250946	176945	genus
V1V3 Primer test	Bacteria;Bacteroidetes;Bacteroidia;Cytophagales;Spirosomaceae;Persicitalea;	50	29.5	17	4	2	2	13	250944	176945	genus
V1V3 Primer test	Bacteria;Bacteroidetes;Bacteroidia;Cytophagales;Spirosomaceae;Pseudarcicella;	65	29.5	33	20	13	7	13	250928	176934	genus
V1V3 Primer test	Bacteria;Bacteroidetes;Bacteroidia;Cytophagales;Spirosomaceae;Rudanella;	100	29.5	4	1	1	0	3	250947	176946	genus
V1V3 Primer test	Bacteria;Bacteroidetes;Bacteroidia;Cytophagales;Spirosomaceae;Runella;	75	29.5	31	16	12	4	15	250932	176935	genus
V1V3 Primer test	Bacteria;Bacteroidetes;Bacteroidia;Cytophagales;Spirosomaceae;Spirosoma;	96.2	29.5	131	26	25	1	105	250922	176922	genus
V1V3 Primer test	Bacteria;Bacteroidetes;Bacteroidia;Cytophagales;Spirosomaceae;Taeseokella;	75	29.5	7	4	3	1	3	250944	176944	genus
V1V3 Primer test	Bacteria;Bacteroidetes;Bacteroidia;Cytophagales;Spirosomaceae;uncultured;	87.5	29.5	42	16	14	2	26	250932	176933	genus
V1V3 Primer test	Bacteria;Bacteroidetes;Bacteroidia;Flavobacteriales;Blattabacteriaceae;Blattabacterium;	100	29.5	33	8	8	0	25	250940	176939	genus
V1V3 Primer test	Bacteria;Bacteroidetes;Bacteroidia;Flavobacteriales;Blattabacteriaceae;Candidatus Sulcia;	16.7	29.5	77	18	3	15	59	250930	176944	genus
V1V3 Primer test	Bacteria;Bacteroidetes;Bacteroidia;Flavobacteriales;Blattabacteriaceae;uncultured;	100	29.5	12	1	1	0	11	250947	176946	genus
V1V3 Primer test	Bacteria;Bacteroidetes;Bacteroidia;Flavobacteriales;Crocinitomicaceae;Brumimicrobium;	100	29.5	21	6	6	0	15	250942	176941	genus
V1V3 Primer test	Bacteria;Bacteroidetes;Bacteroidia;Flavobacteriales;Crocinitomicaceae;Crocinitomix;	72	29.5	80	25	18	7	55	250923	176929	genus
V1V3 Primer test	Bacteria;Bacteroidetes;Bacteroidia;Flavobacteriales;Crocinitomicaceae;Fluviicola;	86.4	29.5	243	118	102	16	125	250830	176845	genus
V1V3 Primer test	Bacteria;Bacteroidetes;Bacteroidia;Flavobacteriales;Crocinitomicaceae;Lishizhenia;	50	29.5	3	2	1	1	1	250946	176946	genus
V1V3 Primer test	Bacteria;Bacteroidetes;Bacteroidia;Flavobacteriales;Crocinitomicaceae;Salinirepens;	85.7	29.5	11	7	6	1	4	250941	176941	genus
V1V3 Primer test	Bacteria;Bacteroidetes;Bacteroidia;Flavobacteriales;Crocinitomicaceae;uncultured;	87.5	29.5	36	16	14	2	20	250932	176933	genus
V1V3 Primer test	Bacteria;Bacteroidetes;Bacteroidia;Flavobacteriales;Crocinitomicaceae;Wandonia;	100	29.5	7	2	2	0	5	250946	176945	genus
V1V3 Primer test	Bacteria;Bacteroidetes;Bacteroidia;Flavobacteriales;Cryomorphaceae;Cryomorpha;	75	29.5	64	4	3	1	60	250944	176944	genus
V1V3 Primer test	Bacteria;Bacteroidetes;Bacteroidia;Flavobacteriales;Cryomorphaceae;Luteibaculum;	100	29.5	8	2	2	0	6	250946	176945	genus
V1V3 Primer test	Bacteria;Bacteroidetes;Bacteroidia;Flavobacteriales;Cryomorphaceae;NS10 marine group;	81.5	29.5	40	27	22	5	13	250921	176925	genus
V1V3 Primer test	Bacteria;Bacteroidetes;Bacteroidia;Flavobacteriales;Cryomorphaceae;Owenweeksia;	83.3	29.5	36	6	5	1	30	250942	176942	genus
V1V3 Primer test	Bacteria;Bacteroidetes;Bacteroidia;Flavobacteriales;Cryomorphaceae;Phaeocystidibacter;	100	29.5	6	5	5	0	1	250943	176942	genus
V1V3 Primer test	Bacteria;Bacteroidetes;Bacteroidia;Flavobacteriales;Cryomorphaceae;uncultured;	77.1	29.5	296	153	118	35	143	250795	176829	genus
V1V3 Primer test	Bacteria;Bacteroidetes;Bacteroidia;Flavobacteriales;Flavobacteriaceae;Actibacter;	75	29.5	20	12	9	3	8	250936	176938	genus
V1V3 Primer test	Bacteria;Bacteroidetes;Bacteroidia;Flavobacteriales;Flavobacteriaceae;Aequorivita;	93.3	29.5	41	15	14	1	26	250933	176933	genus
V1V3 Primer test	Bacteria;Bacteroidetes;Bacteroidia;Flavobacteriales;Flavobacteriaceae;Aestuariibaculum;	100	29.5	9	4	4	0	5	250944	176943	genus
V1V3 Primer test	Bacteria;Bacteroidetes;Bacteroidia;Flavobacteriales;Flavobacteriaceae;Algibacter;	100	29.5	51	12	12	0	39	250936	176935	genus
V1V3 Primer test	Bacteria;Bacteroidetes;Bacteroidia;Flavobacteriales;Flavobacteriaceae;Algitalea;	75	29.5	11	4	3	1	7	250944	176944	genus
V1V3 Primer test	Bacteria;Bacteroidetes;Bacteroidia;Flavobacteriales;Flavobacteriaceae;Aquibacter;	90	29.5	117	60	54	6	57	250888	176893	genus
V1V3 Primer test	Bacteria;Bacteroidetes;Bacteroidia;Flavobacteriales;Flavobacteriaceae;Aquimarina;	85	29.5	74	20	17	3	54	250928	176930	genus
V1V3 Primer test	Bacteria;Bacteroidetes;Bacteroidia;Flavobacteriales;Flavobacteriaceae;Arcticiflavibacter;	94.1	29.5	20	17	16	1	3	250931	176931	genus
V1V3 Primer test	Bacteria;Bacteroidetes;Bacteroidia;Flavobacteriales;Flavobacteriaceae;Arenibacter;	86.7	29.5	50	15	13	2	35	250933	176934	genus
V1V3 Primer test	Bacteria;Bacteroidetes;Bacteroidia;Flavobacteriales;Flavobacteriaceae;Arenitalea;	100	29.5	4	2	2	0	2	250946	176945	genus
V1V3 Primer test	Bacteria;Bacteroidetes;Bacteroidia;Flavobacteriales;Flavobacteriaceae;Aurantivirga;	90.9	29.5	19	11	10	1	8	250937	176937	genus
V1V3 Primer test	Bacteria;Bacteroidetes;Bacteroidia;Flavobacteriales;Flavobacteriaceae;Aureicoccus;	100	29.5	3	2	2	0	1	250946	176945	genus
V1V3 Primer test	Bacteria;Bacteroidetes;Bacteroidia;Flavobacteriales;Flavobacteriaceae;Aureimarina;	100	29.5	3	1	1	0	2	250947	176946	genus
V1V3 Primer test	Bacteria;Bacteroidetes;Bacteroidia;Flavobacteriales;Flavobacteriaceae;Aureisphaera;	100	29.5	5	2	2	0	3	250946	176945	genus
V1V3 Primer test	Bacteria;Bacteroidetes;Bacteroidia;Flavobacteriales;Flavobacteriaceae;Aureivirga;	100	29.5	3	1	1	0	2	250947	176946	genus
V1V3 Primer test	Bacteria;Bacteroidetes;Bacteroidia;Flavobacteriales;Flavobacteriaceae;Bizionia;	93.3	29.5	32	15	14	1	17	250933	176933	genus
V1V3 Primer test	Bacteria;Bacteroidetes;Bacteroidia;Flavobacteriales;Flavobacteriaceae;Capnocytophaga;	65.6	29.5	627	302	198	104	325	250646	176749	genus
V1V3 Primer test	Bacteria;Bacteroidetes;Bacteroidia;Flavobacteriales;Flavobacteriaceae;Cellulophaga;	92.3	29.5	71	13	12	1	58	250935	176935	genus
V1V3 Primer test	Bacteria;Bacteroidetes;Bacteroidia;Flavobacteriales;Flavobacteriaceae;Citreitalea;	75	29.5	9	4	3	1	5	250944	176944	genus
V1V3 Primer test	Bacteria;Bacteroidetes;Bacteroidia;Flavobacteriales;Flavobacteriaceae;Confluentibacter;	100	29.5	13	3	3	0	10	250945	176944	genus
V1V3 Primer test	Bacteria;Bacteroidetes;Bacteroidia;Flavobacteriales;Flavobacteriaceae;Corallibacter;	100	29.5	3	1	1	0	2	250947	176946	genus
V1V3 Primer test	Bacteria;Bacteroidetes;Bacteroidia;Flavobacteriales;Flavobacteriaceae;Costertonia;	100	29.5	5	2	2	0	3	250946	176945	genus
V1V3 Primer test	Bacteria;Bacteroidetes;Bacteroidia;Flavobacteriales;Flavobacteriaceae;Croceibacter;	100	29.5	4	2	2	0	2	250946	176945	genus
V1V3 Primer test	Bacteria;Bacteroidetes;Bacteroidia;Flavobacteriales;Flavobacteriaceae;Croceitalea;	100	29.5	17	6	6	0	11	250942	176941	genus
V1V3 Primer test	Bacteria;Bacteroidetes;Bacteroidia;Flavobacteriales;Flavobacteriaceae;Dokdonia;	88.9	29.5	43	18	16	2	25	250930	176931	genus
V1V3 Primer test	Bacteria;Bacteroidetes;Bacteroidia;Flavobacteriales;Flavobacteriaceae;Eudoraea;	77.8	29.5	14	9	7	2	5	250939	176940	genus
V1V3 Primer test	Bacteria;Bacteroidetes;Bacteroidia;Flavobacteriales;Flavobacteriaceae;Euzebyella;	100	29.5	13	2	2	0	11	250946	176945	genus
V1V3 Primer test	Bacteria;Bacteroidetes;Bacteroidia;Flavobacteriales;Flavobacteriaceae;Flagellimonas;	50	29.5	4	2	1	1	2	250946	176946	genus
V1V3 Primer test	Bacteria;Bacteroidetes;Bacteroidia;Flavobacteriales;Flavobacteriaceae;Flavicella;	33.3	29.5	10	3	1	2	7	250945	176946	genus
V1V3 Primer test	Bacteria;Bacteroidetes;Bacteroidia;Flavobacteriales;Flavobacteriaceae;Flavimarina;	100	29.5	7	1	1	0	6	250947	176946	genus
V1V3 Primer test	Bacteria;Bacteroidetes;Bacteroidia;Flavobacteriales;Flavobacteriaceae;Flaviramulus;	100	29.5	9	3	3	0	6	250945	176944	genus
V1V3 Primer test	Bacteria;Bacteroidetes;Bacteroidia;Flavobacteriales;Flavobacteriaceae;Flavirhabdus;	85.7	29.5	17	7	6	1	10	250941	176941	genus
V1V3 Primer test	Bacteria;Bacteroidetes;Bacteroidia;Flavobacteriales;Flavobacteriaceae;Flavobacterium;	84.5	29.5	3217	991	837	154	2226	249957	176110	genus
V1V3 Primer test	Bacteria;Bacteroidetes;Bacteroidia;Flavobacteriales;Flavobacteriaceae;Formosa;	88.4	29.5	139	86	76	10	53	250862	176871	genus
V1V3 Primer test	Bacteria;Bacteroidetes;Bacteroidia;Flavobacteriales;Flavobacteriaceae;Gaetbulibacter;	100	29.5	22	6	6	0	16	250942	176941	genus
V1V3 Primer test	Bacteria;Bacteroidetes;Bacteroidia;Flavobacteriales;Flavobacteriaceae;Galbibacter;	75	29.5	10	4	3	1	6	250944	176944	genus
V1V3 Primer test	Bacteria;Bacteroidetes;Bacteroidia;Flavobacteriales;Flavobacteriaceae;Gelidibacter;	100	29.5	21	13	13	0	8	250935	176934	genus
V1V3 Primer test	Bacteria;Bacteroidetes;Bacteroidia;Flavobacteriales;Flavobacteriaceae;Gillisia;	95.3	29.5	125	86	82	4	39	250862	176865	genus
V1V3 Primer test	Bacteria;Bacteroidetes;Bacteroidia;Flavobacteriales;Flavobacteriaceae;Gilvibacter;	80	29.5	16	5	4	1	11	250943	176943	genus
V1V3 Primer test	Bacteria;Bacteroidetes;Bacteroidia;Flavobacteriales;Flavobacteriaceae;Gramella;	96.7	29.5	50	30	29	1	20	250918	176918	genus
V1V3 Primer test	Bacteria;Bacteroidetes;Bacteroidia;Flavobacteriales;Flavobacteriaceae;Hoppeia;	100	29.5	14	8	8	0	6	250940	176939	genus
V1V3 Primer test	Bacteria;Bacteroidetes;Bacteroidia;Flavobacteriales;Flavobacteriaceae;Hwangdonia;	100	29.5	6	2	2	0	4	250946	176945	genus
V1V3 Primer test	Bacteria;Bacteroidetes;Bacteroidia;Flavobacteriales;Flavobacteriaceae;Hyunsoonleella;	40	29.5	13	5	2	3	8	250943	176945	genus
V1V3 Primer test	Bacteria;Bacteroidetes;Bacteroidia;Flavobacteriales;Flavobacteriaceae;Ichthyenterobacterium;	66.7	29.5	3	3	2	1	0	250945	176945	genus
V1V3 Primer test	Bacteria;Bacteroidetes;Bacteroidia;Flavobacteriales;Flavobacteriaceae;Imtechella;	100	29.5	2	1	1	0	1	250947	176946	genus
V1V3 Primer test	Bacteria;Bacteroidetes;Bacteroidia;Flavobacteriales;Flavobacteriaceae;Jejudonia;	100	29.5	5	1	1	0	4	250947	176946	genus
V1V3 Primer test	Bacteria;Bacteroidetes;Bacteroidia;Flavobacteriales;Flavobacteriaceae;Jejuia;	100	29.5	6	3	3	0	3	250945	176944	genus
V1V3 Primer test	Bacteria;Bacteroidetes;Bacteroidia;Flavobacteriales;Flavobacteriaceae;Joostella;	66.7	29.5	11	3	2	1	8	250945	176945	genus
V1V3 Primer test	Bacteria;Bacteroidetes;Bacteroidia;Flavobacteriales;Flavobacteriaceae;Kordia;	76.5	29.5	33	17	13	4	16	250931	176934	genus
V1V3 Primer test	Bacteria;Bacteroidetes;Bacteroidia;Flavobacteriales;Flavobacteriaceae;Lacinutrix;	92.3	29.5	32	13	12	1	19	250935	176935	genus
V1V3 Primer test	Bacteria;Bacteroidetes;Bacteroidia;Flavobacteriales;Flavobacteriaceae;Leeuwenhoekiella;	87.5	29.5	32	16	14	2	16	250932	176933	genus
V1V3 Primer test	Bacteria;Bacteroidetes;Bacteroidia;Flavobacteriales;Flavobacteriaceae;Lutibacter;	96	29.5	82	25	24	1	57	250923	176923	genus
V1V3 Primer test	Bacteria;Bacteroidetes;Bacteroidia;Flavobacteriales;Flavobacteriaceae;Lutimonas;	100	29.5	24	11	11	0	13	250937	176936	genus
V1V3 Primer test	Bacteria;Bacteroidetes;Bacteroidia;Flavobacteriales;Flavobacteriaceae;Mangrovimonas;	100	29.5	8	5	5	0	3	250943	176942	genus
V1V3 Primer test	Bacteria;Bacteroidetes;Bacteroidia;Flavobacteriales;Flavobacteriaceae;Maribacter;	95	29.5	170	40	38	2	130	250908	176909	genus
V1V3 Primer test	Bacteria;Bacteroidetes;Bacteroidia;Flavobacteriales;Flavobacteriaceae;Mariniflexile;	66.7	29.5	11	6	4	2	5	250942	176943	genus
V1V3 Primer test	Bacteria;Bacteroidetes;Bacteroidia;Flavobacteriales;Flavobacteriaceae;Maritimimonas;	84.4	29.5	123	32	27	5	91	250916	176920	genus
V1V3 Primer test	Bacteria;Bacteroidetes;Bacteroidia;Flavobacteriales;Flavobacteriaceae;Marixanthomonas;	75	29.5	8	4	3	1	4	250944	176944	genus
V1V3 Primer test	Bacteria;Bacteroidetes;Bacteroidia;Flavobacteriales;Flavobacteriaceae;Meridianimaribacter;	100	29.5	7	1	1	0	6	250947	176946	genus
V1V3 Primer test	Bacteria;Bacteroidetes;Bacteroidia;Flavobacteriales;Flavobacteriaceae;Mesoflavibacter;	85.7	29.5	22	7	6	1	15	250941	176941	genus
V1V3 Primer test	Bacteria;Bacteroidetes;Bacteroidia;Flavobacteriales;Flavobacteriaceae;Mesonia;	100	29.5	30	7	7	0	23	250941	176940	genus
V1V3 Primer test	Bacteria;Bacteroidetes;Bacteroidia;Flavobacteriales;Flavobacteriaceae;Muricauda;	88.1	29.5	113	42	37	5	71	250906	176910	genus
V1V3 Primer test	Bacteria;Bacteroidetes;Bacteroidia;Flavobacteriales;Flavobacteriaceae;Muriicola;	87.5	29.5	10	8	7	1	2	250940	176940	genus
V1V3 Primer test	Bacteria;Bacteroidetes;Bacteroidia;Flavobacteriales;Flavobacteriaceae;Myroides;	89.2	29.5	106	37	33	4	69	250911	176914	genus
V1V3 Primer test	Bacteria;Bacteroidetes;Bacteroidia;Flavobacteriales;Flavobacteriaceae;Neptunitalea;	100	29.5	4	2	2	0	2	250946	176945	genus
V1V3 Primer test	Bacteria;Bacteroidetes;Bacteroidia;Flavobacteriales;Flavobacteriaceae;Nonlabens;	87	29.5	56	23	20	3	33	250925	176927	genus
V1V3 Primer test	Bacteria;Bacteroidetes;Bacteroidia;Flavobacteriales;Flavobacteriaceae;NS2b marine group;	89.6	29.5	86	67	60	7	19	250881	176887	genus
V1V3 Primer test	Bacteria;Bacteroidetes;Bacteroidia;Flavobacteriales;Flavobacteriaceae;NS3a marine group;	73.1	29.5	38	26	19	7	12	250922	176928	genus
V1V3 Primer test	Bacteria;Bacteroidetes;Bacteroidia;Flavobacteriales;Flavobacteriaceae;NS4 marine group;	81.4	29.5	162	118	96	22	44	250830	176851	genus
V1V3 Primer test	Bacteria;Bacteroidetes;Bacteroidia;Flavobacteriales;Flavobacteriaceae;NS5 marine group;	71.4	29.5	312	213	152	61	99	250735	176795	genus
V1V3 Primer test	Bacteria;Bacteroidetes;Bacteroidia;Flavobacteriales;Flavobacteriaceae;Olleya;	71.4	29.5	39	7	5	2	32	250941	176942	genus
V1V3 Primer test	Bacteria;Bacteroidetes;Bacteroidia;Flavobacteriales;Flavobacteriaceae;Pibocella;	50	29.5	7	2	1	1	5	250946	176946	genus
V1V3 Primer test	Bacteria;Bacteroidetes;Bacteroidia;Flavobacteriales;Flavobacteriaceae;Planktosalinus;	80	29.5	14	5	4	1	9	250943	176943	genus
V1V3 Primer test	Bacteria;Bacteroidetes;Bacteroidia;Flavobacteriales;Flavobacteriaceae;Polaribacter 1;	83.3	29.5	63	30	25	5	33	250918	176922	genus
V1V3 Primer test	Bacteria;Bacteroidetes;Bacteroidia;Flavobacteriales;Flavobacteriaceae;Polaribacter 2;	86.7	29.5	20	15	13	2	5	250933	176934	genus
V1V3 Primer test	Bacteria;Bacteroidetes;Bacteroidia;Flavobacteriales;Flavobacteriaceae;Polaribacter 3;	86.4	29.5	33	22	19	3	11	250926	176928	genus
V1V3 Primer test	Bacteria;Bacteroidetes;Bacteroidia;Flavobacteriales;Flavobacteriaceae;Polaribacter 4;	90.5	29.5	62	21	19	2	41	250927	176928	genus
V1V3 Primer test	Bacteria;Bacteroidetes;Bacteroidia;Flavobacteriales;Flavobacteriaceae;Polaribacter;	100	29.5	74	23	23	0	51	250925	176924	genus
V1V3 Primer test	Bacteria;Bacteroidetes;Bacteroidia;Flavobacteriales;Flavobacteriaceae;Pricia;	75	29.5	11	4	3	1	7	250944	176944	genus
V1V3 Primer test	Bacteria;Bacteroidetes;Bacteroidia;Flavobacteriales;Flavobacteriaceae;Pseudofulvibacter;	81	29.5	159	21	17	4	138	250927	176930	genus
V1V3 Primer test	Bacteria;Bacteroidetes;Bacteroidia;Flavobacteriales;Flavobacteriaceae;Pseudozobellia;	100	29.5	3	1	1	0	2	250947	176946	genus
V1V3 Primer test	Bacteria;Bacteroidetes;Bacteroidia;Flavobacteriales;Flavobacteriaceae;Psychroflexus;	71.9	29.5	118	32	23	9	86	250916	176924	genus
V1V3 Primer test	Bacteria;Bacteroidetes;Bacteroidia;Flavobacteriales;Flavobacteriaceae;Psychroserpens;	81.3	29.5	42	16	13	3	26	250932	176934	genus
V1V3 Primer test	Bacteria;Bacteroidetes;Bacteroidia;Flavobacteriales;Flavobacteriaceae;Robiginitalea;	88.9	29.5	46	27	24	3	19	250921	176923	genus
V1V3 Primer test	Bacteria;Bacteroidetes;Bacteroidia;Flavobacteriales;Flavobacteriaceae;Salegentibacter;	97.9	29.5	84	48	47	1	36	250900	176900	genus
V1V3 Primer test	Bacteria;Bacteroidetes;Bacteroidia;Flavobacteriales;Flavobacteriaceae;Salinimicrobium;	93.8	29.5	95	65	61	4	30	250883	176886	genus
V1V3 Primer test	Bacteria;Bacteroidetes;Bacteroidia;Flavobacteriales;Flavobacteriaceae;Sediminibacter;	100	29.5	4	1	1	0	3	250947	176946	genus
V1V3 Primer test	Bacteria;Bacteroidetes;Bacteroidia;Flavobacteriales;Flavobacteriaceae;Sediminicola;	100	29.5	18	4	4	0	14	250944	176943	genus
V1V3 Primer test	Bacteria;Bacteroidetes;Bacteroidia;Flavobacteriales;Flavobacteriaceae;Seonamhaeicola;	50	29.5	14	6	3	3	8	250942	176944	genus
V1V3 Primer test	Bacteria;Bacteroidetes;Bacteroidia;Flavobacteriales;Flavobacteriaceae;Siansivirga;	100	29.5	3	1	1	0	2	250947	176946	genus
V1V3 Primer test	Bacteria;Bacteroidetes;Bacteroidia;Flavobacteriales;Flavobacteriaceae;Sinomicrobium;	100	29.5	11	4	4	0	7	250944	176943	genus
V1V3 Primer test	Bacteria;Bacteroidetes;Bacteroidia;Flavobacteriales;Flavobacteriaceae;Spongiibacterium;	100	29.5	7	5	5	0	2	250943	176942	genus
V1V3 Primer test	Bacteria;Bacteroidetes;Bacteroidia;Flavobacteriales;Flavobacteriaceae;Spongiiferula;	100	29.5	2	1	1	0	1	250947	176946	genus
V1V3 Primer test	Bacteria;Bacteroidetes;Bacteroidia;Flavobacteriales;Flavobacteriaceae;Spongiimicrobium;	100	29.5	6	3	3	0	3	250945	176944	genus
V1V3 Primer test	Bacteria;Bacteroidetes;Bacteroidia;Flavobacteriales;Flavobacteriaceae;Spongiimonas;	100	29.5	3	2	2	0	1	250946	176945	genus
V1V3 Primer test	Bacteria;Bacteroidetes;Bacteroidia;Flavobacteriales;Flavobacteriaceae;Subsaxibacter;	100	29.5	21	8	8	0	13	250940	176939	genus
V1V3 Primer test	Bacteria;Bacteroidetes;Bacteroidia;Flavobacteriales;Flavobacteriaceae;Subsaximicrobium;	100	29.5	4	1	1	0	3	250947	176946	genus
V1V3 Primer test	Bacteria;Bacteroidetes;Bacteroidia;Flavobacteriales;Flavobacteriaceae;Sufflavibacter;	100	29.5	1	1	1	0	0	250947	176946	genus
V1V3 Primer test	Bacteria;Bacteroidetes;Bacteroidia;Flavobacteriales;Flavobacteriaceae;Tamlana;	83.3	29.5	18	6	5	1	12	250942	176942	genus
V1V3 Primer test	Bacteria;Bacteroidetes;Bacteroidia;Flavobacteriales;Flavobacteriaceae;Tenacibaculum;	70.7	29.5	272	41	29	12	231	250907	176918	genus
V1V3 Primer test	Bacteria;Bacteroidetes;Bacteroidia;Flavobacteriales;Flavobacteriaceae;Ulvibacter;	87.2	29.5	69	39	34	5	30	250909	176913	genus
V1V3 Primer test	Bacteria;Bacteroidetes;Bacteroidia;Flavobacteriales;Flavobacteriaceae;uncultured;	77.1	29.5	378	170	131	39	208	250778	176816	genus
V1V3 Primer test	Bacteria;Bacteroidetes;Bacteroidia;Flavobacteriales;Flavobacteriaceae;Vitellibacter;	92.9	29.5	23	14	13	1	9	250934	176934	genus
V1V3 Primer test	Bacteria;Bacteroidetes;Bacteroidia;Flavobacteriales;Flavobacteriaceae;Wenyingzhuangia;	66.7	29.5	16	6	4	2	10	250942	176943	genus
V1V3 Primer test	Bacteria;Bacteroidetes;Bacteroidia;Flavobacteriales;Flavobacteriaceae;Winogradskyella;	75	29.5	153	48	36	12	105	250900	176911	genus
V1V3 Primer test	Bacteria;Bacteroidetes;Bacteroidia;Flavobacteriales;Flavobacteriaceae;Xanthomarina;	100	29.5	6	2	2	0	4	250946	176945	genus
V1V3 Primer test	Bacteria;Bacteroidetes;Bacteroidia;Flavobacteriales;Flavobacteriaceae;Yeosuana;	100	29.5	3	1	1	0	2	250947	176946	genus
V1V3 Primer test	Bacteria;Bacteroidetes;Bacteroidia;Flavobacteriales;Flavobacteriaceae;Zeaxanthinibacter;	91.7	29.5	23	12	11	1	11	250936	176936	genus
V1V3 Primer test	Bacteria;Bacteroidetes;Bacteroidia;Flavobacteriales;Flavobacteriaceae;Zhouia;	100	29.5	3	2	2	0	1	250946	176945	genus
V1V3 Primer test	Bacteria;Bacteroidetes;Bacteroidia;Flavobacteriales;Flavobacteriaceae;Zobellia;	87.5	29.5	22	8	7	1	14	250940	176940	genus
V1V3 Primer test	Bacteria;Bacteroidetes;Bacteroidia;Flavobacteriales;Flavobacteriaceae;Zunongwangia;	85.7	29.5	16	7	6	1	9	250941	176941	genus
V1V3 Primer test	Bacteria;Bacteroidetes;Bacteroidia;Flavobacteriales;Flavobacteriales Incertae Sedis;Ichthyobacterium;	100	29.5	11	5	5	0	6	250943	176942	genus
V1V3 Primer test	Bacteria;Bacteroidetes;Bacteroidia;Flavobacteriales;Schleiferiaceae;Schleiferia;	100	29.5	38	15	15	0	23	250933	176932	genus
V1V3 Primer test	Bacteria;Bacteroidetes;Bacteroidia;Flavobacteriales;Weeksellaceae;Algoriella;	100	29.5	5	3	3	0	2	250945	176944	genus
V1V3 Primer test	Bacteria;Bacteroidetes;Bacteroidia;Flavobacteriales;Weeksellaceae;Apibacter;	100	29.5	11	7	7	0	4	250941	176940	genus
V1V3 Primer test	Bacteria;Bacteroidetes;Bacteroidia;Flavobacteriales;Weeksellaceae;Bergeyella;	73.9	29.5	194	46	34	12	148	250902	176913	genus
V1V3 Primer test	Bacteria;Bacteroidetes;Bacteroidia;Flavobacteriales;Weeksellaceae;Chishuiella;	100	29.5	7	1	1	0	6	250947	176946	genus
V1V3 Primer test	Bacteria;Bacteroidetes;Bacteroidia;Flavobacteriales;Weeksellaceae;Chryseobacterium;	85.4	29.5	1292	261	223	38	1031	250687	176724	genus
V1V3 Primer test	Bacteria;Bacteroidetes;Bacteroidia;Flavobacteriales;Weeksellaceae;Cloacibacterium;	85.7	29.5	232	21	18	3	211	250927	176929	genus
V1V3 Primer test	Bacteria;Bacteroidetes;Bacteroidia;Flavobacteriales;Weeksellaceae;Cruoricaptor;	100	29.5	3	1	1	0	2	250947	176946	genus
V1V3 Primer test	Bacteria;Bacteroidetes;Bacteroidia;Flavobacteriales;Weeksellaceae;Elizabethkingia;	93.8	29.5	62	16	15	1	46	250932	176932	genus
V1V3 Primer test	Bacteria;Bacteroidetes;Bacteroidia;Flavobacteriales;Weeksellaceae;Empedobacter;	55.6	29.5	37	9	5	4	28	250939	176942	genus
V1V3 Primer test	Bacteria;Bacteroidetes;Bacteroidia;Flavobacteriales;Weeksellaceae;Moheibacter;	92.3	29.5	43	13	12	1	30	250935	176935	genus
V1V3 Primer test	Bacteria;Bacteroidetes;Bacteroidia;Flavobacteriales;Weeksellaceae;Ornithobacterium;	75	29.5	31	4	3	1	27	250944	176944	genus
V1V3 Primer test	Bacteria;Bacteroidetes;Bacteroidia;Flavobacteriales;Weeksellaceae;Riemerella;	92.3	29.5	42	13	12	1	29	250935	176935	genus
V1V3 Primer test	Bacteria;Bacteroidetes;Bacteroidia;Flavobacteriales;Weeksellaceae;uncultured;	86.7	29.5	84	15	13	2	69	250933	176934	genus
V1V3 Primer test	Bacteria;Bacteroidetes;Bacteroidia;Flavobacteriales;Weeksellaceae;Weeksella;	83.3	29.5	14	6	5	1	8	250942	176942	genus
V1V3 Primer test	Bacteria;Bacteroidetes;Bacteroidia;Sphingobacteriales;Lentimicrobiaceae;Lentimicrobium;	65	29.5	39	20	13	7	19	250928	176934	genus
V1V3 Primer test	Bacteria;Bacteroidetes;Bacteroidia;Sphingobacteriales;Sphingobacteriaceae;Arcticibacter;	91.7	29.5	23	12	11	1	11	250936	176936	genus
V1V3 Primer test	Bacteria;Bacteroidetes;Bacteroidia;Sphingobacteriales;Sphingobacteriaceae;Mucilaginibacter;	89.6	29.5	408	182	163	19	226	250766	176784	genus
V1V3 Primer test	Bacteria;Bacteroidetes;Bacteroidia;Sphingobacteriales;Sphingobacteriaceae;Nubsella;	83.3	29.5	22	6	5	1	16	250942	176942	genus
V1V3 Primer test	Bacteria;Bacteroidetes;Bacteroidia;Sphingobacteriales;Sphingobacteriaceae;Olivibacter;	100	29.5	33	9	9	0	24	250939	176938	genus
V1V3 Primer test	Bacteria;Bacteroidetes;Bacteroidia;Sphingobacteriales;Sphingobacteriaceae;Parapedobacter;	90.9	29.5	56	11	10	1	45	250937	176937	genus
V1V3 Primer test	Bacteria;Bacteroidetes;Bacteroidia;Sphingobacteriales;Sphingobacteriaceae;Pedobacter;	86.5	29.5	710	245	212	33	465	250703	176735	genus
V1V3 Primer test	Bacteria;Bacteroidetes;Bacteroidia;Sphingobacteriales;Sphingobacteriaceae;Pelobium;	100	29.5	4	1	1	0	3	250947	176946	genus
V1V3 Primer test	Bacteria;Bacteroidetes;Bacteroidia;Sphingobacteriales;Sphingobacteriaceae;Pseudopedobacter;	83.3	29.5	18	6	5	1	12	250942	176942	genus
V1V3 Primer test	Bacteria;Bacteroidetes;Bacteroidia;Sphingobacteriales;Sphingobacteriaceae;Pseudosphingobacterium;	100	29.5	8	3	3	0	5	250945	176944	genus
V1V3 Primer test	Bacteria;Bacteroidetes;Bacteroidia;Sphingobacteriales;Sphingobacteriaceae;Solitalea;	75	29.5	35	16	12	4	19	250932	176935	genus
V1V3 Primer test	Bacteria;Bacteroidetes;Bacteroidia;Sphingobacteriales;Sphingobacteriaceae;Sphingobacterium;	77.6	29.5	440	134	104	30	306	250814	176843	genus
V1V3 Primer test	Bacteria;Bacteroidetes;Bacteroidia;Sphingobacteriales;Sphingobacteriaceae;uncultured;	94.3	29.5	83	35	33	2	48	250913	176914	genus
V1V3 Primer test	Bacteria;Bacteroidetes;Ignavibacteria;Ignavibacteriales;Ignavibacteriaceae;Ignavibacterium;	87	29.5	79	46	40	6	33	250902	176907	genus
V1V3 Primer test	Bacteria;Bacteroidetes;Ignavibacteria;Ignavibacteriales;Melioribacteraceae;IheB3-7;	90.2	29.5	62	41	37	4	21	250907	176910	genus
V1V3 Primer test	Bacteria;Bacteroidetes;Ignavibacteria;Ignavibacteriales;Melioribacteraceae;Melioribacter;	66.7	29.5	12	9	6	3	3	250939	176941	genus
V1V3 Primer test	Bacteria;Bacteroidetes;Rhodothermia;Balneolales;Balneolaceae;Aliifodinibius;	100	29.5	15	12	12	0	3	250936	176935	genus
V1V3 Primer test	Bacteria;Bacteroidetes;Rhodothermia;Balneolales;Balneolaceae;B2706-C7;	100	29.5	4	3	3	0	1	250945	176944	genus
V1V3 Primer test	Bacteria;Bacteroidetes;Rhodothermia;Balneolales;Balneolaceae;Balneola;	94.7	29.5	40	19	18	1	21	250929	176929	genus
V1V3 Primer test	Bacteria;Bacteroidetes;Rhodothermia;Balneolales;Balneolaceae;CK06-06-Mud-MAS4B-21;	100	29.5	5	2	2	0	3	250946	176945	genus
V1V3 Primer test	Bacteria;Bacteroidetes;Rhodothermia;Balneolales;Balneolaceae;F1-37X2;	50	29.5	8	2	1	1	6	250946	176946	genus
V1V3 Primer test	Bacteria;Bacteroidetes;Rhodothermia;Balneolales;Balneolaceae;Fodinibius;	100	29.5	9	1	1	0	8	250947	176946	genus
V1V3 Primer test	Bacteria;Bacteroidetes;Rhodothermia;Balneolales;Balneolaceae;Gracilimonas;	95.7	29.5	35	23	22	1	12	250925	176925	genus
V1V3 Primer test	Bacteria;Bacteroidetes;Rhodothermia;Balneolales;Balneolaceae;MAT-CR-P4-C12;	100	29.5	11	6	6	0	5	250942	176941	genus
V1V3 Primer test	Bacteria;Bacteroidetes;Rhodothermia;Balneolales;Balneolaceae;ML310M-34;	100	29.5	7	3	3	0	4	250945	176944	genus
V1V3 Primer test	Bacteria;Bacteroidetes;Rhodothermia;Balneolales;Balneolaceae;Rhodohalobacter;	100	29.5	4	2	2	0	2	250946	176945	genus
V1V3 Primer test	Bacteria;Bacteroidetes;Rhodothermia;Balneolales;Balneolaceae;Soortia;	100	29.5	2	1	1	0	1	250947	176946	genus
V1V3 Primer test	Bacteria;Bacteroidetes;Rhodothermia;Balneolales;Balneolaceae;uncultured;	97.3	29.5	219	149	145	4	70	250799	176802	genus
V1V3 Primer test	Bacteria;Bacteroidetes;Rhodothermia;Rhodothermales;Rhodothermaceae;Longimonas;	100	29.5	8	3	3	0	5	250945	176944	genus
V1V3 Primer test	Bacteria;Bacteroidetes;Rhodothermia;Rhodothermales;Rhodothermaceae;RA;	100	29.5	2	2	2	0	0	250946	176945	genus
V1V3 Primer test	Bacteria;Bacteroidetes;Rhodothermia;Rhodothermales;Rhodothermaceae;Rhodothermus;	76.9	29.5	23	13	10	3	10	250935	176937	genus
V1V3 Primer test	Bacteria;Bacteroidetes;Rhodothermia;Rhodothermales;Rhodothermaceae;Rubrivirga;	100	29.5	12	4	4	0	8	250944	176943	genus
V1V3 Primer test	Bacteria;Bacteroidetes;Rhodothermia;Rhodothermales;Rhodothermaceae;Salinibacter;	65.3	29.5	2285	72	47	25	2213	250876	176900	genus
V1V3 Primer test	Bacteria;Bacteroidetes;Rhodothermia;Rhodothermales;Rhodothermaceae;Salisaeta;	60	29.5	10	5	3	2	5	250943	176944	genus
V1V3 Primer test	Bacteria;Bacteroidetes;Rhodothermia;Rhodothermales;Rhodothermaceae;uncultured;	87.7	29.5	128	81	71	10	47	250867	176876	genus
V1V3 Primer test	Bacteria;Calditrichaeota;Calditrichia;Calditrichales;Calditrichaceae;Caldithrix;	90	29.5	21	10	9	1	11	250938	176938	genus
V1V3 Primer test	Bacteria;Calditrichaeota;Calditrichia;Calditrichales;Calditrichaceae;Calorithrix;	81.3	29.5	22	16	13	3	6	250932	176934	genus
V1V3 Primer test	Bacteria;Calditrichaeota;Calditrichia;Calditrichales;Calditrichaceae;JdFR-76;	81.3	29.5	22	16	13	3	6	250932	176934	genus
V1V3 Primer test	Bacteria;Calditrichaeota;Calditrichia;Calditrichales;Calditrichaceae;SM23-31;	83.3	29.5	32	6	5	1	26	250942	176942	genus
V1V3 Primer test	Bacteria;Chloroflexi;Anaerolineae;Anaerolineales;Anaerolineaceae;ADurb.Bin120;	85.7	29.5	54	21	18	3	33	250927	176929	genus
V1V3 Primer test	Bacteria;Chloroflexi;Anaerolineae;Anaerolineales;Anaerolineaceae;Anaerolinea;	91.2	29.5	114	57	52	5	57	250891	176895	genus
V1V3 Primer test	Bacteria;Chloroflexi;Anaerolineae;Anaerolineales;Anaerolineaceae;Anaerolineaceae UCG-001;	94.1	29.5	25	17	16	1	8	250931	176931	genus
V1V3 Primer test	Bacteria;Chloroflexi;Anaerolineae;Anaerolineales;Anaerolineaceae;Bellilinea;	77.8	29.5	14	9	7	2	5	250939	176940	genus
V1V3 Primer test	Bacteria;Chloroflexi;Anaerolineae;Anaerolineales;Anaerolineaceae;Flexilinea;	80	29.5	31	15	12	3	16	250933	176935	genus
V1V3 Primer test	Bacteria;Chloroflexi;Anaerolineae;Anaerolineales;Anaerolineaceae;GWD2-49-16;	100	29.5	4	4	4	0	0	250944	176943	genus
V1V3 Primer test	Bacteria;Chloroflexi;Anaerolineae;Anaerolineales;Anaerolineaceae;Leptolinea;	70.9	29.5	132	55	39	16	77	250893	176908	genus
V1V3 Primer test	Bacteria;Chloroflexi;Anaerolineae;Anaerolineales;Anaerolineaceae;Levilinea;	100	29.5	18	8	8	0	10	250940	176939	genus
V1V3 Primer test	Bacteria;Chloroflexi;Anaerolineae;Anaerolineales;Anaerolineaceae;Longilinea;	84.4	29.5	166	45	38	7	121	250903	176909	genus
V1V3 Primer test	Bacteria;Chloroflexi;Anaerolineae;Anaerolineales;Anaerolineaceae;Ornatilinea;	82.4	29.5	26	17	14	3	9	250931	176933	genus
V1V3 Primer test	Bacteria;Chloroflexi;Anaerolineae;Anaerolineales;Anaerolineaceae;Pelolinea;	52.2	29.5	47	23	12	11	24	250925	176935	genus
V1V3 Primer test	Bacteria;Chloroflexi;Anaerolineae;Anaerolineales;Anaerolineaceae;RBG-16-58-14;	88.9	29.5	11	9	8	1	2	250939	176939	genus
V1V3 Primer test	Bacteria;Chloroflexi;Anaerolineae;Anaerolineales;Anaerolineaceae;Thermanaerothrix;	100	29.5	2	2	2	0	0	250946	176945	genus
V1V3 Primer test	Bacteria;Chloroflexi;Anaerolineae;Anaerolineales;Anaerolineaceae;Thermomarinilinea;	66.7	29.5	11	3	2	1	8	250945	176945	genus
V1V3 Primer test	Bacteria;Chloroflexi;Anaerolineae;Anaerolineales;Anaerolineaceae;uncultured;	79.7	29.5	1622	590	470	120	1032	250358	176477	genus
V1V3 Primer test	Bacteria;Chloroflexi;Anaerolineae;Anaerolineales;Anaerolineaceae;UTCFX1;	83.3	29.5	43	24	20	4	19	250924	176927	genus
V1V3 Primer test	Bacteria;Chloroflexi;Anaerolineae;Ardenticatenales;Ardenticatenaceae;Ardenticatena;	100	29.5	4	2	2	0	2	250946	176945	genus
V1V3 Primer test	Bacteria;Chloroflexi;Anaerolineae;Ardenticatenales;Ardenticatenaceae;uncultured;	96.2	29.5	51	26	25	1	25	250922	176922	genus
V1V3 Primer test	Bacteria;Chloroflexi;Anaerolineae;Caldilineales;Caldilineaceae;Caldilinea;	80	29.5	9	5	4	1	4	250943	176943	genus
V1V3 Primer test	Bacteria;Chloroflexi;Anaerolineae;Caldilineales;Caldilineaceae;Litorilinea;	85.7	29.5	22	7	6	1	15	250941	176941	genus
V1V3 Primer test	Bacteria;Chloroflexi;Anaerolineae;Caldilineales;Caldilineaceae;uncultured;	86	29.5	272	136	117	19	136	250812	176830	genus
V1V3 Primer test	Bacteria;Chloroflexi;Anaerolineae;SBR1031;A4b;OLB13;	100	29.5	16	6	6	0	10	250942	176941	genus
V1V3 Primer test	Bacteria;Chloroflexi;Anaerolineae;SBR1031;A4b;OLB15;	50	29.5	2	2	1	1	0	250946	176946	genus
V1V3 Primer test	Bacteria;Chloroflexi;Anaerolineae;Thermoflexales;Thermoflexaceae;Thermoflexus;	61.1	29.5	48	18	11	7	30	250930	176936	genus
V1V3 Primer test	Bacteria;Chloroflexi;Chloroflexia;Chloroflexales;Chloroflexaceae;Candidatus Chloroploca;	83.3	29.5	10	6	5	1	4	250942	176942	genus
V1V3 Primer test	Bacteria;Chloroflexi;Chloroflexia;Chloroflexales;Chloroflexaceae;Candidatus Chlorothrix;	71.4	29.5	112	7	5	2	105	250941	176942	genus
V1V3 Primer test	Bacteria;Chloroflexi;Chloroflexia;Chloroflexales;Chloroflexaceae;Chloroflexus;	92.9	29.5	39	14	13	1	25	250934	176934	genus
V1V3 Primer test	Bacteria;Chloroflexi;Chloroflexia;Chloroflexales;Chloroflexaceae;Chloronema;	75	29.5	7	4	3	1	3	250944	176944	genus
V1V3 Primer test	Bacteria;Chloroflexi;Chloroflexia;Chloroflexales;Chloroflexaceae;FFCH7168;	100	29.5	19	2	2	0	17	250946	176945	genus
V1V3 Primer test	Bacteria;Chloroflexi;Chloroflexia;Chloroflexales;Chloroflexaceae;Oscillochloris;	100	29.5	5	1	1	0	4	250947	176946	genus
V1V3 Primer test	Bacteria;Chloroflexi;Chloroflexia;Chloroflexales;Chloroflexaceae;uncultured;	100	29.5	2	2	2	0	0	250946	176945	genus
V1V3 Primer test	Bacteria;Chloroflexi;Chloroflexia;Chloroflexales;Herpetosiphonaceae;Herpetosiphon;	100	29.5	16	8	8	0	8	250940	176939	genus
V1V3 Primer test	Bacteria;Chloroflexi;Chloroflexia;Chloroflexales;Roseiflexaceae;Kouleothrix;	100	29.5	10	6	6	0	4	250942	176941	genus
V1V3 Primer test	Bacteria;Chloroflexi;Chloroflexia;Chloroflexales;Roseiflexaceae;Roseiflexus;	81.3	29.5	31	16	13	3	15	250932	176934	genus
V1V3 Primer test	Bacteria;Chloroflexi;Chloroflexia;Chloroflexales;Roseiflexaceae;uncultured;	71.1	29.5	149	45	32	13	104	250903	176915	genus
V1V3 Primer test	Bacteria;Chloroflexi;Chloroflexia;Kallotenuales;Kallotenuaceae;Kallotenue;	100	29.5	5	3	3	0	2	250945	176944	genus
V1V3 Primer test	Bacteria;Chloroflexi;Chloroflexia;Thermobaculales;Thermobaculaceae;Thermobaculum;	87.5	29.5	11	8	7	1	3	250940	176940	genus
V1V3 Primer test	Bacteria;Chloroflexi;Chloroflexia;Thermomicrobiales;Thermomicrobiaceae;Nitrolancea;	100	29.5	19	5	5	0	14	250943	176942	genus
V1V3 Primer test	Bacteria;Chloroflexi;Chloroflexia;Thermomicrobiales;Thermomicrobiaceae;Sphaerobacter;	100	29.5	7	3	3	0	4	250945	176944	genus
V1V3 Primer test	Bacteria;Chloroflexi;Chloroflexia;Thermomicrobiales;Thermomicrobiaceae;Thermomicrobium;	100	29.5	11	7	7	0	4	250941	176940	genus
V1V3 Primer test	Bacteria;Chloroflexi;Chloroflexia;Thermomicrobiales;Thermomicrobiaceae;Thermorudis;	100	29.5	3	1	1	0	2	250947	176946	genus
V1V3 Primer test	Bacteria;Chloroflexi;Dehalococcoidia;Dehalococcoidales;Dehalococcoidaceae;Dehalococcoides;	94.4	29.5	28	18	17	1	10	250930	176930	genus
V1V3 Primer test	Bacteria;Chloroflexi;Dehalococcoidia;Dehalococcoidales;Dehalococcoidaceae;Dehalogenimonas;	100	29.5	12	6	6	0	6	250942	176941	genus
V1V3 Primer test	Bacteria;Chloroflexi;Dehalococcoidia;Dehalococcoidales;Dehalococcoidales Incertae Sedis;Dehalobium;	60	29.5	7	5	3	2	2	250943	176944	genus
V1V3 Primer test	Bacteria;Chloroflexi;Dehalococcoidia;GIF9;AB-539-J10;SCGC-AB-539-J10;	83.3	29.5	49	24	20	4	25	250924	176927	genus
V1V3 Primer test	Bacteria;Chloroflexi;Ktedonobacteria;Ktedonobacterales;Ktedonobacteraceae;1921-2;	91.7	29.5	13	12	11	1	1	250936	176936	genus
V1V3 Primer test	Bacteria;Chloroflexi;Ktedonobacteria;Ktedonobacterales;Ktedonobacteraceae;1921-3;	63.6	29.5	24	11	7	4	13	250937	176940	genus
V1V3 Primer test	Bacteria;Chloroflexi;Ktedonobacteria;Ktedonobacterales;Ktedonobacteraceae;1959-1;	71.4	29.5	12	7	5	2	5	250941	176942	genus
V1V3 Primer test	Bacteria;Chloroflexi;Ktedonobacteria;Ktedonobacterales;Ktedonobacteraceae;BacC-u-018;	80	29.5	7	5	4	1	2	250943	176943	genus
V1V3 Primer test	Bacteria;Chloroflexi;Ktedonobacteria;Ktedonobacterales;Ktedonobacteraceae;FCPS473;	83.3	29.5	29	12	10	2	17	250936	176937	genus
V1V3 Primer test	Bacteria;Chloroflexi;Ktedonobacteria;Ktedonobacterales;Ktedonobacteraceae;G12-WMSP1;	81.8	29.5	17	11	9	2	6	250937	176938	genus
V1V3 Primer test	Bacteria;Chloroflexi;Ktedonobacteria;Ktedonobacterales;Ktedonobacteraceae;HSB OF53-F07;	85.7	29.5	33	14	12	2	19	250934	176935	genus
V1V3 Primer test	Bacteria;Chloroflexi;Ktedonobacteria;Ktedonobacterales;Ktedonobacteraceae;JG30a-KF-32;	100	29.5	21	9	9	0	12	250939	176938	genus
V1V3 Primer test	Bacteria;Chloroflexi;Ktedonobacteria;Ktedonobacterales;Ktedonobacteraceae;Ktedonobacter;	100	29.5	23	8	8	0	15	250940	176939	genus
V1V3 Primer test	Bacteria;Chloroflexi;Ktedonobacteria;Ktedonobacterales;Ktedonobacteraceae;Thermogemmatispora;	100	29.5	8	1	1	0	7	250947	176946	genus
V1V3 Primer test	Bacteria;Chloroflexi;Ktedonobacteria;Ktedonobacterales;Ktedonobacteraceae;uncultured;	53.3	29.5	161	75	40	35	86	250873	176907	genus
V1V3 Primer test	Bacteria;Chrysiogenetes;Chrysiogenetes;Chrysiogenales;Chrysiogenaceae;Chrysiogenes;	100	29.5	2	2	2	0	0	250946	176945	genus
V1V3 Primer test	Bacteria;Chrysiogenetes;Chrysiogenetes;Chrysiogenales;Chrysiogenaceae;Desulfurispirillum;	66.7	29.5	6	3	2	1	3	250945	176945	genus
V1V3 Primer test	Bacteria;Cloacimonetes;Cloacimonadia;Cloacimonadales;Cloacimonadaceae;Candidatus Cloacimonas;	83.3	29.5	91	18	15	3	73	250930	176932	genus
V1V3 Primer test	Bacteria;Cloacimonetes;Cloacimonadia;Cloacimonadales;Cloacimonadaceae;LNR A2-18;	60	29.5	11	5	3	2	6	250943	176944	genus
V1V3 Primer test	Bacteria;Cloacimonetes;Cloacimonadia;Cloacimonadales;Cloacimonadaceae;W5;	100	29.5	58	3	3	0	55	250945	176944	genus
V1V3 Primer test	Bacteria;Coprothermobacteraeota;Coprothermobacteria;Coprothermobacterales;Coprothermobacteraceae;Coprothermobacter;	94.7	29.5	74	19	18	1	55	250929	176929	genus
V1V3 Primer test	Bacteria;Cyanobacteria;Oxyphotobacteria;Eurycoccales;Eurycoccales Incertae Sedis;Candidatus Gloeomargarita;	80	29.5	13	5	4	1	8	250943	176943	genus
V1V3 Primer test	Bacteria;Cyanobacteria;Oxyphotobacteria;Eurycoccales;Eurycoccales Incertae Sedis;Synechococcus PCC-7336;	50	29.5	6	2	1	1	4	250946	176946	genus
V1V3 Primer test	Bacteria;Cyanobacteria;Oxyphotobacteria;Eurycoccales;Leptococcaceae;Leptococcus JA-3-3Ab;	100	29.5	16	3	3	0	13	250945	176944	genus
V1V3 Primer test	Bacteria;Cyanobacteria;Oxyphotobacteria;Geitlerinematales;Geitlerinemataceae;Geitlerinema;	100	29.5	1	1	1	0	0	250947	176946	genus
V1V3 Primer test	Bacteria;Cyanobacteria;Oxyphotobacteria;Gloeobacterales;Gloeobacteraceae;Gloeobacter PCC-7421;	100	29.5	8	3	3	0	5	250945	176944	genus
V1V3 Primer test	Bacteria;Cyanobacteria;Oxyphotobacteria;Leptolyngbyales;Leptolyngbyaceae;Arthronema SAG 12.89;	100	29.5	6	2	2	0	4	250946	176945	genus
V1V3 Primer test	Bacteria;Cyanobacteria;Oxyphotobacteria;Leptolyngbyales;Leptolyngbyaceae;BMM02;	75	29.5	4	4	3	1	0	250944	176944	genus
V1V3 Primer test	Bacteria;Cyanobacteria;Oxyphotobacteria;Leptolyngbyales;Leptolyngbyaceae;Chamaesiphon PCC-7430;	100	29.5	18	1	1	0	17	250947	176946	genus
V1V3 Primer test	Bacteria;Cyanobacteria;Oxyphotobacteria;Leptolyngbyales;Leptolyngbyaceae;Greenland-10;	100	29.5	2	2	2	0	0	250946	176945	genus
V1V3 Primer test	Bacteria;Cyanobacteria;Oxyphotobacteria;Leptolyngbyales;Leptolyngbyaceae;HAVOmat113;	50	29.5	8	2	1	1	6	250946	176946	genus
V1V3 Primer test	Bacteria;Cyanobacteria;Oxyphotobacteria;Leptolyngbyales;Leptolyngbyaceae;JSC-12;	100	29.5	9	6	6	0	3	250942	176941	genus
V1V3 Primer test	Bacteria;Cyanobacteria;Oxyphotobacteria;Leptolyngbyales;Leptolyngbyaceae;Leptolyngbya Es-Yyy1000;	100	29.5	6	2	2	0	4	250946	176945	genus
V1V3 Primer test	Bacteria;Cyanobacteria;Oxyphotobacteria;Leptolyngbyales;Leptolyngbyaceae;Leptolyngbya FYG;	50	29.5	6	4	2	2	2	250944	176945	genus
V1V3 Primer test	Bacteria;Cyanobacteria;Oxyphotobacteria;Leptolyngbyales;Leptolyngbyaceae;Leptolyngbya PCC-6306;	100	29.5	40	10	10	0	30	250938	176937	genus
V1V3 Primer test	Bacteria;Cyanobacteria;Oxyphotobacteria;Leptolyngbyales;Leptolyngbyaceae;Limnolyngbya CHAB4449;	66.7	29.5	4	3	2	1	1	250945	176945	genus
V1V3 Primer test	Bacteria;Cyanobacteria;Oxyphotobacteria;Leptolyngbyales;Leptolyngbyaceae;MIZ36;	100	29.5	7	2	2	0	5	250946	176945	genus
V1V3 Primer test	Bacteria;Cyanobacteria;Oxyphotobacteria;Leptolyngbyales;Leptolyngbyaceae;Pantanalinema CENA516;	100	29.5	4	2	2	0	2	250946	176945	genus
V1V3 Primer test	Bacteria;Cyanobacteria;Oxyphotobacteria;Leptolyngbyales;Leptolyngbyaceae;Phormidesmis ANT.L52.6;	100	29.5	26	8	8	0	18	250940	176939	genus
V1V3 Primer test	Bacteria;Cyanobacteria;Oxyphotobacteria;Leptolyngbyales;Leptolyngbyaceae;Scytolyngbya XSP1;	100	29.5	4	3	3	0	1	250945	176944	genus
V1V3 Primer test	Bacteria;Cyanobacteria;Oxyphotobacteria;Leptolyngbyales;Leptolyngbyaceae;TG-45;	100	29.5	2	2	2	0	0	250946	176945	genus
V1V3 Primer test	Bacteria;Cyanobacteria;Oxyphotobacteria;Leptolyngbyales;Leptolyngbyaceae;uncultured;	84.6	29.5	25	13	11	2	12	250935	176936	genus
V1V3 Primer test	Bacteria;Cyanobacteria;Oxyphotobacteria;Leptolyngbyales;Leptolyngbyaceae;YB-42;	100	29.5	3	1	1	0	2	250947	176946	genus
V1V3 Primer test	Bacteria;Cyanobacteria;Oxyphotobacteria;Leptolyngbyales;Leptolyngbyaceae;YT-3;	100	29.5	2	2	2	0	0	250946	176945	genus
V1V3 Primer test	Bacteria;Cyanobacteria;Oxyphotobacteria;Limnotrichales;Limnotrichaceae;Limnothrix;	87.5	29.5	17	8	7	1	9	250940	176940	genus
V1V3 Primer test	Bacteria;Cyanobacteria;Oxyphotobacteria;Neosynechococcales;Neosynechococcaceae;Neosynechococcus;	100	29.5	1	1	1	0	0	250947	176946	genus
V1V3 Primer test	Bacteria;Cyanobacteria;Oxyphotobacteria;Nostocales;Chamaesiphonaceae;Chamaesiphon PCC-6605;	100	29.5	3	1	1	0	2	250947	176946	genus
V1V3 Primer test	Bacteria;Cyanobacteria;Oxyphotobacteria;Nostocales;Chroococcidiopsaceae;Aliterella CENA595;	84.6	29.5	39	13	11	2	26	250935	176936	genus
V1V3 Primer test	Bacteria;Cyanobacteria;Oxyphotobacteria;Nostocales;Chroococcidiopsaceae;Chlorogloea SAG 10.99;	100	29.5	4	3	3	0	1	250945	176944	genus
V1V3 Primer test	Bacteria;Cyanobacteria;Oxyphotobacteria;Nostocales;Chroococcidiopsaceae;Chroococcidiopsis CC1;	100	29.5	7	2	2	0	5	250946	176945	genus
V1V3 Primer test	Bacteria;Cyanobacteria;Oxyphotobacteria;Nostocales;Chroococcidiopsaceae;Chroococcidiopsis PCC 7203;	100	29.5	19	2	2	0	17	250946	176945	genus
V1V3 Primer test	Bacteria;Cyanobacteria;Oxyphotobacteria;Nostocales;Chroococcidiopsaceae;Chroococcidiopsis SAG 2023;	100	29.5	33	15	15	0	18	250933	176932	genus
V1V3 Primer test	Bacteria;Cyanobacteria;Oxyphotobacteria;Nostocales;Chroococcidiopsaceae;Crinalium SAG 22.89;	100	29.5	12	5	5	0	7	250943	176942	genus
V1V3 Primer test	Bacteria;Cyanobacteria;Oxyphotobacteria;Nostocales;Chroococcidiopsaceae;Dapisostemonum CCIBt 3536;	75	29.5	10	8	6	2	2	250940	176941	genus
V1V3 Primer test	Bacteria;Cyanobacteria;Oxyphotobacteria;Nostocales;Chroococcidiopsaceae;Gloeocapsa PCC-7428;	100	29.5	10	5	5	0	5	250943	176942	genus
V1V3 Primer test	Bacteria;Cyanobacteria;Oxyphotobacteria;Nostocales;Chroococcidiopsaceae;Myxosarcina SAG 30.84;	100	29.5	9	5	5	0	4	250943	176942	genus
V1V3 Primer test	Bacteria;Cyanobacteria;Oxyphotobacteria;Nostocales;Chroococcidiopsaceae;uncultured;	91	29.5	172	111	101	10	61	250837	176846	genus
V1V3 Primer test	Bacteria;Cyanobacteria;Oxyphotobacteria;Nostocales;Coleofasciculaceae;Caldora VP642b;	100	29.5	7	2	2	0	5	250946	176945	genus
V1V3 Primer test	Bacteria;Cyanobacteria;Oxyphotobacteria;Nostocales;Coleofasciculaceae;Coleofasciculus PCC-7420;	80	29.5	334	5	4	1	329	250943	176943	genus
V1V3 Primer test	Bacteria;Cyanobacteria;Oxyphotobacteria;Nostocales;Coleofasciculaceae;Microcoleus Es-Yyy1400;	100	29.5	10	7	7	0	3	250941	176940	genus
V1V3 Primer test	Bacteria;Cyanobacteria;Oxyphotobacteria;Nostocales;Coleofasciculaceae;Microcoleus PCC-7113;	100	29.5	7	3	3	0	4	250945	176944	genus
V1V3 Primer test	Bacteria;Cyanobacteria;Oxyphotobacteria;Nostocales;Coleofasciculaceae;Microcoleus SAG 1449-1a;	100	29.5	11	5	5	0	6	250943	176942	genus
V1V3 Primer test	Bacteria;Cyanobacteria;Oxyphotobacteria;Nostocales;Coleofasciculaceae;Moorea 3L;	100	29.5	21	5	5	0	16	250943	176942	genus
V1V3 Primer test	Bacteria;Cyanobacteria;Oxyphotobacteria;Nostocales;Coleofasciculaceae;Potamolinea 1PC;	100	29.5	7	4	4	0	3	250944	176943	genus
V1V3 Primer test	Bacteria;Cyanobacteria;Oxyphotobacteria;Nostocales;Coleofasciculaceae;Symploca PCC-8002;	100	29.5	6	1	1	0	5	250947	176946	genus
V1V3 Primer test	Bacteria;Cyanobacteria;Oxyphotobacteria;Nostocales;Coleofasciculaceae;Symplocastrum CPER-KK1;	100	29.5	4	1	1	0	3	250947	176946	genus
V1V3 Primer test	Bacteria;Cyanobacteria;Oxyphotobacteria;Nostocales;Coleofasciculaceae;uncultured;	100	29.5	20	10	10	0	10	250938	176937	genus
V1V3 Primer test	Bacteria;Cyanobacteria;Oxyphotobacteria;Nostocales;Coleofasciculaceae;Wilmottia Ant-Ph58;	77.8	29.5	22	9	7	2	13	250939	176940	genus
V1V3 Primer test	Bacteria;Cyanobacteria;Oxyphotobacteria;Nostocales;Cyanobacteriaceae;Annamia HOs24;	85.7	29.5	11	7	6	1	4	250941	176941	genus
V1V3 Primer test	Bacteria;Cyanobacteria;Oxyphotobacteria;Nostocales;Cyanobacteriaceae;Cyanobacterium CLg1;	100	29.5	16	9	9	0	7	250939	176938	genus
V1V3 Primer test	Bacteria;Cyanobacteria;Oxyphotobacteria;Nostocales;Cyanobacteriaceae;Cyanobacterium PCC-10605;	100	29.5	8	2	2	0	6	250946	176945	genus
V1V3 Primer test	Bacteria;Cyanobacteria;Oxyphotobacteria;Nostocales;Cyanobacteriaceae;Cyanobacterium PCC-7202;	50	29.5	9	4	2	2	5	250944	176945	genus
V1V3 Primer test	Bacteria;Cyanobacteria;Oxyphotobacteria;Nostocales;Cyanobacteriaceae;Geitlerinema LD9;	100	29.5	6	1	1	0	5	250947	176946	genus
V1V3 Primer test	Bacteria;Cyanobacteria;Oxyphotobacteria;Nostocales;Cyanobacteriaceae;Geminocystis PCC-6308;	100	29.5	16	3	3	0	13	250945	176944	genus
V1V3 Primer test	Bacteria;Cyanobacteria;Oxyphotobacteria;Nostocales;Cyanobacteriaceae;Merismopedia AICB1015;	100	29.5	2	1	1	0	1	250947	176946	genus
V1V3 Primer test	Bacteria;Cyanobacteria;Oxyphotobacteria;Nostocales;Cyanobacteriaceae;Symphothece PCC-7002;	100	29.5	31	9	9	0	22	250939	176938	genus
V1V3 Primer test	Bacteria;Cyanobacteria;Oxyphotobacteria;Nostocales;Cyanobacteriaceae;Synechocystis SAG 90.79;	100	29.5	3	1	1	0	2	250947	176946	genus
V1V3 Primer test	Bacteria;Cyanobacteria;Oxyphotobacteria;Nostocales;Cyanobacteriaceae;uncultured;	87	29.5	24	23	20	3	1	250925	176927	genus
V1V3 Primer test	Bacteria;Cyanobacteria;Oxyphotobacteria;Nostocales;Geitlerinemaceae;Geitlerinema PCC-7105;	88.9	29.5	23	9	8	1	14	250939	176939	genus
V1V3 Primer test	Bacteria;Cyanobacteria;Oxyphotobacteria;Nostocales;Geitlerinemaceae;Geitlerinema PCC-9228;	100	29.5	5	3	3	0	2	250945	176944	genus
V1V3 Primer test	Bacteria;Cyanobacteria;Oxyphotobacteria;Nostocales;Gloeocapsaceae;Gleocapsa;	100	29.5	14	2	2	0	12	250946	176945	genus
V1V3 Primer test	Bacteria;Cyanobacteria;Oxyphotobacteria;Nostocales;Microcystaceae;Atelocyanobacterium (UCYN-A);	100	29.5	2	1	1	0	1	250947	176946	genus
V1V3 Primer test	Bacteria;Cyanobacteria;Oxyphotobacteria;Nostocales;Microcystaceae;Chalicogloea CCALA 975;	100	29.5	11	2	2	0	9	250946	176945	genus
V1V3 Primer test	Bacteria;Cyanobacteria;Oxyphotobacteria;Nostocales;Microcystaceae;Crocosphaera WH 0003 (UCYN-B);	100	29.5	2	1	1	0	1	250947	176946	genus
V1V3 Primer test	Bacteria;Cyanobacteria;Oxyphotobacteria;Nostocales;Microcystaceae;Cyanothece ATCC 51142 (UCYN-C);	100	29.5	5	2	2	0	3	250946	176945	genus
V1V3 Primer test	Bacteria;Cyanobacteria;Oxyphotobacteria;Nostocales;Microcystaceae;Cyanothece PCC-7424;	100	29.5	5	2	2	0	3	250946	176945	genus
V1V3 Primer test	Bacteria;Cyanobacteria;Oxyphotobacteria;Nostocales;Microcystaceae;Cyanothece PCC-8801;	100	29.5	4	3	3	0	1	250945	176944	genus
V1V3 Primer test	Bacteria;Cyanobacteria;Oxyphotobacteria;Nostocales;Microcystaceae;Microcystis PCC-7914;	79.5	29.5	78	39	31	8	39	250909	176916	genus
V1V3 Primer test	Bacteria;Cyanobacteria;Oxyphotobacteria;Nostocales;Microcystaceae;Snowella 0TU37S04;	100	29.5	12	8	8	0	4	250940	176939	genus
V1V3 Primer test	Bacteria;Cyanobacteria;Oxyphotobacteria;Nostocales;Microcystaceae;SU2 symbiont group;	100	29.5	6	4	4	0	2	250944	176943	genus
V1V3 Primer test	Bacteria;Cyanobacteria;Oxyphotobacteria;Nostocales;Microcystaceae;Synechocystis BDHKU-20401;	80	29.5	10	5	4	1	5	250943	176943	genus
V1V3 Primer test	Bacteria;Cyanobacteria;Oxyphotobacteria;Nostocales;Microcystaceae;Synechocystis PCC-6803;	100	29.5	26	12	12	0	14	250936	176935	genus
V1V3 Primer test	Bacteria;Cyanobacteria;Oxyphotobacteria;Nostocales;Microcystaceae;UCYN-C;	100	29.5	2	2	2	0	0	250946	176945	genus
V1V3 Primer test	Bacteria;Cyanobacteria;Oxyphotobacteria;Nostocales;Nostocaceae;Aetokthonos AEL04;	100	29.5	2	1	1	0	1	250947	176946	genus
V1V3 Primer test	Bacteria;Cyanobacteria;Oxyphotobacteria;Nostocales;Nostocaceae;Anabaena HBU1;	100	29.5	4	1	1	0	3	250947	176946	genus
V1V3 Primer test	Bacteria;Cyanobacteria;Oxyphotobacteria;Nostocales;Nostocaceae;Anabaena PCC-7108;	100	29.5	5	2	2	0	3	250946	176945	genus
V1V3 Primer test	Bacteria;Cyanobacteria;Oxyphotobacteria;Nostocales;Nostocaceae;Anabaena PCC-7122;	63.6	29.5	37	11	7	4	26	250937	176940	genus
V1V3 Primer test	Bacteria;Cyanobacteria;Oxyphotobacteria;Nostocales;Nostocaceae;Anabaena XPORK15F;	100	29.5	6	2	2	0	4	250946	176945	genus
V1V3 Primer test	Bacteria;Cyanobacteria;Oxyphotobacteria;Nostocales;Nostocaceae;Ancylothrix 8PC;	100	29.5	4	3	3	0	1	250945	176944	genus
V1V3 Primer test	Bacteria;Cyanobacteria;Oxyphotobacteria;Nostocales;Nostocaceae;Calothrix 336-3;	100	29.5	1	1	1	0	0	250947	176946	genus
V1V3 Primer test	Bacteria;Cyanobacteria;Oxyphotobacteria;Nostocales;Nostocaceae;Calothrix PCC-6303;	93.9	29.5	96	33	31	2	63	250915	176916	genus
V1V3 Primer test	Bacteria;Cyanobacteria;Oxyphotobacteria;Nostocales;Nostocaceae;Calothrix PCC-7507;	100	29.5	6	1	1	0	5	250947	176946	genus
V1V3 Primer test	Bacteria;Cyanobacteria;Oxyphotobacteria;Nostocales;Nostocaceae;Calothrix UAM 374;	100	29.5	11	8	8	0	3	250940	176939	genus
V1V3 Primer test	Bacteria;Cyanobacteria;Oxyphotobacteria;Nostocales;Nostocaceae;Chlorogloeopsis PCC-7518;	77.8	29.5	12	9	7	2	3	250939	176940	genus
V1V3 Primer test	Bacteria;Cyanobacteria;Oxyphotobacteria;Nostocales;Nostocaceae;Chrysosporum KA1.1;	100	29.5	9	1	1	0	8	250947	176946	genus
V1V3 Primer test	Bacteria;Cyanobacteria;Oxyphotobacteria;Nostocales;Nostocaceae;Cylindrospermopsis CRJ1;	55.6	29.5	26	9	5	4	17	250939	176942	genus
V1V3 Primer test	Bacteria;Cyanobacteria;Oxyphotobacteria;Nostocales;Nostocaceae;Cylindrospermum CENA33;	100	29.5	2	1	1	0	1	250947	176946	genus
V1V3 Primer test	Bacteria;Cyanobacteria;Oxyphotobacteria;Nostocales;Nostocaceae;Cylindrospermum PCC-7417;	100	29.5	15	2	2	0	13	250946	176945	genus
V1V3 Primer test	Bacteria;Cyanobacteria;Oxyphotobacteria;Nostocales;Nostocaceae;Desmonostoc PCC-6302;	100	29.5	7	1	1	0	6	250947	176946	genus
V1V3 Primer test	Bacteria;Cyanobacteria;Oxyphotobacteria;Nostocales;Nostocaceae;Desmonostoc PCC-7422;	91.7	29.5	59	12	11	1	47	250936	176936	genus
V1V3 Primer test	Bacteria;Cyanobacteria;Oxyphotobacteria;Nostocales;Nostocaceae;Fischerella CENA298;	100	29.5	2	1	1	0	1	250947	176946	genus
V1V3 Primer test	Bacteria;Cyanobacteria;Oxyphotobacteria;Nostocales;Nostocaceae;Fischerella PCC-9339;	72.7	29.5	77	22	16	6	55	250926	176931	genus
V1V3 Primer test	Bacteria;Cyanobacteria;Oxyphotobacteria;Nostocales;Nostocaceae;Fortiea PCC-7126;	100	29.5	3	1	1	0	2	250947	176946	genus
V1V3 Primer test	Bacteria;Cyanobacteria;Oxyphotobacteria;Nostocales;Nostocaceae;Iphinoe LOS-B1;	100	29.5	4	2	2	0	2	250946	176945	genus
V1V3 Primer test	Bacteria;Cyanobacteria;Oxyphotobacteria;Nostocales;Nostocaceae;Mastigocladopsis PCC-10914;	81.8	29.5	13	11	9	2	2	250937	176938	genus
V1V3 Primer test	Bacteria;Cyanobacteria;Oxyphotobacteria;Nostocales;Nostocaceae;Mastigocoleus BC008;	100	29.5	3	1	1	0	2	250947	176946	genus
V1V3 Primer test	Bacteria;Cyanobacteria;Oxyphotobacteria;Nostocales;Nostocaceae;Nodularia PCC-9350;	33.3	29.5	92	27	9	18	65	250921	176938	genus
V1V3 Primer test	Bacteria;Cyanobacteria;Oxyphotobacteria;Nostocales;Nostocaceae;Nostoc 0708;	100	29.5	1	1	1	0	0	250947	176946	genus
V1V3 Primer test	Bacteria;Cyanobacteria;Oxyphotobacteria;Nostocales;Nostocaceae;Nostoc BDU-40302;	100	29.5	13	6	6	0	7	250942	176941	genus
V1V3 Primer test	Bacteria;Cyanobacteria;Oxyphotobacteria;Nostocales;Nostocaceae;Nostoc PCC-7107;	100	29.5	55	5	5	0	50	250943	176942	genus
V1V3 Primer test	Bacteria;Cyanobacteria;Oxyphotobacteria;Nostocales;Nostocaceae;Nostoc PCC-73102;	97.9	29.5	317	47	46	1	270	250901	176901	genus
V1V3 Primer test	Bacteria;Cyanobacteria;Oxyphotobacteria;Nostocales;Nostocaceae;Nostoc PCC-7524;	56.3	29.5	93	32	18	14	61	250916	176929	genus
V1V3 Primer test	Bacteria;Cyanobacteria;Oxyphotobacteria;Nostocales;Nostocaceae;Nostoc PCC-8976;	50	29.5	31	2	1	1	29	250946	176946	genus
V1V3 Primer test	Bacteria;Cyanobacteria;Oxyphotobacteria;Nostocales;Nostocaceae;Nostoc SAG 60.79;	100	29.5	7	2	2	0	5	250946	176945	genus
V1V3 Primer test	Bacteria;Cyanobacteria;Oxyphotobacteria;Nostocales;Nostocaceae;Petalonema ANT.LG2.8;	100	29.5	8	7	7	0	1	250941	176940	genus
V1V3 Primer test	Bacteria;Cyanobacteria;Oxyphotobacteria;Nostocales;Nostocaceae;Richelia HH01;	100	29.5	6	2	2	0	4	250946	176945	genus
V1V3 Primer test	Bacteria;Cyanobacteria;Oxyphotobacteria;Nostocales;Nostocaceae;Rivularia PCC-7116;	62.5	29.5	36	8	5	3	28	250940	176942	genus
V1V3 Primer test	Bacteria;Cyanobacteria;Oxyphotobacteria;Nostocales;Nostocaceae;Scytonema PCC-7110;	100	29.5	24	14	14	0	10	250934	176933	genus
V1V3 Primer test	Bacteria;Cyanobacteria;Oxyphotobacteria;Nostocales;Nostocaceae;Scytonema UCFS19;	100	29.5	4	2	2	0	2	250946	176945	genus
V1V3 Primer test	Bacteria;Cyanobacteria;Oxyphotobacteria;Nostocales;Nostocaceae;Scytonema UTEX 2349;	90.9	29.5	53	22	20	2	31	250926	176927	genus
V1V3 Primer test	Bacteria;Cyanobacteria;Oxyphotobacteria;Nostocales;Nostocaceae;Scytonema VB-61278;	76.9	29.5	24	13	10	3	11	250935	176937	genus
V1V3 Primer test	Bacteria;Cyanobacteria;Oxyphotobacteria;Nostocales;Nostocaceae;Sphaerospermopsis BCCUSP55;	83.3	29.5	29	6	5	1	23	250942	176942	genus
V1V3 Primer test	Bacteria;Cyanobacteria;Oxyphotobacteria;Nostocales;Nostocaceae;Stigonema SAG 48.90;	33.3	29.5	69	3	1	2	66	250945	176946	genus
V1V3 Primer test	Bacteria;Cyanobacteria;Oxyphotobacteria;Nostocales;Nostocaceae;Tolypothrix PCC-7601;	100	29.5	72	7	7	0	65	250941	176940	genus
V1V3 Primer test	Bacteria;Cyanobacteria;Oxyphotobacteria;Nostocales;Nostocaceae;Trichormus HINDAK 2001-4;	50	29.5	7	2	1	1	5	250946	176946	genus
V1V3 Primer test	Bacteria;Cyanobacteria;Oxyphotobacteria;Nostocales;Nostocaceae;uncultured;	100	29.5	28	5	5	0	23	250943	176942	genus
V1V3 Primer test	Bacteria;Cyanobacteria;Oxyphotobacteria;Nostocales;Nostocales Incertae Sedis;Desertifilum KR2012-2;	100	29.5	3	1	1	0	2	250947	176946	genus
V1V3 Primer test	Bacteria;Cyanobacteria;Oxyphotobacteria;Nostocales;Nostocales Incertae Sedis;Phormidium SAG 81.79;	100	29.5	2	1	1	0	1	250947	176946	genus
V1V3 Primer test	Bacteria;Cyanobacteria;Oxyphotobacteria;Nostocales;Nostocales Incertae Sedis;Roseofilum AO1-A;	75	29.5	11	4	3	1	7	250944	176944	genus
V1V3 Primer test	Bacteria;Cyanobacteria;Oxyphotobacteria;Nostocales;Oscillatoriaceae;Oscillatoria PCC-10802;	100	29.5	10	2	2	0	8	250946	176945	genus
V1V3 Primer test	Bacteria;Cyanobacteria;Oxyphotobacteria;Nostocales;Oscillatoriaceae;Oscillatoria PCC-6304;	83.3	29.5	27	12	10	2	15	250936	176937	genus
V1V3 Primer test	Bacteria;Cyanobacteria;Oxyphotobacteria;Nostocales;Oscillatoriaceae;Oxynema BDU 92071;	100	29.5	5	2	2	0	3	250946	176945	genus
V1V3 Primer test	Bacteria;Cyanobacteria;Oxyphotobacteria;Nostocales;Oscillatoriaceae;Planktothricoides SR001;	86.7	29.5	17	15	13	2	2	250933	176934	genus
V1V3 Primer test	Bacteria;Cyanobacteria;Oxyphotobacteria;Nostocales;Oscillatoriaceae;uncultured;	100	29.5	5	4	4	0	1	250944	176943	genus
V1V3 Primer test	Bacteria;Cyanobacteria;Oxyphotobacteria;Nostocales;Paraspirulinaceae;ESFC-1;	100	29.5	14	2	2	0	12	250946	176945	genus
V1V3 Primer test	Bacteria;Cyanobacteria;Oxyphotobacteria;Nostocales;Paraspirulinaceae;Spirulina CCC Snake P-Y-85;	33.3	29.5	23	3	1	2	20	250945	176946	genus
V1V3 Primer test	Bacteria;Cyanobacteria;Oxyphotobacteria;Nostocales;Paraspirulinaceae;Spirulina P7;	100	29.5	5	2	2	0	3	250946	176945	genus
V1V3 Primer test	Bacteria;Cyanobacteria;Oxyphotobacteria;Nostocales;Paraspirulinaceae;Spirulina PCC-6313;	100	29.5	6	2	2	0	4	250946	176945	genus
V1V3 Primer test	Bacteria;Cyanobacteria;Oxyphotobacteria;Nostocales;Paraspirulinaceae;Spirulina PCC-9445;	100	29.5	6	2	2	0	4	250946	176945	genus
V1V3 Primer test	Bacteria;Cyanobacteria;Oxyphotobacteria;Nostocales;Paraspirulinaceae;uncultured;	100	29.5	5	1	1	0	4	250947	176946	genus
V1V3 Primer test	Bacteria;Cyanobacteria;Oxyphotobacteria;Nostocales;Phormidiaceae;Aerosakkonema Lao26;	100	29.5	6	1	1	0	5	250947	176946	genus
V1V3 Primer test	Bacteria;Cyanobacteria;Oxyphotobacteria;Nostocales;Phormidiaceae;Arthrospira PCC-7345;	89.5	29.5	40	19	17	2	21	250929	176930	genus
V1V3 Primer test	Bacteria;Cyanobacteria;Oxyphotobacteria;Nostocales;Phormidiaceae;Cephalothrix SAG 75.79;	85.7	29.5	15	7	6	1	8	250941	176941	genus
V1V3 Primer test	Bacteria;Cyanobacteria;Oxyphotobacteria;Nostocales;Phormidiaceae;Lyngbya PCC-7419;	100	29.5	43	10	10	0	33	250938	176937	genus
V1V3 Primer test	Bacteria;Cyanobacteria;Oxyphotobacteria;Nostocales;Phormidiaceae;Phormidium IAM M-71;	75	29.5	16	4	3	1	12	250944	176944	genus
V1V3 Primer test	Bacteria;Cyanobacteria;Oxyphotobacteria;Nostocales;Phormidiaceae;Planktothrix NIVA-CYA 15;	85.7	29.5	77	14	12	2	63	250934	176935	genus
V1V3 Primer test	Bacteria;Cyanobacteria;Oxyphotobacteria;Nostocales;Phormidiaceae;Trichocoleus SAG 26.92;	66.7	29.5	6	3	2	1	3	250945	176945	genus
V1V3 Primer test	Bacteria;Cyanobacteria;Oxyphotobacteria;Nostocales;Phormidiaceae;Trichodesmium IMS101;	100	29.5	47	3	3	0	44	250945	176944	genus
V1V3 Primer test	Bacteria;Cyanobacteria;Oxyphotobacteria;Nostocales;Phormidiaceae;uncultured;	100	29.5	13	7	7	0	6	250941	176940	genus
V1V3 Primer test	Bacteria;Cyanobacteria;Oxyphotobacteria;Nostocales;Prochloraceae;Prochloron P1-Palau;	50	29.5	16	4	2	2	12	250944	176945	genus
V1V3 Primer test	Bacteria;Cyanobacteria;Oxyphotobacteria;Nostocales;Rubidibacteraceae;Dactylococcopsis PCC-8305;	100	29.5	132	6	6	0	126	250942	176941	genus
V1V3 Primer test	Bacteria;Cyanobacteria;Oxyphotobacteria;Nostocales;Rubidibacteraceae;Rubidibacter KORDI 51-2;	100	29.5	3	1	1	0	2	250947	176946	genus
V1V3 Primer test	Bacteria;Cyanobacteria;Oxyphotobacteria;Nostocales;Rubidibacteraceae;uncultured;	50	29.5	4	2	1	1	2	250946	176946	genus
V1V3 Primer test	Bacteria;Cyanobacteria;Oxyphotobacteria;Nostocales;Xenococcaceae;Chroococcidiopsis PCC-6712;	100	29.5	7	3	3	0	4	250945	176944	genus
V1V3 Primer test	Bacteria;Cyanobacteria;Oxyphotobacteria;Nostocales;Xenococcaceae;Myxosarcina GI1;	100	29.5	4	1	1	0	3	250947	176946	genus
V1V3 Primer test	Bacteria;Cyanobacteria;Oxyphotobacteria;Nostocales;Xenococcaceae;Pleurocapsa PCC-7319;	81.8	29.5	56	11	9	2	45	250937	176938	genus
V1V3 Primer test	Bacteria;Cyanobacteria;Oxyphotobacteria;Nostocales;Xenococcaceae;Stanieria PCC-7437;	100	29.5	5	2	2	0	3	250946	176945	genus
V1V3 Primer test	Bacteria;Cyanobacteria;Oxyphotobacteria;Nostocales;Xenococcaceae;uncultured;	73.1	29.5	28	26	19	7	2	250922	176928	genus
V1V3 Primer test	Bacteria;Cyanobacteria;Oxyphotobacteria;Nostocales;Xenococcaceae;Xenococcus CRM;	25	29.5	7	4	1	3	3	250944	176946	genus
V1V3 Primer test	Bacteria;Cyanobacteria;Oxyphotobacteria;Nostocales;Xenococcaceae;Xenococcus PCC-7305;	81.8	29.5	18	11	9	2	7	250937	176938	genus
V1V3 Primer test	Bacteria;Cyanobacteria;Oxyphotobacteria;Oxyphotobacteria Incertae Sedis;Unknown Family;Calothrix KVSF5;	100	29.5	12	5	5	0	7	250943	176942	genus
V1V3 Primer test	Bacteria;Cyanobacteria;Oxyphotobacteria;Oxyphotobacteria Incertae Sedis;Unknown Family;CENA359;	100	29.5	12	4	4	0	8	250944	176943	genus
V1V3 Primer test	Bacteria;Cyanobacteria;Oxyphotobacteria;Oxyphotobacteria Incertae Sedis;Unknown Family;CENA384;	100	29.5	2	1	1	0	1	250947	176946	genus
V1V3 Primer test	Bacteria;Cyanobacteria;Oxyphotobacteria;Oxyphotobacteria Incertae Sedis;Unknown Family;EcFYyy-200;	100	29.5	6	3	3	0	3	250945	176944	genus
V1V3 Primer test	Bacteria;Cyanobacteria;Oxyphotobacteria;Oxyphotobacteria Incertae Sedis;Unknown Family;Geitlerinema PCC-8501;	100	29.5	18	6	6	0	12	250942	176941	genus
V1V3 Primer test	Bacteria;Cyanobacteria;Oxyphotobacteria;Oxyphotobacteria Incertae Sedis;Unknown Family;Leptolyngbya ANT.L52.2;	85.7	29.5	47	14	12	2	33	250934	176935	genus
V1V3 Primer test	Bacteria;Cyanobacteria;Oxyphotobacteria;Oxyphotobacteria Incertae Sedis;Unknown Family;Leptolyngbya ANT.L67.1;	80	29.5	15	5	4	1	10	250943	176943	genus
V1V3 Primer test	Bacteria;Cyanobacteria;Oxyphotobacteria;Oxyphotobacteria Incertae Sedis;Unknown Family;Leptolyngbya EcFYyyy-00;	100	29.5	12	6	6	0	6	250942	176941	genus
V1V3 Primer test	Bacteria;Cyanobacteria;Oxyphotobacteria;Oxyphotobacteria Incertae Sedis;Unknown Family;Leptolyngbya LEGE-06070;	100	29.5	4	1	1	0	3	250947	176946	genus
V1V3 Primer test	Bacteria;Cyanobacteria;Oxyphotobacteria;Oxyphotobacteria Incertae Sedis;Unknown Family;Leptolyngbya RV74;	100	29.5	7	4	4	0	3	250944	176943	genus
V1V3 Primer test	Bacteria;Cyanobacteria;Oxyphotobacteria;Oxyphotobacteria Incertae Sedis;Unknown Family;Leptolyngbya VRUC 135;	77.8	29.5	29	18	14	4	11	250930	176933	genus
V1V3 Primer test	Bacteria;Cyanobacteria;Oxyphotobacteria;Oxyphotobacteria Incertae Sedis;Unknown Family;MTP1;	100	29.5	4	3	3	0	1	250945	176944	genus
V1V3 Primer test	Bacteria;Cyanobacteria;Oxyphotobacteria;Oxyphotobacteria Incertae Sedis;Unknown Family;Oscillatoria SAG 1459-8;	80	29.5	7	5	4	1	2	250943	176943	genus
V1V3 Primer test	Bacteria;Cyanobacteria;Oxyphotobacteria;Oxyphotobacteria Incertae Sedis;Unknown Family;Phormidium CYN64;	75	29.5	14	4	3	1	10	250944	176944	genus
V1V3 Primer test	Bacteria;Cyanobacteria;Oxyphotobacteria;Oxyphotobacteria Incertae Sedis;Unknown Family;Phormidium SAG 37.90;	75	29.5	18	4	3	1	14	250944	176944	genus
V1V3 Primer test	Bacteria;Cyanobacteria;Oxyphotobacteria;Oxyphotobacteria Incertae Sedis;Unknown Family;uncultured;	93.5	29.5	273	31	29	2	242	250917	176918	genus
V1V3 Primer test	Bacteria;Cyanobacteria;Oxyphotobacteria;Phormidesmiales;Nodosilineaceae;Haloleptolyngbya KR2005-106;	100	29.5	2	1	1	0	1	250947	176946	genus
V1V3 Primer test	Bacteria;Cyanobacteria;Oxyphotobacteria;Phormidesmiales;Nodosilineaceae;Halomicronema C2206;	100	29.5	5	2	2	0	3	250946	176945	genus
V1V3 Primer test	Bacteria;Cyanobacteria;Oxyphotobacteria;Phormidesmiales;Nodosilineaceae;Halomicronema TFEP1;	50	29.5	11	2	1	1	9	250946	176946	genus
V1V3 Primer test	Bacteria;Cyanobacteria;Oxyphotobacteria;Phormidesmiales;Nodosilineaceae;Leptolyngbya PCC-6406;	100	29.5	5	1	1	0	4	250947	176946	genus
V1V3 Primer test	Bacteria;Cyanobacteria;Oxyphotobacteria;Phormidesmiales;Nodosilineaceae;Nodosilinea PCC-7104;	87.8	29.5	113	41	36	5	72	250907	176911	genus
V1V3 Primer test	Bacteria;Cyanobacteria;Oxyphotobacteria;Phormidesmiales;Nodosilineaceae;uncultured;	71.4	29.5	28	7	5	2	21	250941	176942	genus
V1V3 Primer test	Bacteria;Cyanobacteria;Oxyphotobacteria;Phormidesmiales;Phormidesmiaceae;Acrophormium PCC-7375;	100	29.5	19	7	7	0	12	250941	176940	genus
V1V3 Primer test	Bacteria;Cyanobacteria;Oxyphotobacteria;Phormidesmiales;Phormidesmiaceae;Phormidesmis ANT.LACV5.1;	90.9	29.5	41	11	10	1	30	250937	176937	genus
V1V3 Primer test	Bacteria;Cyanobacteria;Oxyphotobacteria;Phormidesmiales;Phormidesmiaceae;Phormidium MBIC10002;	50	29.5	3	2	1	1	1	250946	176946	genus
V1V3 Primer test	Bacteria;Cyanobacteria;Oxyphotobacteria;Phormidesmiales;Phormidesmiaceae;Phormidium MBIC10003;	100	29.5	43	10	10	0	33	250938	176937	genus
V1V3 Primer test	Bacteria;Cyanobacteria;Oxyphotobacteria;Phormidesmiales;Phormidesmiaceae;uncultured;	33.3	29.5	9	6	2	4	3	250942	176945	genus
V1V3 Primer test	Bacteria;Cyanobacteria;Oxyphotobacteria;Pseudanabaenales;Pseudanabaenaceae;Pseudanabaena PCC-6802;	100	29.5	4	2	2	0	2	250946	176945	genus
V1V3 Primer test	Bacteria;Cyanobacteria;Oxyphotobacteria;Pseudanabaenales;Pseudanabaenaceae;Pseudanabaena PCC-7367;	100	29.5	8	2	2	0	6	250946	176945	genus
V1V3 Primer test	Bacteria;Cyanobacteria;Oxyphotobacteria;Pseudanabaenales;Pseudanabaenaceae;Pseudanabaena PCC-7429;	84.6	29.5	37	13	11	2	24	250935	176936	genus
V1V3 Primer test	Bacteria;Cyanobacteria;Oxyphotobacteria;Pseudanabaenales;Pseudanabaenaceae;uncultured;	66.7	29.5	35	6	4	2	29	250942	176943	genus
V1V3 Primer test	Bacteria;Cyanobacteria;Oxyphotobacteria;Synechococcales;Cyanobiaceae;Cyanobium PCC-6307;	88	29.5	650	258	227	31	392	250690	176720	genus
V1V3 Primer test	Bacteria;Cyanobacteria;Oxyphotobacteria;Synechococcales;Cyanobiaceae;Prochlorococcus MIT9313;	69	29.5	451	319	220	99	132	250629	176727	genus
V1V3 Primer test	Bacteria;Cyanobacteria;Oxyphotobacteria;Synechococcales;Cyanobiaceae;Synechococcus CC9902;	84.8	29.5	636	389	330	59	247	250559	176617	genus
V1V3 Primer test	Bacteria;Cyanobacteria;Oxyphotobacteria;Synechococcales;Cyanobiaceae;Synechococcus MBIC10613;	100	29.5	5	2	2	0	3	250946	176945	genus
V1V3 Primer test	Bacteria;Cyanobacteria;Oxyphotobacteria;Synechococcales;Prochlorotrichaceae;Prochlorothrix PCC-9006;	100	29.5	11	8	8	0	3	250940	176939	genus
V1V3 Primer test	Bacteria;Cyanobacteria;Oxyphotobacteria;Synechococcales;Synechococcaceae;Microcystis NIES42;	100	29.5	2	2	2	0	0	250946	176945	genus
V1V3 Primer test	Bacteria;Cyanobacteria;Oxyphotobacteria;Synechococcales;Synechococcaceae;Synechococcus PCC-7942;	83.3	29.5	11	6	5	1	5	250942	176942	genus
V1V3 Primer test	Bacteria;Cyanobacteria;Oxyphotobacteria;Synechococcales;Synechococcaceae;uncultured;	100	29.5	2	1	1	0	1	250947	176946	genus
V1V3 Primer test	Bacteria;Cyanobacteria;Oxyphotobacteria;Thermosynechococcales;Acaryochloridaceae;Acaryochloris MBIC11017;	62.5	29.5	15	8	5	3	7	250940	176942	genus
V1V3 Primer test	Bacteria;Cyanobacteria;Oxyphotobacteria;Thermosynechococcales;Thermosynechococcaceae;Cyanothece PCC 7425;	100	29.5	8	1	1	0	7	250947	176946	genus
V1V3 Primer test	Bacteria;Cyanobacteria;Oxyphotobacteria;Thermosynechococcales;Thermosynechococcaceae;Loriellopsis LF-B5;	40	29.5	6	5	2	3	1	250943	176945	genus
V1V3 Primer test	Bacteria;Cyanobacteria;Oxyphotobacteria;Thermosynechococcales;Thermosynechococcaceae;Synechococcus IR11;	100	29.5	6	2	2	0	4	250946	176945	genus
V1V3 Primer test	Bacteria;Cyanobacteria;Oxyphotobacteria;Thermosynechococcales;Thermosynechococcaceae;Synechococcus PCC-6312;	100	29.5	2	1	1	0	1	250947	176946	genus
V1V3 Primer test	Bacteria;Cyanobacteria;Oxyphotobacteria;Thermosynechococcales;Thermosynechococcaceae;Thermosynechococcus BP-1;	100	29.5	9	5	5	0	4	250943	176942	genus
V1V3 Primer test	Bacteria;Cyanobacteria;Oxyphotobacteria;Thermosynechococcales;Thermosynechococcaceae;uncultured;	100	29.5	3	1	1	0	2	250947	176946	genus
V1V3 Primer test	Bacteria;Deferribacteres;Deferribacteres;Deferribacterales;Deferribacteraceae;Calditerrivibrio;	70	29.5	13	10	7	3	3	250938	176940	genus
V1V3 Primer test	Bacteria;Deferribacteres;Deferribacteres;Deferribacterales;Deferribacteraceae;Deferribacter;	62.5	29.5	15	8	5	3	7	250940	176942	genus
V1V3 Primer test	Bacteria;Deferribacteres;Deferribacteres;Deferribacterales;Deferribacteraceae;Denitrovibrio;	66.7	29.5	5	3	2	1	2	250945	176945	genus
V1V3 Primer test	Bacteria;Deferribacteres;Deferribacteres;Deferribacterales;Deferribacteraceae;Flexistipes;	66.7	29.5	7	6	4	2	1	250942	176943	genus
V1V3 Primer test	Bacteria;Deferribacteres;Deferribacteres;Deferribacterales;Deferribacteraceae;Geovibrio;	75	29.5	9	4	3	1	5	250944	176944	genus
V1V3 Primer test	Bacteria;Deferribacteres;Deferribacteres;Deferribacterales;Deferribacteraceae;Mucispirillum;	81.8	29.5	31	11	9	2	20	250937	176938	genus
V1V3 Primer test	Bacteria;Deferribacteres;Deferribacteres;Deferribacterales;Deferribacteraceae;Seleniivibrio;	100	29.5	3	1	1	0	2	250947	176946	genus
V1V3 Primer test	Bacteria;Deferribacteres;Deferribacteres;Deferribacterales;Deferribacteraceae;uncultured;	51.7	29.5	46	29	15	14	17	250919	176932	genus
V1V3 Primer test	Bacteria;Deinococcus-Thermus;Deinococci;Deinococcales;Deinococcaceae;Deinococcus;	77.2	29.5	359	101	78	23	258	250847	176869	genus
V1V3 Primer test	Bacteria;Deinococcus-Thermus;Deinococci;Deinococcales;Deinococcaceae;uncultured;	87.5	29.5	22	8	7	1	14	250940	176940	genus
V1V3 Primer test	Bacteria;Deinococcus-Thermus;Deinococci;Deinococcales;Trueperaceae;Truepera;	83.7	29.5	238	92	77	15	146	250856	176870	genus
V1V3 Primer test	Bacteria;Deinococcus-Thermus;Deinococci;Thermales;Thermaceae;Marinithermus;	100	29.5	2	2	2	0	0	250946	176945	genus
V1V3 Primer test	Bacteria;Deinococcus-Thermus;Deinococci;Thermales;Thermaceae;Meiothermus;	91.7	29.5	87	48	44	4	39	250900	176903	genus
V1V3 Primer test	Bacteria;Deinococcus-Thermus;Deinococci;Thermales;Thermaceae;Oceanithermus;	100	29.5	6	4	4	0	2	250944	176943	genus
V1V3 Primer test	Bacteria;Deinococcus-Thermus;Deinococci;Thermales;Thermaceae;Rhabdothermus;	100	29.5	2	1	1	0	1	250947	176946	genus
V1V3 Primer test	Bacteria;Deinococcus-Thermus;Deinococci;Thermales;Thermaceae;Thermus;	88.4	29.5	192	95	84	11	97	250853	176863	genus
V1V3 Primer test	Bacteria;Dependentiae;Babeliae;Babeliales;Babeliaceae;Candidatus Babela;	100	29.5	4	3	3	0	1	250945	176944	genus
V1V3 Primer test	Bacteria;Dictyoglomi;Dictyoglomia;Dictyoglomales;Dictyoglomaceae;Dictyoglomus;	33.3	29.5	9	6	2	4	3	250942	176945	genus
V1V3 Primer test	Bacteria;Elusimicrobia;Elusimicrobia;Elusimicrobiales;Elusimicrobiaceae;Elusimicrobium;	71.4	29.5	16	7	5	2	9	250941	176942	genus
V1V3 Primer test	Bacteria;Elusimicrobia;Endomicrobia;Endomicrobiales;Endomicrobiaceae;Candidatus Endomicrobium;	85.5	29.5	172	55	47	8	117	250893	176900	genus
V1V3 Primer test	Bacteria;Entotheonellaeota;Entotheonellia;Entotheonellales;Entotheonellaceae;Candidatus Entotheonella;	83.3	29.5	42	18	15	3	24	250930	176932	genus
V1V3 Primer test	Bacteria;Epsilonbacteraeota;Campylobacteria;Campylobacterales;Arcobacteraceae;Arcobacter;	87.4	29.5	788	406	355	51	382	250542	176592	genus
V1V3 Primer test	Bacteria;Epsilonbacteraeota;Campylobacteria;Campylobacterales;Campylobacteraceae;Campylobacter;	89	29.5	640	273	243	30	367	250675	176704	genus
V1V3 Primer test	Bacteria;Epsilonbacteraeota;Campylobacteria;Campylobacterales;Campylobacterales Incertae Sedis;Thiofractor;	100	29.5	7	3	3	0	4	250945	176944	genus
V1V3 Primer test	Bacteria;Epsilonbacteraeota;Campylobacteria;Campylobacterales;Helicobacteraceae;Helicobacter;	91.1	29.5	573	347	316	31	226	250601	176631	genus
V1V3 Primer test	Bacteria;Epsilonbacteraeota;Campylobacteria;Campylobacterales;Helicobacteraceae;uncultured;	81.8	29.5	32	11	9	2	21	250937	176938	genus
V1V3 Primer test	Bacteria;Epsilonbacteraeota;Campylobacteria;Campylobacterales;Helicobacteraceae;Wolinella;	85.7	29.5	8	7	6	1	1	250941	176941	genus
V1V3 Primer test	Bacteria;Epsilonbacteraeota;Campylobacteria;Campylobacterales;Nitratiruptoraceae;Hydrogenimonas;	75	29.5	19	4	3	1	15	250944	176944	genus
V1V3 Primer test	Bacteria;Epsilonbacteraeota;Campylobacteria;Campylobacterales;Nitratiruptoraceae;Nitratiruptor;	100	29.5	13	3	3	0	10	250945	176944	genus
V1V3 Primer test	Bacteria;Epsilonbacteraeota;Campylobacteria;Campylobacterales;Sulfurospirillaceae;Sulfurospirillum;	75.5	29.5	199	102	77	25	97	250846	176870	genus
V1V3 Primer test	Bacteria;Epsilonbacteraeota;Campylobacteria;Campylobacterales;Sulfurovaceae;Nitratifractor;	80	29.5	84	30	24	6	54	250918	176923	genus
V1V3 Primer test	Bacteria;Epsilonbacteraeota;Campylobacteria;Campylobacterales;Sulfurovaceae;Sulfurovum;	83.5	29.5	1604	928	775	153	676	250020	176172	genus
V1V3 Primer test	Bacteria;Epsilonbacteraeota;Campylobacteria;Campylobacterales;Thiovulaceae;Sulfuricurvum;	95.8	29.5	273	142	136	6	131	250806	176811	genus
V1V3 Primer test	Bacteria;Epsilonbacteraeota;Campylobacteria;Campylobacterales;Thiovulaceae;Sulfurimonas;	86.1	29.5	758	466	401	65	292	250482	176546	genus
V1V3 Primer test	Bacteria;Epsilonbacteraeota;Campylobacteria;Campylobacterales;Thiovulaceae;Thiovulum;	83.3	29.5	10	6	5	1	4	250942	176942	genus
V1V3 Primer test	Bacteria;Epsilonbacteraeota;Campylobacteria;Nautiliales;Nautiliaceae;Caminibacter;	88.9	29.5	28	9	8	1	19	250939	176939	genus
V1V3 Primer test	Bacteria;Epsilonbacteraeota;Campylobacteria;Nautiliales;Nautiliaceae;Lebetimonas;	100	29.5	10	3	3	0	7	250945	176944	genus
V1V3 Primer test	Bacteria;Epsilonbacteraeota;Campylobacteria;Nautiliales;Nautiliaceae;Nautilia;	75	29.5	7	4	3	1	3	250944	176944	genus
V1V3 Primer test	Bacteria;Epsilonbacteraeota;Campylobacteria;Nautiliales;Nautiliaceae;Thioreductor;	100	29.5	7	3	3	0	4	250945	176944	genus
V1V3 Primer test	Bacteria;Epsilonbacteraeota;Campylobacteria;Nautiliales;Nautiliaceae;uncultured;	100	29.5	14	5	5	0	9	250943	176942	genus
V1V3 Primer test	Bacteria;Epsilonbacteraeota;Desulfurellia;Desulfurellales;Desulfurellaceae;Desulfurella;	88.9	29.5	14	9	8	1	5	250939	176939	genus
V1V3 Primer test	Bacteria;Epsilonbacteraeota;Desulfurellia;Desulfurellales;Hippeaceae;Hippea;	100	29.5	11	3	3	0	8	250945	176944	genus
V1V3 Primer test	Bacteria;Fibrobacteres;Chitinivibrionia;Chitinivibrionales;Chitinivibrionaceae;Chitinivibrio;	100	29.5	4	2	2	0	2	250946	176945	genus
V1V3 Primer test	Bacteria;Fibrobacteres;Chitinivibrionia;Chitinivibrionales;Chitinivibrionaceae;possible genus 03;	100	29.5	8	1	1	0	7	250947	176946	genus
V1V3 Primer test	Bacteria;Fibrobacteres;Fibrobacteria;Fibrobacterales;Fibrobacteraceae;Fibrobacter;	86.4	29.5	178	118	102	16	60	250830	176845	genus
V1V3 Primer test	Bacteria;Fibrobacteres;Fibrobacteria;Fibrobacterales;Fibrobacteraceae;possible genus 04;	100	29.5	20	10	10	0	10	250938	176937	genus
V1V3 Primer test	Bacteria;Fibrobacteres;Fibrobacteria;Fibrobacterales;Fibrobacteraceae;possible genus 05;	100	29.5	52	5	5	0	47	250943	176942	genus
V1V3 Primer test	Bacteria;Fibrobacteres;Fibrobacteria;Fibrobacterales;Fibrobacteraceae;possible genus 06;	50	29.5	2	2	1	1	0	250946	176946	genus
V1V3 Primer test	Bacteria;Fibrobacteres;Fibrobacteria;Fibrobacterales;Fibrobacteraceae;uncultured;	89.3	29.5	69	28	25	3	41	250920	176922	genus
V1V3 Primer test	Bacteria;Firmicutes;Bacilli;Bacillales;Alicyclobacillaceae;Acidibacillus;	92.9	29.5	37	14	13	1	23	250934	176934	genus
V1V3 Primer test	Bacteria;Firmicutes;Bacilli;Bacillales;Alicyclobacillaceae;Alicyclobacillus;	93.8	29.5	197	80	75	5	117	250868	176872	genus
V1V3 Primer test	Bacteria;Firmicutes;Bacilli;Bacillales;Alicyclobacillaceae;Effusibacillus;	100	29.5	28	6	6	0	22	250942	176941	genus
V1V3 Primer test	Bacteria;Firmicutes;Bacilli;Bacillales;Alicyclobacillaceae;Kyrpidia;	100	29.5	13	1	1	0	12	250947	176946	genus
V1V3 Primer test	Bacteria;Firmicutes;Bacilli;Bacillales;Alicyclobacillaceae;Tumebacillus;	93.4	29.5	127	61	57	4	66	250887	176890	genus
V1V3 Primer test	Bacteria;Firmicutes;Bacilli;Bacillales;Bacillaceae;Aeribacillus;	64.3	29.5	67	14	9	5	53	250934	176938	genus
V1V3 Primer test	Bacteria;Firmicutes;Bacilli;Bacillales;Bacillaceae;Alkalibacillus;	91.7	29.5	29	12	11	1	17	250936	176936	genus
V1V3 Primer test	Bacteria;Firmicutes;Bacilli;Bacillales;Bacillaceae;Alteribacillus;	80	29.5	22	10	8	2	12	250938	176939	genus
V1V3 Primer test	Bacteria;Firmicutes;Bacilli;Bacillales;Bacillaceae;Amphibacillus;	71.4	29.5	30	7	5	2	23	250941	176942	genus
V1V3 Primer test	Bacteria;Firmicutes;Bacilli;Bacillales;Bacillaceae;Anaerobacillus;	82.6	29.5	46	23	19	4	23	250925	176928	genus
V1V3 Primer test	Bacteria;Firmicutes;Bacilli;Bacillales;Bacillaceae;Anoxybacillus;	86.8	29.5	925	53	46	7	872	250895	176901	genus
V1V3 Primer test	Bacteria;Firmicutes;Bacilli;Bacillales;Bacillaceae;Aquibacillus;	50	29.5	10	2	1	1	8	250946	176946	genus
V1V3 Primer test	Bacteria;Firmicutes;Bacilli;Bacillales;Bacillaceae;Aquisalibacillus;	50	29.5	6	2	1	1	4	250946	176946	genus
V1V3 Primer test	Bacteria;Firmicutes;Bacilli;Bacillales;Bacillaceae;Aureibacillus;	100	29.5	4	3	3	0	1	250945	176944	genus
V1V3 Primer test	Bacteria;Firmicutes;Bacilli;Bacillales;Bacillaceae;Bacillus;	77.5	29.6	13746	2721	2108	613	11025	248227	174839	genus
V1V3 Primer test	Bacteria;Firmicutes;Bacilli;Bacillales;Bacillaceae;C254;	100	29.5	1	1	1	0	0	250947	176946	genus
V1V3 Primer test	Bacteria;Firmicutes;Bacilli;Bacillales;Bacillaceae;Caldalkalibacillus;	100	29.5	9	2	2	0	7	250946	176945	genus
V1V3 Primer test	Bacteria;Firmicutes;Bacilli;Bacillales;Bacillaceae;Caldibacillus;	60	29.5	18	5	3	2	13	250943	176944	genus
V1V3 Primer test	Bacteria;Firmicutes;Bacilli;Bacillales;Bacillaceae;Calditerricola;	100	29.5	4	3	3	0	1	250945	176944	genus
V1V3 Primer test	Bacteria;Firmicutes;Bacilli;Bacillales;Bacillaceae;Cerasibacillus;	100	29.5	9	5	5	0	4	250943	176942	genus
V1V3 Primer test	Bacteria;Firmicutes;Bacilli;Bacillales;Bacillaceae;Fictibacillus;	74.5	29.5	125	51	38	13	74	250897	176909	genus
V1V3 Primer test	Bacteria;Firmicutes;Bacilli;Bacillales;Bacillaceae;Filobacillus;	100	29.5	5	3	3	0	2	250945	176944	genus
V1V3 Primer test	Bacteria;Firmicutes;Bacilli;Bacillales;Bacillaceae;Geobacillus;	84.1	29.5	891	138	116	22	753	250810	176831	genus
V1V3 Primer test	Bacteria;Firmicutes;Bacilli;Bacillales;Bacillaceae;Geomicrobium;	66.7	29.5	13	6	4	2	7	250942	176943	genus
V1V3 Primer test	Bacteria;Firmicutes;Bacilli;Bacillales;Bacillaceae;Gracilibacillus;	73.3	29.5	65	15	11	4	50	250933	176936	genus
V1V3 Primer test	Bacteria;Firmicutes;Bacilli;Bacillales;Bacillaceae;Halalkalibacillus;	100	29.5	2	1	1	0	1	250947	176946	genus
V1V3 Primer test	Bacteria;Firmicutes;Bacilli;Bacillales;Bacillaceae;Halobacillus;	78.7	29.5	217	47	37	10	170	250901	176910	genus
V1V3 Primer test	Bacteria;Firmicutes;Bacilli;Bacillales;Bacillaceae;Halolactibacillus;	100	29.5	41	10	10	0	31	250938	176937	genus
V1V3 Primer test	Bacteria;Firmicutes;Bacilli;Bacillales;Bacillaceae;Hydrogenibacillus;	100	29.5	5	2	2	0	3	250946	176945	genus
V1V3 Primer test	Bacteria;Firmicutes;Bacilli;Bacillales;Bacillaceae;Lentibacillus;	83.3	29.5	23	6	5	1	17	250942	176942	genus
V1V3 Primer test	Bacteria;Firmicutes;Bacilli;Bacillales;Bacillaceae;Marinococcus;	66.7	29.5	42	3	2	1	39	250945	176945	genus
V1V3 Primer test	Bacteria;Firmicutes;Bacilli;Bacillales;Bacillaceae;Oceanobacillus;	89.2	29.5	344	130	116	14	214	250818	176831	genus
V1V3 Primer test	Bacteria;Firmicutes;Bacilli;Bacillales;Bacillaceae;Ornithinibacillus;	90.9	29.5	54	11	10	1	43	250937	176937	genus
V1V3 Primer test	Bacteria;Firmicutes;Bacilli;Bacillales;Bacillaceae;Paraliobacillus;	69.2	29.5	22	13	9	4	9	250935	176938	genus
V1V3 Primer test	Bacteria;Firmicutes;Bacilli;Bacillales;Bacillaceae;Paucisalibacillus;	100	29.5	10	5	5	0	5	250943	176942	genus
V1V3 Primer test	Bacteria;Firmicutes;Bacilli;Bacillales;Bacillaceae;Pelagirhabdus;	100	29.5	3	1	1	0	2	250947	176946	genus
V1V3 Primer test	Bacteria;Firmicutes;Bacilli;Bacillales;Bacillaceae;Piscibacillus;	100	29.5	14	3	3	0	11	250945	176944	genus
V1V3 Primer test	Bacteria;Firmicutes;Bacilli;Bacillales;Bacillaceae;Pontibacillus;	80	29.5	50	20	16	4	30	250928	176931	genus
V1V3 Primer test	Bacteria;Firmicutes;Bacilli;Bacillales;Bacillaceae;Pseudogracilibacillus;	100	29.5	20	11	11	0	9	250937	176936	genus
V1V3 Primer test	Bacteria;Firmicutes;Bacilli;Bacillales;Bacillaceae;Saccharococcus;	100	29.5	2	2	2	0	0	250946	176945	genus
V1V3 Primer test	Bacteria;Firmicutes;Bacilli;Bacillales;Bacillaceae;Salibacterium;	100	29.5	10	2	2	0	8	250946	176945	genus
V1V3 Primer test	Bacteria;Firmicutes;Bacilli;Bacillales;Bacillaceae;Salimicrobium;	87.5	29.5	29	8	7	1	21	250940	176940	genus
V1V3 Primer test	Bacteria;Firmicutes;Bacilli;Bacillales;Bacillaceae;Salirhabdus;	100	29.5	7	2	2	0	5	250946	176945	genus
V1V3 Primer test	Bacteria;Firmicutes;Bacilli;Bacillales;Bacillaceae;Saliterribacillus;	100	29.5	3	1	1	0	2	250947	176946	genus
V1V3 Primer test	Bacteria;Firmicutes;Bacilli;Bacillales;Bacillaceae;Sediminibacillus;	100	29.5	16	8	8	0	8	250940	176939	genus
V1V3 Primer test	Bacteria;Firmicutes;Bacilli;Bacillales;Bacillaceae;Sinibacillus;	100	29.5	7	4	4	0	3	250944	176943	genus
V1V3 Primer test	Bacteria;Firmicutes;Bacilli;Bacillales;Bacillaceae;Sinobaca;	100	29.5	4	1	1	0	3	250947	176946	genus
V1V3 Primer test	Bacteria;Firmicutes;Bacilli;Bacillales;Bacillaceae;Tenuibacillus;	100	29.5	4	2	2	0	2	250946	176945	genus
V1V3 Primer test	Bacteria;Firmicutes;Bacilli;Bacillales;Bacillaceae;Tepidibacillus;	33.3	29.5	4	3	1	2	1	250945	176946	genus
V1V3 Primer test	Bacteria;Firmicutes;Bacilli;Bacillales;Bacillaceae;Terribacillus;	80	29.5	37	15	12	3	22	250933	176935	genus
V1V3 Primer test	Bacteria;Firmicutes;Bacilli;Bacillales;Bacillaceae;Thalassobacillus;	100	29.5	30	7	7	0	23	250941	176940	genus
V1V3 Primer test	Bacteria;Firmicutes;Bacilli;Bacillales;Bacillaceae;uncultured;	85.2	29.5	67	27	23	4	40	250921	176924	genus
V1V3 Primer test	Bacteria;Firmicutes;Bacilli;Bacillales;Bacillaceae;Ureibacillus;	78.6	29.5	46	14	11	3	32	250934	176936	genus
V1V3 Primer test	Bacteria;Firmicutes;Bacilli;Bacillales;Bacillaceae;Virgibacillus;	84.1	29.5	265	82	69	13	183	250866	176878	genus
V1V3 Primer test	Bacteria;Firmicutes;Bacilli;Bacillales;Bacillaceae;Vulcanibacillus;	69.2	29.5	16	13	9	4	3	250935	176938	genus
V1V3 Primer test	Bacteria;Firmicutes;Bacilli;Bacillales;Family X;Thermicanus;	100	29.5	22	2	2	0	20	250946	176945	genus
V1V3 Primer test	Bacteria;Firmicutes;Bacilli;Bacillales;Family XI;Gemella;	70.4	29.5	436	108	76	32	328	250840	176871	genus
V1V3 Primer test	Bacteria;Firmicutes;Bacilli;Bacillales;Family XII;Exiguobacterium;	77.7	29.5	370	103	80	23	267	250845	176867	genus
V1V3 Primer test	Bacteria;Firmicutes;Bacilli;Bacillales;Listeriaceae;Brochothrix;	66.7	29.5	29	3	2	1	26	250945	176945	genus
V1V3 Primer test	Bacteria;Firmicutes;Bacilli;Bacillales;Listeriaceae;Listeria;	93.2	29.5	182	133	124	9	49	250815	176823	genus
V1V3 Primer test	Bacteria;Firmicutes;Bacilli;Bacillales;Paenibacillaceae;Ammoniibacillus;	100	29.5	4	2	2	0	2	250946	176945	genus
V1V3 Primer test	Bacteria;Firmicutes;Bacilli;Bacillales;Paenibacillaceae;Ammoniphilus;	100	29.5	25	16	16	0	9	250932	176931	genus
V1V3 Primer test	Bacteria;Firmicutes;Bacilli;Bacillales;Paenibacillaceae;Aneurinibacillus;	69.2	29.5	87	13	9	4	74	250935	176938	genus
V1V3 Primer test	Bacteria;Firmicutes;Bacilli;Bacillales;Paenibacillaceae;Brevibacillus;	81.7	29.5	559	115	94	21	444	250833	176853	genus
V1V3 Primer test	Bacteria;Firmicutes;Bacilli;Bacillales;Paenibacillaceae;Cohnella;	76.3	29.5	163	38	29	9	125	250910	176918	genus
V1V3 Primer test	Bacteria;Firmicutes;Bacilli;Bacillales;Paenibacillaceae;Desulfuribacillus;	100	29.5	11	2	2	0	9	250946	176945	genus
V1V3 Primer test	Bacteria;Firmicutes;Bacilli;Bacillales;Paenibacillaceae;Fontibacillus;	100	29.5	10	4	4	0	6	250944	176943	genus
V1V3 Primer test	Bacteria;Firmicutes;Bacilli;Bacillales;Paenibacillaceae;Oxalophagus;	100	29.5	3	1	1	0	2	250947	176946	genus
V1V3 Primer test	Bacteria;Firmicutes;Bacilli;Bacillales;Paenibacillaceae;Paenibacillus;	84.8	29.5	3083	738	626	112	2345	250210	176321	genus
V1V3 Primer test	Bacteria;Firmicutes;Bacilli;Bacillales;Paenibacillaceae;Rubeoparvulum;	50	29.5	2	2	1	1	0	250946	176946	genus
V1V3 Primer test	Bacteria;Firmicutes;Bacilli;Bacillales;Paenibacillaceae;Saccharibacillus;	83.3	29.5	18	6	5	1	12	250942	176942	genus
V1V3 Primer test	Bacteria;Firmicutes;Bacilli;Bacillales;Paenibacillaceae;Thermobacillus;	100	29.5	39	24	24	0	15	250924	176923	genus
V1V3 Primer test	Bacteria;Firmicutes;Bacilli;Bacillales;Paenibacillaceae;uncultured;	100	29.5	30	17	17	0	13	250931	176930	genus
V1V3 Primer test	Bacteria;Firmicutes;Bacilli;Bacillales;Pasteuriaceae;Pasteuria;	100	29.5	26	7	7	0	19	250941	176940	genus
V1V3 Primer test	Bacteria;Firmicutes;Bacilli;Bacillales;Planococcaceae;Bhargavaea;	87.5	29.5	52	8	7	1	44	250940	176940	genus
V1V3 Primer test	Bacteria;Firmicutes;Bacilli;Bacillales;Planococcaceae;Caryophanon;	100	29.5	9	7	7	0	2	250941	176940	genus
V1V3 Primer test	Bacteria;Firmicutes;Bacilli;Bacillales;Planococcaceae;Chryseomicrobium;	86.7	29.5	36	15	13	2	21	250933	176934	genus
V1V3 Primer test	Bacteria;Firmicutes;Bacilli;Bacillales;Planococcaceae;Chungangia;	100	29.5	10	3	3	0	7	250945	176944	genus
V1V3 Primer test	Bacteria;Firmicutes;Bacilli;Bacillales;Planococcaceae;Domibacillus;	78.3	29.5	64	23	18	5	41	250925	176929	genus
V1V3 Primer test	Bacteria;Firmicutes;Bacilli;Bacillales;Planococcaceae;Filibacter;	100	29.5	4	1	1	0	3	250947	176946	genus
V1V3 Primer test	Bacteria;Firmicutes;Bacilli;Bacillales;Planococcaceae;Jeotgalibacillus;	75	29.5	48	12	9	3	36	250936	176938	genus
V1V3 Primer test	Bacteria;Firmicutes;Bacilli;Bacillales;Planococcaceae;Kurthia;	88.6	29.5	85	44	39	5	41	250904	176908	genus
V1V3 Primer test	Bacteria;Firmicutes;Bacilli;Bacillales;Planococcaceae;Lysinibacillus;	85.6	29.5	931	270	231	39	661	250678	176716	genus
V1V3 Primer test	Bacteria;Firmicutes;Bacilli;Bacillales;Planococcaceae;Paenisporosarcina;	86.7	29.5	84	30	26	4	54	250918	176921	genus
V1V3 Primer test	Bacteria;Firmicutes;Bacilli;Bacillales;Planococcaceae;Planococcus;	87.5	29.5	355	104	91	13	251	250844	176856	genus
V1V3 Primer test	Bacteria;Firmicutes;Bacilli;Bacillales;Planococcaceae;Planomicrobium;	93	29.5	299	115	107	8	184	250833	176840	genus
V1V3 Primer test	Bacteria;Firmicutes;Bacilli;Bacillales;Planococcaceae;Psychrobacillus;	53.3	29.5	80	15	8	7	65	250933	176939	genus
V1V3 Primer test	Bacteria;Firmicutes;Bacilli;Bacillales;Planococcaceae;Rummeliibacillus;	60	29.5	51	5	3	2	46	250943	176944	genus
V1V3 Primer test	Bacteria;Firmicutes;Bacilli;Bacillales;Planococcaceae;Savagea;	100	29.5	2	2	2	0	0	250946	176945	genus
V1V3 Primer test	Bacteria;Firmicutes;Bacilli;Bacillales;Planococcaceae;Solibacillus;	89.2	29.5	175	120	107	13	55	250828	176840	genus
V1V3 Primer test	Bacteria;Firmicutes;Bacilli;Bacillales;Planococcaceae;Sporosarcina;	88.6	29.5	352	79	70	9	273	250869	176877	genus
V1V3 Primer test	Bacteria;Firmicutes;Bacilli;Bacillales;Planococcaceae;uncultured;	90.6	29.5	91	64	58	6	27	250884	176889	genus
V1V3 Primer test	Bacteria;Firmicutes;Bacilli;Bacillales;Planococcaceae;Viridibacillus;	50	29.5	22	6	3	3	16	250942	176944	genus
V1V3 Primer test	Bacteria;Firmicutes;Bacilli;Bacillales;Sporolactobacillaceae;Alkalicoccus;	66.7	29.5	14	6	4	2	8	250942	176943	genus
V1V3 Primer test	Bacteria;Firmicutes;Bacilli;Bacillales;Sporolactobacillaceae;Pullulanibacillus;	100	29.5	15	5	5	0	10	250943	176942	genus
V1V3 Primer test	Bacteria;Firmicutes;Bacilli;Bacillales;Sporolactobacillaceae;Salipaludibacillus;	92.3	29.5	81	26	24	2	55	250922	176923	genus
V1V3 Primer test	Bacteria;Firmicutes;Bacilli;Bacillales;Sporolactobacillaceae;Salisediminibacterium;	50	29.5	9	2	1	1	7	250946	176946	genus
V1V3 Primer test	Bacteria;Firmicutes;Bacilli;Bacillales;Sporolactobacillaceae;Scopulibacillus;	100	29.5	6	4	4	0	2	250944	176943	genus
V1V3 Primer test	Bacteria;Firmicutes;Bacilli;Bacillales;Sporolactobacillaceae;Sporolactobacillus;	84.6	29.5	74	13	11	2	61	250935	176936	genus
V1V3 Primer test	Bacteria;Firmicutes;Bacilli;Bacillales;Sporolactobacillaceae;Terrilactibacillus;	100	29.5	5	2	2	0	3	250946	176945	genus
V1V3 Primer test	Bacteria;Firmicutes;Bacilli;Bacillales;Sporolactobacillaceae;Tuberibacillus;	100	29.5	6	1	1	0	5	250947	176946	genus
V1V3 Primer test	Bacteria;Firmicutes;Bacilli;Bacillales;Sporolactobacillaceae;uncultured;	100	29.5	2	2	2	0	0	250946	176945	genus
V1V3 Primer test	Bacteria;Firmicutes;Bacilli;Bacillales;Staphylococcaceae;Aliicoccus;	80	29.5	6	5	4	1	1	250943	176943	genus
V1V3 Primer test	Bacteria;Firmicutes;Bacilli;Bacillales;Staphylococcaceae;Jeotgalicoccus;	83.3	29.5	99	30	25	5	69	250918	176922	genus
V1V3 Primer test	Bacteria;Firmicutes;Bacilli;Bacillales;Staphylococcaceae;Macrococcus;	30	29.5	47	10	3	7	37	250938	176944	genus
V1V3 Primer test	Bacteria;Firmicutes;Bacilli;Bacillales;Staphylococcaceae;Nosocomiicoccus;	100	29.5	19	5	5	0	14	250943	176942	genus
V1V3 Primer test	Bacteria;Firmicutes;Bacilli;Bacillales;Staphylococcaceae;S31;	100	29.5	3	1	1	0	2	250947	176946	genus
V1V3 Primer test	Bacteria;Firmicutes;Bacilli;Bacillales;Staphylococcaceae;Salinicoccus;	94.1	29.5	74	17	16	1	57	250931	176931	genus
V1V3 Primer test	Bacteria;Firmicutes;Bacilli;Bacillales;Staphylococcaceae;Staphylococcus;	84.2	29.5	7521	732	616	116	6789	250216	176331	genus
V1V3 Primer test	Bacteria;Firmicutes;Bacilli;Bacillales;Staphylococcaceae;uncultured;	100	29.5	3	3	3	0	0	250945	176944	genus
V1V3 Primer test	Bacteria;Firmicutes;Bacilli;Bacillales;Thermoactinomycetaceae;Baia;	100	29.5	7	2	2	0	5	250946	176945	genus
V1V3 Primer test	Bacteria;Firmicutes;Bacilli;Bacillales;Thermoactinomycetaceae;Desmospora;	100	29.5	3	1	1	0	2	250947	176946	genus
V1V3 Primer test	Bacteria;Firmicutes;Bacilli;Bacillales;Thermoactinomycetaceae;Geothermomicrobium;	100	29.5	5	2	2	0	3	250946	176945	genus
V1V3 Primer test	Bacteria;Firmicutes;Bacilli;Bacillales;Thermoactinomycetaceae;Kroppenstedtia;	100	29.5	21	3	3	0	18	250945	176944	genus
V1V3 Primer test	Bacteria;Firmicutes;Bacilli;Bacillales;Thermoactinomycetaceae;Laceyella;	66.7	29.5	17	3	2	1	14	250945	176945	genus
V1V3 Primer test	Bacteria;Firmicutes;Bacilli;Bacillales;Thermoactinomycetaceae;Lihuaxuella;	100	29.5	3	2	2	0	1	250946	176945	genus
V1V3 Primer test	Bacteria;Firmicutes;Bacilli;Bacillales;Thermoactinomycetaceae;Marininema;	100	29.5	4	3	3	0	1	250945	176944	genus
V1V3 Primer test	Bacteria;Firmicutes;Bacilli;Bacillales;Thermoactinomycetaceae;Mechercharimyces;	100	29.5	7	2	2	0	5	250946	176945	genus
V1V3 Primer test	Bacteria;Firmicutes;Bacilli;Bacillales;Thermoactinomycetaceae;Melghirimyces;	100	29.5	6	1	1	0	5	250947	176946	genus
V1V3 Primer test	Bacteria;Firmicutes;Bacilli;Bacillales;Thermoactinomycetaceae;Novibacillus;	60	29.5	6	5	3	2	1	250943	176944	genus
V1V3 Primer test	Bacteria;Firmicutes;Bacilli;Bacillales;Thermoactinomycetaceae;Planifilum;	100	29.5	15	4	4	0	11	250944	176943	genus
V1V3 Primer test	Bacteria;Firmicutes;Bacilli;Bacillales;Thermoactinomycetaceae;Risungbinella;	100	29.5	8	3	3	0	5	250945	176944	genus
V1V3 Primer test	Bacteria;Firmicutes;Bacilli;Bacillales;Thermoactinomycetaceae;Salinithrix;	100	29.5	1	1	1	0	0	250947	176946	genus
V1V3 Primer test	Bacteria;Firmicutes;Bacilli;Bacillales;Thermoactinomycetaceae;Seinonella;	100	29.5	2	1	1	0	1	250947	176946	genus
V1V3 Primer test	Bacteria;Firmicutes;Bacilli;Bacillales;Thermoactinomycetaceae;Shimazuella;	100	29.5	21	4	4	0	17	250944	176943	genus
V1V3 Primer test	Bacteria;Firmicutes;Bacilli;Bacillales;Thermoactinomycetaceae;Thermoactinomyces;	66.7	29.5	26	9	6	3	17	250939	176941	genus
V1V3 Primer test	Bacteria;Firmicutes;Bacilli;Bacillales;Thermoactinomycetaceae;Thermoflavimicrobium;	100	29.5	7	4	4	0	3	250944	176943	genus
V1V3 Primer test	Bacteria;Firmicutes;Bacilli;Bacillales;Thermoactinomycetaceae;uncultured;	60	29.5	12	5	3	2	7	250943	176944	genus
V1V3 Primer test	Bacteria;Firmicutes;Bacilli;Lactobacillales;Aerococcaceae;Abiotrophia;	90	29.5	39	10	9	1	29	250938	176938	genus
V1V3 Primer test	Bacteria;Firmicutes;Bacilli;Lactobacillales;Aerococcaceae;Aerococcus;	90	29.5	141	30	27	3	111	250918	176920	genus
V1V3 Primer test	Bacteria;Firmicutes;Bacilli;Lactobacillales;Aerococcaceae;Aerosphaera;	60	29.5	12	5	3	2	7	250943	176944	genus
V1V3 Primer test	Bacteria;Firmicutes;Bacilli;Lactobacillales;Aerococcaceae;Dolosicoccus;	50	29.5	3	2	1	1	1	250946	176946	genus
V1V3 Primer test	Bacteria;Firmicutes;Bacilli;Lactobacillales;Aerococcaceae;Eremococcus;	100	29.5	10	2	2	0	8	250946	176945	genus
V1V3 Primer test	Bacteria;Firmicutes;Bacilli;Lactobacillales;Aerococcaceae;Facklamia;	84	29.5	46	25	21	4	21	250923	176926	genus
V1V3 Primer test	Bacteria;Firmicutes;Bacilli;Lactobacillales;Aerococcaceae;Globicatella;	100	29.5	15	6	6	0	9	250942	176941	genus
V1V3 Primer test	Bacteria;Firmicutes;Bacilli;Lactobacillales;Aerococcaceae;Ignavigranum;	14.3	29.5	16	7	1	6	9	250941	176946	genus
V1V3 Primer test	Bacteria;Firmicutes;Bacilli;Lactobacillales;Aerococcaceae;uncultured;	85.7	29.5	12	7	6	1	5	250941	176941	genus
V1V3 Primer test	Bacteria;Firmicutes;Bacilli;Lactobacillales;Carnobacteriaceae;Alkalibacterium;	76.5	29.5	57	17	13	4	40	250931	176934	genus
V1V3 Primer test	Bacteria;Firmicutes;Bacilli;Lactobacillales;Carnobacteriaceae;Allofustis;	100	29.5	4	1	1	0	3	250947	176946	genus
V1V3 Primer test	Bacteria;Firmicutes;Bacilli;Lactobacillales;Carnobacteriaceae;Alloiococcus;	100	29.5	32	3	3	0	29	250945	176944	genus
V1V3 Primer test	Bacteria;Firmicutes;Bacilli;Lactobacillales;Carnobacteriaceae;Atopococcus;	66.7	29.5	10	6	4	2	4	250942	176943	genus
V1V3 Primer test	Bacteria;Firmicutes;Bacilli;Lactobacillales;Carnobacteriaceae;Atopostipes;	74.1	29.5	69	27	20	7	42	250921	176927	genus
V1V3 Primer test	Bacteria;Firmicutes;Bacilli;Lactobacillales;Carnobacteriaceae;Carnobacterium;	93.6	29.5	176	109	102	7	67	250839	176845	genus
V1V3 Primer test	Bacteria;Firmicutes;Bacilli;Lactobacillales;Carnobacteriaceae;Desemzia;	86.4	29.5	40	22	19	3	18	250926	176928	genus
V1V3 Primer test	Bacteria;Firmicutes;Bacilli;Lactobacillales;Carnobacteriaceae;Dolosigranulum;	75	29.5	163	4	3	1	159	250944	176944	genus
V1V3 Primer test	Bacteria;Firmicutes;Bacilli;Lactobacillales;Carnobacteriaceae;Granulicatella;	75	29.5	229	36	27	9	193	250912	176920	genus
V1V3 Primer test	Bacteria;Firmicutes;Bacilli;Lactobacillales;Carnobacteriaceae;Jeotgalibaca;	74	29.5	95	77	57	20	18	250871	176890	genus
V1V3 Primer test	Bacteria;Firmicutes;Bacilli;Lactobacillales;Carnobacteriaceae;Lacticigenium;	66.7	29.5	4	3	2	1	1	250945	176945	genus
V1V3 Primer test	Bacteria;Firmicutes;Bacilli;Lactobacillales;Carnobacteriaceae;Marinilactibacillus;	71.4	29.5	36	7	5	2	29	250941	176942	genus
V1V3 Primer test	Bacteria;Firmicutes;Bacilli;Lactobacillales;Carnobacteriaceae;Pisciglobus;	66.7	29.5	8	3	2	1	5	250945	176945	genus
V1V3 Primer test	Bacteria;Firmicutes;Bacilli;Lactobacillales;Carnobacteriaceae;Trichococcus;	78.9	29.5	123	38	30	8	85	250910	176917	genus
V1V3 Primer test	Bacteria;Firmicutes;Bacilli;Lactobacillales;Carnobacteriaceae;uncultured;	75	29.5	23	12	9	3	11	250936	176938	genus
V1V3 Primer test	Bacteria;Firmicutes;Bacilli;Lactobacillales;Enterococcaceae;Catellicoccus;	100	29.5	7	2	2	0	5	250946	176945	genus
V1V3 Primer test	Bacteria;Firmicutes;Bacilli;Lactobacillales;Enterococcaceae;Enterococcus;	87.8	29.5	2205	696	611	85	1509	250252	176336	genus
V1V3 Primer test	Bacteria;Firmicutes;Bacilli;Lactobacillales;Enterococcaceae;Melissococcus;	66.7	29.5	11	3	2	1	8	250945	176945	genus
V1V3 Primer test	Bacteria;Firmicutes;Bacilli;Lactobacillales;Enterococcaceae;Tetragenococcus;	89.7	29.5	73	29	26	3	44	250919	176921	genus
V1V3 Primer test	Bacteria;Firmicutes;Bacilli;Lactobacillales;Enterococcaceae;Vagococcus;	96.4	29.5	66	28	27	1	38	250920	176920	genus
V1V3 Primer test	Bacteria;Firmicutes;Bacilli;Lactobacillales;Lactobacillaceae;Lactobacillus;	83.1	29.6	5007	1934	1607	327	3073	249014	175340	genus
V1V3 Primer test	Bacteria;Firmicutes;Bacilli;Lactobacillales;Lactobacillaceae;Pediococcus;	85.4	29.5	276	82	70	12	194	250866	176877	genus
V1V3 Primer test	Bacteria;Firmicutes;Bacilli;Lactobacillales;Leuconostocaceae;Fructobacillus;	100	29.5	21	6	6	0	15	250942	176941	genus
V1V3 Primer test	Bacteria;Firmicutes;Bacilli;Lactobacillales;Leuconostocaceae;Leuconostoc;	85.3	29.5	361	75	64	11	286	250873	176883	genus
V1V3 Primer test	Bacteria;Firmicutes;Bacilli;Lactobacillales;Leuconostocaceae;Oenococcus;	100	29.5	19	9	9	0	10	250939	176938	genus
V1V3 Primer test	Bacteria;Firmicutes;Bacilli;Lactobacillales;Leuconostocaceae;Weissella;	72.9	29.5	218	48	35	13	170	250900	176912	genus
V1V3 Primer test	Bacteria;Firmicutes;Bacilli;Lactobacillales;Streptococcaceae;Anthococcus;	100	29.5	5	2	2	0	3	250946	176945	genus
V1V3 Primer test	Bacteria;Firmicutes;Bacilli;Lactobacillales;Streptococcaceae;Lactococcus;	88.6	29.5	449	140	124	16	309	250808	176823	genus
V1V3 Primer test	Bacteria;Firmicutes;Bacilli;Lactobacillales;Streptococcaceae;Lactovum;	50	29.5	15	4	2	2	11	250944	176945	genus
V1V3 Primer test	Bacteria;Firmicutes;Bacilli;Lactobacillales;Streptococcaceae;Streptococcus;	79.8	29.6	8704	2650	2114	536	6054	248298	174833	genus
V1V3 Primer test	Bacteria;Firmicutes;Clostridia;Clostridia Incertae Sedis;Unknown Family;Candidatus Desulforudis;	87.5	29.5	18	8	7	1	10	250940	176940	genus
V1V3 Primer test	Bacteria;Firmicutes;Clostridia;Clostridiales;Caldicoprobacteraceae;Caldicoprobacter;	72.7	29.5	129	55	40	15	74	250893	176907	genus
V1V3 Primer test	Bacteria;Firmicutes;Clostridia;Clostridiales;Christensenellaceae;Catabacter;	100	29.5	16	8	8	0	8	250940	176939	genus
V1V3 Primer test	Bacteria;Firmicutes;Clostridia;Clostridiales;Christensenellaceae;Christensenella;	100	29.5	4	3	3	0	1	250945	176944	genus
V1V3 Primer test	Bacteria;Firmicutes;Clostridia;Clostridiales;Christensenellaceae;Christensenellaceae R-7 group;	88.7	29.6	3084	1847	1639	208	1237	249101	175308	genus
V1V3 Primer test	Bacteria;Firmicutes;Clostridia;Clostridiales;Christensenellaceae;uncultured;	87.7	29.5	165	73	64	9	92	250875	176883	genus
V1V3 Primer test	Bacteria;Firmicutes;Clostridia;Clostridiales;Clostridiaceae 1;Anaerobacter;	100	29.5	3	1	1	0	2	250947	176946	genus
V1V3 Primer test	Bacteria;Firmicutes;Clostridia;Clostridiales;Clostridiaceae 1;Caloramator;	100	29.5	83	14	14	0	69	250934	176933	genus
V1V3 Primer test	Bacteria;Firmicutes;Clostridia;Clostridiales;Clostridiaceae 1;Candidatus Arthromitus;	73.3	29.5	36	15	11	4	21	250933	176936	genus
V1V3 Primer test	Bacteria;Firmicutes;Clostridia;Clostridiales;Clostridiaceae 1;Clostridium sensu stricto 1;	83.4	29.5	2245	1032	861	171	1213	249916	176086	genus
V1V3 Primer test	Bacteria;Firmicutes;Clostridia;Clostridiales;Clostridiaceae 1;Clostridium sensu stricto 10;	92.9	29.5	54	14	13	1	40	250934	176934	genus
V1V3 Primer test	Bacteria;Firmicutes;Clostridia;Clostridiales;Clostridiaceae 1;Clostridium sensu stricto 11;	78.6	29.5	72	28	22	6	44	250920	176925	genus
V1V3 Primer test	Bacteria;Firmicutes;Clostridia;Clostridiales;Clostridiaceae 1;Clostridium sensu stricto 12;	94.9	29.5	185	78	74	4	107	250870	176873	genus
V1V3 Primer test	Bacteria;Firmicutes;Clostridia;Clostridiales;Clostridiaceae 1;Clostridium sensu stricto 13;	79.2	29.5	186	101	80	21	85	250847	176867	genus
V1V3 Primer test	Bacteria;Firmicutes;Clostridia;Clostridiales;Clostridiaceae 1;Clostridium sensu stricto 14;	83.3	29.5	15	6	5	1	9	250942	176942	genus
V1V3 Primer test	Bacteria;Firmicutes;Clostridia;Clostridiales;Clostridiaceae 1;Clostridium sensu stricto 15;	100	29.5	16	12	12	0	4	250936	176935	genus
V1V3 Primer test	Bacteria;Firmicutes;Clostridia;Clostridiales;Clostridiaceae 1;Clostridium sensu stricto 16;	75	29.5	17	4	3	1	13	250944	176944	genus
V1V3 Primer test	Bacteria;Firmicutes;Clostridia;Clostridiales;Clostridiaceae 1;Clostridium sensu stricto 17;	100	29.5	3	2	2	0	1	250946	176945	genus
V1V3 Primer test	Bacteria;Firmicutes;Clostridia;Clostridiales;Clostridiaceae 1;Clostridium sensu stricto 18;	94.6	29.5	77	56	53	3	21	250892	176894	genus
V1V3 Primer test	Bacteria;Firmicutes;Clostridia;Clostridiales;Clostridiaceae 1;Clostridium sensu stricto 19;	100	29.5	6	3	3	0	3	250945	176944	genus
V1V3 Primer test	Bacteria;Firmicutes;Clostridia;Clostridiales;Clostridiaceae 1;Clostridium sensu stricto 2;	100	29.5	22	12	12	0	10	250936	176935	genus
V1V3 Primer test	Bacteria;Firmicutes;Clostridia;Clostridiales;Clostridiaceae 1;Clostridium sensu stricto 3;	76.9	29.5	36	13	10	3	23	250935	176937	genus
V1V3 Primer test	Bacteria;Firmicutes;Clostridia;Clostridiales;Clostridiaceae 1;Clostridium sensu stricto 4;	100	29.5	6	3	3	0	3	250945	176944	genus
V1V3 Primer test	Bacteria;Firmicutes;Clostridia;Clostridiales;Clostridiaceae 1;Clostridium sensu stricto 5;	100	29.5	30	10	10	0	20	250938	176937	genus
V1V3 Primer test	Bacteria;Firmicutes;Clostridia;Clostridiales;Clostridiaceae 1;Clostridium sensu stricto 6;	87.5	29.5	19	8	7	1	11	250940	176940	genus
V1V3 Primer test	Bacteria;Firmicutes;Clostridia;Clostridiales;Clostridiaceae 1;Clostridium sensu stricto 7;	85.2	29.5	91	54	46	8	37	250894	176901	genus
V1V3 Primer test	Bacteria;Firmicutes;Clostridia;Clostridiales;Clostridiaceae 1;Clostridium sensu stricto 8;	100	29.5	66	15	15	0	51	250933	176932	genus
V1V3 Primer test	Bacteria;Firmicutes;Clostridia;Clostridiales;Clostridiaceae 1;Clostridium sensu stricto 9;	88.9	29.5	28	9	8	1	19	250939	176939	genus
V1V3 Primer test	Bacteria;Firmicutes;Clostridia;Clostridiales;Clostridiaceae 1;Fonticella;	91.7	29.5	69	12	11	1	57	250936	176936	genus
V1V3 Primer test	Bacteria;Firmicutes;Clostridia;Clostridiales;Clostridiaceae 1;Haloimpatiens;	100	29.5	23	4	4	0	19	250944	176943	genus
V1V3 Primer test	Bacteria;Firmicutes;Clostridia;Clostridiales;Clostridiaceae 1;Hathewaya;	88.9	29.5	15	9	8	1	6	250939	176939	genus
V1V3 Primer test	Bacteria;Firmicutes;Clostridia;Clostridiales;Clostridiaceae 1;Oceanirhabdus;	100	29.5	5	2	2	0	3	250946	176945	genus
V1V3 Primer test	Bacteria;Firmicutes;Clostridia;Clostridiales;Clostridiaceae 1;Oxobacter;	85.7	29.5	59	7	6	1	52	250941	176941	genus
V1V3 Primer test	Bacteria;Firmicutes;Clostridia;Clostridiales;Clostridiaceae 1;Proteiniclasticum;	72	29.5	79	50	36	14	29	250898	176911	genus
V1V3 Primer test	Bacteria;Firmicutes;Clostridia;Clostridiales;Clostridiaceae 1;Sarcina;	80.5	29.5	202	164	132	32	38	250784	176815	genus
V1V3 Primer test	Bacteria;Firmicutes;Clostridia;Clostridiales;Clostridiaceae 1;Thermobrachium;	80	29.5	38	5	4	1	33	250943	176943	genus
V1V3 Primer test	Bacteria;Firmicutes;Clostridia;Clostridiales;Clostridiaceae 1;uncultured;	98.1	29.5	102	52	51	1	50	250896	176896	genus
V1V3 Primer test	Bacteria;Firmicutes;Clostridia;Clostridiales;Clostridiaceae 1;Youngiibacter;	85.7	29.5	14	7	6	1	7	250941	176941	genus
V1V3 Primer test	Bacteria;Firmicutes;Clostridia;Clostridiales;Clostridiaceae 2;Alkaliphilus;	85	29.5	92	40	34	6	52	250908	176913	genus
V1V3 Primer test	Bacteria;Firmicutes;Clostridia;Clostridiales;Clostridiaceae 2;Anoxynatronum;	57.1	29.5	19	7	4	3	12	250941	176943	genus
V1V3 Primer test	Bacteria;Firmicutes;Clostridia;Clostridiales;Clostridiaceae 2;Clostridium sensu stricto;	50	29.5	12	4	2	2	8	250944	176945	genus
V1V3 Primer test	Bacteria;Firmicutes;Clostridia;Clostridiales;Clostridiaceae 2;Natronincola;	100	29.5	10	2	2	0	8	250946	176945	genus
V1V3 Primer test	Bacteria;Firmicutes;Clostridia;Clostridiales;Clostridiaceae 2;Serpentinicella;	66.7	29.5	12	3	2	1	9	250945	176945	genus
V1V3 Primer test	Bacteria;Firmicutes;Clostridia;Clostridiales;Clostridiaceae 2;Tindallia;	100	29.5	18	6	6	0	12	250942	176941	genus
V1V3 Primer test	Bacteria;Firmicutes;Clostridia;Clostridiales;Clostridiaceae 2;uncultured;	100	29.5	2	1	1	0	1	250947	176946	genus
V1V3 Primer test	Bacteria;Firmicutes;Clostridia;Clostridiales;Clostridiaceae 3;Brassicibacter;	85.7	29.5	19	14	12	2	5	250934	176935	genus
V1V3 Primer test	Bacteria;Firmicutes;Clostridia;Clostridiales;Clostridiaceae 3;Caloranaerobacter;	71.4	29.5	26	14	10	4	12	250934	176937	genus
V1V3 Primer test	Bacteria;Firmicutes;Clostridia;Clostridiales;Clostridiaceae 3;Clostridiisalibacter;	68.4	29.5	33	19	13	6	14	250929	176934	genus
V1V3 Primer test	Bacteria;Firmicutes;Clostridia;Clostridiales;Clostridiaceae 3;MCWD3;	100	29.5	3	3	3	0	0	250945	176944	genus
V1V3 Primer test	Bacteria;Firmicutes;Clostridia;Clostridiales;Clostridiaceae 3;Sporosalibacterium;	71.4	29.5	13	7	5	2	6	250941	176942	genus
V1V3 Primer test	Bacteria;Firmicutes;Clostridia;Clostridiales;Clostridiaceae 3;Thermohalobacter;	100	29.5	3	1	1	0	2	250947	176946	genus
V1V3 Primer test	Bacteria;Firmicutes;Clostridia;Clostridiales;Clostridiaceae 3;uncultured;	25	29.5	15	4	1	3	11	250944	176946	genus
V1V3 Primer test	Bacteria;Firmicutes;Clostridia;Clostridiales;Clostridiaceae 4;Anaerosolibacter;	80	29.5	7	5	4	1	2	250943	176943	genus
V1V3 Primer test	Bacteria;Firmicutes;Clostridia;Clostridiales;Clostridiaceae 4;Caminicella;	48.3	29.5	42	29	14	15	13	250919	176933	genus
V1V3 Primer test	Bacteria;Firmicutes;Clostridia;Clostridiales;Clostridiaceae 4;Crassaminicella;	100	29.5	10	6	6	0	4	250942	176941	genus
V1V3 Primer test	Bacteria;Firmicutes;Clostridia;Clostridiales;Clostridiaceae 4;Geosporobacter;	50	29.5	4	2	1	1	2	250946	176946	genus
V1V3 Primer test	Bacteria;Firmicutes;Clostridia;Clostridiales;Clostridiaceae 4;Paramaledivibacter;	80	29.5	22	10	8	2	12	250938	176939	genus
V1V3 Primer test	Bacteria;Firmicutes;Clostridia;Clostridiales;Clostridiaceae 4;Salimesophilobacter;	100	29.5	4	3	3	0	1	250945	176944	genus
V1V3 Primer test	Bacteria;Firmicutes;Clostridia;Clostridiales;Clostridiaceae 4;Thermotalea;	100	29.5	3	1	1	0	2	250947	176946	genus
V1V3 Primer test	Bacteria;Firmicutes;Clostridia;Clostridiales;Clostridiaceae 4;uncultured;	100	29.5	3	3	3	0	0	250945	176944	genus
V1V3 Primer test	Bacteria;Firmicutes;Clostridia;Clostridiales;Clostridiaceae;Anaeromicrobium;	100	29.5	6	2	2	0	4	250946	176945	genus
V1V3 Primer test	Bacteria;Firmicutes;Clostridia;Clostridiales;Clostridiales Incertae Sedis;Dethiosulfatibacter;	52.9	29.5	35	17	9	8	18	250931	176938	genus
V1V3 Primer test	Bacteria;Firmicutes;Clostridia;Clostridiales;Clostridiales Incertae Sedis;Proteiniborus;	80	29.5	28	25	20	5	3	250923	176927	genus
V1V3 Primer test	Bacteria;Firmicutes;Clostridia;Clostridiales;Defluviitaleaceae;Defluviitalea;	66.7	29.5	37	24	16	8	13	250924	176931	genus
V1V3 Primer test	Bacteria;Firmicutes;Clostridia;Clostridiales;Defluviitaleaceae;Defluviitaleaceae UCG-011;	89.7	29.5	126	58	52	6	68	250890	176895	genus
V1V3 Primer test	Bacteria;Firmicutes;Clostridia;Clostridiales;Eubacteriaceae;Acetobacterium;	80.7	29.5	127	83	67	16	44	250865	176880	genus
V1V3 Primer test	Bacteria;Firmicutes;Clostridia;Clostridiales;Eubacteriaceae;Alkalibacter;	60	29.5	10	5	3	2	5	250943	176944	genus
V1V3 Primer test	Bacteria;Firmicutes;Clostridia;Clostridiales;Eubacteriaceae;Alkalibaculum;	75	29.5	6	4	3	1	2	250944	176944	genus
V1V3 Primer test	Bacteria;Firmicutes;Clostridia;Clostridiales;Eubacteriaceae;Anaerofustis;	85.7	29.5	39	21	18	3	18	250927	176929	genus
V1V3 Primer test	Bacteria;Firmicutes;Clostridia;Clostridiales;Eubacteriaceae;Eubacterium;	95.7	29.5	53	23	22	1	30	250925	176925	genus
V1V3 Primer test	Bacteria;Firmicutes;Clostridia;Clostridiales;Eubacteriaceae;Garciella;	71.4	29.5	15	7	5	2	8	250941	176942	genus
V1V3 Primer test	Bacteria;Firmicutes;Clostridia;Clostridiales;Eubacteriaceae;Pseudoramibacter;	55.6	29.5	15	9	5	4	6	250939	176942	genus
V1V3 Primer test	Bacteria;Firmicutes;Clostridia;Clostridiales;Eubacteriaceae;uncultured;	63.6	29.5	13	11	7	4	2	250937	176940	genus
V1V3 Primer test	Bacteria;Firmicutes;Clostridia;Clostridiales;Family XI;Anaerococcus;	90.9	29.5	2857	55	50	5	2802	250893	176897	genus
V1V3 Primer test	Bacteria;Firmicutes;Clostridia;Clostridiales;Family XI;Anaerosalibacter;	90	29.5	24	10	9	1	14	250938	176938	genus
V1V3 Primer test	Bacteria;Firmicutes;Clostridia;Clostridiales;Family XI;Ezakiella;	90.9	29.5	212	11	10	1	201	250937	176937	genus
V1V3 Primer test	Bacteria;Firmicutes;Clostridia;Clostridiales;Family XI;Finegoldia;	66.7	29.5	188	18	12	6	170	250930	176935	genus
V1V3 Primer test	Bacteria;Firmicutes;Clostridia;Clostridiales;Family XI;Gallicola;	92.3	29.5	25	13	12	1	12	250935	176935	genus
V1V3 Primer test	Bacteria;Firmicutes;Clostridia;Clostridiales;Family XI;Gottschalkia;	85.7	29.5	16	7	6	1	9	250941	176941	genus
V1V3 Primer test	Bacteria;Firmicutes;Clostridia;Clostridiales;Family XI;Helcococcus;	90	29.5	60	30	27	3	30	250918	176920	genus
V1V3 Primer test	Bacteria;Firmicutes;Clostridia;Clostridiales;Family XI;Keratinibaculum;	100	29.5	3	3	3	0	0	250945	176944	genus
V1V3 Primer test	Bacteria;Firmicutes;Clostridia;Clostridiales;Family XI;Murdochiella;	100	29.5	44	28	28	0	16	250920	176919	genus
V1V3 Primer test	Bacteria;Firmicutes;Clostridia;Clostridiales;Family XI;Parvimonas;	74.4	29.5	137	39	29	10	98	250909	176918	genus
V1V3 Primer test	Bacteria;Firmicutes;Clostridia;Clostridiales;Family XI;Peptoniphilus;	96.6	29.5	448	59	57	2	389	250889	176890	genus
V1V3 Primer test	Bacteria;Firmicutes;Clostridia;Clostridiales;Family XI;Sedimentibacter;	59.2	29.5	201	98	58	40	103	250850	176889	genus
V1V3 Primer test	Bacteria;Firmicutes;Clostridia;Clostridiales;Family XI;Soehngenia;	70	29.5	35	20	14	6	15	250928	176933	genus
V1V3 Primer test	Bacteria;Firmicutes;Clostridia;Clostridiales;Family XI;Sporanaerobacter;	88.9	29.5	45	27	24	3	18	250921	176923	genus
V1V3 Primer test	Bacteria;Firmicutes;Clostridia;Clostridiales;Family XI;Tepidimicrobium;	89.2	29.5	93	65	58	7	28	250883	176889	genus
V1V3 Primer test	Bacteria;Firmicutes;Clostridia;Clostridiales;Family XI;Tissierella;	91.7	29.5	222	145	133	12	77	250803	176814	genus
V1V3 Primer test	Bacteria;Firmicutes;Clostridia;Clostridiales;Family XI;uncultured;	87.5	29.5	80	56	49	7	24	250892	176898	genus
V1V3 Primer test	Bacteria;Firmicutes;Clostridia;Clostridiales;Family XI;W5053;	73.6	29.5	82	53	39	14	29	250895	176908	genus
V1V3 Primer test	Bacteria;Firmicutes;Clostridia;Clostridiales;Family XII;Acidaminobacter;	93.6	29.5	66	47	44	3	19	250901	176903	genus
V1V3 Primer test	Bacteria;Firmicutes;Clostridia;Clostridiales;Family XII;Fusibacter;	87.6	29.5	376	185	162	23	191	250763	176785	genus
V1V3 Primer test	Bacteria;Firmicutes;Clostridia;Clostridiales;Family XII;Guggenheimella;	85.3	29.5	60	34	29	5	26	250914	176918	genus
V1V3 Primer test	Bacteria;Firmicutes;Clostridia;Clostridiales;Family XII;uncultured;	100	29.5	22	18	18	0	4	250930	176929	genus
V1V3 Primer test	Bacteria;Firmicutes;Clostridia;Clostridiales;Family XIII;Anaerovorax;	85.2	29.5	229	115	98	17	114	250833	176849	genus
V1V3 Primer test	Bacteria;Firmicutes;Clostridia;Clostridiales;Family XIII;Family XIII AD3011 group;	86.8	29.5	239	129	112	17	110	250819	176835	genus
V1V3 Primer test	Bacteria;Firmicutes;Clostridia;Clostridiales;Family XIII;Family XIII UCG-001;	91.4	29.5	42	35	32	3	7	250913	176915	genus
V1V3 Primer test	Bacteria;Firmicutes;Clostridia;Clostridiales;Family XIII;Mogibacterium;	87.9	29.5	274	199	175	24	75	250749	176772	genus
V1V3 Primer test	Bacteria;Firmicutes;Clostridia;Clostridiales;Family XIII;S5-A14a;	75	29.5	23	8	6	2	15	250940	176941	genus
V1V3 Primer test	Bacteria;Firmicutes;Clostridia;Clostridiales;Family XIII;uncultured;	80.8	29.5	135	52	42	10	83	250896	176905	genus
V1V3 Primer test	Bacteria;Firmicutes;Clostridia;Clostridiales;Family XIV;Anaerobranca;	53.8	29.5	21	13	7	6	8	250935	176940	genus
V1V3 Primer test	Bacteria;Firmicutes;Clostridia;Clostridiales;Family XIV;Proteinivorax;	100	29.5	4	1	1	0	3	250947	176946	genus
V1V3 Primer test	Bacteria;Firmicutes;Clostridia;Clostridiales;Family XIV;uncultured;	88	29.5	103	83	73	10	20	250865	176874	genus
V1V3 Primer test	Bacteria;Firmicutes;Clostridia;Clostridiales;Family XVII;Sulfobacillus;	73.5	29.5	90	49	36	13	41	250899	176911	genus
V1V3 Primer test	Bacteria;Firmicutes;Clostridia;Clostridiales;Family XVII;Thermaerobacter;	80	29.5	11	5	4	1	6	250943	176943	genus
V1V3 Primer test	Bacteria;Firmicutes;Clostridia;Clostridiales;Family XVII;uncultured;	83.3	29.5	28	12	10	2	16	250936	176937	genus
V1V3 Primer test	Bacteria;Firmicutes;Clostridia;Clostridiales;Family XVIII;Symbiobacterium;	83.3	29.5	21	6	5	1	15	250942	176942	genus
V1V3 Primer test	Bacteria;Firmicutes;Clostridia;Clostridiales;Family XVIII;uncultured;	81.8	29.5	665	22	18	4	643	250926	176929	genus
V1V3 Primer test	Bacteria;Firmicutes;Clostridia;Clostridiales;Gracilibacteraceae;Gracilibacter;	54.5	29.5	66	33	18	15	33	250915	176929	genus
V1V3 Primer test	Bacteria;Firmicutes;Clostridia;Clostridiales;Gracilibacteraceae;Lutispora;	92	29.5	95	25	23	2	70	250923	176924	genus
V1V3 Primer test	Bacteria;Firmicutes;Clostridia;Clostridiales;Gracilibacteraceae;uncultured;	93.8	29.5	52	16	15	1	36	250932	176932	genus
V1V3 Primer test	Bacteria;Firmicutes;Clostridia;Clostridiales;Heliobacteriaceae;Heliobacillus;	100	29.5	6	1	1	0	5	250947	176946	genus
V1V3 Primer test	Bacteria;Firmicutes;Clostridia;Clostridiales;Heliobacteriaceae;Heliobacterium;	75	29.5	22	4	3	1	18	250944	176944	genus
V1V3 Primer test	Bacteria;Firmicutes;Clostridia;Clostridiales;Heliobacteriaceae;Heliorestis;	66.7	29.5	5	3	2	1	2	250945	176945	genus
V1V3 Primer test	Bacteria;Firmicutes;Clostridia;Clostridiales;Heliobacteriaceae;Hydrogenispora;	80.6	29.5	147	62	50	12	85	250886	176897	genus
V1V3 Primer test	Bacteria;Firmicutes;Clostridia;Clostridiales;Heliobacteriaceae;uncultured;	100	29.5	35	4	4	0	31	250944	176943	genus
V1V3 Primer test	Bacteria;Firmicutes;Clostridia;Clostridiales;Lachnospiraceae;28-4;	100	29.5	4	4	4	0	0	250944	176943	genus
V1V3 Primer test	Bacteria;Firmicutes;Clostridia;Clostridiales;Lachnospiraceae;A2;	84.1	29.5	260	151	127	24	109	250797	176820	genus
V1V3 Primer test	Bacteria;Firmicutes;Clostridia;Clostridiales;Lachnospiraceae;Abyssivirga;	100	29.5	5	5	5	0	0	250943	176942	genus
V1V3 Primer test	Bacteria;Firmicutes;Clostridia;Clostridiales;Lachnospiraceae;Acetatifactor;	70	29.5	29	20	14	6	9	250928	176933	genus
V1V3 Primer test	Bacteria;Firmicutes;Clostridia;Clostridiales;Lachnospiraceae;Acetitomaculum;	85	29.5	193	133	113	20	60	250815	176834	genus
V1V3 Primer test	Bacteria;Firmicutes;Clostridia;Clostridiales;Lachnospiraceae;Agathobacter;	78.1	29.5	1263	644	503	141	619	250304	176444	genus
V1V3 Primer test	Bacteria;Firmicutes;Clostridia;Clostridiales;Lachnospiraceae;Anaerobium;	100	29.5	3	1	1	0	2	250947	176946	genus
V1V3 Primer test	Bacteria;Firmicutes;Clostridia;Clostridiales;Lachnospiraceae;Anaerocolumna;	76.2	29.5	58	21	16	5	37	250927	176931	genus
V1V3 Primer test	Bacteria;Firmicutes;Clostridia;Clostridiales;Lachnospiraceae;Anaerosporobacter;	82	29.5	102	61	50	11	41	250887	176897	genus
V1V3 Primer test	Bacteria;Firmicutes;Clostridia;Clostridiales;Lachnospiraceae;Anaerostipes;	77.5	29.5	971	396	307	89	575	250552	176640	genus
V1V3 Primer test	Bacteria;Firmicutes;Clostridia;Clostridiales;Lachnospiraceae;ASF356;	90.5	29.5	42	21	19	2	21	250927	176928	genus
V1V3 Primer test	Bacteria;Firmicutes;Clostridia;Clostridiales;Lachnospiraceae;Blautia;	80.6	29.6	6177	3263	2631	632	2914	247685	174316	genus
V1V3 Primer test	Bacteria;Firmicutes;Clostridia;Clostridiales;Lachnospiraceae;Butyrivibrio 2;	90	29.5	343	209	188	21	134	250739	176759	genus
V1V3 Primer test	Bacteria;Firmicutes;Clostridia;Clostridiales;Lachnospiraceae;Butyrivibrio;	75	29.5	71	40	30	10	31	250908	176917	genus
V1V3 Primer test	Bacteria;Firmicutes;Clostridia;Clostridiales;Lachnospiraceae;CAG-56;	94.6	29.5	133	37	35	2	96	250911	176912	genus
V1V3 Primer test	Bacteria;Firmicutes;Clostridia;Clostridiales;Lachnospiraceae;Catonella;	84.8	29.5	76	33	28	5	43	250915	176919	genus
V1V3 Primer test	Bacteria;Firmicutes;Clostridia;Clostridiales;Lachnospiraceae;Cellulosilyticum;	95.8	29.5	47	24	23	1	23	250924	176924	genus
V1V3 Primer test	Bacteria;Firmicutes;Clostridia;Clostridiales;Lachnospiraceae;CHKCI001;	100	29.5	12	3	3	0	9	250945	176944	genus
V1V3 Primer test	Bacteria;Firmicutes;Clostridia;Clostridiales;Lachnospiraceae;Coprococcus 1;	82.1	29.5	137	67	55	12	70	250881	176892	genus
V1V3 Primer test	Bacteria;Firmicutes;Clostridia;Clostridiales;Lachnospiraceae;Coprococcus 2;	74.1	29.5	162	85	63	22	77	250863	176884	genus
V1V3 Primer test	Bacteria;Firmicutes;Clostridia;Clostridiales;Lachnospiraceae;Coprococcus 3;	86.1	29.5	293	122	105	17	171	250826	176842	genus
V1V3 Primer test	Bacteria;Firmicutes;Clostridia;Clostridiales;Lachnospiraceae;Cuneatibacter;	100	29.5	1	1	1	0	0	250947	176946	genus
V1V3 Primer test	Bacteria;Firmicutes;Clostridia;Clostridiales;Lachnospiraceae;Dorea;	83.3	29.5	764	306	255	51	458	250642	176692	genus
V1V3 Primer test	Bacteria;Firmicutes;Clostridia;Clostridiales;Lachnospiraceae;Eisenbergiella;	91.2	29.5	131	34	31	3	97	250914	176916	genus
V1V3 Primer test	Bacteria;Firmicutes;Clostridia;Clostridiales;Lachnospiraceae;Epulopiscium;	85.7	29.5	255	28	24	4	227	250920	176923	genus
V1V3 Primer test	Bacteria;Firmicutes;Clostridia;Clostridiales;Lachnospiraceae;FD2005;	82.4	29.5	36	17	14	3	19	250931	176933	genus
V1V3 Primer test	Bacteria;Firmicutes;Clostridia;Clostridiales;Lachnospiraceae;Fusicatenibacter;	81.7	29.5	780	317	259	58	463	250631	176688	genus
V1V3 Primer test	Bacteria;Firmicutes;Clostridia;Clostridiales;Lachnospiraceae;GCA-900066575;	82.5	29.5	241	97	80	17	144	250851	176867	genus
V1V3 Primer test	Bacteria;Firmicutes;Clostridia;Clostridiales;Lachnospiraceae;GCA-900066755;	100	29.5	9	2	2	0	7	250946	176945	genus
V1V3 Primer test	Bacteria;Firmicutes;Clostridia;Clostridiales;Lachnospiraceae;Herbinix;	85	29.5	47	20	17	3	27	250928	176930	genus
V1V3 Primer test	Bacteria;Firmicutes;Clostridia;Clostridiales;Lachnospiraceae;Hespellia;	100	29.5	6	4	4	0	2	250944	176943	genus
V1V3 Primer test	Bacteria;Firmicutes;Clostridia;Clostridiales;Lachnospiraceae;Howardella;	68	29.5	42	25	17	8	17	250923	176930	genus
V1V3 Primer test	Bacteria;Firmicutes;Clostridia;Clostridiales;Lachnospiraceae;Hungatella;	82.9	29.5	227	35	29	6	192	250913	176918	genus
V1V3 Primer test	Bacteria;Firmicutes;Clostridia;Clostridiales;Lachnospiraceae;Incertae Sedis;	80	29.5	17	5	4	1	12	250943	176943	genus
V1V3 Primer test	Bacteria;Firmicutes;Clostridia;Clostridiales;Lachnospiraceae;Johnsonella;	72.2	29.5	76	18	13	5	58	250930	176934	genus
V1V3 Primer test	Bacteria;Firmicutes;Clostridia;Clostridiales;Lachnospiraceae;Lachnoanaerobaculum;	56.8	29.5	124	37	21	16	87	250911	176926	genus
V1V3 Primer test	Bacteria;Firmicutes;Clostridia;Clostridiales;Lachnospiraceae;Lachnobacterium;	100	29.5	15	12	12	0	3	250936	176935	genus
V1V3 Primer test	Bacteria;Firmicutes;Clostridia;Clostridiales;Lachnospiraceae;Lachnoclostridium 1;	66.7	29.5	15	6	4	2	9	250942	176943	genus
V1V3 Primer test	Bacteria;Firmicutes;Clostridia;Clostridiales;Lachnospiraceae;Lachnoclostridium 10;	95.1	29.5	54	41	39	2	13	250907	176908	genus
V1V3 Primer test	Bacteria;Firmicutes;Clostridia;Clostridiales;Lachnospiraceae;Lachnoclostridium 12;	87.5	29.5	17	8	7	1	9	250940	176940	genus
V1V3 Primer test	Bacteria;Firmicutes;Clostridia;Clostridiales;Lachnospiraceae;Lachnoclostridium 5;	84.7	29.5	246	98	83	15	148	250850	176864	genus
V1V3 Primer test	Bacteria;Firmicutes;Clostridia;Clostridiales;Lachnospiraceae;Lachnoclostridium;	84.4	29.5	2739	822	694	128	1917	250126	176253	genus
V1V3 Primer test	Bacteria;Firmicutes;Clostridia;Clostridiales;Lachnospiraceae;Lachnospira;	89.4	29.5	266	47	42	5	219	250901	176905	genus
V1V3 Primer test	Bacteria;Firmicutes;Clostridia;Clostridiales;Lachnospiraceae;Lachnospiraceae AC2044 group;	89.5	29.5	251	181	162	19	70	250767	176785	genus
V1V3 Primer test	Bacteria;Firmicutes;Clostridia;Clostridiales;Lachnospiraceae;Lachnospiraceae FCS020 group;	82.5	29.5	211	114	94	20	97	250834	176853	genus
V1V3 Primer test	Bacteria;Firmicutes;Clostridia;Clostridiales;Lachnospiraceae;Lachnospiraceae FE2018 group;	85.7	29.5	15	7	6	1	8	250941	176941	genus
V1V3 Primer test	Bacteria;Firmicutes;Clostridia;Clostridiales;Lachnospiraceae;Lachnospiraceae NC2004 group;	91.9	29.5	189	99	91	8	90	250849	176856	genus
V1V3 Primer test	Bacteria;Firmicutes;Clostridia;Clostridiales;Lachnospiraceae;Lachnospiraceae ND3007 group;	72.7	29.5	280	187	136	51	93	250761	176811	genus
V1V3 Primer test	Bacteria;Firmicutes;Clostridia;Clostridiales;Lachnospiraceae;Lachnospiraceae NK3A20 group;	86.4	29.5	399	191	165	26	208	250757	176782	genus
V1V3 Primer test	Bacteria;Firmicutes;Clostridia;Clostridiales;Lachnospiraceae;Lachnospiraceae NK4A136 group;	80.3	29.6	4264	1885	1514	371	2379	249063	175433	genus
V1V3 Primer test	Bacteria;Firmicutes;Clostridia;Clostridiales;Lachnospiraceae;Lachnospiraceae NK4B4 group;	76.9	29.5	20	13	10	3	7	250935	176937	genus
V1V3 Primer test	Bacteria;Firmicutes;Clostridia;Clostridiales;Lachnospiraceae;Lachnospiraceae UCG-001;	84	29.5	444	281	236	45	163	250667	176711	genus
V1V3 Primer test	Bacteria;Firmicutes;Clostridia;Clostridiales;Lachnospiraceae;Lachnospiraceae UCG-002;	95.5	29.5	30	22	21	1	8	250926	176926	genus
V1V3 Primer test	Bacteria;Firmicutes;Clostridia;Clostridiales;Lachnospiraceae;Lachnospiraceae UCG-003;	100	29.5	50	6	6	0	44	250942	176941	genus
V1V3 Primer test	Bacteria;Firmicutes;Clostridia;Clostridiales;Lachnospiraceae;Lachnospiraceae UCG-004;	88.7	29.5	334	124	110	14	210	250824	176837	genus
V1V3 Primer test	Bacteria;Firmicutes;Clostridia;Clostridiales;Lachnospiraceae;Lachnospiraceae UCG-006;	88.4	29.5	301	173	153	20	128	250775	176794	genus
V1V3 Primer test	Bacteria;Firmicutes;Clostridia;Clostridiales;Lachnospiraceae;Lachnospiraceae UCG-007;	100	29.5	9	4	4	0	5	250944	176943	genus
V1V3 Primer test	Bacteria;Firmicutes;Clostridia;Clostridiales;Lachnospiraceae;Lachnospiraceae UCG-008;	87.8	29.5	700	548	481	67	152	250400	176466	genus
V1V3 Primer test	Bacteria;Firmicutes;Clostridia;Clostridiales;Lachnospiraceae;Lachnospiraceae UCG-009;	95.8	29.5	33	24	23	1	9	250924	176924	genus
V1V3 Primer test	Bacteria;Firmicutes;Clostridia;Clostridiales;Lachnospiraceae;Lachnospiraceae UCG-010;	100	29.5	23	8	8	0	15	250940	176939	genus
V1V3 Primer test	Bacteria;Firmicutes;Clostridia;Clostridiales;Lachnospiraceae;Lachnospiraceae XPB1014 group;	92.7	29.5	409	300	278	22	109	250648	176669	genus
V1V3 Primer test	Bacteria;Firmicutes;Clostridia;Clostridiales;Lachnospiraceae;Lactonifactor;	75	29.5	7	4	3	1	3	250944	176944	genus
V1V3 Primer test	Bacteria;Firmicutes;Clostridia;Clostridiales;Lachnospiraceae;Marvinbryantia;	84.3	29.5	362	204	172	32	158	250744	176775	genus
V1V3 Primer test	Bacteria;Firmicutes;Clostridia;Clostridiales;Lachnospiraceae;Mobilisporobacter;	100	29.5	1	1	1	0	0	250947	176946	genus
V1V3 Primer test	Bacteria;Firmicutes;Clostridia;Clostridiales;Lachnospiraceae;Moryella;	84.8	29.5	72	46	39	7	26	250902	176908	genus
V1V3 Primer test	Bacteria;Firmicutes;Clostridia;Clostridiales;Lachnospiraceae;Natranaerovirga;	50	29.5	5	2	1	1	3	250946	176946	genus
V1V3 Primer test	Bacteria;Firmicutes;Clostridia;Clostridiales;Lachnospiraceae;Oribacterium;	89.8	29.5	333	128	115	13	205	250820	176832	genus
V1V3 Primer test	Bacteria;Firmicutes;Clostridia;Clostridiales;Lachnospiraceae;possible genus Sk018;	100	29.5	5	4	4	0	1	250944	176943	genus
V1V3 Primer test	Bacteria;Firmicutes;Clostridia;Clostridiales;Lachnospiraceae;probable genus 10;	100	29.5	47	30	30	0	17	250918	176917	genus
V1V3 Primer test	Bacteria;Firmicutes;Clostridia;Clostridiales;Lachnospiraceae;Pseudobutyrivibrio;	92.3	29.5	236	142	131	11	94	250806	176816	genus
V1V3 Primer test	Bacteria;Firmicutes;Clostridia;Clostridiales;Lachnospiraceae;Robinsoniella;	39.1	29.5	38	23	9	14	15	250925	176938	genus
V1V3 Primer test	Bacteria;Firmicutes;Clostridia;Clostridiales;Lachnospiraceae;Roseburia;	83.7	29.5	2890	1134	949	185	1756	249814	175998	genus
V1V3 Primer test	Bacteria;Firmicutes;Clostridia;Clostridiales;Lachnospiraceae;Sellimonas;	82.6	29.5	63	23	19	4	40	250925	176928	genus
V1V3 Primer test	Bacteria;Firmicutes;Clostridia;Clostridiales;Lachnospiraceae;Shuttleworthia;	83	29.5	96	47	39	8	49	250901	176908	genus
V1V3 Primer test	Bacteria;Firmicutes;Clostridia;Clostridiales;Lachnospiraceae;Stomatobaculum;	70	29.5	25	10	7	3	15	250938	176940	genus
V1V3 Primer test	Bacteria;Firmicutes;Clostridia;Clostridiales;Lachnospiraceae;Syntrophococcus;	87	29.5	80	54	47	7	26	250894	176900	genus
V1V3 Primer test	Bacteria;Firmicutes;Clostridia;Clostridiales;Lachnospiraceae;Tyzzerella 3;	86.7	29.5	194	45	39	6	149	250903	176908	genus
V1V3 Primer test	Bacteria;Firmicutes;Clostridia;Clostridiales;Lachnospiraceae;Tyzzerella 4;	87.6	29.5	284	105	92	13	179	250843	176855	genus
V1V3 Primer test	Bacteria;Firmicutes;Clostridia;Clostridiales;Lachnospiraceae;Tyzzerella;	74.6	29.5	178	59	44	15	119	250889	176903	genus
V1V3 Primer test	Bacteria;Firmicutes;Clostridia;Clostridiales;Lachnospiraceae;UC5-1-2E3;	100	29.5	6	2	2	0	4	250946	176945	genus
V1V3 Primer test	Bacteria;Firmicutes;Clostridia;Clostridiales;Lachnospiraceae;uncultured;	80.4	29.6	5154	2661	2139	522	2493	248287	174808	genus
V1V3 Primer test	Bacteria;Firmicutes;Clostridia;Clostridiales;Lachnospiraceae;Vallitalea;	88.9	29.5	14	9	8	1	5	250939	176939	genus
V1V3 Primer test	Bacteria;Firmicutes;Clostridia;Clostridiales;Lachnospiraceae;XBB1006;	94.1	29.5	23	17	16	1	6	250931	176931	genus
V1V3 Primer test	Bacteria;Firmicutes;Clostridia;Clostridiales;Peptococcaceae;BRH-c8a;	81.3	29.5	22	16	13	3	6	250932	176934	genus
V1V3 Primer test	Bacteria;Firmicutes;Clostridia;Clostridiales;Peptococcaceae;Candidatus Dichloromethanomonas;	100	29.5	10	3	3	0	7	250945	176944	genus
V1V3 Primer test	Bacteria;Firmicutes;Clostridia;Clostridiales;Peptococcaceae;Cryptanaerobacter;	78.9	29.5	43	19	15	4	24	250929	176932	genus
V1V3 Primer test	Bacteria;Firmicutes;Clostridia;Clostridiales;Peptococcaceae;Dehalobacter;	81	29.5	35	21	17	4	14	250927	176930	genus
V1V3 Primer test	Bacteria;Firmicutes;Clostridia;Clostridiales;Peptococcaceae;Desulfitibacter;	80	29.5	41	20	16	4	21	250928	176931	genus
V1V3 Primer test	Bacteria;Firmicutes;Clostridia;Clostridiales;Peptococcaceae;Desulfitispora;	100	29.5	4	2	2	0	2	250946	176945	genus
V1V3 Primer test	Bacteria;Firmicutes;Clostridia;Clostridiales;Peptococcaceae;Desulfitobacterium;	87.5	29.5	79	40	35	5	39	250908	176912	genus
V1V3 Primer test	Bacteria;Firmicutes;Clostridia;Clostridiales;Peptococcaceae;Desulfonispora;	100	29.5	3	2	2	0	1	250946	176945	genus
V1V3 Primer test	Bacteria;Firmicutes;Clostridia;Clostridiales;Peptococcaceae;Desulfosporosinus;	83.2	29.5	313	149	124	25	164	250799	176823	genus
V1V3 Primer test	Bacteria;Firmicutes;Clostridia;Clostridiales;Peptococcaceae;Desulfotomaculum;	86.6	29.5	426	269	233	36	157	250679	176714	genus
V1V3 Primer test	Bacteria;Firmicutes;Clostridia;Clostridiales;Peptococcaceae;Desulfurispora;	84.6	29.5	59	26	22	4	33	250922	176925	genus
V1V3 Primer test	Bacteria;Firmicutes;Clostridia;Clostridiales;Peptococcaceae;Pelotomaculum;	78.3	29.5	82	46	36	10	36	250902	176911	genus
V1V3 Primer test	Bacteria;Firmicutes;Clostridia;Clostridiales;Peptococcaceae;Peptococcus;	68.2	29.5	58	22	15	7	36	250926	176932	genus
V1V3 Primer test	Bacteria;Firmicutes;Clostridia;Clostridiales;Peptococcaceae;SCADC1-2-3;	76.2	29.5	29	21	16	5	8	250927	176931	genus
V1V3 Primer test	Bacteria;Firmicutes;Clostridia;Clostridiales;Peptococcaceae;Sporotomaculum;	100	29.5	10	4	4	0	6	250944	176943	genus
V1V3 Primer test	Bacteria;Firmicutes;Clostridia;Clostridiales;Peptococcaceae;Syntrophobotulus;	100	29.5	1	1	1	0	0	250947	176946	genus
V1V3 Primer test	Bacteria;Firmicutes;Clostridia;Clostridiales;Peptococcaceae;Thermincola;	84.8	29.5	73	33	28	5	40	250915	176919	genus
V1V3 Primer test	Bacteria;Firmicutes;Clostridia;Clostridiales;Peptococcaceae;uncultured;	83.9	29.5	321	180	151	29	141	250768	176796	genus
V1V3 Primer test	Bacteria;Firmicutes;Clostridia;Clostridiales;Peptostreptococcaceae;Acetoanaerobium;	60	29.5	31	20	12	8	11	250928	176935	genus
V1V3 Primer test	Bacteria;Firmicutes;Clostridia;Clostridiales;Peptostreptococcaceae;Asaccharospora;	66.7	29.5	6	3	2	1	3	250945	176945	genus
V1V3 Primer test	Bacteria;Firmicutes;Clostridia;Clostridiales;Peptostreptococcaceae;Clostridioides;	93.4	29.5	84	61	57	4	23	250887	176890	genus
V1V3 Primer test	Bacteria;Firmicutes;Clostridia;Clostridiales;Peptostreptococcaceae;Filifactor;	92.9	29.5	17	14	13	1	3	250934	176934	genus
V1V3 Primer test	Bacteria;Firmicutes;Clostridia;Clostridiales;Peptostreptococcaceae;Intestinibacter;	82.1	29.5	167	39	32	7	128	250909	176915	genus
V1V3 Primer test	Bacteria;Firmicutes;Clostridia;Clostridiales;Peptostreptococcaceae;Paeniclostridium;	96.6	29.5	138	29	28	1	109	250919	176919	genus
V1V3 Primer test	Bacteria;Firmicutes;Clostridia;Clostridiales;Peptostreptococcaceae;Paraclostridium;	92.3	29.5	166	52	48	4	114	250896	176899	genus
V1V3 Primer test	Bacteria;Firmicutes;Clostridia;Clostridiales;Peptostreptococcaceae;Peptoanaerobacter;	100	29.5	3	3	3	0	0	250945	176944	genus
V1V3 Primer test	Bacteria;Firmicutes;Clostridia;Clostridiales;Peptostreptococcaceae;Peptoclostridium;	78.9	29.5	194	123	97	26	71	250825	176850	genus
V1V3 Primer test	Bacteria;Firmicutes;Clostridia;Clostridiales;Peptostreptococcaceae;Peptostreptococcus;	47.6	29.5	84	21	10	11	63	250927	176937	genus
V1V3 Primer test	Bacteria;Firmicutes;Clostridia;Clostridiales;Peptostreptococcaceae;Proteocatella;	91.7	29.5	19	12	11	1	7	250936	176936	genus
V1V3 Primer test	Bacteria;Firmicutes;Clostridia;Clostridiales;Peptostreptococcaceae;Romboutsia;	79.8	29.5	632	218	174	44	414	250730	176773	genus
V1V3 Primer test	Bacteria;Firmicutes;Clostridia;Clostridiales;Peptostreptococcaceae;Sporacetigenium;	100	29.5	11	5	5	0	6	250943	176942	genus
V1V3 Primer test	Bacteria;Firmicutes;Clostridia;Clostridiales;Peptostreptococcaceae;Tepidibacter;	90	29.5	22	10	9	1	12	250938	176938	genus
V1V3 Primer test	Bacteria;Firmicutes;Clostridia;Clostridiales;Peptostreptococcaceae;Terrisporobacter;	85.1	29.5	222	87	74	13	135	250861	176873	genus
V1V3 Primer test	Bacteria;Firmicutes;Clostridia;Clostridiales;Peptostreptococcaceae;uncultured;	90.2	29.5	170	112	101	11	58	250836	176846	genus
V1V3 Primer test	Bacteria;Firmicutes;Clostridia;Clostridiales;Ruminococcaceae;Acetanaerobacterium;	100	29.5	12	6	6	0	6	250942	176941	genus
V1V3 Primer test	Bacteria;Firmicutes;Clostridia;Clostridiales;Ruminococcaceae;Acetivibrio;	87.5	29.5	29	16	14	2	13	250932	176933	genus
V1V3 Primer test	Bacteria;Firmicutes;Clostridia;Clostridiales;Ruminococcaceae;Anaerobacterium;	100	29.5	13	2	2	0	11	250946	176945	genus
V1V3 Primer test	Bacteria;Firmicutes;Clostridia;Clostridiales;Ruminococcaceae;Anaerofilum;	88.9	29.5	19	9	8	1	10	250939	176939	genus
V1V3 Primer test	Bacteria;Firmicutes;Clostridia;Clostridiales;Ruminococcaceae;Anaerotruncus;	87.5	29.5	97	40	35	5	57	250908	176912	genus
V1V3 Primer test	Bacteria;Firmicutes;Clostridia;Clostridiales;Ruminococcaceae;Angelakisella;	100	29.5	6	4	4	0	2	250944	176943	genus
V1V3 Primer test	Bacteria;Firmicutes;Clostridia;Clostridiales;Ruminococcaceae;Butyricicoccus;	71.9	29.5	283	128	92	36	155	250820	176855	genus
V1V3 Primer test	Bacteria;Firmicutes;Clostridia;Clostridiales;Ruminococcaceae;CAG-352;	84.4	29.5	107	64	54	10	43	250884	176893	genus
V1V3 Primer test	Bacteria;Firmicutes;Clostridia;Clostridiales;Ruminococcaceae;Candidatus Soleaferrea;	80	29.5	160	65	52	13	95	250883	176895	genus
V1V3 Primer test	Bacteria;Firmicutes;Clostridia;Clostridiales;Ruminococcaceae;Caproiciproducens;	88.2	29.5	104	17	15	2	87	250931	176932	genus
V1V3 Primer test	Bacteria;Firmicutes;Clostridia;Clostridiales;Ruminococcaceae;DTU089;	81.8	29.5	20	11	9	2	9	250937	176938	genus
V1V3 Primer test	Bacteria;Firmicutes;Clostridia;Clostridiales;Ruminococcaceae;Ercella;	78.6	29.5	38	14	11	3	24	250934	176936	genus
V1V3 Primer test	Bacteria;Firmicutes;Clostridia;Clostridiales;Ruminococcaceae;Ethanoligenens;	84.2	29.5	22	19	16	3	3	250929	176931	genus
V1V3 Primer test	Bacteria;Firmicutes;Clostridia;Clostridiales;Ruminococcaceae;Faecalibacterium;	83.7	29.6	5756	2572	2154	418	3184	248376	174793	genus
V1V3 Primer test	Bacteria;Firmicutes;Clostridia;Clostridiales;Ruminococcaceae;Fastidiosipila;	79.8	29.5	310	89	71	18	221	250859	176876	genus
V1V3 Primer test	Bacteria;Firmicutes;Clostridia;Clostridiales;Ruminococcaceae;Flavonifractor;	96.2	29.5	80	26	25	1	54	250922	176922	genus
V1V3 Primer test	Bacteria;Firmicutes;Clostridia;Clostridiales;Ruminococcaceae;Fournierella;	94.1	29.5	56	17	16	1	39	250931	176931	genus
V1V3 Primer test	Bacteria;Firmicutes;Clostridia;Clostridiales;Ruminococcaceae;GCA-900066225;	83.3	29.5	30	12	10	2	18	250936	176937	genus
V1V3 Primer test	Bacteria;Firmicutes;Clostridia;Clostridiales;Ruminococcaceae;Harryflintia;	88.9	29.5	16	9	8	1	7	250939	176939	genus
V1V3 Primer test	Bacteria;Firmicutes;Clostridia;Clostridiales;Ruminococcaceae;Hydrogenoanaerobacterium;	37.5	29.5	31	8	3	5	23	250940	176944	genus
V1V3 Primer test	Bacteria;Firmicutes;Clostridia;Clostridiales;Ruminococcaceae;Intestinimonas;	87.9	29.5	50	33	29	4	17	250915	176918	genus
V1V3 Primer test	Bacteria;Firmicutes;Clostridia;Clostridiales;Ruminococcaceae;Negativibacillus;	92.2	29.5	84	51	47	4	33	250897	176900	genus
V1V3 Primer test	Bacteria;Firmicutes;Clostridia;Clostridiales;Ruminococcaceae;Oscillibacter;	80.8	29.5	463	255	206	49	208	250693	176741	genus
V1V3 Primer test	Bacteria;Firmicutes;Clostridia;Clostridiales;Ruminococcaceae;Oscillospira;	80	29.5	40	25	20	5	15	250923	176927	genus
V1V3 Primer test	Bacteria;Firmicutes;Clostridia;Clostridiales;Ruminococcaceae;Papillibacter;	93	29.5	85	43	40	3	42	250905	176907	genus
V1V3 Primer test	Bacteria;Firmicutes;Clostridia;Clostridiales;Ruminococcaceae;Phocea;	100	29.5	5	2	2	0	3	250946	176945	genus
V1V3 Primer test	Bacteria;Firmicutes;Clostridia;Clostridiales;Ruminococcaceae;Pseudobacteroides;	100	29.5	11	4	4	0	7	250944	176943	genus
V1V3 Primer test	Bacteria;Firmicutes;Clostridia;Clostridiales;Ruminococcaceae;Pygmaiobacter;	100	29.5	12	6	6	0	6	250942	176941	genus
V1V3 Primer test	Bacteria;Firmicutes;Clostridia;Clostridiales;Ruminococcaceae;Ruminiclostridium 1;	82.4	29.5	294	108	89	19	186	250840	176858	genus
V1V3 Primer test	Bacteria;Firmicutes;Clostridia;Clostridiales;Ruminococcaceae;Ruminiclostridium 5;	83.6	29.5	438	219	183	36	219	250729	176764	genus
V1V3 Primer test	Bacteria;Firmicutes;Clostridia;Clostridiales;Ruminococcaceae;Ruminiclostridium 6;	82.9	29.5	213	111	92	19	102	250837	176855	genus
V1V3 Primer test	Bacteria;Firmicutes;Clostridia;Clostridiales;Ruminococcaceae;Ruminiclostridium 9;	74.3	29.5	594	335	249	86	259	250613	176698	genus
V1V3 Primer test	Bacteria;Firmicutes;Clostridia;Clostridiales;Ruminococcaceae;Ruminiclostridium;	76.9	29.5	622	338	260	78	284	250610	176687	genus
V1V3 Primer test	Bacteria;Firmicutes;Clostridia;Clostridiales;Ruminococcaceae;Ruminococcaceae NK4A214 group;	87.4	29.5	910	548	479	69	362	250400	176468	genus
V1V3 Primer test	Bacteria;Firmicutes;Clostridia;Clostridiales;Ruminococcaceae;Ruminococcaceae UCG-001;	100	29.5	18	17	17	0	1	250931	176930	genus
V1V3 Primer test	Bacteria;Firmicutes;Clostridia;Clostridiales;Ruminococcaceae;Ruminococcaceae UCG-002;	83.2	29.5	1055	489	407	82	566	250459	176540	genus
V1V3 Primer test	Bacteria;Firmicutes;Clostridia;Clostridiales;Ruminococcaceae;Ruminococcaceae UCG-003;	78.2	29.5	135	55	43	12	80	250893	176904	genus
V1V3 Primer test	Bacteria;Firmicutes;Clostridia;Clostridiales;Ruminococcaceae;Ruminococcaceae UCG-004;	87.7	29.5	99	81	71	10	18	250867	176876	genus
V1V3 Primer test	Bacteria;Firmicutes;Clostridia;Clostridiales;Ruminococcaceae;Ruminococcaceae UCG-005;	79	29.5	1866	1169	924	245	697	249779	176023	genus
V1V3 Primer test	Bacteria;Firmicutes;Clostridia;Clostridiales;Ruminococcaceae;Ruminococcaceae UCG-007;	100	29.5	9	7	7	0	2	250941	176940	genus
V1V3 Primer test	Bacteria;Firmicutes;Clostridia;Clostridiales;Ruminococcaceae;Ruminococcaceae UCG-008;	90.9	29.5	33	11	10	1	22	250937	176937	genus
V1V3 Primer test	Bacteria;Firmicutes;Clostridia;Clostridiales;Ruminococcaceae;Ruminococcaceae UCG-009;	68.8	29.5	95	48	33	15	47	250900	176914	genus
V1V3 Primer test	Bacteria;Firmicutes;Clostridia;Clostridiales;Ruminococcaceae;Ruminococcaceae UCG-010;	82.5	29.5	861	508	419	89	353	250440	176528	genus
V1V3 Primer test	Bacteria;Firmicutes;Clostridia;Clostridiales;Ruminococcaceae;Ruminococcaceae UCG-011;	90.4	29.5	79	52	47	5	27	250896	176900	genus
V1V3 Primer test	Bacteria;Firmicutes;Clostridia;Clostridiales;Ruminococcaceae;Ruminococcaceae UCG-012;	76.5	29.5	97	17	13	4	80	250931	176934	genus
V1V3 Primer test	Bacteria;Firmicutes;Clostridia;Clostridiales;Ruminococcaceae;Ruminococcaceae UCG-013;	86.4	29.5	369	191	165	26	178	250757	176782	genus
V1V3 Primer test	Bacteria;Firmicutes;Clostridia;Clostridiales;Ruminococcaceae;Ruminococcaceae UCG-014;	82.2	29.5	1341	707	581	126	634	250241	176366	genus
V1V3 Primer test	Bacteria;Firmicutes;Clostridia;Clostridiales;Ruminococcaceae;Ruminococcaceae V9D2013 group;	95.7	29.5	32	23	22	1	9	250925	176925	genus
V1V3 Primer test	Bacteria;Firmicutes;Clostridia;Clostridiales;Ruminococcaceae;Ruminococcus 1;	86.5	29.5	1207	754	652	102	453	250194	176295	genus
V1V3 Primer test	Bacteria;Firmicutes;Clostridia;Clostridiales;Ruminococcaceae;Ruminococcus 2;	78	29.5	681	381	297	84	300	250567	176650	genus
V1V3 Primer test	Bacteria;Firmicutes;Clostridia;Clostridiales;Ruminococcaceae;Saccharofermentans;	90.2	29.5	288	205	185	20	83	250743	176762	genus
V1V3 Primer test	Bacteria;Firmicutes;Clostridia;Clostridiales;Ruminococcaceae;Sporobacter;	50	29.5	16	4	2	2	12	250944	176945	genus
V1V3 Primer test	Bacteria;Firmicutes;Clostridia;Clostridiales;Ruminococcaceae;Subdoligranulum;	81.6	29.5	1192	597	487	110	595	250351	176460	genus
V1V3 Primer test	Bacteria;Firmicutes;Clostridia;Clostridiales;Ruminococcaceae;UBA1819;	63.6	29.5	53	11	7	4	42	250937	176940	genus
V1V3 Primer test	Bacteria;Firmicutes;Clostridia;Clostridiales;Ruminococcaceae;uncultured;	79.9	29.5	1880	847	677	170	1033	250101	176270	genus
V1V3 Primer test	Bacteria;Firmicutes;Clostridia;Clostridiales;Syntrophomonadaceae;Candidatus Contubernalis;	100	29.5	8	1	1	0	7	250947	176946	genus
V1V3 Primer test	Bacteria;Firmicutes;Clostridia;Clostridiales;Syntrophomonadaceae;Dethiobacter;	79.4	29.5	62	34	27	7	28	250914	176920	genus
V1V3 Primer test	Bacteria;Firmicutes;Clostridia;Clostridiales;Syntrophomonadaceae;Pelospora;	46.2	29.5	21	13	6	7	8	250935	176941	genus
V1V3 Primer test	Bacteria;Firmicutes;Clostridia;Clostridiales;Syntrophomonadaceae;Syntrophomonas;	80	29.5	186	65	52	13	121	250883	176895	genus
V1V3 Primer test	Bacteria;Firmicutes;Clostridia;Clostridiales;Syntrophomonadaceae;Syntrophothermus;	66.7	29.5	7	3	2	1	4	250945	176945	genus
V1V3 Primer test	Bacteria;Firmicutes;Clostridia;Clostridiales;Syntrophomonadaceae;Thermosyntropha;	66.7	29.5	9	3	2	1	6	250945	176945	genus
V1V3 Primer test	Bacteria;Firmicutes;Clostridia;Clostridiales;Syntrophomonadaceae;uncultured;	81.4	29.5	161	70	57	13	91	250878	176890	genus
V1V3 Primer test	Bacteria;Firmicutes;Clostridia;Natranaerobiales;Natranaerobiaceae;Natranaerobius;	90	29.5	15	10	9	1	5	250938	176938	genus
V1V3 Primer test	Bacteria;Firmicutes;Clostridia;Natranaerobiales;Natranaerobiaceae;Natronovirga;	75	29.5	6	4	3	1	2	250944	176944	genus
V1V3 Primer test	Bacteria;Firmicutes;Clostridia;Natranaerobiales;Natranaerobiaceae;uncultured;	100	29.5	6	6	6	0	0	250942	176941	genus
V1V3 Primer test	Bacteria;Firmicutes;Clostridia;Thermoanaerobacterales;Family III;Caldicellulosiruptor;	70.8	29.5	156	24	17	7	132	250924	176930	genus
V1V3 Primer test	Bacteria;Firmicutes;Clostridia;Thermoanaerobacterales;Family III;Fervidicola;	100	29.5	1	1	1	0	0	250947	176946	genus
V1V3 Primer test	Bacteria;Firmicutes;Clostridia;Thermoanaerobacterales;Family III;Tepidanaerobacter;	78.9	29.5	40	19	15	4	21	250929	176932	genus
V1V3 Primer test	Bacteria;Firmicutes;Clostridia;Thermoanaerobacterales;Family III;Thermoanaerobacterium;	87.5	29.5	56	24	21	3	32	250924	176926	genus
V1V3 Primer test	Bacteria;Firmicutes;Clostridia;Thermoanaerobacterales;Family III;Thermosediminibacter;	100	29.5	4	1	1	0	3	250947	176946	genus
V1V3 Primer test	Bacteria;Firmicutes;Clostridia;Thermoanaerobacterales;Family III;Thermovenabulum;	100	29.5	7	3	3	0	4	250945	176944	genus
V1V3 Primer test	Bacteria;Firmicutes;Clostridia;Thermoanaerobacterales;Family III;uncultured;	66.7	29.5	6	3	2	1	3	250945	176945	genus
V1V3 Primer test	Bacteria;Firmicutes;Clostridia;Thermoanaerobacterales;Family IV;Mahella;	100	29.5	6	4	4	0	2	250944	176943	genus
V1V3 Primer test	Bacteria;Firmicutes;Clostridia;Thermoanaerobacterales;Thermoanaerobacteraceae;Ammonifex;	33.3	29.5	4	3	1	2	1	250945	176946	genus
V1V3 Primer test	Bacteria;Firmicutes;Clostridia;Thermoanaerobacterales;Thermoanaerobacteraceae;Caldanaerobacter;	70.4	29.5	59	27	19	8	32	250921	176928	genus
V1V3 Primer test	Bacteria;Firmicutes;Clostridia;Thermoanaerobacterales;Thermoanaerobacteraceae;Caldanaerobius;	100	29.5	8	2	2	0	6	250946	176945	genus
V1V3 Primer test	Bacteria;Firmicutes;Clostridia;Thermoanaerobacterales;Thermoanaerobacteraceae;Caloribacterium;	50	29.5	5	2	1	1	3	250946	176946	genus
V1V3 Primer test	Bacteria;Firmicutes;Clostridia;Thermoanaerobacterales;Thermoanaerobacteraceae;Carboxydothermus;	33.3	29.5	13	3	1	2	10	250945	176946	genus
V1V3 Primer test	Bacteria;Firmicutes;Clostridia;Thermoanaerobacterales;Thermoanaerobacteraceae;Gelria;	87.5	29.5	14	8	7	1	6	250940	176940	genus
V1V3 Primer test	Bacteria;Firmicutes;Clostridia;Thermoanaerobacterales;Thermoanaerobacteraceae;Moorella;	81	29.5	40	21	17	4	19	250927	176930	genus
V1V3 Primer test	Bacteria;Firmicutes;Clostridia;Thermoanaerobacterales;Thermoanaerobacteraceae;Syntrophaceticus;	100	29.5	22	13	13	0	9	250935	176934	genus
V1V3 Primer test	Bacteria;Firmicutes;Clostridia;Thermoanaerobacterales;Thermoanaerobacteraceae;Thermacetogenium;	100	29.5	13	7	7	0	6	250941	176940	genus
V1V3 Primer test	Bacteria;Firmicutes;Clostridia;Thermoanaerobacterales;Thermoanaerobacteraceae;Thermoanaerobacter;	97.4	29.5	112	38	37	1	74	250910	176910	genus
V1V3 Primer test	Bacteria;Firmicutes;Clostridia;Thermoanaerobacterales;Thermoanaerobacteraceae;uncultured;	87.5	29.5	41	32	28	4	9	250916	176919	genus
V1V3 Primer test	Bacteria;Firmicutes;Clostridia;Thermoanaerobacterales;Thermodesulfobiaceae;Thermodesulfobium;	33.3	29.5	5	3	1	2	2	250945	176946	genus
V1V3 Primer test	Bacteria;Firmicutes;Clostridia;Thermolithobacterales;Thermolithobacteraceae;Thermolithobacter;	50	29.5	13	8	4	4	5	250940	176943	genus
V1V3 Primer test	Bacteria;Firmicutes;Erysipelotrichia;Erysipelotrichales;Erysipelotrichaceae;Allobaculum;	72.7	29.5	15	11	8	3	4	250937	176939	genus
V1V3 Primer test	Bacteria;Firmicutes;Erysipelotrichia;Erysipelotrichales;Erysipelotrichaceae;Asteroleplasma;	12.5	29.5	18	8	1	7	10	250940	176946	genus
V1V3 Primer test	Bacteria;Firmicutes;Erysipelotrichia;Erysipelotrichales;Erysipelotrichaceae;Breznakia;	100	29.5	12	3	3	0	9	250945	176944	genus
V1V3 Primer test	Bacteria;Firmicutes;Erysipelotrichia;Erysipelotrichales;Erysipelotrichaceae;Bulleidia;	100	29.5	5	3	3	0	2	250945	176944	genus
V1V3 Primer test	Bacteria;Firmicutes;Erysipelotrichia;Erysipelotrichales;Erysipelotrichaceae;Candidatus Stoquefichus;	61.5	29.5	37	26	16	10	11	250922	176931	genus
V1V3 Primer test	Bacteria;Firmicutes;Erysipelotrichia;Erysipelotrichales;Erysipelotrichaceae;Catenibacterium;	83.9	29.5	145	87	73	14	58	250861	176874	genus
V1V3 Primer test	Bacteria;Firmicutes;Erysipelotrichia;Erysipelotrichales;Erysipelotrichaceae;Catenisphaera;	87.5	29.5	20	8	7	1	12	250940	176940	genus
V1V3 Primer test	Bacteria;Firmicutes;Erysipelotrichia;Erysipelotrichales;Erysipelotrichaceae;Coprobacillus;	62.5	29.5	10	8	5	3	2	250940	176942	genus
V1V3 Primer test	Bacteria;Firmicutes;Erysipelotrichia;Erysipelotrichales;Erysipelotrichaceae;Dielma;	90.9	29.5	26	11	10	1	15	250937	176937	genus
V1V3 Primer test	Bacteria;Firmicutes;Erysipelotrichia;Erysipelotrichales;Erysipelotrichaceae;Dubosiella;	79.4	29.5	80	63	50	13	17	250885	176897	genus
V1V3 Primer test	Bacteria;Firmicutes;Erysipelotrichia;Erysipelotrichales;Erysipelotrichaceae;Eggerthia;	100	29.5	10	5	5	0	5	250943	176942	genus
V1V3 Primer test	Bacteria;Firmicutes;Erysipelotrichia;Erysipelotrichales;Erysipelotrichaceae;Erysipelatoclostridium;	77.3	29.5	145	75	58	17	70	250873	176889	genus
V1V3 Primer test	Bacteria;Firmicutes;Erysipelotrichia;Erysipelotrichales;Erysipelotrichaceae;Erysipelothrix;	86	29.5	190	114	98	16	76	250834	176849	genus
V1V3 Primer test	Bacteria;Firmicutes;Erysipelotrichia;Erysipelotrichales;Erysipelotrichaceae;Erysipelotrichaceae UCG-002;	72.7	29.5	34	11	8	3	23	250937	176939	genus
V1V3 Primer test	Bacteria;Firmicutes;Erysipelotrichia;Erysipelotrichales;Erysipelotrichaceae;Erysipelotrichaceae UCG-003;	66.3	29.5	167	83	55	28	84	250865	176892	genus
V1V3 Primer test	Bacteria;Firmicutes;Erysipelotrichia;Erysipelotrichales;Erysipelotrichaceae;Erysipelotrichaceae UCG-004;	76.6	29.5	166	77	59	18	89	250871	176888	genus
V1V3 Primer test	Bacteria;Firmicutes;Erysipelotrichia;Erysipelotrichales;Erysipelotrichaceae;Erysipelotrichaceae UCG-006;	100	29.5	14	4	4	0	10	250944	176943	genus
V1V3 Primer test	Bacteria;Firmicutes;Erysipelotrichia;Erysipelotrichales;Erysipelotrichaceae;Erysipelotrichaceae UCG-007;	31.3	29.5	17	16	5	11	1	250932	176942	genus
V1V3 Primer test	Bacteria;Firmicutes;Erysipelotrichia;Erysipelotrichales;Erysipelotrichaceae;Erysipelotrichaceae UCG-009;	77.8	29.5	18	9	7	2	9	250939	176940	genus
V1V3 Primer test	Bacteria;Firmicutes;Erysipelotrichia;Erysipelotrichales;Erysipelotrichaceae;Erysipelotrichaceae UCG-010;	100	29.5	7	3	3	0	4	250945	176944	genus
V1V3 Primer test	Bacteria;Firmicutes;Erysipelotrichia;Erysipelotrichales;Erysipelotrichaceae;Faecalibaculum;	80.5	29.5	567	502	404	98	65	250446	176543	genus
V1V3 Primer test	Bacteria;Firmicutes;Erysipelotrichia;Erysipelotrichales;Erysipelotrichaceae;Faecalicoccus;	50	29.5	5	4	2	2	1	250944	176945	genus
V1V3 Primer test	Bacteria;Firmicutes;Erysipelotrichia;Erysipelotrichales;Erysipelotrichaceae;Faecalitalea;	62.5	29.5	52	24	15	9	28	250924	176932	genus
V1V3 Primer test	Bacteria;Firmicutes;Erysipelotrichia;Erysipelotrichales;Erysipelotrichaceae;Holdemanella;	74.8	29.5	218	155	116	39	63	250793	176831	genus
V1V3 Primer test	Bacteria;Firmicutes;Erysipelotrichia;Erysipelotrichales;Erysipelotrichaceae;Holdemania;	100	29.5	13	6	6	0	7	250942	176941	genus
V1V3 Primer test	Bacteria;Firmicutes;Erysipelotrichia;Erysipelotrichales;Erysipelotrichaceae;Ileibacterium;	75	29.5	6	4	3	1	2	250944	176944	genus
V1V3 Primer test	Bacteria;Firmicutes;Erysipelotrichia;Erysipelotrichales;Erysipelotrichaceae;Kandleria;	100	29.5	3	2	2	0	1	250946	176945	genus
V1V3 Primer test	Bacteria;Firmicutes;Erysipelotrichia;Erysipelotrichales;Erysipelotrichaceae;Merdibacter;	100	29.5	6	2	2	0	4	250946	176945	genus
V1V3 Primer test	Bacteria;Firmicutes;Erysipelotrichia;Erysipelotrichales;Erysipelotrichaceae;Sharpea;	66.7	29.5	8	3	2	1	5	250945	176945	genus
V1V3 Primer test	Bacteria;Firmicutes;Erysipelotrichia;Erysipelotrichales;Erysipelotrichaceae;Solobacterium;	90.2	29.5	101	51	46	5	50	250897	176901	genus
V1V3 Primer test	Bacteria;Firmicutes;Erysipelotrichia;Erysipelotrichales;Erysipelotrichaceae;Turicibacter;	71	29.5	209	69	49	20	140	250879	176898	genus
V1V3 Primer test	Bacteria;Firmicutes;Erysipelotrichia;Erysipelotrichales;Erysipelotrichaceae;uncultured;	85.3	29.5	107	68	58	10	39	250880	176889	genus
V1V3 Primer test	Bacteria;Firmicutes;Erysipelotrichia;Erysipelotrichales;Erysipelotrichaceae;ZOR0006;	83.3	29.5	41	12	10	2	29	250936	176937	genus
V1V3 Primer test	Bacteria;Firmicutes;Limnochordia;Limnochordales;Limnochordaceae;Limnochorda;	100	29.5	8	5	5	0	3	250943	176942	genus
V1V3 Primer test	Bacteria;Firmicutes;Negativicutes;Selenomonadales;Acidaminococcaceae;Acidaminococcus;	84.6	29.5	55	13	11	2	42	250935	176936	genus
V1V3 Primer test	Bacteria;Firmicutes;Negativicutes;Selenomonadales;Acidaminococcaceae;Phascolarctobacterium;	73.9	29.5	243	92	68	24	151	250856	176879	genus
V1V3 Primer test	Bacteria;Firmicutes;Negativicutes;Selenomonadales;Acidaminococcaceae;Succiniclasticum;	88.4	29.5	183	129	114	15	54	250819	176833	genus
V1V3 Primer test	Bacteria;Firmicutes;Negativicutes;Selenomonadales;Acidaminococcaceae;Succinispira;	80	29.5	6	5	4	1	1	250943	176943	genus
V1V3 Primer test	Bacteria;Firmicutes;Negativicutes;Selenomonadales;Acidaminococcaceae;uncultured;	73.7	29.5	58	19	14	5	39	250929	176933	genus
V1V3 Primer test	Bacteria;Firmicutes;Negativicutes;Selenomonadales;Veillonellaceae;Acetonema;	100	29.5	5	3	3	0	2	250945	176944	genus
V1V3 Primer test	Bacteria;Firmicutes;Negativicutes;Selenomonadales;Veillonellaceae;Allisonella;	100	29.5	9	5	5	0	4	250943	176942	genus
V1V3 Primer test	Bacteria;Firmicutes;Negativicutes;Selenomonadales;Veillonellaceae;Anaeroglobus;	50	29.5	11	2	1	1	9	250946	176946	genus
V1V3 Primer test	Bacteria;Firmicutes;Negativicutes;Selenomonadales;Veillonellaceae;Anaerosinus;	85.7	29.5	14	7	6	1	7	250941	176941	genus
V1V3 Primer test	Bacteria;Firmicutes;Negativicutes;Selenomonadales;Veillonellaceae;Anaerospora;	62.5	29.5	39	16	10	6	23	250932	176937	genus
V1V3 Primer test	Bacteria;Firmicutes;Negativicutes;Selenomonadales;Veillonellaceae;Anaerosporomusa;	83.3	29.5	15	6	5	1	9	250942	176942	genus
V1V3 Primer test	Bacteria;Firmicutes;Negativicutes;Selenomonadales;Veillonellaceae;Anaerovibrio;	74.6	29.5	77	59	44	15	18	250889	176903	genus
V1V3 Primer test	Bacteria;Firmicutes;Negativicutes;Selenomonadales;Veillonellaceae;Centipeda;	90	29.5	14	10	9	1	4	250938	176938	genus
V1V3 Primer test	Bacteria;Firmicutes;Negativicutes;Selenomonadales;Veillonellaceae;Dendrosporobacter;	33.3	29.5	8	3	1	2	5	250945	176946	genus
V1V3 Primer test	Bacteria;Firmicutes;Negativicutes;Selenomonadales;Veillonellaceae;Dialister;	76.9	29.5	460	134	103	31	326	250814	176844	genus
V1V3 Primer test	Bacteria;Firmicutes;Negativicutes;Selenomonadales;Veillonellaceae;Megamonas;	90	29.5	57	30	27	3	27	250918	176920	genus
V1V3 Primer test	Bacteria;Firmicutes;Negativicutes;Selenomonadales;Veillonellaceae;Megasphaera;	82.7	29.5	156	52	43	9	104	250896	176904	genus
V1V3 Primer test	Bacteria;Firmicutes;Negativicutes;Selenomonadales;Veillonellaceae;Mitsuokella;	90.5	29.5	42	21	19	2	21	250927	176928	genus
V1V3 Primer test	Bacteria;Firmicutes;Negativicutes;Selenomonadales;Veillonellaceae;Negativicoccus;	100	29.5	12	2	2	0	10	250946	176945	genus
V1V3 Primer test	Bacteria;Firmicutes;Negativicutes;Selenomonadales;Veillonellaceae;Pectinatus;	63.6	29.5	15	11	7	4	4	250937	176940	genus
V1V3 Primer test	Bacteria;Firmicutes;Negativicutes;Selenomonadales;Veillonellaceae;Pelosinus;	84.6	29.5	122	26	22	4	96	250922	176925	genus
V1V3 Primer test	Bacteria;Firmicutes;Negativicutes;Selenomonadales;Veillonellaceae;Propionispora;	100	29.5	7	4	4	0	3	250944	176943	genus
V1V3 Primer test	Bacteria;Firmicutes;Negativicutes;Selenomonadales;Veillonellaceae;Quinella;	90.7	29.5	48	43	39	4	5	250905	176908	genus
V1V3 Primer test	Bacteria;Firmicutes;Negativicutes;Selenomonadales;Veillonellaceae;Schwartzia;	77.8	29.5	11	9	7	2	2	250939	176940	genus
V1V3 Primer test	Bacteria;Firmicutes;Negativicutes;Selenomonadales;Veillonellaceae;Selenomonas 1;	87.5	29.5	108	72	63	9	36	250876	176884	genus
V1V3 Primer test	Bacteria;Firmicutes;Negativicutes;Selenomonadales;Veillonellaceae;Selenomonas 3;	67.3	29.5	294	156	105	51	138	250792	176842	genus
V1V3 Primer test	Bacteria;Firmicutes;Negativicutes;Selenomonadales;Veillonellaceae;Selenomonas 4;	72.5	29.5	51	40	29	11	11	250908	176918	genus
V1V3 Primer test	Bacteria;Firmicutes;Negativicutes;Selenomonadales;Veillonellaceae;Selenomonas;	75.6	29.5	127	86	65	21	41	250862	176882	genus
V1V3 Primer test	Bacteria;Firmicutes;Negativicutes;Selenomonadales;Veillonellaceae;Sporomusa;	81	29.5	99	42	34	8	57	250906	176913	genus
V1V3 Primer test	Bacteria;Firmicutes;Negativicutes;Selenomonadales;Veillonellaceae;Thermosinus;	80	29.5	29	5	4	1	24	250943	176943	genus
V1V3 Primer test	Bacteria;Firmicutes;Negativicutes;Selenomonadales;Veillonellaceae;uncultured;	77.6	29.5	289	107	83	24	182	250841	176864	genus
V1V3 Primer test	Bacteria;Firmicutes;Negativicutes;Selenomonadales;Veillonellaceae;Veillonella;	69.4	29.5	1186	219	152	67	967	250729	176795	genus
V1V3 Primer test	Bacteria;Firmicutes;Negativicutes;Selenomonadales;Veillonellaceae;Veillonellaceae UCG-001;	91.2	29.5	42	34	31	3	8	250914	176916	genus
V1V3 Primer test	Bacteria;Firmicutes;Negativicutes;Selenomonadales;Veillonellaceae;Zymophilus;	66.7	29.5	4	3	2	1	1	250945	176945	genus
V1V3 Primer test	Bacteria;Fusobacteria;Fusobacteriia;Fusobacteriales;Fusobacteriaceae;Cetobacterium;	82.4	29.5	191	68	56	12	123	250880	176891	genus
V1V3 Primer test	Bacteria;Fusobacteria;Fusobacteriia;Fusobacteriales;Fusobacteriaceae;Fusobacterium;	65.2	29.5	1440	554	361	193	886	250394	176586	genus
V1V3 Primer test	Bacteria;Fusobacteria;Fusobacteriia;Fusobacteriales;Fusobacteriaceae;Ilyobacter;	57.1	29.5	7	7	4	3	0	250941	176943	genus
V1V3 Primer test	Bacteria;Fusobacteria;Fusobacteriia;Fusobacteriales;Fusobacteriaceae;Propionigenium;	68.8	29.5	19	16	11	5	3	250932	176936	genus
V1V3 Primer test	Bacteria;Fusobacteria;Fusobacteriia;Fusobacteriales;Fusobacteriaceae;Psychrilyobacter;	100	29.5	17	9	9	0	8	250939	176938	genus
V1V3 Primer test	Bacteria;Fusobacteria;Fusobacteriia;Fusobacteriales;Leptotrichiaceae;Caviibacter;	66.7	29.5	4	3	2	1	1	250945	176945	genus
V1V3 Primer test	Bacteria;Fusobacteria;Fusobacteriia;Fusobacteriales;Leptotrichiaceae;Hypnocyclicus;	100	29.5	13	3	3	0	10	250945	176944	genus
V1V3 Primer test	Bacteria;Fusobacteria;Fusobacteriia;Fusobacteriales;Leptotrichiaceae;Leptotrichia;	61	29.5	382	154	94	60	228	250794	176853	genus
V1V3 Primer test	Bacteria;Fusobacteria;Fusobacteriia;Fusobacteriales;Leptotrichiaceae;Oceanivirga;	100	29.5	31	3	3	0	28	250945	176944	genus
V1V3 Primer test	Bacteria;Fusobacteria;Fusobacteriia;Fusobacteriales;Leptotrichiaceae;Sebaldella;	100	29.5	4	2	2	0	2	250946	176945	genus
V1V3 Primer test	Bacteria;Fusobacteria;Fusobacteriia;Fusobacteriales;Leptotrichiaceae;Sneathia;	100	29.5	11	5	5	0	6	250943	176942	genus
V1V3 Primer test	Bacteria;Fusobacteria;Fusobacteriia;Fusobacteriales;Leptotrichiaceae;Streptobacillus;	100	29.5	25	12	12	0	13	250936	176935	genus
V1V3 Primer test	Bacteria;Fusobacteria;Fusobacteriia;Fusobacteriales;Leptotrichiaceae;uncultured;	81.8	29.5	32	11	9	2	21	250937	176938	genus
V1V3 Primer test	Bacteria;Gemmatimonadetes;Gemmatimonadetes;Gemmatimonadales;Gemmatimonadaceae;Gemmatimonas;	89.5	29.5	261	105	94	11	156	250843	176853	genus
V1V3 Primer test	Bacteria;Gemmatimonadetes;Gemmatimonadetes;Gemmatimonadales;Gemmatimonadaceae;Gemmatirosa;	80	29.5	70	25	20	5	45	250923	176927	genus
V1V3 Primer test	Bacteria;Gemmatimonadetes;Gemmatimonadetes;Gemmatimonadales;Gemmatimonadaceae;uncultured;	88.7	29.5	919	362	321	41	557	250586	176626	genus
V1V3 Primer test	Bacteria;Gemmatimonadetes;Longimicrobia;Longimicrobiales;Longimicrobiaceae;Longimicrobium;	100	29.5	6	4	4	0	2	250944	176943	genus
V1V3 Primer test	Bacteria;Halanaerobiaeota;Halanaerobiia;Halanaerobiales;Halanaerobiaceae;Halanaerobium;	78.3	29.5	139	83	65	18	56	250865	176882	genus
V1V3 Primer test	Bacteria;Halanaerobiaeota;Halanaerobiia;Halanaerobiales;Halanaerobiaceae;Halarsenatibacter;	100	29.5	11	10	10	0	1	250938	176937	genus
V1V3 Primer test	Bacteria;Halanaerobiaeota;Halanaerobiia;Halanaerobiales;Halanaerobiaceae;Halocella;	100	29.5	23	14	14	0	9	250934	176933	genus
V1V3 Primer test	Bacteria;Halanaerobiaeota;Halanaerobiia;Halanaerobiales;Halanaerobiaceae;Halothermothrix;	100	29.5	3	1	1	0	2	250947	176946	genus
V1V3 Primer test	Bacteria;Halanaerobiaeota;Halanaerobiia;Halanaerobiales;Halobacteroidaceae;Acetohalobium;	50	29.5	3	2	1	1	1	250946	176946	genus
V1V3 Primer test	Bacteria;Halanaerobiaeota;Halanaerobiia;Halanaerobiales;Halobacteroidaceae;Halanaerobacter;	60	29.5	10	5	3	2	5	250943	176944	genus
V1V3 Primer test	Bacteria;Halanaerobiaeota;Halanaerobiia;Halanaerobiales;Halobacteroidaceae;Halanaerobaculum;	100	29.5	2	1	1	0	1	250947	176946	genus
V1V3 Primer test	Bacteria;Halanaerobiaeota;Halanaerobiia;Halanaerobiales;Halobacteroidaceae;Halobacteroides;	100	29.5	5	2	2	0	3	250946	176945	genus
V1V3 Primer test	Bacteria;Halanaerobiaeota;Halanaerobiia;Halanaerobiales;Halobacteroidaceae;Halonatronum;	100	29.5	3	2	2	0	1	250946	176945	genus
V1V3 Primer test	Bacteria;Halanaerobiaeota;Halanaerobiia;Halanaerobiales;Halobacteroidaceae;Natroniella;	100	29.5	4	1	1	0	3	250947	176946	genus
V1V3 Primer test	Bacteria;Halanaerobiaeota;Halanaerobiia;Halanaerobiales;Halobacteroidaceae;Orenia;	71.4	29.5	19	7	5	2	12	250941	176942	genus
V1V3 Primer test	Bacteria;Halanaerobiaeota;Halanaerobiia;Halanaerobiales;Halobacteroidaceae;Sporohalobacter;	100	29.5	5	2	2	0	3	250946	176945	genus
V1V3 Primer test	Bacteria;Halanaerobiaeota;Halanaerobiia;Halanaerobiales;Halobacteroidaceae;uncultured;	80	29.5	19	10	8	2	9	250938	176939	genus
V1V3 Primer test	Bacteria;Hydrogenedentes;Hydrogenedentia;Hydrogenedentiales;Hydrogenedensaceae;Candidatus Hydrogenedens;	100	29.5	3	2	2	0	1	250946	176945	genus
V1V3 Primer test	Bacteria;Kiritimatiellaeota;Kiritimatiellae;Kiritimatiellales;Kiritimatiellaceae;Kiritimatiella;	100	29.5	4	1	1	0	3	250947	176946	genus
V1V3 Primer test	Bacteria;Kiritimatiellaeota;Kiritimatiellae;Kiritimatiellales;Kiritimatiellaceae;MSBL3;	64.3	29.5	35	14	9	5	21	250934	176938	genus
V1V3 Primer test	Bacteria;Kiritimatiellaeota;Kiritimatiellae;Kiritimatiellales;Kiritimatiellaceae;R76-B128;	85.7	29.5	65	35	30	5	30	250913	176917	genus
V1V3 Primer test	Bacteria;Latescibacteria;Latescibacteria;Latescibacterales;Latescibacteraceae;Candidatus Latescibacter;	71.4	29.5	55	14	10	4	41	250934	176937	genus
V1V3 Primer test	Bacteria;Lentisphaerae;Lentisphaeria;Lentisphaerales;Lentisphaeraceae;Lentisphaera;	77.3	29.5	31	22	17	5	9	250926	176930	genus
V1V3 Primer test	Bacteria;Lentisphaerae;Lentisphaeria;Victivallales;Victivallaceae;Victivallis;	66.7	29.5	17	9	6	3	8	250939	176941	genus
V1V3 Primer test	Bacteria;Lentisphaerae;Oligosphaeria;Oligosphaerales;Oligosphaeraceae;ADurb.Bin063-2;	85.7	29.5	16	7	6	1	9	250941	176941	genus
V1V3 Primer test	Bacteria;Lentisphaerae;Oligosphaeria;Oligosphaerales;Oligosphaeraceae;horsej-a03;	75	29.5	18	12	9	3	6	250936	176938	genus
V1V3 Primer test	Bacteria;Lentisphaerae;Oligosphaeria;Oligosphaerales;Oligosphaeraceae;Oligosphaera;	100	29.5	6	2	2	0	4	250946	176945	genus
V1V3 Primer test	Bacteria;Lentisphaerae;Oligosphaeria;Oligosphaerales;Oligosphaeraceae;Z20;	100	29.5	35	18	18	0	17	250930	176929	genus
V1V3 Primer test	Bacteria;Modulibacteria;Moduliflexia;Moduliflexales;Moduliflexaceae;Candidatus Moduliflexus;	100	29.5	3	2	2	0	1	250946	176945	genus
V1V3 Primer test	Bacteria;Nitrospinae;Nitrospinia;Nitrospinales;Nitrospinaceae;LS-NOB;	79.1	29.5	103	43	34	9	60	250905	176913	genus
V1V3 Primer test	Bacteria;Nitrospinae;Nitrospinia;Nitrospinales;Nitrospinaceae;Nitrospina;	88.6	29.5	171	114	101	13	57	250834	176846	genus
V1V3 Primer test	Bacteria;Nitrospinae;Nitrospinia;Nitrospinales;Nitrospinaceae;uncultured;	100	29.5	14	8	8	0	6	250940	176939	genus
V1V3 Primer test	Bacteria;Nitrospirae;Nitrospira;Nitrospirales;Nitrospiraceae;Leptospirillum;	89.4	29.5	145	66	59	7	79	250882	176888	genus
V1V3 Primer test	Bacteria;Nitrospirae;Nitrospira;Nitrospirales;Nitrospiraceae;Nitrospira;	86.3	29.5	608	306	264	42	302	250642	176683	genus
V1V3 Primer test	Bacteria;Nitrospirae;Thermodesulfovibrionia;Magnetobacteriales;Magnetobacteriaceae;Candidatus Magnetobacterium;	85.7	29.5	7	7	6	1	0	250941	176941	genus
V1V3 Primer test	Bacteria;Nitrospirae;Thermodesulfovibrionia;Magnetobacteriales;Magnetobacteriaceae;Candidatus Magnetoovum;	100	29.5	6	6	6	0	0	250942	176941	genus
V1V3 Primer test	Bacteria;Nitrospirae;Thermodesulfovibrionia;Thermodesulfovibrionales;Thermodesulfovibrionaceae;Thermodesulfovibrio;	91.2	29.5	61	34	31	3	27	250914	176916	genus
V1V3 Primer test	Bacteria;Omnitrophicaeota;Omnitrophia;Omnitrophales;Omnitrophaceae;Candidatus Omnitrophus;	80.6	29.5	76	31	25	6	45	250917	176922	genus
V1V3 Primer test	Bacteria;Patescibacteria;Parcubacteria;Paceibacterales;Paceibacteraceae;Candidatus Paceibacter;	50	29.5	10	4	2	2	6	250944	176945	genus
V1V3 Primer test	Bacteria;Planctomycetes;Brocadiae;Brocadiales;Brocadiaceae;Candidatus Brocadia;	22.2	29.5	31	9	2	7	22	250939	176945	genus
V1V3 Primer test	Bacteria;Planctomycetes;Brocadiae;Brocadiales;Brocadiaceae;Candidatus Jettenia;	50	29.5	12	2	1	1	10	250946	176946	genus
V1V3 Primer test	Bacteria;Planctomycetes;Brocadiae;Brocadiales;Scalinduaceae;Candidatus Scalindua;	63.2	29.5	102	19	12	7	83	250929	176935	genus
V1V3 Primer test	Bacteria;Planctomycetes;Phycisphaerae;Phycisphaerales;Phycisphaeraceae;AKYG587;	15	29.5	42	20	3	17	22	250928	176944	genus
V1V3 Primer test	Bacteria;Planctomycetes;Phycisphaerae;Phycisphaerales;Phycisphaeraceae;Algisphaera;	100	29.5	8	1	1	0	7	250947	176946	genus
V1V3 Primer test	Bacteria;Planctomycetes;Phycisphaerae;Phycisphaerales;Phycisphaeraceae;CL500-3;	93.5	29.5	47	31	29	2	16	250917	176918	genus
V1V3 Primer test	Bacteria;Planctomycetes;Phycisphaerae;Phycisphaerales;Phycisphaeraceae;FS140-16B-02 marine group;	76.9	29.5	18	13	10	3	5	250935	176937	genus
V1V3 Primer test	Bacteria;Planctomycetes;Phycisphaerae;Phycisphaerales;Phycisphaeraceae;I-8;	100	29.5	12	4	4	0	8	250944	176943	genus
V1V3 Primer test	Bacteria;Planctomycetes;Phycisphaerae;Phycisphaerales;Phycisphaeraceae;JL-ETNP-F27;	100	29.5	31	19	19	0	12	250929	176928	genus
V1V3 Primer test	Bacteria;Planctomycetes;Phycisphaerae;Phycisphaerales;Phycisphaeraceae;Phycisphaera;	44.4	29.5	19	9	4	5	10	250939	176943	genus
V1V3 Primer test	Bacteria;Planctomycetes;Phycisphaerae;Phycisphaerales;Phycisphaeraceae;SM1A02;	60.2	29.5	285	128	77	51	157	250820	176870	genus
V1V3 Primer test	Bacteria;Planctomycetes;Phycisphaerae;Phycisphaerales;Phycisphaeraceae;uncultured;	85.7	29.5	169	49	42	7	120	250899	176905	genus
V1V3 Primer test	Bacteria;Planctomycetes;Phycisphaerae;Phycisphaerales;Phycisphaeraceae;Urania-1B-19 marine sediment group;	88.9	29.5	67	36	32	4	31	250912	176915	genus
V1V3 Primer test	Bacteria;Planctomycetes;Planctomycetacia;Gemmatales;Gemmataceae;Fimbriiglobus;	70.7	29.5	69	41	29	12	28	250907	176918	genus
V1V3 Primer test	Bacteria;Planctomycetes;Planctomycetacia;Gemmatales;Gemmataceae;Gemmata;	69.9	29.5	180	83	58	25	97	250865	176889	genus
V1V3 Primer test	Bacteria;Planctomycetes;Planctomycetacia;Gemmatales;Gemmataceae;uncultured;	76.7	29.5	641	253	194	59	388	250695	176753	genus
V1V3 Primer test	Bacteria;Planctomycetes;Planctomycetacia;Gemmatales;Gemmataceae;Zavarzinella;	100	29.5	7	4	4	0	3	250944	176943	genus
V1V3 Primer test	Bacteria;Planctomycetes;Planctomycetacia;Isosphaerales;Isosphaeraceae;Aquisphaera;	100	29.5	55	14	14	0	41	250934	176933	genus
V1V3 Primer test	Bacteria;Planctomycetes;Planctomycetacia;Isosphaerales;Isosphaeraceae;Candidatus Nostocoida;	60	29.5	12	5	3	2	7	250943	176944	genus
V1V3 Primer test	Bacteria;Planctomycetes;Planctomycetacia;Isosphaerales;Isosphaeraceae;Isosphaera;	71.4	29.5	12	7	5	2	5	250941	176942	genus
V1V3 Primer test	Bacteria;Planctomycetes;Planctomycetacia;Isosphaerales;Isosphaeraceae;Paludisphaera;	40	29.5	24	5	2	3	19	250943	176945	genus
V1V3 Primer test	Bacteria;Planctomycetes;Planctomycetacia;Isosphaerales;Isosphaeraceae;Singulisphaera;	68.2	29.5	188	66	45	21	122	250882	176902	genus
V1V3 Primer test	Bacteria;Planctomycetes;Planctomycetacia;Isosphaerales;Isosphaeraceae;uncultured;	83	29.5	138	53	44	9	85	250895	176903	genus
V1V3 Primer test	Bacteria;Planctomycetes;Planctomycetacia;Pirellulales;Pirellulaceae;Blastopirellula;	83.7	29.5	337	141	118	23	196	250807	176829	genus
V1V3 Primer test	Bacteria;Planctomycetes;Planctomycetacia;Pirellulales;Pirellulaceae;Bythopirellula;	100	29.5	24	10	10	0	14	250938	176937	genus
V1V3 Primer test	Bacteria;Planctomycetes;Planctomycetacia;Pirellulales;Pirellulaceae;Candidatus Anammoximicrobium;	83.3	29.5	16	6	5	1	10	250942	176942	genus
V1V3 Primer test	Bacteria;Planctomycetes;Planctomycetacia;Pirellulales;Pirellulaceae;CPla-4 termite group;	100	29.5	12	6	6	0	6	250942	176941	genus
V1V3 Primer test	Bacteria;Planctomycetes;Planctomycetacia;Pirellulales;Pirellulaceae;p-1088-a5 gut group;	92.3	29.5	39	26	24	2	13	250922	176923	genus
V1V3 Primer test	Bacteria;Planctomycetes;Planctomycetacia;Pirellulales;Pirellulaceae;Pir1 lineage;	33.3	29.5	7	3	1	2	4	250945	176946	genus
V1V3 Primer test	Bacteria;Planctomycetes;Planctomycetacia;Pirellulales;Pirellulaceae;Pir2 lineage;	100	29.5	11	1	1	0	10	250947	176946	genus
V1V3 Primer test	Bacteria;Planctomycetes;Planctomycetacia;Pirellulales;Pirellulaceae;Pir3 lineage;	100	29.5	8	1	1	0	7	250947	176946	genus
V1V3 Primer test	Bacteria;Planctomycetes;Planctomycetacia;Pirellulales;Pirellulaceae;Pir4 lineage;	68.5	29.5	628	181	124	57	447	250767	176823	genus
V1V3 Primer test	Bacteria;Planctomycetes;Planctomycetacia;Pirellulales;Pirellulaceae;Pirellula;	74.3	29.5	446	148	110	38	298	250800	176837	genus
V1V3 Primer test	Bacteria;Planctomycetes;Planctomycetacia;Pirellulales;Pirellulaceae;Rhodopirellula;	76.9	29.5	356	130	100	30	226	250818	176847	genus
V1V3 Primer test	Bacteria;Planctomycetes;Planctomycetacia;Pirellulales;Pirellulaceae;Roseimaritima;	66.7	29.5	7	3	2	1	4	250945	176945	genus
V1V3 Primer test	Bacteria;Planctomycetes;Planctomycetacia;Pirellulales;Pirellulaceae;Rubripirellula;	69.6	29.5	58	23	16	7	35	250925	176931	genus
V1V3 Primer test	Bacteria;Planctomycetes;Planctomycetacia;Pirellulales;Pirellulaceae;Termite planctomycete cluster;	77.8	29.5	59	9	7	2	50	250939	176940	genus
V1V3 Primer test	Bacteria;Planctomycetes;Planctomycetacia;Pirellulales;Pirellulaceae;Thermogutta;	60	29.5	17	5	3	2	12	250943	176944	genus
V1V3 Primer test	Bacteria;Planctomycetes;Planctomycetacia;Pirellulales;Pirellulaceae;uncultured;	61.6	29.5	735	289	178	111	446	250659	176769	genus
V1V3 Primer test	Bacteria;Planctomycetes;Planctomycetacia;Planctomycetales;Gimesiaceae;Gimesia;	87.5	29.5	17	8	7	1	9	250940	176940	genus
V1V3 Primer test	Bacteria;Planctomycetes;Planctomycetacia;Planctomycetales;Gimesiaceae;uncultured;	81.8	29.5	109	44	36	8	65	250904	176911	genus
V1V3 Primer test	Bacteria;Planctomycetes;Planctomycetacia;Planctomycetales;Rubinisphaeraceae;Planctomicrobium;	85.2	29.5	75	27	23	4	48	250921	176924	genus
V1V3 Primer test	Bacteria;Planctomycetes;Planctomycetacia;Planctomycetales;Rubinisphaeraceae;Rubinisphaera;	87.5	29.5	23	8	7	1	15	250940	176940	genus
V1V3 Primer test	Bacteria;Planctomycetes;Planctomycetacia;Planctomycetales;Rubinisphaeraceae;SH-PL14;	66.7	29.5	93	30	20	10	63	250918	176927	genus
V1V3 Primer test	Bacteria;Planctomycetes;Planctomycetacia;Planctomycetales;Rubinisphaeraceae;uncultured;	61.2	29.5	181	49	30	19	132	250899	176917	genus
V1V3 Primer test	Bacteria;Planctomycetes;Planctomycetacia;Planctomycetales;Schlesneriaceae;Planctopirus;	81.1	29.5	71	37	30	7	34	250911	176917	genus
V1V3 Primer test	Bacteria;Planctomycetes;Planctomycetacia;Planctomycetales;Schlesneriaceae;Schlesneria;	56.3	29.5	48	16	9	7	32	250932	176938	genus
V1V3 Primer test	Bacteria;Proteobacteria;Alphaproteobacteria;Acetobacterales;Acetobacteraceae;Acetobacter;	73	29.5	387	89	65	24	298	250859	176882	genus
V1V3 Primer test	Bacteria;Proteobacteria;Alphaproteobacteria;Acetobacterales;Acetobacteraceae;Acidicaldus;	83.3	29.5	29	6	5	1	23	250942	176942	genus
V1V3 Primer test	Bacteria;Proteobacteria;Alphaproteobacteria;Acetobacterales;Acetobacteraceae;Acidiphilium;	93.8	29.5	188	80	75	5	108	250868	176872	genus
V1V3 Primer test	Bacteria;Proteobacteria;Alphaproteobacteria;Acetobacterales;Acetobacteraceae;Acidisoma;	75	29.5	18	8	6	2	10	250940	176941	genus
V1V3 Primer test	Bacteria;Proteobacteria;Alphaproteobacteria;Acetobacterales;Acetobacteraceae;Acidisphaera;	81.8	29.5	14	11	9	2	3	250937	176938	genus
V1V3 Primer test	Bacteria;Proteobacteria;Alphaproteobacteria;Acetobacterales;Acetobacteraceae;Acidocella;	95.7	29.5	40	23	22	1	17	250925	176925	genus
V1V3 Primer test	Bacteria;Proteobacteria;Alphaproteobacteria;Acetobacterales;Acetobacteraceae;Acidomonas;	100	29.5	22	2	2	0	20	250946	176945	genus
V1V3 Primer test	Bacteria;Proteobacteria;Alphaproteobacteria;Acetobacterales;Acetobacteraceae;Asaia;	87.5	29.5	104	8	7	1	96	250940	176940	genus
V1V3 Primer test	Bacteria;Proteobacteria;Alphaproteobacteria;Acetobacterales;Acetobacteraceae;Belnapia;	87.5	29.5	16	8	7	1	8	250940	176940	genus
V1V3 Primer test	Bacteria;Proteobacteria;Alphaproteobacteria;Acetobacterales;Acetobacteraceae;Bombella;	66.7	29.5	18	3	2	1	15	250945	176945	genus
V1V3 Primer test	Bacteria;Proteobacteria;Alphaproteobacteria;Acetobacterales;Acetobacteraceae;Commensalibacter;	100	29.5	15	11	11	0	4	250937	176936	genus
V1V3 Primer test	Bacteria;Proteobacteria;Alphaproteobacteria;Acetobacterales;Acetobacteraceae;Craurococcus;	100	29.5	33	11	11	0	22	250937	176936	genus
V1V3 Primer test	Bacteria;Proteobacteria;Alphaproteobacteria;Acetobacterales;Acetobacteraceae;Crenalkalicoccus;	100	29.5	2	2	2	0	0	250946	176945	genus
V1V3 Primer test	Bacteria;Proteobacteria;Alphaproteobacteria;Acetobacterales;Acetobacteraceae;Endobacter;	66.7	29.5	17	3	2	1	14	250945	176945	genus
V1V3 Primer test	Bacteria;Proteobacteria;Alphaproteobacteria;Acetobacterales;Acetobacteraceae;Gluconacetobacter;	90.9	29.5	99	11	10	1	88	250937	176937	genus
V1V3 Primer test	Bacteria;Proteobacteria;Alphaproteobacteria;Acetobacterales;Acetobacteraceae;Gluconobacter;	90.6	29.5	194	32	29	3	162	250916	176918	genus
V1V3 Primer test	Bacteria;Proteobacteria;Alphaproteobacteria;Acetobacterales;Acetobacteraceae;Granulibacter;	100	29.5	8	7	7	0	1	250941	176940	genus
V1V3 Primer test	Bacteria;Proteobacteria;Alphaproteobacteria;Acetobacterales;Acetobacteraceae;Humitalea;	100	29.5	1	1	1	0	0	250947	176946	genus
V1V3 Primer test	Bacteria;Proteobacteria;Alphaproteobacteria;Acetobacterales;Acetobacteraceae;Komagataeibacter;	79.1	29.5	206	91	72	19	115	250857	176875	genus
V1V3 Primer test	Bacteria;Proteobacteria;Alphaproteobacteria;Acetobacterales;Acetobacteraceae;Kozakia;	100	29.5	11	2	2	0	9	250946	176945	genus
V1V3 Primer test	Bacteria;Proteobacteria;Alphaproteobacteria;Acetobacterales;Acetobacteraceae;Neoasaia;	100	29.5	4	1	1	0	3	250947	176946	genus
V1V3 Primer test	Bacteria;Proteobacteria;Alphaproteobacteria;Acetobacterales;Acetobacteraceae;Neokomagataea;	25	29.5	5	4	1	3	1	250944	176946	genus
V1V3 Primer test	Bacteria;Proteobacteria;Alphaproteobacteria;Acetobacterales;Acetobacteraceae;Rhodopila;	100	29.5	10	5	5	0	5	250943	176942	genus
V1V3 Primer test	Bacteria;Proteobacteria;Alphaproteobacteria;Acetobacterales;Acetobacteraceae;Rhodovarius;	62.5	29.5	20	8	5	3	12	250940	176942	genus
V1V3 Primer test	Bacteria;Proteobacteria;Alphaproteobacteria;Acetobacterales;Acetobacteraceae;Rhodovastum;	100	29.5	23	10	10	0	13	250938	176937	genus
V1V3 Primer test	Bacteria;Proteobacteria;Alphaproteobacteria;Acetobacterales;Acetobacteraceae;Roseococcus;	88.9	29.5	26	9	8	1	17	250939	176939	genus
V1V3 Primer test	Bacteria;Proteobacteria;Alphaproteobacteria;Acetobacterales;Acetobacteraceae;Roseomonas;	82.3	29.5	234	79	65	14	155	250869	176882	genus
V1V3 Primer test	Bacteria;Proteobacteria;Alphaproteobacteria;Acetobacterales;Acetobacteraceae;Rubritepida;	80	29.5	14	5	4	1	9	250943	176943	genus
V1V3 Primer test	Bacteria;Proteobacteria;Alphaproteobacteria;Acetobacterales;Acetobacteraceae;Swaminathania;	66.7	29.5	6	3	2	1	3	250945	176945	genus
V1V3 Primer test	Bacteria;Proteobacteria;Alphaproteobacteria;Acetobacterales;Acetobacteraceae;Tanticharoenia;	100	29.5	9	1	1	0	8	250947	176946	genus
V1V3 Primer test	Bacteria;Proteobacteria;Alphaproteobacteria;Acetobacterales;Acetobacteraceae;uncultured;	88.8	29.5	297	161	143	18	136	250787	176804	genus
V1V3 Primer test	Bacteria;Proteobacteria;Alphaproteobacteria;Acetobacterales;Acetobacterales Incertae Sedis;uncultured;	92.9	29.5	24	14	13	1	10	250934	176934	genus
V1V3 Primer test	Bacteria;Proteobacteria;Alphaproteobacteria;Acetobacterales;Acetobacterales Incertae Sedis;Zavarzinia;	100	29.5	3	2	2	0	1	250946	176945	genus
V1V3 Primer test	Bacteria;Proteobacteria;Alphaproteobacteria;Acetobacterales;Elioraeaceae;Elioraea;	100	29.5	5	3	3	0	2	250945	176944	genus
V1V3 Primer test	Bacteria;Proteobacteria;Alphaproteobacteria;Alphaproteobacteria Incertae Sedis;Unknown Family;Acuticoccus;	100	29.5	12	6	6	0	6	250942	176941	genus
V1V3 Primer test	Bacteria;Proteobacteria;Alphaproteobacteria;Alphaproteobacteria Incertae Sedis;Unknown Family;Meganema;	100	29.5	15	4	4	0	11	250944	176943	genus
V1V3 Primer test	Bacteria;Proteobacteria;Alphaproteobacteria;Alphaproteobacteria Incertae Sedis;Unknown Family;uncultured;	42.9	29.5	48	7	3	4	41	250941	176944	genus
V1V3 Primer test	Bacteria;Proteobacteria;Alphaproteobacteria;Azospirillales;Azospirillaceae;Azospirillum;	75.4	29.5	320	114	86	28	206	250834	176861	genus
V1V3 Primer test	Bacteria;Proteobacteria;Alphaproteobacteria;Azospirillales;Azospirillaceae;Nitrospirillum;	85.7	29.5	21	7	6	1	14	250941	176941	genus
V1V3 Primer test	Bacteria;Proteobacteria;Alphaproteobacteria;Azospirillales;Azospirillaceae;Niveispirillum;	90	29.5	35	10	9	1	25	250938	176938	genus
V1V3 Primer test	Bacteria;Proteobacteria;Alphaproteobacteria;Azospirillales;Azospirillaceae;Rhodocista;	75	29.5	7	4	3	1	3	250944	176944	genus
V1V3 Primer test	Bacteria;Proteobacteria;Alphaproteobacteria;Azospirillales;Azospirillaceae;Skermanella;	93.8	29.5	75	32	30	2	43	250916	176917	genus
V1V3 Primer test	Bacteria;Proteobacteria;Alphaproteobacteria;Azospirillales;Azospirillaceae;uncultured;	84.6	29.5	17	13	11	2	4	250935	176936	genus
V1V3 Primer test	Bacteria;Proteobacteria;Alphaproteobacteria;Azospirillales;Azospirillales Incertae Sedis;Stella;	87.5	29.5	15	8	7	1	7	250940	176940	genus
V1V3 Primer test	Bacteria;Proteobacteria;Alphaproteobacteria;Azospirillales;Inquilinaceae;Inquilinus;	82.4	29.5	40	17	14	3	23	250931	176933	genus
V1V3 Primer test	Bacteria;Proteobacteria;Alphaproteobacteria;Caedibacterales;Caedibacteraceae;Caedibacter;	80	29.5	14	10	8	2	4	250938	176939	genus
V1V3 Primer test	Bacteria;Proteobacteria;Alphaproteobacteria;Caedibacterales;Caedibacteraceae;Candidatus Nucleicultrix;	100	29.5	6	4	4	0	2	250944	176943	genus
V1V3 Primer test	Bacteria;Proteobacteria;Alphaproteobacteria;Caedibacterales;Caedibacteraceae;uncultured;	66.7	29.5	5	3	2	1	2	250945	176945	genus
V1V3 Primer test	Bacteria;Proteobacteria;Alphaproteobacteria;Caulobacterales;Caulobacteraceae;Asticcacaulis;	93	29.5	90	43	40	3	47	250905	176907	genus
V1V3 Primer test	Bacteria;Proteobacteria;Alphaproteobacteria;Caulobacterales;Caulobacteraceae;Brevundimonas;	87.8	29.5	1589	492	432	60	1097	250456	176515	genus
V1V3 Primer test	Bacteria;Proteobacteria;Alphaproteobacteria;Caulobacterales;Caulobacteraceae;Caulobacter;	94	29.5	326	150	141	9	176	250798	176806	genus
V1V3 Primer test	Bacteria;Proteobacteria;Alphaproteobacteria;Caulobacterales;Caulobacteraceae;Phenylobacterium;	92.5	29.5	309	134	124	10	175	250814	176823	genus
V1V3 Primer test	Bacteria;Proteobacteria;Alphaproteobacteria;Caulobacterales;Caulobacteraceae;PMMR1;	76.9	29.5	21	13	10	3	8	250935	176937	genus
V1V3 Primer test	Bacteria;Proteobacteria;Alphaproteobacteria;Caulobacterales;Caulobacteraceae;uncultured;	92	29.5	203	100	92	8	103	250848	176855	genus
V1V3 Primer test	Bacteria;Proteobacteria;Alphaproteobacteria;Caulobacterales;Hyphomonadaceae;Algimonas;	100	29.5	15	7	7	0	8	250941	176940	genus
V1V3 Primer test	Bacteria;Proteobacteria;Alphaproteobacteria;Caulobacterales;Hyphomonadaceae;Euryhalocaulis;	100	29.5	9	6	6	0	3	250942	176941	genus
V1V3 Primer test	Bacteria;Proteobacteria;Alphaproteobacteria;Caulobacterales;Hyphomonadaceae;Glycocaulis;	75	29.5	7	4	3	1	3	250944	176944	genus
V1V3 Primer test	Bacteria;Proteobacteria;Alphaproteobacteria;Caulobacterales;Hyphomonadaceae;Hellea;	66.7	29.5	9	3	2	1	6	250945	176945	genus
V1V3 Primer test	Bacteria;Proteobacteria;Alphaproteobacteria;Caulobacterales;Hyphomonadaceae;Henriciella;	82.6	29.5	36	23	19	4	13	250925	176928	genus
V1V3 Primer test	Bacteria;Proteobacteria;Alphaproteobacteria;Caulobacterales;Hyphomonadaceae;Hirschia;	7.8	29.4	331	295	23	272	36	250653	176924	genus
V1V3 Primer test	Bacteria;Proteobacteria;Alphaproteobacteria;Caulobacterales;Hyphomonadaceae;Hyphobacterium;	100	29.5	11	5	5	0	6	250943	176942	genus
V1V3 Primer test	Bacteria;Proteobacteria;Alphaproteobacteria;Caulobacterales;Hyphomonadaceae;Hyphomonas;	75.6	29.5	189	82	62	20	107	250866	176885	genus
V1V3 Primer test	Bacteria;Proteobacteria;Alphaproteobacteria;Caulobacterales;Hyphomonadaceae;Litorimonas;	100	29.5	12	7	7	0	5	250941	176940	genus
V1V3 Primer test	Bacteria;Proteobacteria;Alphaproteobacteria;Caulobacterales;Hyphomonadaceae;Maricaulis;	64.3	29.5	38	14	9	5	24	250934	176938	genus
V1V3 Primer test	Bacteria;Proteobacteria;Alphaproteobacteria;Caulobacterales;Hyphomonadaceae;Oceanicaulis;	69.2	29.5	76	13	9	4	63	250935	176938	genus
V1V3 Primer test	Bacteria;Proteobacteria;Alphaproteobacteria;Caulobacterales;Hyphomonadaceae;Ponticaulis;	66.7	29.5	7	3	2	1	4	250945	176945	genus
V1V3 Primer test	Bacteria;Proteobacteria;Alphaproteobacteria;Caulobacterales;Hyphomonadaceae;Robiginitomaculum;	72.2	29.5	28	18	13	5	10	250930	176934	genus
V1V3 Primer test	Bacteria;Proteobacteria;Alphaproteobacteria;Caulobacterales;Hyphomonadaceae;SWB02;	62.1	29.5	121	58	36	22	63	250890	176911	genus
V1V3 Primer test	Bacteria;Proteobacteria;Alphaproteobacteria;Caulobacterales;Hyphomonadaceae;UKL13-1;	100	29.5	11	8	8	0	3	250940	176939	genus
V1V3 Primer test	Bacteria;Proteobacteria;Alphaproteobacteria;Caulobacterales;Hyphomonadaceae;uncultured;	89.2	29.5	194	83	74	9	111	250865	176873	genus
V1V3 Primer test	Bacteria;Proteobacteria;Alphaproteobacteria;Caulobacterales;Parvularculaceae;Amphiplicatus;	89.7	29.5	55	39	35	4	16	250909	176912	genus
V1V3 Primer test	Bacteria;Proteobacteria;Alphaproteobacteria;Caulobacterales;Parvularculaceae;Parvularcula;	100	29.5	22	12	12	0	10	250936	176935	genus
V1V3 Primer test	Bacteria;Proteobacteria;Alphaproteobacteria;Caulobacterales;Parvularculaceae;uncultured;	88.5	29.5	45	26	23	3	19	250922	176924	genus
V1V3 Primer test	Bacteria;Proteobacteria;Alphaproteobacteria;Dongiales;Dongiaceae;Dongia;	81.1	29.5	224	95	77	18	129	250853	176870	genus
V1V3 Primer test	Bacteria;Proteobacteria;Alphaproteobacteria;Elsterales;Elsteraceae;Aliidongia;	100	29.5	2	1	1	0	1	250947	176946	genus
V1V3 Primer test	Bacteria;Proteobacteria;Alphaproteobacteria;Elsterales;Elsteraceae;Elstera;	100	29.5	6	3	3	0	3	250945	176944	genus
V1V3 Primer test	Bacteria;Proteobacteria;Alphaproteobacteria;Elsterales;Elsteraceae;uncultured;	88.9	29.5	41	9	8	1	32	250939	176939	genus
V1V3 Primer test	Bacteria;Proteobacteria;Alphaproteobacteria;Emcibacterales;Emcibacteraceae;Emcibacter;	100	29.5	3	1	1	0	2	250947	176946	genus
V1V3 Primer test	Bacteria;Proteobacteria;Alphaproteobacteria;Holosporales;Holosporaceae;Candidatus Bealeia;	100	29.5	8	3	3	0	5	250945	176944	genus
V1V3 Primer test	Bacteria;Proteobacteria;Alphaproteobacteria;Holosporales;Holosporaceae;Candidatus Gortzia;	100	29.5	4	1	1	0	3	250947	176946	genus
V1V3 Primer test	Bacteria;Proteobacteria;Alphaproteobacteria;Holosporales;Holosporaceae;Holospora;	66.7	29.5	6	3	2	1	3	250945	176945	genus
V1V3 Primer test	Bacteria;Proteobacteria;Alphaproteobacteria;Holosporales;Holosporaceae;uncultured;	84	29.5	49	25	21	4	24	250923	176926	genus
V1V3 Primer test	Bacteria;Proteobacteria;Alphaproteobacteria;Kordiimonadales;Iodidimonadaceae;Iodidimonas;	100	29.5	15	10	10	0	5	250938	176937	genus
V1V3 Primer test	Bacteria;Proteobacteria;Alphaproteobacteria;Kordiimonadales;Kordiimonadaceae;Kordiimonas;	91.5	29.5	101	59	54	5	42	250889	176893	genus
V1V3 Primer test	Bacteria;Proteobacteria;Alphaproteobacteria;Kordiimonadales;Kordiimonadales Incertae Sedis;Eilatimonas;	50	29.5	2	2	1	1	0	250946	176946	genus
V1V3 Primer test	Bacteria;Proteobacteria;Alphaproteobacteria;Kordiimonadales;Temperatibacteraceae;Temperatibacter;	100	29.5	3	1	1	0	2	250947	176946	genus
V1V3 Primer test	Bacteria;Proteobacteria;Alphaproteobacteria;Micavibrionales;Micavibrionaceae;Micavibrio;	100	29.5	3	2	2	0	1	250946	176945	genus
V1V3 Primer test	Bacteria;Proteobacteria;Alphaproteobacteria;Micavibrionales;Micavibrionaceae;uncultured;	84.5	29.5	144	58	49	9	86	250890	176898	genus
V1V3 Primer test	Bacteria;Proteobacteria;Alphaproteobacteria;Micropepsales;Micropepsaceae;Micropepsis;	100	29.5	7	2	2	0	5	250946	176945	genus
V1V3 Primer test	Bacteria;Proteobacteria;Alphaproteobacteria;Micropepsales;Micropepsaceae;Rhizomicrobium;	100	29.5	7	2	2	0	5	250946	176945	genus
V1V3 Primer test	Bacteria;Proteobacteria;Alphaproteobacteria;Micropepsales;Micropepsaceae;uncultured;	96	29.5	184	101	97	4	83	250847	176850	genus
V1V3 Primer test	Bacteria;Proteobacteria;Alphaproteobacteria;Paracaedibacterales;Paracaedibacteraceae;Candidatus Captivus;	100	29.5	19	11	11	0	8	250937	176936	genus
V1V3 Primer test	Bacteria;Proteobacteria;Alphaproteobacteria;Paracaedibacterales;Paracaedibacteraceae;Candidatus Finniella;	62.5	29.5	13	8	5	3	5	250940	176942	genus
V1V3 Primer test	Bacteria;Proteobacteria;Alphaproteobacteria;Paracaedibacterales;Paracaedibacteraceae;Candidatus Odyssella;	100	29.5	3	2	2	0	1	250946	176945	genus
V1V3 Primer test	Bacteria;Proteobacteria;Alphaproteobacteria;Paracaedibacterales;Paracaedibacteraceae;Candidatus Paracaedibacter;	88.9	29.5	40	27	24	3	13	250921	176923	genus
V1V3 Primer test	Bacteria;Proteobacteria;Alphaproteobacteria;Paracaedibacterales;Paracaedibacteraceae;uncultured;	93	29.5	76	43	40	3	33	250905	176907	genus
V1V3 Primer test	Bacteria;Proteobacteria;Alphaproteobacteria;Parvibaculales;Parvibaculaceae;Candidatus Phaeomarinobacter;	100	29.5	2	2	2	0	0	250946	176945	genus
V1V3 Primer test	Bacteria;Proteobacteria;Alphaproteobacteria;Parvibaculales;Parvibaculaceae;Mf105b01;	80	29.5	37	5	4	1	32	250943	176943	genus
V1V3 Primer test	Bacteria;Proteobacteria;Alphaproteobacteria;Parvibaculales;Parvibaculaceae;Parvibaculum;	88.9	29.5	71	36	32	4	35	250912	176915	genus
V1V3 Primer test	Bacteria;Proteobacteria;Alphaproteobacteria;Parvibaculales;Parvibaculaceae;Pyruvatibacter;	100	29.5	1	1	1	0	0	250947	176946	genus
V1V3 Primer test	Bacteria;Proteobacteria;Alphaproteobacteria;Parvibaculales;Parvibaculaceae;Rhodoligotrophos;	100	29.5	6	2	2	0	4	250946	176945	genus
V1V3 Primer test	Bacteria;Proteobacteria;Alphaproteobacteria;Parvibaculales;Parvibaculaceae;Tepidicaulis;	100	29.5	5	3	3	0	2	250945	176944	genus
V1V3 Primer test	Bacteria;Proteobacteria;Alphaproteobacteria;Parvibaculales;Parvibaculaceae;uncultured;	100	29.5	20	7	7	0	13	250941	176940	genus
V1V3 Primer test	Bacteria;Proteobacteria;Alphaproteobacteria;Puniceispirillales;Puniceispirillales Incertae Sedis;Constrictibacter;	77.8	29.5	20	9	7	2	11	250939	176940	genus
V1V3 Primer test	Bacteria;Proteobacteria;Alphaproteobacteria;Puniceispirillales;SAR116 clade;Candidatus Puniceispirillum;	65	29.5	25	20	13	7	5	250928	176934	genus
V1V3 Primer test	Bacteria;Proteobacteria;Alphaproteobacteria;Reyranellales;Reyranellaceae;Reyranella;	87.1	29.5	247	116	101	15	131	250832	176846	genus
V1V3 Primer test	Bacteria;Proteobacteria;Alphaproteobacteria;Reyranellales;Reyranellaceae;uncultured;	92	29.5	59	25	23	2	34	250923	176924	genus
V1V3 Primer test	Bacteria;Proteobacteria;Alphaproteobacteria;Rhizobiales;Beijerinckiaceae;1174-901-12;	100	29.5	65	19	19	0	46	250929	176928	genus
V1V3 Primer test	Bacteria;Proteobacteria;Alphaproteobacteria;Rhizobiales;Beijerinckiaceae;28-YEA-48;	66.7	29.5	4	3	2	1	1	250945	176945	genus
V1V3 Primer test	Bacteria;Proteobacteria;Alphaproteobacteria;Rhizobiales;Beijerinckiaceae;alphaI cluster;	93.5	29.5	96	62	58	4	34	250886	176889	genus
V1V3 Primer test	Bacteria;Proteobacteria;Alphaproteobacteria;Rhizobiales;Beijerinckiaceae;Beijerinckia;	23.1	29.5	27	13	3	10	14	250935	176944	genus
V1V3 Primer test	Bacteria;Proteobacteria;Alphaproteobacteria;Rhizobiales;Beijerinckiaceae;Bosea;	84.3	29.5	214	89	75	14	125	250859	176872	genus
V1V3 Primer test	Bacteria;Proteobacteria;Alphaproteobacteria;Rhizobiales;Beijerinckiaceae;Camelimonas;	80	29.5	12	5	4	1	7	250943	176943	genus
V1V3 Primer test	Bacteria;Proteobacteria;Alphaproteobacteria;Rhizobiales;Beijerinckiaceae;Chelatococcus;	87.5	29.5	41	16	14	2	25	250932	176933	genus
V1V3 Primer test	Bacteria;Proteobacteria;Alphaproteobacteria;Rhizobiales;Beijerinckiaceae;FFCH5858;	100	29.5	6	1	1	0	5	250947	176946	genus
V1V3 Primer test	Bacteria;Proteobacteria;Alphaproteobacteria;Rhizobiales;Beijerinckiaceae;FukuN57;	77.8	29.5	17	9	7	2	8	250939	176940	genus
V1V3 Primer test	Bacteria;Proteobacteria;Alphaproteobacteria;Rhizobiales;Beijerinckiaceae;Methylobacterium;	85.2	29.5	1109	454	387	67	655	250494	176560	genus
V1V3 Primer test	Bacteria;Proteobacteria;Alphaproteobacteria;Rhizobiales;Beijerinckiaceae;Methylocapsa;	66.7	29.5	16	6	4	2	10	250942	176943	genus
V1V3 Primer test	Bacteria;Proteobacteria;Alphaproteobacteria;Rhizobiales;Beijerinckiaceae;Methylocella;	93.3	29.5	29	15	14	1	14	250933	176933	genus
V1V3 Primer test	Bacteria;Proteobacteria;Alphaproteobacteria;Rhizobiales;Beijerinckiaceae;Methylocystis;	89.8	29.5	158	59	53	6	99	250889	176894	genus
V1V3 Primer test	Bacteria;Proteobacteria;Alphaproteobacteria;Rhizobiales;Beijerinckiaceae;Methyloferula;	100	29.5	6	2	2	0	4	250946	176945	genus
V1V3 Primer test	Bacteria;Proteobacteria;Alphaproteobacteria;Rhizobiales;Beijerinckiaceae;Methylorosula;	55.6	29.5	45	18	10	8	27	250930	176937	genus
V1V3 Primer test	Bacteria;Proteobacteria;Alphaproteobacteria;Rhizobiales;Beijerinckiaceae;Methylosinus;	94.9	29.5	63	39	37	2	24	250909	176910	genus
V1V3 Primer test	Bacteria;Proteobacteria;Alphaproteobacteria;Rhizobiales;Beijerinckiaceae;Methylovirgula;	88.9	29.5	19	9	8	1	10	250939	176939	genus
V1V3 Primer test	Bacteria;Proteobacteria;Alphaproteobacteria;Rhizobiales;Beijerinckiaceae;Microvirga;	86	29.5	247	93	80	13	154	250855	176867	genus
V1V3 Primer test	Bacteria;Proteobacteria;Alphaproteobacteria;Rhizobiales;Beijerinckiaceae;Neo-b11;	100	29.5	3	2	2	0	1	250946	176945	genus
V1V3 Primer test	Bacteria;Proteobacteria;Alphaproteobacteria;Rhizobiales;Beijerinckiaceae;Pseudochelatococcus;	95.1	29.5	65	61	58	3	4	250887	176889	genus
V1V3 Primer test	Bacteria;Proteobacteria;Alphaproteobacteria;Rhizobiales;Beijerinckiaceae;Psychroglaciecola;	100	29.5	23	12	12	0	11	250936	176935	genus
V1V3 Primer test	Bacteria;Proteobacteria;Alphaproteobacteria;Rhizobiales;Beijerinckiaceae;Qingshengfania;	100	29.5	3	2	2	0	1	250946	176945	genus
V1V3 Primer test	Bacteria;Proteobacteria;Alphaproteobacteria;Rhizobiales;Beijerinckiaceae;Rhodoblastus;	100	29.5	21	4	4	0	17	250944	176943	genus
V1V3 Primer test	Bacteria;Proteobacteria;Alphaproteobacteria;Rhizobiales;Beijerinckiaceae;Roseiarcus;	85.7	29.5	68	28	24	4	40	250920	176923	genus
V1V3 Primer test	Bacteria;Proteobacteria;Alphaproteobacteria;Rhizobiales;Beijerinckiaceae;Salinarimonas;	93.8	29.5	26	16	15	1	10	250932	176932	genus
V1V3 Primer test	Bacteria;Proteobacteria;Alphaproteobacteria;Rhizobiales;Beijerinckiaceae;uncultured;	86.7	29.5	247	135	117	18	112	250813	176830	genus
V1V3 Primer test	Bacteria;Proteobacteria;Alphaproteobacteria;Rhizobiales;Devosiaceae;Arsenicitalea;	92.9	29.5	29	14	13	1	15	250934	176934	genus
V1V3 Primer test	Bacteria;Proteobacteria;Alphaproteobacteria;Rhizobiales;Devosiaceae;Cucumibacter;	100	29.5	4	2	2	0	2	250946	176945	genus
V1V3 Primer test	Bacteria;Proteobacteria;Alphaproteobacteria;Rhizobiales;Devosiaceae;Devosia;	92.9	29.5	766	397	369	28	369	250551	176578	genus
V1V3 Primer test	Bacteria;Proteobacteria;Alphaproteobacteria;Rhizobiales;Devosiaceae;Maritalea;	100	29.5	13	2	2	0	11	250946	176945	genus
V1V3 Primer test	Bacteria;Proteobacteria;Alphaproteobacteria;Rhizobiales;Devosiaceae;Methyloterrigena;	100	29.5	4	3	3	0	1	250945	176944	genus
V1V3 Primer test	Bacteria;Proteobacteria;Alphaproteobacteria;Rhizobiales;Devosiaceae;Paradevosia;	100	29.5	6	3	3	0	3	250945	176944	genus
V1V3 Primer test	Bacteria;Proteobacteria;Alphaproteobacteria;Rhizobiales;Devosiaceae;Pelagibacterium;	81.8	29.5	63	22	18	4	41	250926	176929	genus
V1V3 Primer test	Bacteria;Proteobacteria;Alphaproteobacteria;Rhizobiales;Devosiaceae;uncultured;	92.1	29.5	103	63	58	5	40	250885	176889	genus
V1V3 Primer test	Bacteria;Proteobacteria;Alphaproteobacteria;Rhizobiales;Devosiaceae;Youhaiella;	66.7	29.5	4	3	2	1	1	250945	176945	genus
V1V3 Primer test	Bacteria;Proteobacteria;Alphaproteobacteria;Rhizobiales;Hyphomicrobiaceae;Filomicrobium;	91.7	29.5	88	36	33	3	52	250912	176914	genus
V1V3 Primer test	Bacteria;Proteobacteria;Alphaproteobacteria;Rhizobiales;Hyphomicrobiaceae;Hyphomicrobium;	87.2	29.5	583	329	287	42	254	250619	176660	genus
V1V3 Primer test	Bacteria;Proteobacteria;Alphaproteobacteria;Rhizobiales;Hyphomicrobiaceae;Pedomicrobium;	89.9	29.5	279	148	133	15	131	250800	176814	genus
V1V3 Primer test	Bacteria;Proteobacteria;Alphaproteobacteria;Rhizobiales;Hyphomicrobiaceae;uncultured;	88.4	29.5	119	86	76	10	33	250862	176871	genus
V1V3 Primer test	Bacteria;Proteobacteria;Alphaproteobacteria;Rhizobiales;Kaistiaceae;Kaistia;	69.6	29.5	42	23	16	7	19	250925	176931	genus
V1V3 Primer test	Bacteria;Proteobacteria;Alphaproteobacteria;Rhizobiales;Labraceae;Labrys;	91.1	29.5	69	45	41	4	24	250903	176906	genus
V1V3 Primer test	Bacteria;Proteobacteria;Alphaproteobacteria;Rhizobiales;Lutibaculaceae;Lutibaculum;	100	29.5	4	2	2	0	2	250946	176945	genus
V1V3 Primer test	Bacteria;Proteobacteria;Alphaproteobacteria;Rhizobiales;Methyloligellaceae;Methyloceanibacter;	92.5	29.5	81	40	37	3	41	250908	176910	genus
V1V3 Primer test	Bacteria;Proteobacteria;Alphaproteobacteria;Rhizobiales;Methyloligellaceae;Methyloligella;	100	29.5	5	5	5	0	0	250943	176942	genus
V1V3 Primer test	Bacteria;Proteobacteria;Alphaproteobacteria;Rhizobiales;Methyloligellaceae;Rhodobium;	100	29.5	6	1	1	0	5	250947	176946	genus
V1V3 Primer test	Bacteria;Proteobacteria;Alphaproteobacteria;Rhizobiales;Methyloligellaceae;uncultured;	84.5	29.5	292	142	120	22	150	250806	176827	genus
V1V3 Primer test	Bacteria;Proteobacteria;Alphaproteobacteria;Rhizobiales;Methylopilaceae;Albibacter;	100	29.5	2	1	1	0	1	250947	176946	genus
V1V3 Primer test	Bacteria;Proteobacteria;Alphaproteobacteria;Rhizobiales;Methylopilaceae;Hansschlegelia;	100	29.5	10	6	6	0	4	250942	176941	genus
V1V3 Primer test	Bacteria;Proteobacteria;Alphaproteobacteria;Rhizobiales;Methylopilaceae;Methylopila;	100	29.5	12	6	6	0	6	250942	176941	genus
V1V3 Primer test	Bacteria;Proteobacteria;Alphaproteobacteria;Rhizobiales;Methylopilaceae;uncultured;	100	29.5	2	1	1	0	1	250947	176946	genus
V1V3 Primer test	Bacteria;Proteobacteria;Alphaproteobacteria;Rhizobiales;Pleomorphomonadaceae;Ancalomicrobium;	100	29.5	8	2	2	0	6	250946	176945	genus
V1V3 Primer test	Bacteria;Proteobacteria;Alphaproteobacteria;Rhizobiales;Pleomorphomonadaceae;Chthonobacter;	100	29.5	28	8	8	0	20	250940	176939	genus
V1V3 Primer test	Bacteria;Proteobacteria;Alphaproteobacteria;Rhizobiales;Pleomorphomonadaceae;Hartmannibacter;	100	29.5	3	1	1	0	2	250947	176946	genus
V1V3 Primer test	Bacteria;Proteobacteria;Alphaproteobacteria;Rhizobiales;Pleomorphomonadaceae;Pleomorphomonas;	86.7	29.5	31	15	13	2	16	250933	176934	genus
V1V3 Primer test	Bacteria;Proteobacteria;Alphaproteobacteria;Rhizobiales;Pleomorphomonadaceae;Prosthecomicrobium;	100	29.5	15	6	6	0	9	250942	176941	genus
V1V3 Primer test	Bacteria;Proteobacteria;Alphaproteobacteria;Rhizobiales;Pleomorphomonadaceae;uncultured;	66.7	29.5	23	6	4	2	17	250942	176943	genus
V1V3 Primer test	Bacteria;Proteobacteria;Alphaproteobacteria;Rhizobiales;Rhizobiaceae;Ahrensia;	75	29.5	20	4	3	1	16	250944	176944	genus
V1V3 Primer test	Bacteria;Proteobacteria;Alphaproteobacteria;Rhizobiales;Rhizobiaceae;Aliihoeflea;	85.7	29.5	14	7	6	1	7	250941	176941	genus
V1V3 Primer test	Bacteria;Proteobacteria;Alphaproteobacteria;Rhizobiales;Rhizobiaceae;Allorhizobium-Neorhizobium-Pararhizobium-Rhizobium;	82.8	29.5	3577	1180	977	203	2397	249768	175970	genus
V1V3 Primer test	Bacteria;Proteobacteria;Alphaproteobacteria;Rhizobiales;Rhizobiaceae;Aminobacter;	89	29.5	192	73	65	8	119	250875	176882	genus
V1V3 Primer test	Bacteria;Proteobacteria;Alphaproteobacteria;Rhizobiales;Rhizobiaceae;Aquamicrobium;	95.5	29.5	116	44	42	2	72	250904	176905	genus
V1V3 Primer test	Bacteria;Proteobacteria;Alphaproteobacteria;Rhizobiales;Rhizobiaceae;Aurantimonas;	100	29.5	25	10	10	0	15	250938	176937	genus
V1V3 Primer test	Bacteria;Proteobacteria;Alphaproteobacteria;Rhizobiales;Rhizobiaceae;Aureimonas;	93	29.5	122	43	40	3	79	250905	176907	genus
V1V3 Primer test	Bacteria;Proteobacteria;Alphaproteobacteria;Rhizobiales;Rhizobiaceae;Bartonella;	83.5	29.5	279	109	91	18	170	250839	176856	genus
V1V3 Primer test	Bacteria;Proteobacteria;Alphaproteobacteria;Rhizobiales;Rhizobiaceae;Brucella;	100	29.5	105	49	49	0	56	250899	176898	genus
V1V3 Primer test	Bacteria;Proteobacteria;Alphaproteobacteria;Rhizobiales;Rhizobiaceae;Candidatus Hodgkinia;	75	29.5	98	16	12	4	82	250932	176935	genus
V1V3 Primer test	Bacteria;Proteobacteria;Alphaproteobacteria;Rhizobiales;Rhizobiaceae;Candidatus Liberibacter;	81.3	29.5	26	16	13	3	10	250932	176934	genus
V1V3 Primer test	Bacteria;Proteobacteria;Alphaproteobacteria;Rhizobiales;Rhizobiaceae;Candidatus Tokpelaia;	100	29.5	2	2	2	0	0	250946	176945	genus
V1V3 Primer test	Bacteria;Proteobacteria;Alphaproteobacteria;Rhizobiales;Rhizobiaceae;Chelativorans;	80	29.5	38	15	12	3	23	250933	176935	genus
V1V3 Primer test	Bacteria;Proteobacteria;Alphaproteobacteria;Rhizobiales;Rhizobiaceae;Ciceribacter;	90	29.5	27	10	9	1	17	250938	176938	genus
V1V3 Primer test	Bacteria;Proteobacteria;Alphaproteobacteria;Rhizobiales;Rhizobiaceae;Cohaesibacter;	72.2	29.5	55	18	13	5	37	250930	176934	genus
V1V3 Primer test	Bacteria;Proteobacteria;Alphaproteobacteria;Rhizobiales;Rhizobiaceae;Corticibacterium;	100	29.5	2	1	1	0	1	250947	176946	genus
V1V3 Primer test	Bacteria;Proteobacteria;Alphaproteobacteria;Rhizobiales;Rhizobiaceae;Daeguia;	100	29.5	2	1	1	0	1	250947	176946	genus
V1V3 Primer test	Bacteria;Proteobacteria;Alphaproteobacteria;Rhizobiales;Rhizobiaceae;Ensifer;	80.6	29.5	822	155	125	30	667	250793	176822	genus
V1V3 Primer test	Bacteria;Proteobacteria;Alphaproteobacteria;Rhizobiales;Rhizobiaceae;Falsochrobactrum;	80	29.5	30	10	8	2	20	250938	176939	genus
V1V3 Primer test	Bacteria;Proteobacteria;Alphaproteobacteria;Rhizobiales;Rhizobiaceae;Fulvimarina;	100	29.5	10	7	7	0	3	250941	176940	genus
V1V3 Primer test	Bacteria;Proteobacteria;Alphaproteobacteria;Rhizobiales;Rhizobiaceae;Hoeflea;	93.3	29.5	66	15	14	1	51	250933	176933	genus
V1V3 Primer test	Bacteria;Proteobacteria;Alphaproteobacteria;Rhizobiales;Rhizobiaceae;Jiella;	100	29.5	4	1	1	0	3	250947	176946	genus
V1V3 Primer test	Bacteria;Proteobacteria;Alphaproteobacteria;Rhizobiales;Rhizobiaceae;Lentilitoribacter;	90	29.5	14	10	9	1	4	250938	176938	genus
V1V3 Primer test	Bacteria;Proteobacteria;Alphaproteobacteria;Rhizobiales;Rhizobiaceae;Martelella;	90	29.5	35	20	18	2	15	250928	176929	genus
V1V3 Primer test	Bacteria;Proteobacteria;Alphaproteobacteria;Rhizobiales;Rhizobiaceae;Mesorhizobium;	86.4	29.5	1255	391	338	53	864	250557	176609	genus
V1V3 Primer test	Bacteria;Proteobacteria;Alphaproteobacteria;Rhizobiales;Rhizobiaceae;Neorhizobium;	86.7	29.5	73	15	13	2	58	250933	176934	genus
V1V3 Primer test	Bacteria;Proteobacteria;Alphaproteobacteria;Rhizobiales;Rhizobiaceae;Nitratireductor;	79.1	29.5	167	67	53	14	100	250881	176894	genus
V1V3 Primer test	Bacteria;Proteobacteria;Alphaproteobacteria;Rhizobiales;Rhizobiaceae;Ochrobactrum;	89.4	29.5	814	282	252	30	532	250666	176695	genus
V1V3 Primer test	Bacteria;Proteobacteria;Alphaproteobacteria;Rhizobiales;Rhizobiaceae;Oricola;	100	29.5	8	3	3	0	5	250945	176944	genus
V1V3 Primer test	Bacteria;Proteobacteria;Alphaproteobacteria;Rhizobiales;Rhizobiaceae;Paenochrobactrum;	45.5	29.5	19	11	5	6	8	250937	176942	genus
V1V3 Primer test	Bacteria;Proteobacteria;Alphaproteobacteria;Rhizobiales;Rhizobiaceae;Paramesorhizobium;	100	29.5	10	4	4	0	6	250944	176943	genus
V1V3 Primer test	Bacteria;Proteobacteria;Alphaproteobacteria;Rhizobiales;Rhizobiaceae;Phyllobacterium;	84.4	29.5	301	167	141	26	134	250781	176806	genus
V1V3 Primer test	Bacteria;Proteobacteria;Alphaproteobacteria;Rhizobiales;Rhizobiaceae;Pseudahrensia;	82.4	29.5	72	34	28	6	38	250914	176919	genus
V1V3 Primer test	Bacteria;Proteobacteria;Alphaproteobacteria;Rhizobiales;Rhizobiaceae;Pseudaminobacter;	76.9	29.5	109	13	10	3	96	250935	176937	genus
V1V3 Primer test	Bacteria;Proteobacteria;Alphaproteobacteria;Rhizobiales;Rhizobiaceae;Pseudochrobactrum;	78.8	29.5	72	33	26	7	39	250915	176921	genus
V1V3 Primer test	Bacteria;Proteobacteria;Alphaproteobacteria;Rhizobiales;Rhizobiaceae;Pseudohoeflea;	100	29.5	14	2	2	0	12	250946	176945	genus
V1V3 Primer test	Bacteria;Proteobacteria;Alphaproteobacteria;Rhizobiales;Rhizobiaceae;Pseudorhizobium;	92.9	29.5	20	14	13	1	6	250934	176934	genus
V1V3 Primer test	Bacteria;Proteobacteria;Alphaproteobacteria;Rhizobiales;Rhizobiaceae;Roseitalea;	50	29.5	18	2	1	1	16	250946	176946	genus
V1V3 Primer test	Bacteria;Proteobacteria;Alphaproteobacteria;Rhizobiales;Rhizobiaceae;Shinella;	86.5	29.5	201	89	77	12	112	250859	176870	genus
V1V3 Primer test	Bacteria;Proteobacteria;Alphaproteobacteria;Rhizobiales;Rhizobiaceae;Tianweitania;	100	29.5	4	2	2	0	2	250946	176945	genus
V1V3 Primer test	Bacteria;Proteobacteria;Alphaproteobacteria;Rhizobiales;Rhizobiaceae;uncultured;	84.3	29.5	316	83	70	13	233	250865	176877	genus
V1V3 Primer test	Bacteria;Proteobacteria;Alphaproteobacteria;Rhizobiales;Rhizobiales Incertae Sedis;Alsobacter;	50	29.5	10	4	2	2	6	250944	176945	genus
V1V3 Primer test	Bacteria;Proteobacteria;Alphaproteobacteria;Rhizobiales;Rhizobiales Incertae Sedis;Anderseniella;	100	29.5	23	11	11	0	12	250937	176936	genus
V1V3 Primer test	Bacteria;Proteobacteria;Alphaproteobacteria;Rhizobiales;Rhizobiales Incertae Sedis;Bauldia;	85.7	29.5	127	63	54	9	64	250885	176893	genus
V1V3 Primer test	Bacteria;Proteobacteria;Alphaproteobacteria;Rhizobiales;Rhizobiales Incertae Sedis;Dichotomicrobium;	75	29.5	137	8	6	2	129	250940	176941	genus
V1V3 Primer test	Bacteria;Proteobacteria;Alphaproteobacteria;Rhizobiales;Rhizobiales Incertae Sedis;Nordella;	79.3	29.5	69	29	23	6	40	250919	176924	genus
V1V3 Primer test	Bacteria;Proteobacteria;Alphaproteobacteria;Rhizobiales;Rhizobiales Incertae Sedis;Phreatobacter;	85.3	29.5	111	68	58	10	43	250880	176889	genus
V1V3 Primer test	Bacteria;Proteobacteria;Alphaproteobacteria;Rhizobiales;Rhizobiales Incertae Sedis;uncultured;	92.6	29.5	195	122	113	9	73	250826	176834	genus
V1V3 Primer test	Bacteria;Proteobacteria;Alphaproteobacteria;Rhizobiales;Rhodobiaceae;Afifella;	95.8	29.5	35	24	23	1	11	250924	176924	genus
V1V3 Primer test	Bacteria;Proteobacteria;Alphaproteobacteria;Rhizobiales;Rhodobiaceae;Amorphus;	100	29.5	7	3	3	0	4	250945	176944	genus
V1V3 Primer test	Bacteria;Proteobacteria;Alphaproteobacteria;Rhizobiales;Rhodobiaceae;Tepidamorphus;	60	29.5	19	5	3	2	14	250943	176944	genus
V1V3 Primer test	Bacteria;Proteobacteria;Alphaproteobacteria;Rhizobiales;Rhodomicrobiaceae;Rhodomicrobium;	94.6	29.5	77	37	35	2	40	250911	176912	genus
V1V3 Primer test	Bacteria;Proteobacteria;Alphaproteobacteria;Rhizobiales;Stappiaceae;Agaricicola;	100	29.5	3	1	1	0	2	250947	176946	genus
V1V3 Primer test	Bacteria;Proteobacteria;Alphaproteobacteria;Rhizobiales;Stappiaceae;Breoghania;	100	29.5	4	1	1	0	3	250947	176946	genus
V1V3 Primer test	Bacteria;Proteobacteria;Alphaproteobacteria;Rhizobiales;Stappiaceae;Labrenzia;	81.8	29.5	119	44	36	8	75	250904	176911	genus
V1V3 Primer test	Bacteria;Proteobacteria;Alphaproteobacteria;Rhizobiales;Stappiaceae;Nesiotobacter;	100	29.5	5	3	3	0	2	250945	176944	genus
V1V3 Primer test	Bacteria;Proteobacteria;Alphaproteobacteria;Rhizobiales;Stappiaceae;Pannonibacter;	70.8	29.5	51	24	17	7	27	250924	176930	genus
V1V3 Primer test	Bacteria;Proteobacteria;Alphaproteobacteria;Rhizobiales;Stappiaceae;Polymorphum;	100	29.5	3	1	1	0	2	250947	176946	genus
V1V3 Primer test	Bacteria;Proteobacteria;Alphaproteobacteria;Rhizobiales;Stappiaceae;Pseudovibrio;	71.9	29.5	99	32	23	9	67	250916	176924	genus
V1V3 Primer test	Bacteria;Proteobacteria;Alphaproteobacteria;Rhizobiales;Stappiaceae;Roseibium;	80	29.5	8	5	4	1	3	250943	176943	genus
V1V3 Primer test	Bacteria;Proteobacteria;Alphaproteobacteria;Rhizobiales;Stappiaceae;Stappia;	100	29.5	49	28	28	0	21	250920	176919	genus
V1V3 Primer test	Bacteria;Proteobacteria;Alphaproteobacteria;Rhizobiales;Stappiaceae;uncultured;	100	29.5	2	2	2	0	0	250946	176945	genus
V1V3 Primer test	Bacteria;Proteobacteria;Alphaproteobacteria;Rhizobiales;Thermopetrobacteraceae;Thermopetrobacter;	50	29.5	12	4	2	2	8	250944	176945	genus
V1V3 Primer test	Bacteria;Proteobacteria;Alphaproteobacteria;Rhizobiales;Xanthobacteraceae;Afipia;	82	29.5	246	100	82	18	146	250848	176865	genus
[truncated: 1,198 more rows]

## Sheet: Family
DATASET S3 In silico PCR evaluation for region-specific primer set of 16S rRNA gene regions V1V3
job_name	taxonomy	coverage	specificity	accessions	eligible	match	mismatch	nodata	outgroup_matchable	outgroup_matched	Rank
V1V3 Primer test	Archaea;Euryarchaeota;Methanobacteria;Methanobacteriales;Methanobacteriaceae;	0.7	29.4	2642	142	1	141	2500	250806	176946	family
V1V3 Primer test	Bacteria;Acidobacteria;Acidobacteriia;Acidobacteriales;Acidobacteriaceae (Subgroup 1);	88.9	29.5	1194	315	280	35	879	250633	176667	family
V1V3 Primer test	Bacteria;Acidobacteria;Acidobacteriia;Acidobacteriales;Koribacteraceae;	88.4	29.5	126	43	38	5	83	250905	176909	family
V1V3 Primer test	Bacteria;Acidobacteria;Acidobacteriia;Acidobacteriales;uncultured;	83.5	29.5	1046	291	243	48	755	250657	176704	family
V1V3 Primer test	Bacteria;Acidobacteria;Acidobacteriia;Solibacterales;Solibacteraceae (Subgroup 3);	65.5	29.5	1717	733	480	253	984	250215	176467	family
V1V3 Primer test	Bacteria;Acidobacteria;Blastocatellia (Subgroup 4);Blastocatellales;Blastocatellaceae;	92.8	29.5	989	528	490	38	461	250420	176457	family
V1V3 Primer test	Bacteria;Acidobacteria;Blastocatellia (Subgroup 4);Chloracidobacteriales;Chloracidobacteriaceae;	100	29.5	12	6	6	0	6	250942	176941	family
V1V3 Primer test	Bacteria;Acidobacteria;Blastocatellia (Subgroup 4);Pyrinomonadales;Pyrinomonadaceae;	75.5	29.5	1059	421	318	103	638	250527	176629	family
V1V3 Primer test	Bacteria;Acidobacteria;Holophagae;Acanthopleuribacterales;Acanthopleuribacteraceae;	91.7	29.5	31	12	11	1	19	250936	176936	family
V1V3 Primer test	Bacteria;Acidobacteria;Holophagae;Holophagales;Holophagaceae;	83.5	29.5	198	103	86	17	95	250845	176861	family
V1V3 Primer test	Bacteria;Acidobacteria;Subgroup 6;Unknown Order;Unknown Family;	64.3	29.5	60	14	9	5	46	250934	176938	family
V1V3 Primer test	Bacteria;Acidobacteria;Thermoanaerobaculia;Thermoanaerobaculales;Thermoanaerobaculaceae;	84.1	29.5	611	378	318	60	233	250570	176629	family
V1V3 Primer test	Bacteria;Actinobacteria;Acidimicrobiia;Acidimicrobiales;Acidimicrobiaceae;	73	29.5	65	37	27	10	28	250911	176920	family
V1V3 Primer test	Bacteria;Actinobacteria;Acidimicrobiia;Acidimicrobiales;Acidimicrobiales Incertae Sedis;	28.6	29.5	11	7	2	5	4	250941	176945	family
V1V3 Primer test	Bacteria;Actinobacteria;Acidimicrobiia;Actinomarinales;Actinomarinaceae;	73.7	29.5	272	171	126	45	101	250777	176821	family
V1V3 Primer test	Bacteria;Actinobacteria;Acidimicrobiia;Actinomarinales;uncultured;	82.4	29.5	502	289	238	51	213	250659	176709	family
V1V3 Primer test	Bacteria;Actinobacteria;Acidimicrobiia;Microtrichales;Iamiaceae;	84.4	29.5	183	64	54	10	119	250884	176893	family
V1V3 Primer test	Bacteria;Actinobacteria;Acidimicrobiia;Microtrichales;Ilumatobacteraceae;	10.4	29.4	639	316	33	283	323	250632	176914	family
V1V3 Primer test	Bacteria;Actinobacteria;Acidimicrobiia;Microtrichales;Microtrichaceae;	72.1	29.5	629	333	240	93	296	250615	176707	family
V1V3 Primer test	Bacteria;Actinobacteria;Acidimicrobiia;Microtrichales;uncultured;	81.5	29.5	308	119	97	22	189	250829	176850	family
V1V3 Primer test	Bacteria;Actinobacteria;Actinobacteria;Actinomycetales;Actinomycetaceae;	79.9	29.5	1483	482	385	97	1001	250466	176562	family
V1V3 Primer test	Bacteria;Actinobacteria;Actinobacteria;Actinomycetales;Actinomycetales Incertae Sedis;	80	29.5	22	5	4	1	17	250943	176943	family
V1V3 Primer test	Bacteria;Actinobacteria;Actinobacteria;Bifidobacteriales;Bifidobacteriaceae;	21	29.4	599	233	49	184	366	250715	176898	family
V1V3 Primer test	Bacteria;Actinobacteria;Actinobacteria;Catenulisporales;Actinospicaceae;	100	29.5	44	3	3	0	41	250945	176944	family
V1V3 Primer test	Bacteria;Actinobacteria;Actinobacteria;Catenulisporales;Catenulisporaceae;	100	29.5	13	2	2	0	11	250946	176945	family
V1V3 Primer test	Bacteria;Actinobacteria;Actinobacteria;Corynebacteriales;Corynebacteriaceae;	83.2	29.5	4822	893	743	150	3929	250055	176204	family
V1V3 Primer test	Bacteria;Actinobacteria;Actinobacteria;Corynebacteriales;Corynebacteriales Incertae Sedis;	100	29.5	6	3	3	0	3	250945	176944	family
V1V3 Primer test	Bacteria;Actinobacteria;Actinobacteria;Corynebacteriales;Dietziaceae;	77.2	29.5	280	57	44	13	223	250891	176903	family
V1V3 Primer test	Bacteria;Actinobacteria;Actinobacteria;Corynebacteriales;Mycobacteriaceae;	83.6	29.5	2651	713	596	117	1938	250235	176351	family
V1V3 Primer test	Bacteria;Actinobacteria;Actinobacteria;Corynebacteriales;Nocardiaceae;	82.9	29.5	3015	468	388	80	2547	250480	176559	family
V1V3 Primer test	Bacteria;Actinobacteria;Actinobacteria;Corynebacteriales;Tsukamurellaceae;	100	29.5	112	16	16	0	96	250932	176931	family
V1V3 Primer test	Bacteria;Actinobacteria;Actinobacteria;Corynebacteriales;uncultured;	100	29.5	4	1	1	0	3	250947	176946	family
V1V3 Primer test	Bacteria;Actinobacteria;Actinobacteria;Frankiales;Acidothermaceae;	72.3	29.5	114	47	34	13	67	250901	176913	family
V1V3 Primer test	Bacteria;Actinobacteria;Actinobacteria;Frankiales;Cryptosporangiaceae;	70.4	29.5	59	27	19	8	32	250921	176928	family
V1V3 Primer test	Bacteria;Actinobacteria;Actinobacteria;Frankiales;Frankiaceae;	70.2	29.5	183	57	40	17	126	250891	176907	family
V1V3 Primer test	Bacteria;Actinobacteria;Actinobacteria;Frankiales;Geodermatophilaceae;	60.2	29.5	385	123	74	49	262	250825	176873	family
V1V3 Primer test	Bacteria;Actinobacteria;Actinobacteria;Frankiales;Nakamurellaceae;	68	29.5	105	25	17	8	80	250923	176930	family
V1V3 Primer test	Bacteria;Actinobacteria;Actinobacteria;Frankiales;Sporichthyaceae;	69.3	29.5	511	251	174	77	260	250697	176773	family
V1V3 Primer test	Bacteria;Actinobacteria;Actinobacteria;Frankiales;uncultured;	74.4	29.5	117	43	32	11	74	250905	176915	family
V1V3 Primer test	Bacteria;Actinobacteria;Actinobacteria;Glycomycetales;Glycomycetaceae;	90	29.5	101	20	18	2	81	250928	176929	family
V1V3 Primer test	Bacteria;Actinobacteria;Actinobacteria;Kineosporiales;Kineosporiaceae;	80	29.5	178	60	48	12	118	250888	176899	family
V1V3 Primer test	Bacteria;Actinobacteria;Actinobacteria;Micrococcales;AKAU3644;	60	29.5	7	5	3	2	2	250943	176944	family
V1V3 Primer test	Bacteria;Actinobacteria;Actinobacteria;Micrococcales;Beutenbergiaceae;	80	29.5	17	5	4	1	12	250943	176943	family
V1V3 Primer test	Bacteria;Actinobacteria;Actinobacteria;Micrococcales;Bogoriellaceae;	100	29.5	83	15	15	0	68	250933	176932	family
V1V3 Primer test	Bacteria;Actinobacteria;Actinobacteria;Micrococcales;Brevibacteriaceae;	83.1	29.5	395	83	69	14	312	250865	176878	family
V1V3 Primer test	Bacteria;Actinobacteria;Actinobacteria;Micrococcales;Cellulomonadaceae;	63.8	29.5	371	116	74	42	255	250832	176873	family
V1V3 Primer test	Bacteria;Actinobacteria;Actinobacteria;Micrococcales;Demequinaceae;	96.7	29.5	95	30	29	1	65	250918	176918	family
V1V3 Primer test	Bacteria;Actinobacteria;Actinobacteria;Micrococcales;Dermabacteraceae;	70	29.5	327	90	63	27	237	250858	176884	family
V1V3 Primer test	Bacteria;Actinobacteria;Actinobacteria;Micrococcales;Dermacoccaceae;	95.7	29.5	105	23	22	1	82	250925	176925	family
V1V3 Primer test	Bacteria;Actinobacteria;Actinobacteria;Micrococcales;Dermatophilaceae;	92.1	29.5	88	38	35	3	50	250910	176912	family
V1V3 Primer test	Bacteria;Actinobacteria;Actinobacteria;Micrococcales;Intrasporangiaceae;	89.8	29.5	721	244	219	25	477	250704	176728	family
V1V3 Primer test	Bacteria;Actinobacteria;Actinobacteria;Micrococcales;Jonesiaceae;	75	29.5	12	4	3	1	8	250944	176944	family
V1V3 Primer test	Bacteria;Actinobacteria;Actinobacteria;Micrococcales;Microbacteriaceae;	84.6	29.5	4341	929	786	143	3412	250019	176161	family
V1V3 Primer test	Bacteria;Actinobacteria;Actinobacteria;Micrococcales;Micrococcaceae;	79.2	29.5	5626	1685	1334	351	3941	249263	175613	family
V1V3 Primer test	Bacteria;Actinobacteria;Actinobacteria;Micrococcales;Micrococcales Incertae Sedis;	80	29.5	36	10	8	2	26	250938	176939	family
V1V3 Primer test	Bacteria;Actinobacteria;Actinobacteria;Micrococcales;Promicromonosporaceae;	80.5	29.5	405	77	62	15	328	250871	176885	family
V1V3 Primer test	Bacteria;Actinobacteria;Actinobacteria;Micrococcales;Rarobacteraceae;	100	29.5	8	2	2	0	6	250946	176945	family
V1V3 Primer test	Bacteria;Actinobacteria;Actinobacteria;Micrococcales;Ruaniaceae;	66.7	29.5	7	3	2	1	4	250945	176945	family
V1V3 Primer test	Bacteria;Actinobacteria;Actinobacteria;Micrococcales;Sanguibacteraceae;	81	29.5	67	21	17	4	46	250927	176930	family
V1V3 Primer test	Bacteria;Actinobacteria;Actinobacteria;Micromonosporales;Micromonosporaceae;	89.1	29.5	2344	458	408	50	1886	250490	176539	family
V1V3 Primer test	Bacteria;Actinobacteria;Actinobacteria;Propionibacteriales;Nocardioidaceae;	87.8	29.5	1629	409	359	50	1220	250539	176588	family
V1V3 Primer test	Bacteria;Actinobacteria;Actinobacteria;Propionibacteriales;Propionibacteriaceae;	7.8	29.4	3802	421	33	388	3381	250527	176914	family
V1V3 Primer test	Bacteria;Actinobacteria;Actinobacteria;Pseudonocardiales;Pseudonocardiaceae;	82.9	29.5	2030	420	348	72	1610	250528	176599	family
V1V3 Primer test	Bacteria;Actinobacteria;Actinobacteria;Streptomycetales;Streptomycetaceae;	82.3	29.6	12866	1490	1227	263	11376	249458	175720	family
V1V3 Primer test	Bacteria;Actinobacteria;Actinobacteria;Streptosporangiales;Nocardiopsaceae;	77.8	29.5	606	99	77	22	507	250849	176870	family
V1V3 Primer test	Bacteria;Actinobacteria;Actinobacteria;Streptosporangiales;Streptosporangiaceae;	85.8	29.5	842	212	182	30	630	250736	176765	family
V1V3 Primer test	Bacteria;Actinobacteria;Actinobacteria;Streptosporangiales;Thermomonosporaceae;	72.3	29.5	511	101	73	28	410	250847	176874	family
V1V3 Primer test	Bacteria;Actinobacteria;Coriobacteriia;Coriobacteriales;Atopobiaceae;	54.4	29.5	241	125	68	57	116	250823	176879	family
V1V3 Primer test	Bacteria;Actinobacteria;Coriobacteriia;Coriobacteriales;Coriobacteriaceae;	78.4	29.5	382	213	167	46	169	250735	176780	family
V1V3 Primer test	Bacteria;Actinobacteria;Coriobacteriia;Coriobacteriales;Coriobacteriales Incertae Sedis;	66.7	29.5	67	27	18	9	40	250921	176929	family
V1V3 Primer test	Bacteria;Actinobacteria;Coriobacteriia;Coriobacteriales;Eggerthellaceae;	88	29.5	397	233	205	28	164	250715	176742	family
V1V3 Primer test	Bacteria;Actinobacteria;Coriobacteriia;Coriobacteriales;uncultured;	87.5	29.5	25	16	14	2	9	250932	176933	family
V1V3 Primer test	Bacteria;Actinobacteria;Nitriliruptoria;Euzebyales;Euzebyaceae;	83.3	29.5	111	30	25	5	81	250918	176922	family
V1V3 Primer test	Bacteria;Actinobacteria;Nitriliruptoria;Nitriliruptorales;Nitriliruptoraceae;	88.6	29.5	68	35	31	4	33	250913	176916	family
V1V3 Primer test	Bacteria;Actinobacteria;Rubrobacteria;Rubrobacterales;Rubrobacteriaceae;	88.9	29.5	269	117	104	13	152	250831	176843	family
V1V3 Primer test	Bacteria;Actinobacteria;Thermoleophilia;Gaiellales;Gaiellaceae;	82.1	29.5	235	84	69	15	151	250864	176878	family
V1V3 Primer test	Bacteria;Actinobacteria;Thermoleophilia;Gaiellales;uncultured;	74.9	29.5	899	311	233	78	588	250637	176714	family
V1V3 Primer test	Bacteria;Actinobacteria;Thermoleophilia;Solirubrobacterales;67-14;	86.9	29.5	353	145	126	19	208	250803	176821	family
V1V3 Primer test	Bacteria;Actinobacteria;Thermoleophilia;Solirubrobacterales;Solirubrobacteraceae;	90.6	29.5	424	202	183	19	222	250746	176764	family
V1V3 Primer test	Bacteria;Actinobacteria;Thermoleophilia;Thermophilales;Thermoleophilaceae;	100	29.5	7	3	3	0	4	250945	176944	family
V1V3 Primer test	Bacteria;Aquificae;Aquificae;Aquificales;Aquificaceae;	80.6	29.5	93	31	25	6	62	250917	176922	family
V1V3 Primer test	Bacteria;Aquificae;Aquificae;Aquificales;Hydrogenobaculaceae;	75	29.5	91	8	6	2	83	250940	176941	family
V1V3 Primer test	Bacteria;Aquificae;Aquificae;Hydrogenothermales;Hydrogenothermaceae;	85.5	29.5	124	69	59	10	55	250879	176888	family
V1V3 Primer test	Bacteria;Aquificae;Desulfurobacteriia;Desulfurobacteriales;Desulfurobacteriaceae;	83.3	29.5	29	12	10	2	17	250936	176937	family
V1V3 Primer test	Bacteria;Armatimonadetes;Armatimonadia;Armatimonadales;Armatimonadaceae;	85.7	29.5	12	7	6	1	5	250941	176941	family
V1V3 Primer test	Bacteria;Armatimonadetes;Chthonomonadetes;Chthonomonadales;Chthonomonadaceae;	75	29.5	32	16	12	4	16	250932	176935	family
V1V3 Primer test	Bacteria;Armatimonadetes;Fimbriimonadia;Fimbriimonadales;Fimbriimonadaceae;	82.6	29.5	165	86	71	15	79	250862	176876	family
V1V3 Primer test	Bacteria;Atribacteria;Caldatribacteriia;Caldatribacteriales;Caldatribacteriaceae;	63.6	29.5	46	22	14	8	24	250926	176933	family
V1V3 Primer test	Bacteria;Bacteroidetes;Bacteroidia;Bacteroidales;3M1PL1-52 termite group;	100	29.5	12	4	4	0	8	250944	176943	family
V1V3 Primer test	Bacteria;Bacteroidetes;Bacteroidia;Bacteroidales;Bacteroidaceae;	83	29.5	5598	1174	974	200	4424	249774	175973	family
V1V3 Primer test	Bacteria;Bacteroidetes;Bacteroidia;Bacteroidales;Bacteroidales BS11 gut group;	90.2	29.5	100	82	74	8	18	250866	176873	family
V1V3 Primer test	Bacteria;Bacteroidetes;Bacteroidia;Bacteroidales;Bacteroidales Incertae Sedis;	100	29.5	3	3	3	0	0	250945	176944	family
V1V3 Primer test	Bacteria;Bacteroidetes;Bacteroidia;Bacteroidales;Bacteroidales RF16 group;	84.9	29.5	140	93	79	14	47	250855	176868	family
V1V3 Primer test	Bacteria;Bacteroidetes;Bacteroidia;Bacteroidales;Bacteroidales UCG-001;	78.4	29.5	153	97	76	21	56	250851	176871	family
V1V3 Primer test	Bacteria;Bacteroidetes;Bacteroidia;Bacteroidales;Bacteroidetes BD2-2;	86	29.5	646	172	148	24	474	250776	176799	family
V1V3 Primer test	Bacteria;Bacteroidetes;Bacteroidia;Bacteroidales;Bacteroidetes vadinHA17;	84.3	29.5	362	134	113	21	228	250814	176834	family
V1V3 Primer test	Bacteria;Bacteroidetes;Bacteroidia;Bacteroidales;Barnesiellaceae;	84.9	29.5	170	53	45	8	117	250895	176902	family
V1V3 Primer test	Bacteria;Bacteroidetes;Bacteroidia;Bacteroidales;CAP-aah99b04;	66.7	29.5	5	3	2	1	2	250945	176945	family
V1V3 Primer test	Bacteria;Bacteroidetes;Bacteroidia;Bacteroidales;COB P4-1 termite group;	100	29.5	11	3	3	0	8	250945	176944	family
V1V3 Primer test	Bacteria;Bacteroidetes;Bacteroidia;Bacteroidales;CR-115;	66.7	29.5	4	3	2	1	1	250945	176945	family
V1V3 Primer test	Bacteria;Bacteroidetes;Bacteroidia;Bacteroidales;Dysgonomonadaceae;	82.9	29.5	989	463	384	79	526	250485	176563	family
V1V3 Primer test	Bacteria;Bacteroidetes;Bacteroidia;Bacteroidales;F082;	86.1	29.5	366	303	261	42	63	250645	176686	family
V1V3 Primer test	Bacteria;Bacteroidetes;Bacteroidia;Bacteroidales;FTLpost3;	83.3	29.5	9	6	5	1	3	250942	176942	family
V1V3 Primer test	Bacteria;Bacteroidetes;Bacteroidia;Bacteroidales;gir-aah93h0;	83.3	29.5	6	6	5	1	0	250942	176942	family
V1V3 Primer test	Bacteria;Bacteroidetes;Bacteroidia;Bacteroidales;GZKB124;	100	29.5	5	2	2	0	3	250946	176945	family
V1V3 Primer test	Bacteria;Bacteroidetes;Bacteroidia;Bacteroidales;Ika33;	100	29.5	6	4	4	0	2	250944	176943	family
V1V3 Primer test	Bacteria;Bacteroidetes;Bacteroidia;Bacteroidales;LKC2.127-25;	100	29.5	8	8	8	0	0	250940	176939	family
V1V3 Primer test	Bacteria;Bacteroidetes;Bacteroidia;Bacteroidales;M2PB4-65 termite group;	90.9	29.5	43	22	20	2	21	250926	176927	family
V1V3 Primer test	Bacteria;Bacteroidetes;Bacteroidia;Bacteroidales;Marinifilaceae;	84.7	29.5	475	144	122	22	331	250804	176825	family
V1V3 Primer test	Bacteria;Bacteroidetes;Bacteroidia;Bacteroidales;Marinilabiliaceae;	80	29.5	615	220	176	44	395	250728	176771	family
V1V3 Primer test	Bacteria;Bacteroidetes;Bacteroidia;Bacteroidales;Marinilabiliaceae;[Cytophaga] xylanolytica group;	71.4	29.5	15	7	5	2	8	250941	176942	family
V1V3 Primer test	Bacteria;Bacteroidetes;Bacteroidia;Bacteroidales;MgMjR-022;	100	29.5	7	5	5	0	2	250943	176942	family
V1V3 Primer test	Bacteria;Bacteroidetes;Bacteroidia;Bacteroidales;ML635J-40 aquatic group;	93.3	29.5	107	30	28	2	77	250918	176919	family
V1V3 Primer test	Bacteria;Bacteroidetes;Bacteroidia;Bacteroidales;Muribaculaceae;	80.2	29.6	3002	1901	1525	376	1101	249047	175422	family
V1V3 Primer test	Bacteria;Bacteroidetes;Bacteroidia;Bacteroidales;p-251-o5;	86.5	29.5	141	104	90	14	37	250844	176857	family
V1V3 Primer test	Bacteria;Bacteroidetes;Bacteroidia;Bacteroidales;p-2534-18B5 gut group;	91.7	29.5	29	24	22	2	5	250924	176925	family
V1V3 Primer test	Bacteria;Bacteroidetes;Bacteroidia;Bacteroidales;Paludibacteraceae;	84.3	29.5	387	166	140	26	221	250782	176807	family
V1V3 Primer test	Bacteria;Bacteroidetes;Bacteroidia;Bacteroidales;PeH15;	100	29.5	13	4	4	0	9	250944	176943	family
V1V3 Primer test	Bacteria;Bacteroidetes;Bacteroidia;Bacteroidales;Porphyromonadaceae;	72.2	29.5	723	223	161	62	500	250725	176786	family
V1V3 Primer test	Bacteria;Bacteroidetes;Bacteroidia;Bacteroidales;Prevotellaceae;	80.1	29.6	7016	4047	3242	805	2969	246901	173705	family
V1V3 Primer test	Bacteria;Bacteroidetes;Bacteroidia;Bacteroidales;Prolixibacteraceae;	83.7	29.5	766	387	324	63	379	250561	176623	family
V1V3 Primer test	Bacteria;Bacteroidetes;Bacteroidia;Bacteroidales;RH-aaj90h05;	100	29.5	3	1	1	0	2	250947	176946	family
V1V3 Primer test	Bacteria;Bacteroidetes;Bacteroidia;Bacteroidales;Rikenellaceae;	86.7	29.6	3501	2026	1756	270	1475	248922	175191	family
V1V3 Primer test	Bacteria;Bacteroidetes;Bacteroidia;Bacteroidales;Rs-E47 termite group;	87.5	29.5	97	64	56	8	33	250884	176891	family
V1V3 Primer test	Bacteria;Bacteroidetes;Bacteroidia;Bacteroidales;Salinivirgaceae;	50	29.5	190	2	1	1	188	250946	176946	family
V1V3 Primer test	Bacteria;Bacteroidetes;Bacteroidia;Bacteroidales;SB-5;	80.7	29.5	413	57	46	11	356	250891	176901	family
V1V3 Primer test	Bacteria;Bacteroidetes;Bacteroidia;Bacteroidales;Tannerellaceae;	74.5	29.5	950	251	187	64	699	250697	176760	family
V1V3 Primer test	Bacteria;Bacteroidetes;Bacteroidia;Bacteroidales;uncultured;	84.6	29.5	74	26	22	4	48	250922	176925	family
V1V3 Primer test	Bacteria;Bacteroidetes;Bacteroidia;Bacteroidales;vadinHA21;	100	29.5	8	1	1	0	7	250947	176946	family
V1V3 Primer test	Bacteria;Bacteroidetes;Bacteroidia;Chitinophagales;37-13;	73.1	29.5	65	26	19	7	39	250922	176928	family
V1V3 Primer test	Bacteria;Bacteroidetes;Bacteroidia;Chitinophagales;Chitinophagaceae;	89.5	29.6	2986	1290	1154	136	1696	249658	175793	family
V1V3 Primer test	Bacteria;Bacteroidetes;Bacteroidia;Chitinophagales;Saprospiraceae;	86.1	29.5	1355	498	429	69	857	250450	176518	family
V1V3 Primer test	Bacteria;Bacteroidetes;Bacteroidia;Chitinophagales;uncultured;	88.3	29.5	371	103	91	12	268	250845	176856	family
V1V3 Primer test	Bacteria;Bacteroidetes;Bacteroidia;Cytophagales;Amoebophilaceae;	64.7	29.5	128	51	33	18	77	250897	176914	family
V1V3 Primer test	Bacteria;Bacteroidetes;Bacteroidia;Cytophagales;Cyclobacteriaceae;	82.9	29.5	992	444	368	76	548	250504	176579	family
V1V3 Primer test	Bacteria;Bacteroidetes;Bacteroidia;Cytophagales;Cytophagaceae;	91.1	29.5	121	56	51	5	65	250892	176896	family
V1V3 Primer test	Bacteria;Bacteroidetes;Bacteroidia;Cytophagales;Flammeovirgaceae;	76	29.5	92	25	19	6	67	250923	176928	family
V1V3 Primer test	Bacteria;Bacteroidetes;Bacteroidia;Cytophagales;Hymenobacteraceae;	85.3	29.5	913	231	197	34	682	250717	176750	family
V1V3 Primer test	Bacteria;Bacteroidetes;Bacteroidia;Cytophagales;Microscillaceae;	84.3	29.5	764	319	269	50	445	250629	176678	family
V1V3 Primer test	Bacteria;Bacteroidetes;Bacteroidia;Cytophagales;MWH-CFBk5;	90.9	29.5	36	22	20	2	14	250926	176927	family
V1V3 Primer test	Bacteria;Bacteroidetes;Bacteroidia;Cytophagales;Spirosomaceae;	85.8	29.5	614	211	181	30	403	250737	176766	family
V1V3 Primer test	Bacteria;Bacteroidetes;Bacteroidia;Cytophagales;uncultured;	100	29.5	4	1	1	0	3	250947	176946	family
V1V3 Primer test	Bacteria;Bacteroidetes;Bacteroidia;Flavobacteriales;Blattabacteriaceae;	40	29.5	206	30	12	18	176	250918	176935	family
V1V3 Primer test	Bacteria;Bacteroidetes;Bacteroidia;Flavobacteriales;Crocinitomicaceae;	84.7	29.5	402	177	150	27	225	250771	176797	family
V1V3 Primer test	Bacteria;Bacteroidetes;Bacteroidia;Flavobacteriales;Cryomorphaceae;	78.8	29.5	453	198	156	42	255	250750	176791	family
V1V3 Primer test	Bacteria;Bacteroidetes;Bacteroidia;Flavobacteriales;Flavobacteriaceae;	82.9	29.7	8544	3296	2733	563	5248	247652	174214	family
V1V3 Primer test	Bacteria;Bacteroidetes;Bacteroidia;Flavobacteriales;Flavobacteriaceae;[Polaribacter] huanghezhanensis;	100	29.5	17	7	7	0	10	250941	176940	family
V1V3 Primer test	Bacteria;Bacteroidetes;Bacteroidia;Flavobacteriales;Flavobacteriales Incertae Sedis;	100	29.5	11	5	5	0	6	250943	176942	family
V1V3 Primer test	Bacteria;Bacteroidetes;Bacteroidia;Flavobacteriales;NS7 marine group;	78.4	29.5	48	37	29	8	11	250911	176918	family
V1V3 Primer test	Bacteria;Bacteroidetes;Bacteroidia;Flavobacteriales;NS9 marine group;	93.6	29.5	554	376	352	24	178	250572	176595	family
V1V3 Primer test	Bacteria;Bacteroidetes;Bacteroidia;Flavobacteriales;Schleiferiaceae;	100	29.5	38	15	15	0	23	250933	176932	family
V1V3 Primer test	Bacteria;Bacteroidetes;Bacteroidia;Flavobacteriales;Weeksellaceae;	84.6	29.5	2064	416	352	64	1648	250532	176595	family
V1V3 Primer test	Bacteria;Bacteroidetes;Bacteroidia;Sphingobacteriales;ADurb.Bin408;	33.3	29.5	7	6	2	4	1	250942	176945	family
V1V3 Primer test	Bacteria;Bacteroidetes;Bacteroidia;Sphingobacteriales;AKYH767;	89.3	29.5	107	56	50	6	51	250892	176897	family
V1V3 Primer test	Bacteria;Bacteroidetes;Bacteroidia;Sphingobacteriales;CMW-169;	100	29.5	7	3	3	0	4	250945	176944	family
V1V3 Primer test	Bacteria;Bacteroidetes;Bacteroidia;Sphingobacteriales;CWT CU03-E12;	100	29.5	6	3	3	0	3	250945	176944	family
V1V3 Primer test	Bacteria;Bacteroidetes;Bacteroidia;Sphingobacteriales;E6aC02;	57.1	29.5	81	14	8	6	67	250934	176939	family
V1V3 Primer test	Bacteria;Bacteroidetes;Bacteroidia;Sphingobacteriales;env.OPS 17;	88.2	29.5	220	93	82	11	127	250855	176865	family
V1V3 Primer test	Bacteria;Bacteroidetes;Bacteroidia;Sphingobacteriales;FFCH9454;	100	29.5	6	3	3	0	3	250945	176944	family
V1V3 Primer test	Bacteria;Bacteroidetes;Bacteroidia;Sphingobacteriales;GWF2-29-10;	100	29.5	5	4	4	0	1	250944	176943	family
V1V3 Primer test	Bacteria;Bacteroidetes;Bacteroidia;Sphingobacteriales;KD1-131;	83.3	29.5	16	6	5	1	10	250942	176942	family
V1V3 Primer test	Bacteria;Bacteroidetes;Bacteroidia;Sphingobacteriales;KD3-93;	81.5	29.5	51	27	22	5	24	250921	176925	family
V1V3 Primer test	Bacteria;Bacteroidetes;Bacteroidia;Sphingobacteriales;Lentimicrobiaceae;	82.4	29.5	503	221	182	39	282	250727	176765	family
V1V3 Primer test	Bacteria;Bacteroidetes;Bacteroidia;Sphingobacteriales;LiUU-11-161;	100	29.5	22	9	9	0	13	250939	176938	family
V1V3 Primer test	Bacteria;Bacteroidetes;Bacteroidia;Sphingobacteriales;NS11-12 marine group;	92.7	29.5	194	109	101	8	85	250839	176846	family
V1V3 Primer test	Bacteria;Bacteroidetes;Bacteroidia;Sphingobacteriales;S15-21;	100	29.5	2	2	2	0	0	250946	176945	family
V1V3 Primer test	Bacteria;Bacteroidetes;Bacteroidia;Sphingobacteriales;S15A-MN91;	66.7	29.5	16	3	2	1	13	250945	176945	family
V1V3 Primer test	Bacteria;Bacteroidetes;Bacteroidia;Sphingobacteriales;s74e-6049;	100	29.5	4	3	3	0	1	250945	176944	family
V1V3 Primer test	Bacteria;Bacteroidetes;Bacteroidia;Sphingobacteriales;Sphingobacteriaceae;	86.1	29.5	1855	662	570	92	1193	250286	176377	family
V1V3 Primer test	Bacteria;Bacteroidetes;Bacteroidia;Sphingobacteriales;ST-12K33;	88.9	29.5	51	18	16	2	33	250930	176931	family
V1V3 Primer test	Bacteria;Bacteroidetes;Bacteroidia;Sphingobacteriales;Z4MB62;	100	29.5	3	2	2	0	1	250946	176945	family
V1V3 Primer test	Bacteria;Bacteroidetes;Ignavibacteria;Ignavibacteriales;BSN166;	100	29.5	6	1	1	0	5	250947	176946	family
V1V3 Primer test	Bacteria;Bacteroidetes;Ignavibacteria;Ignavibacteriales;BSV40;	100	29.5	11	7	7	0	4	250941	176940	family
V1V3 Primer test	Bacteria;Bacteroidetes;Ignavibacteria;Ignavibacteriales;Ignavibacteriaceae;	87	29.5	79	46	40	6	33	250902	176907	family
V1V3 Primer test	Bacteria;Bacteroidetes;Ignavibacteria;Ignavibacteriales;LD-RB-34;	84.2	29.5	20	19	16	3	1	250929	176931	family
V1V3 Primer test	Bacteria;Bacteroidetes;Ignavibacteria;Ignavibacteriales;Melioribacteraceae;	82.7	29.5	76	52	43	9	24	250896	176904	family
V1V3 Primer test	Bacteria;Bacteroidetes;Ignavibacteria;Ignavibacteriales;PHOS-HE36;	92.9	29.5	116	84	78	6	32	250864	176869	family
V1V3 Primer test	Bacteria;Bacteroidetes;Ignavibacteria;Ignavibacteriales;SM1H02;	80	29.5	7	5	4	1	2	250943	176943	family
V1V3 Primer test	Bacteria;Bacteroidetes;Ignavibacteria;Ignavibacteriales;SR-FBR-L83;	63.6	29.5	20	11	7	4	9	250937	176940	family
V1V3 Primer test	Bacteria;Bacteroidetes;Ignavibacteria;Kryptoniales;BSV26;	83.6	29.5	146	73	61	12	73	250875	176886	family
V1V3 Primer test	Bacteria;Bacteroidetes;Ignavibacteria;Kryptoniales;Kryptoniaceae;	20	29.5	8	5	1	4	3	250943	176946	family
V1V3 Primer test	Bacteria;Bacteroidetes;Ignavibacteria;Kryptoniales;MSB-3C8;	90	29.5	13	10	9	1	3	250938	176938	family
V1V3 Primer test	Bacteria;Bacteroidetes;Rhodothermia;Balneolales;Balneolaceae;	96.9	29.5	368	226	219	7	142	250722	176728	family
V1V3 Primer test	Bacteria;Bacteroidetes;Rhodothermia;Rhodothermales;Rhodothermaceae;	77.3	29.5	2476	185	143	42	2291	250763	176804	family
V1V3 Primer test	Bacteria;Caldiserica;Caldisericia;Caldisericales;TTA-B15;	100	29.5	3	1	1	0	2	250947	176946	family
V1V3 Primer test	Bacteria;Calditrichaeota;Calditrichia;Calditrichales;Calditrichaceae;	82.4	29.5	275	91	75	16	184	250857	176872	family
V1V3 Primer test	Bacteria;Calescamantes;Calescibacteriia;Calescibacteriales;Calescibacteriaceae;	50	29.5	3	2	1	1	1	250946	176946	family
V1V3 Primer test	Bacteria;Chloroflexi;Anaerolineae;Anaerolineales;Anaerolineaceae;	80.3	29.5	2327	899	722	177	1428	250049	176225	family
V1V3 Primer test	Bacteria;Chloroflexi;Anaerolineae;Ardenticatenales;Ardenticatenaceae;	96.6	29.5	56	29	28	1	27	250919	176919	family
V1V3 Primer test	Bacteria;Chloroflexi;Anaerolineae;Ardenticatenales;uncultured;	86	29.5	542	265	228	37	277	250683	176719	family
V1V3 Primer test	Bacteria;Chloroflexi;Anaerolineae;Caldilineales;Caldilineaceae;	85.9	29.5	306	149	128	21	157	250799	176819	family
V1V3 Primer test	Bacteria;Chloroflexi;Anaerolineae;SBR1031;A4b;	83.9	29.5	564	211	177	34	353	250737	176770	family
V1V3 Primer test	Bacteria;Chloroflexi;Anaerolineae;Thermoflexales;Thermoflexaceae;	61.1	29.5	48	18	11	7	30	250930	176936	family
V1V3 Primer test	Bacteria;Chloroflexi;Chloroflexia;Chloroflexales;Chloroflexaceae;	86.5	29.5	195	37	32	5	158	250911	176915	family
V1V3 Primer test	Bacteria;Chloroflexi;Chloroflexia;Chloroflexales;Herpetosiphonaceae;	100	29.5	16	8	8	0	8	250940	176939	family
V1V3 Primer test	Bacteria;Chloroflexi;Chloroflexia;Chloroflexales;Roseiflexaceae;	76.1	29.5	190	67	51	16	123	250881	176896	family
V1V3 Primer test	Bacteria;Chloroflexi;Chloroflexia;Kallotenuales;AKIW781;	90.9	29.5	42	22	20	2	20	250926	176927	family
V1V3 Primer test	Bacteria;Chloroflexi;Chloroflexia;Kallotenuales;Kallotenuaceae;	100	29.5	5	3	3	0	2	250945	176944	family
V1V3 Primer test	Bacteria;Chloroflexi;Chloroflexia;Thermobaculales;Thermobaculaceae;	87.5	29.5	11	8	7	1	3	250940	176940	family
V1V3 Primer test	Bacteria;Chloroflexi;Chloroflexia;Thermomicrobiales;AKYG1722;	85	29.5	43	20	17	3	23	250928	176930	family
V1V3 Primer test	Bacteria;Chloroflexi;Chloroflexia;Thermomicrobiales;JG30-KF-CM45;	94.1	29.5	132	51	48	3	81	250897	176899	family
V1V3 Primer test	Bacteria;Chloroflexi;Chloroflexia;Thermomicrobiales;Thermomicrobiaceae;	100	29.5	41	16	16	0	25	250932	176931	family
V1V3 Primer test	Bacteria;Chloroflexi;Dehalococcoidia;Dehalococcoidales;Dehalococcoidaceae;	95.8	29.5	40	24	23	1	16	250924	176924	family
V1V3 Primer test	Bacteria;Chloroflexi;Dehalococcoidia;Dehalococcoidales;Dehalococcoidales Incertae Sedis;	60	29.5	7	5	3	2	2	250943	176944	family
V1V3 Primer test	Bacteria;Chloroflexi;Dehalococcoidia;Dehalococcoidales;uncultured;	50	29.5	29	8	4	4	21	250940	176943	family
V1V3 Primer test	Bacteria;Chloroflexi;Dehalococcoidia;GIF9;AB-539-J10;	76.3	29.5	86	38	29	9	48	250910	176918	family
V1V3 Primer test	Bacteria;Chloroflexi;Ktedonobacteria;Ktedonobacterales;JG30-KF-AS9;	100	29.5	23	11	11	0	12	250937	176936	family
V1V3 Primer test	Bacteria;Chloroflexi;Ktedonobacteria;Ktedonobacterales;Ktedonobacteraceae;	70.1	29.5	359	167	117	50	192	250781	176830	family
V1V3 Primer test	Bacteria;Chrysiogenetes;Chrysiogenetes;Chrysiogenales;Chrysiogenaceae;	80	29.5	10	5	4	1	5	250943	176943	family
V1V3 Primer test	Bacteria;Cloacimonetes;Cloacimonadia;Cloacimonadales;Cloacimonadaceae;	74.2	29.5	170	31	23	8	139	250917	176924	family
V1V3 Primer test	Bacteria;Cloacimonetes;Cloacimonadia;Cloacimonadales;CW-1 termite group;	100	29.5	9	1	1	0	8	250947	176946	family
V1V3 Primer test	Bacteria;Cloacimonetes;Cloacimonadia;Cloacimonadales;GZKB75;	50	29.5	8	4	2	2	4	250944	176945	family
V1V3 Primer test	Bacteria;Cloacimonetes;Cloacimonadia;Cloacimonadales;LK-44f;	100	29.5	10	1	1	0	9	250947	176946	family
V1V3 Primer test	Bacteria;Cloacimonetes;Cloacimonadia;Cloacimonadales;MSBL8;	80	29.5	26	10	8	2	16	250938	176939	family
V1V3 Primer test	Bacteria;Cloacimonetes;Cloacimonadia;Cloacimonadales;NK-L14;	100	29.5	4	3	3	0	1	250945	176944	family
V1V3 Primer test	Bacteria;Cloacimonetes;Cloacimonadia;Cloacimonadales;PBS-18;	80	29.5	16	5	4	1	11	250943	176943	family
V1V3 Primer test	Bacteria;Cloacimonetes;Cloacimonadia;Cloacimonadales;SHA-4;	50	29.5	5	2	1	1	3	250946	176946	family
V1V3 Primer test	Bacteria;Cloacimonetes;Cloacimonadia;Cloacimonadales;SHA-41;	100	29.5	5	1	1	0	4	250947	176946	family
V1V3 Primer test	Bacteria;Cloacimonetes;Cloacimonadia;Cloacimonadales;W27;	100	29.5	31	6	6	0	25	250942	176941	family
V1V3 Primer test	Bacteria;Coprothermobacteraeota;Coprothermobacteria;Coprothermobacterales;Coprothermobacteraceae;	94.7	29.5	74	19	18	1	55	250929	176929	family
V1V3 Primer test	Bacteria;Cyanobacteria;Oxyphotobacteria;Eurycoccales;Eurycoccales Incertae Sedis;	71.4	29.5	19	7	5	2	12	250941	176942	family
V1V3 Primer test	Bacteria;Cyanobacteria;Oxyphotobacteria;Eurycoccales;Leptococcaceae;	100	29.5	16	3	3	0	13	250945	176944	family
V1V3 Primer test	Bacteria;Cyanobacteria;Oxyphotobacteria;Eurycoccales;uncultured;	100	29.5	10	4	4	0	6	250944	176943	family
V1V3 Primer test	Bacteria;Cyanobacteria;Oxyphotobacteria;Geitlerinematales;Geitlerinemataceae;	100	29.5	1	1	1	0	0	250947	176946	family
V1V3 Primer test	Bacteria;Cyanobacteria;Oxyphotobacteria;Gloeobacterales;Gloeobacteraceae;	100	29.5	8	3	3	0	5	250945	176944	family
V1V3 Primer test	Bacteria;Cyanobacteria;Oxyphotobacteria;Leptolyngbyales;Leptolyngbyaceae;	88.7	29.5	197	71	63	8	126	250877	176884	family
V1V3 Primer test	Bacteria;Cyanobacteria;Oxyphotobacteria;Limnotrichales;Limnotrichaceae;	87.5	29.5	17	8	7	1	9	250940	176940	family
V1V3 Primer test	Bacteria;Cyanobacteria;Oxyphotobacteria;Neosynechococcales;Neosynechococcaceae;	100	29.5	1	1	1	0	0	250947	176946	family
V1V3 Primer test	Bacteria;Cyanobacteria;Oxyphotobacteria;Nostocales;Chamaesiphonaceae;	100	29.5	3	1	1	0	2	250947	176946	family
V1V3 Primer test	Bacteria;Cyanobacteria;Oxyphotobacteria;Nostocales;Chroococcidiopsaceae;	91.7	29.5	317	169	155	14	148	250779	176792	family
V1V3 Primer test	Bacteria;Cyanobacteria;Oxyphotobacteria;Nostocales;Coleofasciculaceae;	94.2	29.5	453	52	49	3	401	250896	176898	family
V1V3 Primer test	Bacteria;Cyanobacteria;Oxyphotobacteria;Nostocales;Cyanobacteriaceae;	88.7	29.5	131	62	55	7	69	250886	176892	family
V1V3 Primer test	Bacteria;Cyanobacteria;Oxyphotobacteria;Nostocales;Geitlerinemaceae;	91.7	29.5	29	12	11	1	17	250936	176936	family
V1V3 Primer test	Bacteria;Cyanobacteria;Oxyphotobacteria;Nostocales;Gloeocapsaceae;	100	29.5	14	2	2	0	12	250946	176945	family
V1V3 Primer test	Bacteria;Cyanobacteria;Oxyphotobacteria;Nostocales;Microcystaceae;	88	29.5	185	83	73	10	102	250865	176874	family
V1V3 Primer test	Bacteria;Cyanobacteria;Oxyphotobacteria;Nostocales;Nostocaceae;	80.4	29.5	1653	352	283	69	1301	250596	176664	family
V1V3 Primer test	Bacteria;Cyanobacteria;Oxyphotobacteria;Nostocales;Nostocales Incertae Sedis;	60	29.5	52	10	6	4	42	250938	176941	family
V1V3 Primer test	Bacteria;Cyanobacteria;Oxyphotobacteria;Nostocales;Oscillatoriaceae;	88.6	29.5	69	35	31	4	34	250913	176916	family
V1V3 Primer test	Bacteria;Cyanobacteria;Oxyphotobacteria;Nostocales;Paraspirulinaceae;	76.9	29.5	81	13	10	3	68	250935	176937	family
V1V3 Primer test	Bacteria;Cyanobacteria;Oxyphotobacteria;Nostocales;Phormidiaceae;	88.6	29.5	363	70	62	8	293	250878	176885	family
V1V3 Primer test	Bacteria;Cyanobacteria;Oxyphotobacteria;Nostocales;Prochloraceae;	50	29.5	16	4	2	2	12	250944	176945	family
V1V3 Primer test	Bacteria;Cyanobacteria;Oxyphotobacteria;Nostocales;Rubidibacteraceae;	88.9	29.5	141	9	8	1	132	250939	176939	family
V1V3 Primer test	Bacteria;Cyanobacteria;Oxyphotobacteria;Nostocales;uncultured;	91.9	29.5	129	37	34	3	92	250911	176913	family
V1V3 Primer test	Bacteria;Cyanobacteria;Oxyphotobacteria;Nostocales;Xenococcaceae;	76.3	29.5	131	59	45	14	72	250889	176902	family
V1V3 Primer test	Bacteria;Cyanobacteria;Oxyphotobacteria;Oxyphotobacteria Incertae Sedis;Unknown Family;	89.7	29.5	495	117	105	12	378	250831	176842	family
V1V3 Primer test	Bacteria;Cyanobacteria;Oxyphotobacteria;Phormidesmiales;Nodosilineaceae;	85.2	29.5	172	54	46	8	118	250894	176901	family
V1V3 Primer test	Bacteria;Cyanobacteria;Oxyphotobacteria;Phormidesmiales;Phormidesmiaceae;	81.1	29.5	117	37	30	7	80	250911	176917	family
V1V3 Primer test	Bacteria;Cyanobacteria;Oxyphotobacteria;Phormidesmiales;uncultured;	100	29.5	2	1	1	0	1	250947	176946	family
V1V3 Primer test	Bacteria;Cyanobacteria;Oxyphotobacteria;Pseudanabaenales;Pseudanabaenaceae;	82.6	29.5	102	23	19	4	79	250925	176928	family
V1V3 Primer test	Bacteria;Cyanobacteria;Oxyphotobacteria;Synechococcales;Cyanobiaceae;	80.9	29.5	1785	996	806	190	789	249952	176141	family
V1V3 Primer test	Bacteria;Cyanobacteria;Oxyphotobacteria;Synechococcales;Cyanobiaceae;[Synechococcus] spongiarum group;	96.4	29.5	42	28	27	1	14	250920	176920	family
V1V3 Primer test	Bacteria;Cyanobacteria;Oxyphotobacteria;Synechococcales;Prochlorotrichaceae;	100	29.5	11	8	8	0	3	250940	176939	family
V1V3 Primer test	Bacteria;Cyanobacteria;Oxyphotobacteria;Synechococcales;Synechococcaceae;	88.9	29.5	15	9	8	1	6	250939	176939	family
V1V3 Primer test	Bacteria;Cyanobacteria;Oxyphotobacteria;Thermosynechococcales;Acaryochloridaceae;	62.5	29.5	15	8	5	3	7	250940	176942	family
V1V3 Primer test	Bacteria;Cyanobacteria;Oxyphotobacteria;Thermosynechococcales;Thermosynechococcaceae;	80	29.5	35	15	12	3	20	250933	176935	family
V1V3 Primer test	Bacteria;Deferribacteres;Deferribacteres;Deferribacterales;Deferribacteraceae;	64.4	29.5	130	73	47	26	57	250875	176900	family
V1V3 Primer test	Bacteria;Deinococcus-Thermus;Deinococci;Deinococcales;Deinococcaceae;	77.3	29.5	384	110	85	25	274	250838	176862	family
V1V3 Primer test	Bacteria;Deinococcus-Thermus;Deinococci;Deinococcales;Trueperaceae;	83.7	29.5	238	92	77	15	146	250856	176870	family
V1V3 Primer test	Bacteria;Deinococcus-Thermus;Deinococci;Thermales;Thermaceae;	90.1	29.5	292	151	136	15	141	250797	176811	family
V1V3 Primer test	Bacteria;Dependentiae;Babeliae;Babeliales;Babeliaceae;	83.3	29.5	69	30	25	5	39	250918	176922	family
V1V3 Primer test	Bacteria;Dependentiae;Babeliae;Babeliales;UBA12409;	80	29.5	67	25	20	5	42	250923	176927	family
V1V3 Primer test	Bacteria;Dependentiae;Babeliae;Babeliales;UBA12411;	100	29.5	15	8	8	0	7	250940	176939	family
V1V3 Primer test	Bacteria;Dependentiae;Babeliae;Babeliales;Vermiphilaceae;	81.4	29.5	212	102	83	19	110	250846	176864	family
V1V3 Primer test	Bacteria;Dictyoglomi;Dictyoglomia;Dictyoglomales;Dictyoglomaceae;	33.3	29.5	9	6	2	4	3	250942	176945	family
V1V3 Primer test	Bacteria;Elusimicrobia;Elusimicrobia;Elusimicrobiales;Elusimicrobiaceae;	71.4	29.5	16	7	5	2	9	250941	176942	family
V1V3 Primer test	Bacteria;Elusimicrobia;Endomicrobia;Endomicrobiales;Endomicrobiaceae;	85.5	29.5	172	55	47	8	117	250893	176900	family
V1V3 Primer test	Bacteria;Entotheonellaeota;Entotheonellia;Entotheonellales;Entotheonellaceae;	77.3	29.5	168	66	51	15	102	250882	176896	family
V1V3 Primer test	Bacteria;Epsilonbacteraeota;Campylobacteria;Campylobacterales;Arcobacteraceae;	87.4	29.5	788	406	355	51	382	250542	176592	family
V1V3 Primer test	Bacteria;Epsilonbacteraeota;Campylobacteria;Campylobacterales;Campylobacteraceae;	89	29.5	640	273	243	30	367	250675	176704	family
V1V3 Primer test	Bacteria;Epsilonbacteraeota;Campylobacteria;Campylobacterales;Campylobacterales Incertae Sedis;	100	29.5	7	3	3	0	4	250945	176944	family
V1V3 Primer test	Bacteria;Epsilonbacteraeota;Campylobacteria;Campylobacterales;CH8-1-BAC;	100	29.5	2	2	2	0	0	250946	176945	family
V1V3 Primer test	Bacteria;Epsilonbacteraeota;Campylobacteria;Campylobacterales;Helicobacteraceae;	90.7	29.5	614	365	331	34	249	250583	176616	family
V1V3 Primer test	Bacteria;Epsilonbacteraeota;Campylobacteria;Campylobacterales;Nitratiruptoraceae;	85.7	29.5	33	7	6	1	26	250941	176941	family
V1V3 Primer test	Bacteria;Epsilonbacteraeota;Campylobacteria;Campylobacterales;P6-b51;	100	29.5	2	1	1	0	1	250947	176946	family
V1V3 Primer test	Bacteria;Epsilonbacteraeota;Campylobacteria;Campylobacterales;Rs-M59 termite group;	100	29.5	12	4	4	0	8	250944	176943	family
V1V3 Primer test	Bacteria;Epsilonbacteraeota;Campylobacteria;Campylobacterales;Sulfurospirillaceae;	75.5	29.5	199	102	77	25	97	250846	176870	family
V1V3 Primer test	Bacteria;Epsilonbacteraeota;Campylobacteria;Campylobacterales;Sulfurovaceae;	83.4	29.5	1688	958	799	159	730	249990	176148	family
V1V3 Primer test	Bacteria;Epsilonbacteraeota;Campylobacteria;Campylobacterales;Thiovulaceae;	88.3	29.5	1041	614	542	72	427	250334	176405	family
V1V3 Primer test	Bacteria;Epsilonbacteraeota;Campylobacteria;Campylobacterales;uncultured;	100	29.5	41	24	24	0	17	250924	176923	family
V1V3 Primer test	Bacteria;Epsilonbacteraeota;Campylobacteria;Nautiliales;Nautiliaceae;	92.9	29.5	72	28	26	2	44	250920	176921	family
V1V3 Primer test	Bacteria;Epsilonbacteraeota;Desulfurellia;Desulfurellales;Desulfurellaceae;	88.9	29.5	14	9	8	1	5	250939	176939	family
V1V3 Primer test	Bacteria;Epsilonbacteraeota;Desulfurellia;Desulfurellales;Hippeaceae;	100	29.5	11	3	3	0	8	250945	176944	family
V1V3 Primer test	Bacteria;Fibrobacteres;Chitinivibrionia;Chitinivibrionales;Chitinivibrionaceae;	100	29.5	12	3	3	0	9	250945	176944	family
V1V3 Primer test	Bacteria;Fibrobacteres;Fibrobacteria;Fibrobacterales;B122;	50	29.5	10	4	2	2	6	250944	176945	family
V1V3 Primer test	Bacteria;Fibrobacteres;Fibrobacteria;Fibrobacterales;B18;	100	29.5	5	1	1	0	4	250947	176946	family
V1V3 Primer test	Bacteria;Fibrobacteres;Fibrobacteria;Fibrobacterales;Candidatus Raymondbacteria;	50	29.5	13	2	1	1	11	250946	176946	family
V1V3 Primer test	Bacteria;Fibrobacteres;Fibrobacteria;Fibrobacterales;Fibrobacteraceae;	87.8	29.5	323	164	144	20	159	250784	176803	family
V1V3 Primer test	Bacteria;Fibrobacteres;Fibrobacteria;Fibrobacterales;MAT-CR-H6-H10;	20	29.5	73	5	1	4	68	250943	176946	family
V1V3 Primer test	Bacteria;Fibrobacteres;Fibrobacteria;Fibrobacterales;possible family 01;	87.5	29.5	38	8	7	1	30	250940	176940	family
V1V3 Primer test	Bacteria;Fibrobacteres;Fibrobacteria;Fibrobacterales;TG3;	100	29.5	35	3	3	0	32	250945	176944	family
V1V3 Primer test	Bacteria;Firmicutes;Bacilli;Bacillales;Alicyclobacillaceae;	93.8	29.5	402	162	152	10	240	250786	176795	family
V1V3 Primer test	Bacteria;Firmicutes;Bacilli;Bacillales;Bacillaceae;	78.8	29.6	17463	3534	2786	748	13929	247414	174161	family
V1V3 Primer test	Bacteria;Firmicutes;Bacilli;Bacillales;Family X;	100	29.5	22	2	2	0	20	250946	176945	family
V1V3 Primer test	Bacteria;Firmicutes;Bacilli;Bacillales;Family XI;	70.4	29.5	436	108	76	32	328	250840	176871	family
V1V3 Primer test	Bacteria;Firmicutes;Bacilli;Bacillales;Family XII;	77.7	29.5	370	103	80	23	267	250845	176867	family
V1V3 Primer test	Bacteria;Firmicutes;Bacilli;Bacillales;Listeriaceae;	92.6	29.5	211	136	126	10	75	250812	176821	family
V1V3 Primer test	Bacteria;Firmicutes;Bacilli;Bacillales;Paenibacillaceae;	84.9	29.5	4040	981	833	148	3059	249967	176114	family
V1V3 Primer test	Bacteria;Firmicutes;Bacilli;Bacillales;Pasteuriaceae;	100	29.5	26	7	7	0	19	250941	176940	family
V1V3 Primer test	Bacteria;Firmicutes;Bacilli;Bacillales;Planococcaceae;	87	29.5	2755	924	804	120	1831	250024	176143	family
V1V3 Primer test	Bacteria;Firmicutes;Bacilli;Bacillales;Planococcaceae;[Renibacterium] salmoninarum group;	100	29.5	4	1	1	0	3	250947	176946	family
V1V3 Primer test	Bacteria;Firmicutes;Bacilli;Bacillales;Sporolactobacillaceae;	88.7	29.5	217	62	55	7	155	250886	176892	family
V1V3 Primer test	Bacteria;Firmicutes;Bacilli;Bacillales;Sporolactobacillaceae;[Bacillus] urumqiensis group;	100	29.5	2	1	1	0	1	250947	176946	family
V1V3 Primer test	Bacteria;Firmicutes;Bacilli;Bacillales;Staphylococcaceae;	83.8	29.5	7774	803	673	130	6971	250145	176274	family
V1V3 Primer test	Bacteria;Firmicutes;Bacilli;Bacillales;Thermoactinomycetaceae;	85.5	29.5	180	55	47	8	125	250893	176900	family
V1V3 Primer test	Bacteria;Firmicutes;Bacilli;Bacillales;uncultured;	50	29.5	8	2	1	1	6	250946	176946	family
V1V3 Primer test	Bacteria;Firmicutes;Bacilli;Lactobacillales;Aerococcaceae;	81.1	29.5	296	95	77	18	201	250853	176870	family
V1V3 Primer test	Bacteria;Firmicutes;Bacilli;Lactobacillales;Carnobacteriaceae;	81.4	29.5	1080	366	298	68	714	250582	176649	family
V1V3 Primer test	Bacteria;Firmicutes;Bacilli;Lactobacillales;Enterococcaceae;	88	29.5	2373	759	668	91	1614	250189	176279	family
V1V3 Primer test	Bacteria;Firmicutes;Bacilli;Lactobacillales;Lactobacillaceae;	83.2	29.6	5283	2016	1677	339	3267	248932	175270	family
V1V3 Primer test	Bacteria;Firmicutes;Bacilli;Lactobacillales;Leuconostocaceae;	82.6	29.5	619	138	114	24	481	250810	176833	family
V1V3 Primer test	Bacteria;Firmicutes;Bacilli;Lactobacillales;P5D1-392;	33.3	29.5	23	3	1	2	20	250945	176946	family
V1V3 Primer test	Bacteria;Firmicutes;Bacilli;Lactobacillales;Streptococcaceae;	80.2	29.6	9173	2796	2242	554	6377	248152	174705	family
V1V3 Primer test	Bacteria;Firmicutes;Bacilli;Lactobacillales;uncultured;	100	29.5	15	4	4	0	11	250944	176943	family
V1V3 Primer test	Bacteria;Firmicutes;Clostridia;Clostridia Incertae Sedis;Unknown Family;	87.5	29.5	18	8	7	1	10	250940	176940	family
V1V3 Primer test	Bacteria;Firmicutes;Clostridia;Clostridiales;Caldicoprobacteraceae;	72.7	29.5	129	55	40	15	74	250893	176907	family
V1V3 Primer test	Bacteria;Firmicutes;Clostridia;Clostridiales;Christensenellaceae;	88.8	29.6	3273	1933	1716	217	1340	249015	175231	family
V1V3 Primer test	Bacteria;Firmicutes;Clostridia;Clostridiales;Clostridiaceae 1;	84.6	29.6	3910	1804	1527	277	2106	249144	175420	family
V1V3 Primer test	Bacteria;Firmicutes;Clostridia;Clostridiales;Clostridiaceae 2;	81.3	29.5	171	64	52	12	107	250884	176895	family
V1V3 Primer test	Bacteria;Firmicutes;Clostridia;Clostridiales;Clostridiaceae 3;	71.4	29.5	113	63	45	18	50	250885	176902	family
V1V3 Primer test	Bacteria;Firmicutes;Clostridia;Clostridiales;Clostridiaceae 4;	67.8	29.5	95	59	40	19	36	250889	176907	family
V1V3 Primer test	Bacteria;Firmicutes;Clostridia;Clostridiales;Clostridiaceae;	100	29.5	6	2	2	0	4	250946	176945	family
V1V3 Primer test	Bacteria;Firmicutes;Clostridia;Clostridiales;Clostridiales Incertae Sedis;	69	29.5	63	42	29	13	21	250906	176918	family
V1V3 Primer test	Bacteria;Firmicutes;Clostridia;Clostridiales;Clostridiales vadinBB60 group;	84.3	29.5	436	197	166	31	239	250751	176781	family
V1V3 Primer test	Bacteria;Firmicutes;Clostridia;Clostridiales;Defluviitaleaceae;	82.9	29.5	163	82	68	14	81	250866	176879	family
V1V3 Primer test	Bacteria;Firmicutes;Clostridia;Clostridiales;Eubacteriaceae;	79.9	29.5	279	164	131	33	115	250784	176816	family
V1V3 Primer test	Bacteria;Firmicutes;Clostridia;Clostridiales;Family XI;	83.9	29.5	4777	738	619	119	4039	250210	176328	family
V1V3 Primer test	Bacteria;Firmicutes;Clostridia;Clostridiales;Family XII;	89.1	29.5	524	284	253	31	240	250664	176694	family
V1V3 Primer test	Bacteria;Firmicutes;Clostridia;Clostridiales;Family XIII;	86.5	29.5	1233	719	622	97	514	250229	176325	family
V1V3 Primer test	Bacteria;Firmicutes;Clostridia;Clostridiales;Family XIII;[Eubacterium] brachy group;	90	29.5	84	40	36	4	44	250908	176911	family
V1V3 Primer test	Bacteria;Firmicutes;Clostridia;Clostridiales;Family XIII;[Eubacterium] nodatum group;	87.1	29.5	196	132	115	17	64	250816	176832	family
V1V3 Primer test	Bacteria;Firmicutes;Clostridia;Clostridiales;Family XIII;[Eubacterium] saphenum group;	66.7	29.5	8	6	4	2	2	250942	176943	family
V1V3 Primer test	Bacteria;Firmicutes;Clostridia;Clostridiales;Family XIV;	83.7	29.5	130	98	82	16	32	250850	176865	family
V1V3 Primer test	Bacteria;Firmicutes;Clostridia;Clostridiales;Family XVII;	75.8	29.5	129	66	50	16	63	250882	176897	family
V1V3 Primer test	Bacteria;Firmicutes;Clostridia;Clostridiales;Family XVIII;	82.1	29.5	689	28	23	5	661	250920	176924	family
V1V3 Primer test	Bacteria;Firmicutes;Clostridia;Clostridiales;GoM-GC232-4463-Bac1;	100	29.5	8	7	7	0	1	250941	176940	family
V1V3 Primer test	Bacteria;Firmicutes;Clostridia;Clostridiales;Gracilibacteraceae;	76	29.5	214	75	57	18	139	250873	176890	family
V1V3 Primer test	Bacteria;Firmicutes;Clostridia;Clostridiales;Heliobacteriaceae;	80	29.5	221	75	60	15	146	250873	176887	family
V1V3 Primer test	Bacteria;Firmicutes;Clostridia;Clostridiales;JTB215;	90.9	29.5	15	11	10	1	4	250937	176937	family
V1V3 Primer test	Bacteria;Firmicutes;Clostridia;Clostridiales;Lachnospiraceae;	82.4	30.4	38686	17981	14812	3169	20705	232967	162135	family
V1V3 Primer test	Bacteria;Firmicutes;Clostridia;Clostridiales;Lachnospiraceae;[Acetivibrio] ethanolgignens group;	100	29.5	6	3	3	0	3	250945	176944	family
V1V3 Primer test	Bacteria;Firmicutes;Clostridia;Clostridiales;Lachnospiraceae;[Bacteroides] pectinophilus group;	100	29.5	38	18	18	0	20	250930	176929	family
V1V3 Primer test	Bacteria;Firmicutes;Clostridia;Clostridiales;Lachnospiraceae;[Eubacterium] cellulosolvens group;	83.3	29.5	7	6	5	1	1	250942	176942	family
V1V3 Primer test	Bacteria;Firmicutes;Clostridia;Clostridiales;Lachnospiraceae;[Eubacterium] eligens group;	73.7	29.5	122	38	28	10	84	250910	176919	family
V1V3 Primer test	Bacteria;Firmicutes;Clostridia;Clostridiales;Lachnospiraceae;[Eubacterium] fissicatena group;	89.5	29.5	74	19	17	2	55	250929	176930	family
V1V3 Primer test	Bacteria;Firmicutes;Clostridia;Clostridiales;Lachnospiraceae;[Eubacterium] hallii group;	83.6	29.5	649	330	276	54	319	250618	176671	family
V1V3 Primer test	Bacteria;Firmicutes;Clostridia;Clostridiales;Lachnospiraceae;[Eubacterium] oxidoreducens group;	86.7	29.5	126	90	78	12	36	250858	176869	family
V1V3 Primer test	Bacteria;Firmicutes;Clostridia;Clostridiales;Lachnospiraceae;[Eubacterium] ruminantium group;	97.3	29.5	190	111	108	3	79	250837	176839	family
V1V3 Primer test	Bacteria;Firmicutes;Clostridia;Clostridiales;Lachnospiraceae;[Eubacterium] ventriosum group;	73.2	29.5	198	123	90	33	75	250825	176857	family
V1V3 Primer test	Bacteria;Firmicutes;Clostridia;Clostridiales;Lachnospiraceae;[Eubacterium] xylanophilum group;	78.4	29.5	237	139	109	30	98	250809	176838	family
V1V3 Primer test	Bacteria;Firmicutes;Clostridia;Clostridiales;Lachnospiraceae;[Ruminococcus] gauvreauii group;	79.6	29.5	449	235	187	48	214	250713	176760	family
V1V3 Primer test	Bacteria;Firmicutes;Clostridia;Clostridiales;Lachnospiraceae;[Ruminococcus] gnavus group;	80	29.5	629	95	76	19	534	250853	176871	family
V1V3 Primer test	Bacteria;Firmicutes;Clostridia;Clostridiales;Lachnospiraceae;[Ruminococcus] torques group;	82.2	29.5	1322	518	426	92	804	250430	176521	family
V1V3 Primer test	Bacteria;Firmicutes;Clostridia;Clostridiales;livecontrolB21;	100	29.5	5	5	5	0	0	250943	176942	family
V1V3 Primer test	Bacteria;Firmicutes;Clostridia;Clostridiales;MAT-CR-H4-C10;	66.7	29.5	4	3	2	1	1	250945	176945	family
V1V3 Primer test	Bacteria;Firmicutes;Clostridia;Clostridiales;Peptococcaceae;	83.8	29.5	1622	880	737	143	742	250068	176210	family
V1V3 Primer test	Bacteria;Firmicutes;Clostridia;Clostridiales;Peptostreptococcaceae;	83.8	29.5	2010	835	700	135	1175	250113	176247	family
V1V3 Primer test	Bacteria;Firmicutes;Clostridia;Clostridiales;Peptostreptococcaceae;[Eubacterium] tenue group;	100	29.5	6	2	2	0	4	250946	176945	family
V1V3 Primer test	Bacteria;Firmicutes;Clostridia;Clostridiales;Peptostreptococcaceae;[Eubacterium] yurii group;	90.5	29.5	34	21	19	2	13	250927	176928	family
V1V3 Primer test	Bacteria;Firmicutes;Clostridia;Clostridiales;Ruminococcaceae;	82.6	30.1	23676	12115	10003	2112	11561	238833	166944	family
V1V3 Primer test	Bacteria;Firmicutes;Clostridia;Clostridiales;Ruminococcaceae;[Eubacterium] coprostanoligenes group;	85.2	29.5	1234	724	617	107	510	250224	176330	family
V1V3 Primer test	Bacteria;Firmicutes;Clostridia;Clostridiales;Syntrophomonadaceae;	77.5	29.5	459	191	148	43	268	250757	176799	family
V1V3 Primer test	Bacteria;Firmicutes;Clostridia;Clostridiales;TC1;	85.7	29.5	11	7	6	1	4	250941	176941	family
V1V3 Primer test	Bacteria;Firmicutes;Clostridia;Clostridiales;TSAC18;	42.9	29.5	37	28	12	16	9	250920	176935	family
V1V3 Primer test	Bacteria;Firmicutes;Clostridia;Clostridiales;TTA-B61;	100	29.5	9	3	3	0	6	250945	176944	family
V1V3 Primer test	Bacteria;Firmicutes;Clostridia;Clostridiales;uncultured;	78.3	29.5	34	23	18	5	11	250925	176929	family
V1V3 Primer test	Bacteria;Firmicutes;Clostridia;Clostridiales;YNPFFP2;	100	29.5	3	2	2	0	1	250946	176945	family
V1V3 Primer test	Bacteria;Firmicutes;Clostridia;Natranaerobiales;Natranaerobiaceae;	90.5	29.5	28	21	19	2	7	250927	176928	family
V1V3 Primer test	Bacteria;Firmicutes;Clostridia;Thermoanaerobacterales;Family III;	80.5	29.5	275	77	62	15	198	250871	176885	family
V1V3 Primer test	Bacteria;Firmicutes;Clostridia;Thermoanaerobacterales;Family IV;	100	29.5	6	4	4	0	2	250944	176943	family
V1V3 Primer test	Bacteria;Firmicutes;Clostridia;Thermoanaerobacterales;SRB2;	81	29.5	32	21	17	4	11	250927	176930	family
V1V3 Primer test	Bacteria;Firmicutes;Clostridia;Thermoanaerobacterales;Thermoanaerobacteraceae;	83.1	29.5	357	160	133	27	197	250788	176814	family
V1V3 Primer test	Bacteria;Firmicutes;Clostridia;Thermoanaerobacterales;Thermodesulfobiaceae;	33.3	29.5	5	3	1	2	2	250945	176946	family
V1V3 Primer test	Bacteria;Firmicutes;Clostridia;Thermolithobacterales;Thermolithobacteraceae;	50	29.5	13	8	4	4	5	250940	176943	family
V1V3 Primer test	Bacteria;Firmicutes;Erysipelotrichia;Erysipelotrichales;Erysipelotrichaceae;	77.8	29.5	2644	1576	1226	350	1068	249372	175721	family
V1V3 Primer test	Bacteria;Firmicutes;Erysipelotrichia;Erysipelotrichales;Erysipelotrichaceae;[Anaerorhabdus] furcosa group;	92.6	29.5	45	27	25	2	18	250921	176922	family
V1V3 Primer test	Bacteria;Firmicutes;Erysipelotrichia;Erysipelotrichales;Erysipelotrichaceae;[Clostridium] innocuum group;	31.6	29.5	116	19	6	13	97	250929	176941	family
V1V3 Primer test	Bacteria;Firmicutes;Limnochordia;Limnochordales;Limnochordaceae;	94.3	29.5	70	35	33	2	35	250913	176914	family
V1V3 Primer test	Bacteria;Firmicutes;Limnochordia;Limnochordales;uncultured;	66.7	29.5	27	9	6	3	18	250939	176941	family
V1V3 Primer test	Bacteria;Firmicutes;Negativicutes;Selenomonadales;Acidaminococcaceae;	81.8	29.5	545	258	211	47	287	250690	176736	family
V1V3 Primer test	Bacteria;Firmicutes;Negativicutes;Selenomonadales;uncultured;	83.3	29.5	21	6	5	1	15	250942	176942	family
V1V3 Primer test	Bacteria;Firmicutes;Negativicutes;Selenomonadales;Veillonellaceae;	76.7	29.5	3373	1213	930	283	2160	249735	176017	family
V1V3 Primer test	Bacteria;Fusobacteria;Fusobacteriia;Fusobacteriales;Fusobacteriaceae;	67.5	29.5	1675	655	442	213	1020	250293	176505	family
V1V3 Primer test	Bacteria;Fusobacteria;Fusobacteriia;Fusobacteriales;Leptotrichiaceae;	67.4	29.5	502	193	130	63	309	250755	176817	family
V1V3 Primer test	Bacteria;Gemmatimonadetes;Gemmatimonadetes;Gemmatimonadales;Gemmatimonadaceae;	88.3	29.5	1256	497	439	58	759	250451	176508	family
V1V3 Primer test	Bacteria;Gemmatimonadetes;Longimicrobia;Longimicrobiales;Longimicrobiaceae;	87.3	29.5	222	102	89	13	120	250846	176858	family
V1V3 Primer test	Bacteria;Halanaerobiaeota;Halanaerobiia;Halanaerobiales;Halanaerobiaceae;	83.3	29.5	176	108	90	18	68	250840	176857	family
V1V3 Primer test	Bacteria;Halanaerobiaeota;Halanaerobiia;Halanaerobiales;Halobacteroidaceae;	73.5	29.5	77	34	25	9	43	250914	176922	family
V1V3 Primer test	Bacteria;Hydrogenedentes;Hydrogenedentia;Hydrogenedentiales;Hydrogenedensaceae;	86.2	29.5	271	116	100	16	155	250832	176847	family
V1V3 Primer test	Bacteria;Kiritimatiellaeota;Kiritimatiellae;Kiritimatiellales;Kiritimatiellaceae;	78.8	29.5	106	52	41	11	54	250896	176906	family
V1V3 Primer test	Bacteria;Latescibacteria;Latescibacteria;Latescibacterales;Latescibacteraceae;	84	29.5	180	75	63	12	105	250873	176884	family
V1V3 Primer test	Bacteria;Lentisphaerae;Lentisphaeria;Lentisphaerales;Lentisphaeraceae;	77.3	29.5	31	22	17	5	9	250926	176930	family
V1V3 Primer test	Bacteria;Lentisphaerae;Lentisphaeria;Victivallales;Arctic95B-14;	87.5	29.5	12	8	7	1	4	250940	176940	family
V1V3 Primer test	Bacteria;Lentisphaerae;Lentisphaeria;Victivallales;BD2-3;	80	29.5	10	5	4	1	5	250943	176943	family
V1V3 Primer test	Bacteria;Lentisphaerae;Lentisphaeria;Victivallales;GWF2-44-16;	66.7	29.5	17	6	4	2	11	250942	176943	family
V1V3 Primer test	Bacteria;Lentisphaerae;Lentisphaeria;Victivallales;PRD18C08;	66.7	29.5	16	3	2	1	13	250945	176945	family
V1V3 Primer test	Bacteria;Lentisphaerae;Lentisphaeria;Victivallales;vadinBE97;	96.7	29.5	42	30	29	1	12	250918	176918	family
V1V3 Primer test	Bacteria;Lentisphaerae;Lentisphaeria;Victivallales;Victivallaceae;	88.6	29.5	54	35	31	4	19	250913	176916	family
V1V3 Primer test	Bacteria;Lentisphaerae;Oligosphaeria;Oligosphaerales;Lenti-02;	83.3	29.5	110	18	15	3	92	250930	176932	family
V1V3 Primer test	Bacteria;Lentisphaerae;Oligosphaeria;Oligosphaerales;Oligosphaeraceae;	87.5	29.5	86	40	35	5	46	250908	176912	family
V1V3 Primer test	Bacteria;Modulibacteria;Moduliflexia;Moduliflexales;Moduliflexaceae;	79.2	29.5	255	24	19	5	231	250924	176928	family
V1V3 Primer test	Bacteria;Nitrospinae;Nitrospinia;Nitrospinales;Nitrospinaceae;	86.7	29.5	288	165	143	22	123	250783	176804	family
V1V3 Primer test	Bacteria;Nitrospirae;Nitrospira;Nitrospirales;Nitrospiraceae;	86.8	29.5	753	372	323	49	381	250576	176624	family
V1V3 Primer test	Bacteria;Nitrospirae;Thermodesulfovibrionia;Magnetobacteriales;Magnetobacteriaceae;	92.3	29.5	13	13	12	1	0	250935	176935	family
V1V3 Primer test	Bacteria;Nitrospirae;Thermodesulfovibrionia;Thermodesulfovibrionales;Thermodesulfovibrionaceae;	91.2	29.5	61	34	31	3	27	250914	176916	family
V1V3 Primer test	Bacteria;Omnitrophicaeota;Omnitrophia;Omnitrophales;Omnitrophaceae;	80.6	29.5	76	31	25	6	45	250917	176922	family
V1V3 Primer test	Bacteria;Patescibacteria;Parcubacteria;Paceibacterales;Paceibacteraceae;	50	29.5	10	4	2	2	6	250944	176945	family
V1V3 Primer test	Bacteria;Planctomycetes;Brocadiae;Brocadiales;Brocadiaceae;	25	29.5	57	12	3	9	45	250936	176944	family
V1V3 Primer test	Bacteria;Planctomycetes;Brocadiae;Brocadiales;GWA2-50-13;	40	29.5	11	5	2	3	6	250943	176945	family
V1V3 Primer test	Bacteria;Planctomycetes;Brocadiae;Brocadiales;Scalinduaceae;	63.2	29.5	102	19	12	7	83	250929	176935	family
V1V3 Primer test	Bacteria;Planctomycetes;Phycisphaerae;MSBL9;4572-13;	90	29.5	16	10	9	1	6	250938	176938	family
V1V3 Primer test	Bacteria;Planctomycetes;Phycisphaerae;MSBL9;GWC2-45-44;	83.3	29.5	9	6	5	1	3	250942	176942	family
V1V3 Primer test	Bacteria;Planctomycetes;Phycisphaerae;MSBL9;KCLunmb-38-53;	66.7	29.5	18	6	4	2	12	250942	176943	family
V1V3 Primer test	Bacteria;Planctomycetes;Phycisphaerae;MSBL9;L21-RPul-D3;	100	29.5	20	7	7	0	13	250941	176940	family
V1V3 Primer test	Bacteria;Planctomycetes;Phycisphaerae;MSBL9;SG8-4;	81.4	29.5	749	118	96	22	631	250830	176851	family
V1V3 Primer test	Bacteria;Planctomycetes;Phycisphaerae;MSBL9;SM23-30;	100	29.5	41	10	10	0	31	250938	176937	family
V1V3 Primer test	Bacteria;Planctomycetes;Phycisphaerae;MSBL9;ST-NAGAB-D1;	90.9	29.5	60	11	10	1	49	250937	176937	family
V1V3 Primer test	Bacteria;Planctomycetes;Phycisphaerae;Phycisphaerales;AKAU3564 sediment group;	71.4	29.5	267	49	35	14	218	250899	176912	family
V1V3 Primer test	Bacteria;Planctomycetes;Phycisphaerae;Phycisphaerales;Phycisphaeraceae;	71.5	29.5	706	312	223	89	394	250636	176724	family
V1V3 Primer test	Bacteria;Planctomycetes;Phycisphaerae;Tepidisphaerales;WD2101 soil group;	87.4	29.5	286	95	83	12	191	250853	176864	family
V1V3 Primer test	Bacteria;Planctomycetes;Planctomycetacia;Gemmatales;Gemmataceae;	74.5	29.5	909	384	286	98	525	250564	176661	family
V1V3 Primer test	Bacteria;Planctomycetes;Planctomycetacia;Isosphaerales;Isosphaeraceae;	75.3	29.5	430	150	113	37	280	250798	176834	family
V1V3 Primer test	Bacteria;Planctomycetes;Planctomycetacia;Pirellulales;Pirellulaceae;	71.8	29.5	2765	983	706	277	1782	249965	176241	family
V1V3 Primer test	Bacteria;Planctomycetes;Planctomycetacia;Planctomycetales;Gimesiaceae;	82.7	29.5	126	52	43	9	74	250896	176904	family
V1V3 Primer test	Bacteria;Planctomycetes;Planctomycetacia;Planctomycetales;Rubinisphaeraceae;	68.4	29.5	393	117	80	37	276	250831	176867	family
V1V3 Primer test	Bacteria;Planctomycetes;Planctomycetacia;Planctomycetales;Schlesneriaceae;	73.6	29.5	120	53	39	14	67	250895	176908	family
V1V3 Primer test	Bacteria;Planctomycetes;Planctomycetacia;Planctomycetales;uncultured;	76.3	29.5	327	160	122	38	167	250788	176825	family
V1V3 Primer test	Bacteria;Proteobacteria;Alphaproteobacteria;Acetobacterales;Acetobacteraceae;	85	29.5	2104	701	596	105	1403	250247	176351	family
V1V3 Primer test	Bacteria;Proteobacteria;Alphaproteobacteria;Acetobacterales;Acetobacterales Incertae Sedis;	94.1	29.5	29	17	16	1	12	250931	176931	family
V1V3 Primer test	Bacteria;Proteobacteria;Alphaproteobacteria;Acetobacterales;Elioraeaceae;	100	29.5	5	3	3	0	2	250945	176944	family
V1V3 Primer test	Bacteria;Proteobacteria;Alphaproteobacteria;Alphaproteobacteria Incertae Sedis;Unknown Family;	77.8	29.5	76	18	14	4	58	250930	176933	family
V1V3 Primer test	Bacteria;Proteobacteria;Alphaproteobacteria;Azospirillales;Azospirillaceae;	80.1	29.5	481	181	145	36	300	250767	176802	family
V1V3 Primer test	Bacteria;Proteobacteria;Alphaproteobacteria;Azospirillales;Azospirillales Incertae Sedis;	87.5	29.5	15	8	7	1	7	250940	176940	family
V1V3 Primer test	Bacteria;Proteobacteria;Alphaproteobacteria;Azospirillales;Inquilinaceae;	82.4	29.5	40	17	14	3	23	250931	176933	family
V1V3 Primer test	Bacteria;Proteobacteria;Alphaproteobacteria;Azospirillales;uncultured;	62.5	29.5	26	8	5	3	18	250940	176942	family
V1V3 Primer test	Bacteria;Proteobacteria;Alphaproteobacteria;Caedibacterales;Caedibacteraceae;	82.4	29.5	25	17	14	3	8	250931	176933	family
V1V3 Primer test	Bacteria;Proteobacteria;Alphaproteobacteria;Caulobacterales;Caulobacteraceae;	90	29.6	2540	934	841	93	1606	250014	176106	family
V1V3 Primer test	Bacteria;Proteobacteria;Alphaproteobacteria;Caulobacterales;Hyphomonadaceae;	45.2	29.4	1102	630	285	345	472	250318	176662	family
V1V3 Primer test	Bacteria;Proteobacteria;Alphaproteobacteria;Caulobacterales;Parvularculaceae;	90.9	29.5	122	77	70	7	45	250871	176877	family
V1V3 Primer test	Bacteria;Proteobacteria;Alphaproteobacteria;Caulobacterales;uncultured;	50	29.5	5	2	1	1	3	250946	176946	family
V1V3 Primer test	Bacteria;Proteobacteria;Alphaproteobacteria;Dongiales;Dongiaceae;	81.1	29.5	224	95	77	18	129	250853	176870	family
V1V3 Primer test	Bacteria;Proteobacteria;Alphaproteobacteria;Elsterales;Elsteraceae;	92.9	29.5	51	14	13	1	37	250934	176934	family
V1V3 Primer test	Bacteria;Proteobacteria;Alphaproteobacteria;Elsterales;uncultured;	69.6	29.5	246	79	55	24	167	250869	176892	family
V1V3 Primer test	Bacteria;Proteobacteria;Alphaproteobacteria;Elsterales;URHD0088;	50	29.5	9	4	2	2	5	250944	176945	family
V1V3 Primer test	Bacteria;Proteobacteria;Alphaproteobacteria;Emcibacterales;Emcibacteraceae;	100	29.5	3	1	1	0	2	250947	176946	family
V1V3 Primer test	Bacteria;Proteobacteria;Alphaproteobacteria;Holosporales;Holosporaceae;	81.8	29.5	71	33	27	6	38	250915	176920	family
V1V3 Primer test	Bacteria;Proteobacteria;Alphaproteobacteria;Kordiimonadales;Iodidimonadaceae;	100	29.5	15	10	10	0	5	250938	176937	family
V1V3 Primer test	Bacteria;Proteobacteria;Alphaproteobacteria;Kordiimonadales;Kordiimonadaceae;	91.5	29.5	101	59	54	5	42	250889	176893	family
V1V3 Primer test	Bacteria;Proteobacteria;Alphaproteobacteria;Kordiimonadales;Kordiimonadales Incertae Sedis;	50	29.5	2	2	1	1	0	250946	176946	family
V1V3 Primer test	Bacteria;Proteobacteria;Alphaproteobacteria;Kordiimonadales;Temperatibacteraceae;	100	29.5	3	1	1	0	2	250947	176946	family
V1V3 Primer test	Bacteria;Proteobacteria;Alphaproteobacteria;Kordiimonadales;uncultured;	89.5	29.5	33	19	17	2	14	250929	176930	family
V1V3 Primer test	Bacteria;Proteobacteria;Alphaproteobacteria;Micavibrionales;Micavibrionaceae;	85	29.5	148	60	51	9	88	250888	176896	family
V1V3 Primer test	Bacteria;Proteobacteria;Alphaproteobacteria;Micavibrionales;uncultured;	83.8	29.5	145	68	57	11	77	250880	176890	family
V1V3 Primer test	Bacteria;Proteobacteria;Alphaproteobacteria;Micropepsales;Micropepsaceae;	96.4	29.5	203	110	106	4	93	250838	176841	family
V1V3 Primer test	Bacteria;Proteobacteria;Alphaproteobacteria;Paracaedibacterales;Paracaedibacteraceae;	90.2	29.5	152	92	83	9	60	250856	176864	family
V1V3 Primer test	Bacteria;Proteobacteria;Alphaproteobacteria;Parvibaculales;OCS116 clade;	65.9	29.5	58	44	29	15	14	250904	176918	family
V1V3 Primer test	Bacteria;Proteobacteria;Alphaproteobacteria;Parvibaculales;Parvibaculaceae;	89.5	29.5	144	57	51	6	87	250891	176896	family
V1V3 Primer test	Bacteria;Proteobacteria;Alphaproteobacteria;Parvibaculales;PS1 clade;	82	29.5	84	50	41	9	34	250898	176906	family
V1V3 Primer test	Bacteria;Proteobacteria;Alphaproteobacteria;Parvibaculales;uncultured;	100	29.5	6	3	3	0	3	250945	176944	family
V1V3 Primer test	Bacteria;Proteobacteria;Alphaproteobacteria;Puniceispirillales;EF100-94H03;	63.6	29.5	26	11	7	4	15	250937	176940	family
V1V3 Primer test	Bacteria;Proteobacteria;Alphaproteobacteria;Puniceispirillales;Puniceispirillales Incertae Sedis;	77.8	29.5	20	9	7	2	11	250939	176940	family
V1V3 Primer test	Bacteria;Proteobacteria;Alphaproteobacteria;Puniceispirillales;SAR116 clade;	60.4	29.5	324	222	134	88	102	250726	176813	family
V1V3 Primer test	Bacteria;Proteobacteria;Alphaproteobacteria;Puniceispirillales;uncultured;	83.3	29.5	39	24	20	4	15	250924	176927	family
V1V3 Primer test	Bacteria;Proteobacteria;Alphaproteobacteria;Reyranellales;Reyranellaceae;	87.9	29.5	306	141	124	17	165	250807	176823	family
V1V3 Primer test	Bacteria;Proteobacteria;Alphaproteobacteria;Rhizobiales;A0839;	89.9	29.5	139	79	71	8	60	250869	176876	family
V1V3 Primer test	Bacteria;Proteobacteria;Alphaproteobacteria;Rhizobiales;Amb-16S-1323;	85.7	29.5	35	7	6	1	28	250941	176941	family
V1V3 Primer test	Bacteria;Proteobacteria;Alphaproteobacteria;Rhizobiales;Beijerinckiaceae;	86.4	29.6	2638	1176	1016	160	1462	249772	175931	family
V1V3 Primer test	Bacteria;Proteobacteria;Alphaproteobacteria;Rhizobiales;C2U;	80	29.5	20	5	4	1	15	250943	176943	family
V1V3 Primer test	Bacteria;Proteobacteria;Alphaproteobacteria;Rhizobiales;D05-2;	77.3	29.5	77	22	17	5	55	250926	176930	family
V1V3 Primer test	Bacteria;Proteobacteria;Alphaproteobacteria;Rhizobiales;Devosiaceae;	92.4	29.5	995	510	471	39	485	250438	176476	family
V1V3 Primer test	Bacteria;Proteobacteria;Alphaproteobacteria;Rhizobiales;Hyphomicrobiaceae;	88.3	29.5	1070	599	529	70	471	250349	176418	family
V1V3 Primer test	Bacteria;Proteobacteria;Alphaproteobacteria;Rhizobiales;Kaistiaceae;	69.6	29.5	42	23	16	7	19	250925	176931	family
V1V3 Primer test	Bacteria;Proteobacteria;Alphaproteobacteria;Rhizobiales;KF-JG30-B3;	92.5	29.5	80	40	37	3	40	250908	176910	family
V1V3 Primer test	Bacteria;Proteobacteria;Alphaproteobacteria;Rhizobiales;Labraceae;	91.1	29.5	69	45	41	4	24	250903	176906	family
V1V3 Primer test	Bacteria;Proteobacteria;Alphaproteobacteria;Rhizobiales;Lutibaculaceae;	100	29.5	4	2	2	0	2	250946	176945	family
V1V3 Primer test	Bacteria;Proteobacteria;Alphaproteobacteria;Rhizobiales;Methyloligellaceae;	86.8	29.5	390	190	165	25	200	250758	176782	family
V1V3 Primer test	Bacteria;Proteobacteria;Alphaproteobacteria;Rhizobiales;Methylopilaceae;	100	29.5	27	15	15	0	12	250933	176932	family
V1V3 Primer test	Bacteria;Proteobacteria;Alphaproteobacteria;Rhizobiales;Pleomorphomonadaceae;	89.5	29.5	109	38	34	4	71	250910	176913	family
V1V3 Primer test	Bacteria;Proteobacteria;Alphaproteobacteria;Rhizobiales;Rhizobiaceae;	84.7	29.7	9184	3033	2570	463	6151	247915	174377	family
V1V3 Primer test	Bacteria;Proteobacteria;Alphaproteobacteria;Rhizobiales;Rhizobiaceae;[Rhizobium] sphaerophysae group;	100	29.5	17	2	2	0	15	250946	176945	family
V1V3 Primer test	Bacteria;Proteobacteria;Alphaproteobacteria;Rhizobiales;Rhizobiales Incertae Sedis;	87.5	29.5	673	305	267	38	368	250643	176680	family
V1V3 Primer test	Bacteria;Proteobacteria;Alphaproteobacteria;Rhizobiales;Rhodobiaceae;	90.6	29.5	61	32	29	3	29	250916	176918	family
V1V3 Primer test	Bacteria;Proteobacteria;Alphaproteobacteria;Rhizobiales;Rhodomicrobiaceae;	94.6	29.5	77	37	35	2	40	250911	176912	family
V1V3 Primer test	Bacteria;Proteobacteria;Alphaproteobacteria;Rhizobiales;Stappiaceae;	81.7	29.5	351	142	116	26	209	250806	176831	family
V1V3 Primer test	Bacteria;Proteobacteria;Alphaproteobacteria;Rhizobiales;Thermopetrobacteraceae;	50	29.5	12	4	2	2	8	250944	176945	family
V1V3 Primer test	Bacteria;Proteobacteria;Alphaproteobacteria;Rhizobiales;uncultured;	92	29.5	119	50	46	4	69	250898	176901	family
V1V3 Primer test	Bacteria;Proteobacteria;Alphaproteobacteria;Rhizobiales;WC3-116;	100	29.5	3	2	2	0	1	250946	176945	family
V1V3 Primer test	Bacteria;Proteobacteria;Alphaproteobacteria;Rhizobiales;Xanthobacteraceae;	83.5	29.6	4170	1574	1314	260	2596	249374	175633	family
V1V3 Primer test	Bacteria;Proteobacteria;Alphaproteobacteria;Rhodobacterales;Rhodobacteraceae;	85.5	29.8	12242	5471	4679	792	6771	245477	172268	family
V1V3 Primer test	Bacteria;Proteobacteria;Alphaproteobacteria;Rhodospirillales;AEGEAN-169 marine group;	64.3	29.5	123	70	45	25	53	250878	176902	family
V1V3 Primer test	Bacteria;Proteobacteria;Alphaproteobacteria;Rhodospirillales;Magnetospiraceae;	88.7	29.5	393	230	204	26	163	250718	176743	family
V1V3 Primer test	Bacteria;Proteobacteria;Alphaproteobacteria;Rhodospirillales;Magnetospirillaceae;	92.4	29.5	152	92	85	7	60	250856	176862	family
V1V3 Primer test	Bacteria;Proteobacteria;Alphaproteobacteria;Rhodospirillales;Magnetospirillaceae;[Aquaspirillum] polymorphum group;	100	29.5	2	1	1	0	1	250947	176946	family
V1V3 Primer test	Bacteria;Proteobacteria;Alphaproteobacteria;Rhodospirillales;Rhodopirillaceae;	88.6	29.5	83	44	39	5	39	250904	176908	family
V1V3 Primer test	Bacteria;Proteobacteria;Alphaproteobacteria;Rhodospirillales;Rhodospirillaceae;	81.7	29.5	234	126	103	23	108	250822	176844	family
V1V3 Primer test	Bacteria;Proteobacteria;Alphaproteobacteria;Rhodospirillales;Terasakiellaceae;	79.5	29.5	134	83	66	17	51	250865	176881	family
V1V3 Primer test	Bacteria;Proteobacteria;Alphaproteobacteria;Rhodospirillales;Thalassospiraceae;	88.3	29.5	177	77	68	9	100	250871	176879	family
V1V3 Primer test	Bacteria;Proteobacteria;Alphaproteobacteria;Rhodospirillales;uncultured;	85.4	29.5	324	157	134	23	167	250791	176813	family
V1V3 Primer test	Bacteria;Proteobacteria;Alphaproteobacteria;Rhodovibrionales;Fodinicurvataceae;	80	29.5	86	35	28	7	51	250913	176919	family
V1V3 Primer test	Bacteria;Proteobacteria;Alphaproteobacteria;Rhodovibrionales;Kiloniellaceae;	81.4	29.5	353	204	166	38	149	250744	176781	family
V1V3 Primer test	Bacteria;Proteobacteria;Alphaproteobacteria;Rickettsiales;AB1;	92.9	29.5	47	28	26	2	19	250920	176921	family
V1V3 Primer test	Bacteria;Proteobacteria;Alphaproteobacteria;Rickettsiales;Anaplasmataceae;	93	29.5	450	128	119	9	322	250820	176828	family
V1V3 Primer test	Bacteria;Proteobacteria;Alphaproteobacteria;Rickettsiales;bac2nit3;	100	29.5	4	4	4	0	0	250944	176943	family
V1V3 Primer test	Bacteria;Proteobacteria;Alphaproteobacteria;Rickettsiales;Midichloriaceae;	52.9	29.5	60	34	18	16	26	250914	176929	family
V1V3 Primer test	Bacteria;Proteobacteria;Alphaproteobacteria;Rickettsiales;Mitochondria;	57	29.4	1203	796	454	342	407	250152	176493	family
V1V3 Primer test	Bacteria;Proteobacteria;Alphaproteobacteria;Rickettsiales;Rickettsiaceae;	86.9	29.5	306	145	126	19	161	250803	176821	family
V1V3 Primer test	Bacteria;Proteobacteria;Alphaproteobacteria;Rickettsiales;S25-593;	56.8	29.5	113	88	50	38	25	250860	176897	family
V1V3 Primer test	Bacteria;Proteobacteria;Alphaproteobacteria;Rickettsiales;SM1B06;	100	29.5	4	2	2	0	2	250946	176945	family
V1V3 Primer test	Bacteria;Proteobacteria;Alphaproteobacteria;Rickettsiales;SM2D12;	63.3	29.5	240	150	95	55	90	250798	176852	family
V1V3 Primer test	Bacteria;Proteobacteria;Alphaproteobacteria;Rickettsiales;uncultured;	94.1	29.5	52	34	32	2	18	250914	176915	family
V1V3 Primer test	Bacteria;Proteobacteria;Alphaproteobacteria;SAR11 clade;Clade I;	72.9	29.5	2934	2258	1645	613	676	248690	175302	family
V1V3 Primer test	Bacteria;Proteobacteria;Alphaproteobacteria;SAR11 clade;Clade II;	82.1	29.5	1216	928	762	166	288	250020	176185	family
V1V3 Primer test	Bacteria;Proteobacteria;Alphaproteobacteria;SAR11 clade;Clade III;	58.4	29.5	147	101	59	42	46	250847	176888	family
V1V3 Primer test	Bacteria;Proteobacteria;Alphaproteobacteria;SAR11 clade;Clade IV;	87.7	29.5	69	57	50	7	12	250891	176897	family
V1V3 Primer test	Bacteria;Proteobacteria;Alphaproteobacteria;SAR11 clade;uncultured;	80	29.5	54	35	28	7	19	250913	176919	family
V1V3 Primer test	Bacteria;Proteobacteria;Alphaproteobacteria;Sneathiellales;Sneathiellaceae;	81.4	29.5	179	97	79	18	82	250851	176868	family
V1V3 Primer test	Bacteria;Proteobacteria;Alphaproteobacteria;Sphingomonadales;Sphingomonadaceae;	84.5	29.7	8397	3013	2545	468	5384	247935	174402	family
V1V3 Primer test	Bacteria;Proteobacteria;Alphaproteobacteria;Thalassobaculales;Nisaeaceae;	76.5	29.5	55	34	26	8	21	250914	176921	family
V1V3 Primer test	Bacteria;Proteobacteria;Alphaproteobacteria;Thalassobaculales;Oceanibaculaceae;	100	29.5	12	10	10	0	2	250938	176937	family
V1V3 Primer test	Bacteria;Proteobacteria;Alphaproteobacteria;Thalassobaculales;Thalassobaculaceae;	66.7	29.5	18	9	6	3	9	250939	176941	family
V1V3 Primer test	Bacteria;Proteobacteria;Alphaproteobacteria;Thalassobaculales;uncultured;	83.9	29.5	100	31	26	5	69	250917	176921	family
V1V3 Primer test	Bacteria;Proteobacteria;Alphaproteobacteria;Tistrellales;Geminicoccaceae;	90.5	29.5	105	42	38	4	63	250906	176909	family
V1V3 Primer test	Bacteria;Proteobacteria;Alphaproteobacteria;Tistrellales;Tistrellaceae;	100	29.5	29	9	9	0	20	250939	176938	family
V1V3 Primer test	Bacteria;Proteobacteria;Deltaproteobacteria;Bdellovibrionales;Bacteriovoracaceae;	86	29.5	346	107	92	15	239	250841	176855	family
V1V3 Primer test	Bacteria;Proteobacteria;Deltaproteobacteria;Bdellovibrionales;Bdellovibrionaceae;	77.6	29.5	646	335	260	75	311	250613	176687	family
V1V3 Primer test	Bacteria;Proteobacteria;Deltaproteobacteria;Bradymonadales;Bradymonadaceae;	81.3	29.5	91	32	26	6	59	250916	176921	family
V1V3 Primer test	Bacteria;Proteobacteria;Deltaproteobacteria;Deltaproteobacteria Incertae Sedis;Syntrophorhabdaceae;	87.7	29.5	180	81	71	10	99	250867	176876	family
V1V3 Primer test	Bacteria;Proteobacteria;Deltaproteobacteria;Deltaproteobacteria Incertae Sedis;Unknown Family;	76.9	29.5	23	13	10	3	10	250935	176937	family
V1V3 Primer test	Bacteria;Proteobacteria;Deltaproteobacteria;Desulfarculales;Desulfarculaceae;	86.3	29.5	646	292	252	40	354	250656	176695	family
V1V3 Primer test	Bacteria;Proteobacteria;Deltaproteobacteria;Desulfobacterales;Desulfobacteraceae;	85.4	29.5	2265	987	843	144	1278	249961	176104	family
V1V3 Primer test	Bacteria;Proteobacteria;Deltaproteobacteria;Desulfobacterales;Desulfobulbaceae;	88.1	29.6	1644	977	861	116	667	249971	176086	family
V1V3 Primer test	Bacteria;Proteobacteria;Deltaproteobacteria;Desulfobacterales;Desulfobulbaceae;[Desulfobacterium] catecholicum group;	93.4	29.5	138	76	71	5	62	250872	176876	family
V1V3 Primer test	Bacteria;Proteobacteria;Deltaproteobacteria;Desulfofervidales;Desulfofervidaceae;	88.9	29.5	10	9	8	1	1	250939	176939	family
V1V3 Primer test	Bacteria;Proteobacteria;Deltaproteobacteria;Desulfovibrionales;Desulfohalobiaceae;	64.7	29.5	149	34	22	12	115	250914	176925	family
V1V3 Primer test	Bacteria;Proteobacteria;Deltaproteobacteria;Desulfovibrionales;Desulfomicrobiaceae;	55.3	29.5	110	47	26	21	63	250901	176921	family
V1V3 Primer test	Bacteria;Proteobacteria;Deltaproteobacteria;Desulfovibrionales;Desulfonatronaceae;	100	29.5	20	8	8	0	12	250940	176939	family
V1V3 Primer test	Bacteria;Proteobacteria;Deltaproteobacteria;Desulfovibrionales;Desulfovibrionaceae;	73.7	29.5	873	361	266	95	512	250587	176681	family
V1V3 Primer test	Bacteria;Proteobacteria;Deltaproteobacteria;Desulfuromonadales;C8S-102;	100	29.5	7	5	5	0	2	250943	176942	family
V1V3 Primer test	Bacteria;Proteobacteria;Deltaproteobacteria;Desulfuromonadales;Desulfuromonadaceae;	83.7	29.5	294	178	149	29	116	250770	176798	family
V1V3 Primer test	Bacteria;Proteobacteria;Deltaproteobacteria;Desulfuromonadales;Geobacteraceae;	87.6	29.5	774	371	325	46	403	250577	176622	family
V1V3 Primer test	Bacteria;Proteobacteria;Deltaproteobacteria;Desulfuromonadales;MA-28-I98C;	100	29.5	9	9	9	0	0	250939	176938	family
V1V3 Primer test	Bacteria;Proteobacteria;Deltaproteobacteria;Desulfuromonadales;Sva1033;	92.7	29.5	67	41	38	3	26	250907	176909	family
V1V3 Primer test	Bacteria;Proteobacteria;Deltaproteobacteria;Desulfuromonadales;uncultured;	100	29.5	15	11	11	0	4	250937	176936	family
V1V3 Primer test	Bacteria;Proteobacteria;Deltaproteobacteria;Myxococcales;27F-1492R;	100	29.5	10	3	3	0	7	250945	176944	family
V1V3 Primer test	Bacteria;Proteobacteria;Deltaproteobacteria;Myxococcales;Amb-16S-1034;	100	29.5	3	2	2	0	1	250946	176945	family
V1V3 Primer test	Bacteria;Proteobacteria;Deltaproteobacteria;Myxococcales;Archangiaceae;	90.2	29.5	203	82	74	8	121	250866	176873	family
V1V3 Primer test	Bacteria;Proteobacteria;Deltaproteobacteria;Myxococcales;bacteriap25;	79.6	29.5	404	142	113	29	262	250806	176834	family
V1V3 Primer test	Bacteria;Proteobacteria;Deltaproteobacteria;Myxococcales;BIrii41;	83.1	29.5	196	83	69	14	113	250865	176878	family
V1V3 Primer test	Bacteria;Proteobacteria;Deltaproteobacteria;Myxococcales;Blfdi19;	94.3	29.5	66	35	33	2	31	250913	176914	family
V1V3 Primer test	Bacteria;Proteobacteria;Deltaproteobacteria;Myxococcales;Eel-36e1D6;	66.7	29.5	18	9	6	3	9	250939	176941	family
V1V3 Primer test	Bacteria;Proteobacteria;Deltaproteobacteria;Myxococcales;FFCH16767;	33.3	29.5	3	3	1	2	0	250945	176946	family
V1V3 Primer test	Bacteria;Proteobacteria;Deltaproteobacteria;Myxococcales;Haliangiaceae;	91	29.5	574	233	212	21	341	250715	176735	family
V1V3 Primer test	Bacteria;Proteobacteria;Deltaproteobacteria;Myxococcales;KD3-10;	100	29.5	23	12	12	0	11	250936	176935	family
V1V3 Primer test	Bacteria;Proteobacteria;Deltaproteobacteria;Myxococcales;MidBa8;	88.9	29.5	67	18	16	2	49	250930	176931	family
V1V3 Primer test	Bacteria;Proteobacteria;Deltaproteobacteria;Myxococcales;mle1-27;	81.5	29.5	57	27	22	5	30	250921	176925	family
V1V3 Primer test	Bacteria;Proteobacteria;Deltaproteobacteria;Myxococcales;MSB-4B10;	90	29.5	14	10	9	1	4	250938	176938	family
V1V3 Primer test	Bacteria;Proteobacteria;Deltaproteobacteria;Myxococcales;Myxococcaceae;	66.7	29.5	218	24	16	8	194	250924	176931	family
V1V3 Primer test	Bacteria;Proteobacteria;Deltaproteobacteria;Myxococcales;Nannocystaceae;	84.1	29.5	125	69	58	11	56	250879	176889	family
V1V3 Primer test	Bacteria;Proteobacteria;Deltaproteobacteria;Myxococcales;P3OB-42;	87.1	29.5	271	85	74	11	186	250863	176873	family
V1V3 Primer test	Bacteria;Proteobacteria;Deltaproteobacteria;Myxococcales;Phaselicystidaceae;	85.4	29.5	101	48	41	7	53	250900	176906	family
V1V3 Primer test	Bacteria;Proteobacteria;Deltaproteobacteria;Myxococcales;Polyangiaceae;	81.7	29.5	311	169	138	31	142	250779	176809	family
V1V3 Primer test	Bacteria;Proteobacteria;Deltaproteobacteria;Myxococcales;PS-B29;	100	29.5	24	7	7	0	17	250941	176940	family
V1V3 Primer test	Bacteria;Proteobacteria;Deltaproteobacteria;Myxococcales;Sandaracinaceae;	94.2	29.5	321	138	130	8	183	250810	176817	family
V1V3 Primer test	Bacteria;Proteobacteria;Deltaproteobacteria;Myxococcales;UASB-TL25;	77.8	29.5	49	18	14	4	31	250930	176933	family
V1V3 Primer test	Bacteria;Proteobacteria;Deltaproteobacteria;Myxococcales;uncultured;	76.9	29.5	43	13	10	3	30	250935	176937	family
V1V3 Primer test	Bacteria;Proteobacteria;Deltaproteobacteria;Myxococcales;VHS-B3-70;	91.7	29.5	29	12	11	1	17	250936	176936	family
V1V3 Primer test	Bacteria;Proteobacteria;Deltaproteobacteria;Myxococcales;VHS-B4-70;	87.5	29.5	12	8	7	1	4	250940	176940	family
V1V3 Primer test	Bacteria;Proteobacteria;Deltaproteobacteria;Myxococcales;Vulgatibacteraceae;	100	29.5	18	6	6	0	12	250942	176941	family
V1V3 Primer test	Bacteria;Proteobacteria;Deltaproteobacteria;Oligoflexales;0319-6G20;	83.7	29.5	370	147	123	24	223	250801	176824	family
V1V3 Primer test	Bacteria;Proteobacteria;Deltaproteobacteria;Oligoflexales;053A03-B-DI-P58;	83.3	29.5	27	12	10	2	15	250936	176937	family
V1V3 Primer test	Bacteria;Proteobacteria;Deltaproteobacteria;Oligoflexales;Oligoflexaceae;	70.8	29.5	245	120	85	35	125	250828	176862	family
V1V3 Primer test	Bacteria;Proteobacteria;Deltaproteobacteria;Syntrophobacterales;Syntrophaceae;	79.9	29.5	679	354	283	71	325	250594	176664	family
V1V3 Primer test	Bacteria;Proteobacteria;Deltaproteobacteria;Syntrophobacterales;Syntrophobacteraceae;	82.1	29.5	242	117	96	21	125	250831	176851	family
V1V3 Primer test	Bacteria;Proteobacteria;Deltaproteobacteria;Thermodesulfobacteriales;Thermodesulfobacteriaceae;	46.9	29.5	62	32	15	17	30	250916	176932	family
V1V3 Primer test	Bacteria;Proteobacteria;Gammaproteobacteria;Acidiferrobacterales;Acidiferrobacteraceae;	94.2	29.5	122	52	49	3	70	250896	176898	family
V1V3 Primer test	Bacteria;Proteobacteria;Gammaproteobacteria;Acidithiobacillales;Acidithiobacillaceae;	90.9	29.5	479	175	159	16	304	250773	176788	family
V1V3 Primer test	Bacteria;Proteobacteria;Gammaproteobacteria;Aeromonadales;Aeromonadaceae;	77.4	29.5	1843	478	370	108	1365	250470	176577	family
V1V3 Primer test	Bacteria;Proteobacteria;Gammaproteobacteria;Aeromonadales;MB19;	50	29.5	12	2	1	1	10	250946	176946	family
V1V3 Primer test	Bacteria;Proteobacteria;Gammaproteobacteria;Aeromonadales;Succinivibrionaceae;	65.2	29.5	387	325	212	113	62	250623	176735	family
V1V3 Primer test	Bacteria;Proteobacteria;Gammaproteobacteria;Alteromonadales;Alteromonadaceae;	81.4	29.5	1485	710	578	132	775	250238	176369	family
V1V3 Primer test	Bacteria;Proteobacteria;Gammaproteobacteria;Alteromonadales;Alteromonadales Incertae Sedis;	100	29.5	16	4	4	0	12	250944	176943	family
V1V3 Primer test	Bacteria;Proteobacteria;Gammaproteobacteria;Alteromonadales;Celerinatantimonadaceae;	100	29.5	4	3	3	0	1	250945	176944	family
V1V3 Primer test	Bacteria;Proteobacteria;Gammaproteobacteria;Alteromonadales;Colwelliaceae;	92.1	29.5	755	441	406	35	314	250507	176541	family
V1V3 Primer test	Bacteria;Proteobacteria;Gammaproteobacteria;Alteromonadales;Gallaecimonadaceae;	100	29.5	11	3	3	0	8	250945	176944	family
V1V3 Primer test	Bacteria;Proteobacteria;Gammaproteobacteria;Alteromonadales;Idiomarinaceae;	86.8	29.5	334	106	92	14	228	250842	176855	family
V1V3 Primer test	Bacteria;Proteobacteria;Gammaproteobacteria;Alteromonadales;Marinobacteraceae;	92	29.5	1104	376	346	30	728	250572	176601	family
V1V3 Primer test	Bacteria;Proteobacteria;Gammaproteobacteria;Alteromonadales;Moritellaceae;	89.2	29.5	70	37	33	4	33	250911	176914	family
V1V3 Primer test	Bacteria;Proteobacteria;Gammaproteobacteria;Alteromonadales;Pseudoalteromonadaceae;	87	29.6	1948	936	814	122	1012	250012	176133	family
V1V3 Primer test	Bacteria;Proteobacteria;Gammaproteobacteria;Alteromonadales;Psychromonadaceae;	86.1	29.5	139	36	31	5	103	250912	176916	family
V1V3 Primer test	Bacteria;Proteobacteria;Gammaproteobacteria;Alteromonadales;Shewanellaceae;	83.8	29.5	1338	562	471	91	776	250386	176476	family
V1V3 Primer test	Bacteria;Proteobacteria;Gammaproteobacteria;Alteromonadales;uncultured;	100	29.5	5	1	1	0	4	250947	176946	family
V1V3 Primer test	Bacteria;Proteobacteria;Gammaproteobacteria;Arenicellales;Arenicellaceae;	92.2	29.5	244	128	118	10	116	250820	176829	family
V1V3 Primer test	Bacteria;Proteobacteria;Gammaproteobacteria;Beggiatoales;Beggiatoaceae;	85.5	29.5	165	69	59	10	96	250879	176888	family
V1V3 Primer test	Bacteria;Proteobacteria;Gammaproteobacteria;Betaproteobacteriales;A21b;	92.1	29.5	82	38	35	3	44	250910	176912	family
V1V3 Primer test	Bacteria;Proteobacteria;Gammaproteobacteria;Betaproteobacteriales;Aquaspirillaceae;	87.5	29.5	75	32	28	4	43	250916	176919	family
V1V3 Primer test	Bacteria;Proteobacteria;Gammaproteobacteria;Betaproteobacteriales;B1-7BS;	89.7	29.5	100	39	35	4	61	250909	176912	family
V1V3 Primer test	Bacteria;Proteobacteria;Gammaproteobacteria;Betaproteobacteriales;Betaproteobacteriales Incertae Sedis;	100	29.5	4	3	3	0	1	250945	176944	family
V1V3 Primer test	Bacteria;Proteobacteria;Gammaproteobacteria;Betaproteobacteriales;Burkholderiaceae;	86	30.2	31233	10659	9171	1488	20574	240289	167776	family
V1V3 Primer test	Bacteria;Proteobacteria;Gammaproteobacteria;Betaproteobacteriales;Burkholderiaceae;[Aquaspirillum] arcticum group;	90.9	29.5	29	11	10	1	18	250937	176937	family
V1V3 Primer test	Bacteria;Proteobacteria;Gammaproteobacteria;Betaproteobacteriales;Burkholderiaceae;[Polyangium] brachysporum group;	66.7	29.5	11	3	2	1	8	250945	176945	family
V1V3 Primer test	Bacteria;Proteobacteria;Gammaproteobacteria;Betaproteobacteriales;Chitinibacteraceae;	93.5	29.5	81	31	29	2	50	250917	176918	family
V1V3 Primer test	Bacteria;Proteobacteria;Gammaproteobacteria;Betaproteobacteriales;Chitinimonadaceae;	85.4	29.5	64	41	35	6	23	250907	176912	family
V1V3 Primer test	Bacteria;Proteobacteria;Gammaproteobacteria;Betaproteobacteriales;Chromobacteriaceae;	93	29.5	297	129	120	9	168	250819	176827	family
V1V3 Primer test	Bacteria;Proteobacteria;Gammaproteobacteria;Betaproteobacteriales;EC94;	71.4	29.5	20	14	10	4	6	250934	176937	family
V1V3 Primer test	Bacteria;Proteobacteria;Gammaproteobacteria;Betaproteobacteriales;Ferrovaceae;	92.6	29.5	65	54	50	4	11	250894	176897	family
V1V3 Primer test	Bacteria;Proteobacteria;Gammaproteobacteria;Betaproteobacteriales;Gallionellaceae;	86	29.5	647	400	344	56	247	250548	176603	family
V1V3 Primer test	Bacteria;Proteobacteria;Gammaproteobacteria;Betaproteobacteriales;Hydrogenophilaceae;	89.6	29.5	847	402	360	42	445	250546	176587	family
V1V3 Primer test	Bacteria;Proteobacteria;Gammaproteobacteria;Betaproteobacteriales;Leeiaceae;	90	29.5	17	10	9	1	7	250938	176938	family
V1V3 Primer test	Bacteria;Proteobacteria;Gammaproteobacteria;Betaproteobacteriales;Methylophilaceae;	80.9	29.5	968	507	410	97	461	250441	176537	family
V1V3 Primer test	Bacteria;Proteobacteria;Gammaproteobacteria;Betaproteobacteriales;Neisseriaceae;	68.9	29.5	1900	649	447	202	1251	250299	176500	family
V1V3 Primer test	Bacteria;Proteobacteria;Gammaproteobacteria;Betaproteobacteriales;Nitrosomonadaceae;	87.1	29.5	1486	677	590	87	809	250271	176357	family
V1V3 Primer test	Bacteria;Proteobacteria;Gammaproteobacteria;Betaproteobacteriales;Rhodocyclaceae;	89.4	29.6	3327	1706	1525	181	1621	249242	175422	family
V1V3 Primer test	Bacteria;Proteobacteria;Gammaproteobacteria;Betaproteobacteriales;SC-I-84;	88.8	29.5	450	223	198	25	227	250725	176749	family
V1V3 Primer test	Bacteria;Proteobacteria;Gammaproteobacteria;Betaproteobacteriales;Sulfuricellaceae;	87.2	29.5	202	141	123	18	61	250807	176824	family
V1V3 Primer test	Bacteria;Proteobacteria;Gammaproteobacteria;Betaproteobacteriales;T34;	90	29.5	18	10	9	1	8	250938	176938	family
V1V3 Primer test	Bacteria;Proteobacteria;Gammaproteobacteria;Betaproteobacteriales;TRA3-20;	89.1	29.5	499	247	220	27	252	250701	176727	family
V1V3 Primer test	Bacteria;Proteobacteria;Gammaproteobacteria;Betaproteobacteriales;uncultured;	75	29.5	22	4	3	1	18	250944	176944	family
V1V3 Primer test	Bacteria;Proteobacteria;Gammaproteobacteria;Cardiobacteriales;Cardiobacteriaceae;	40	29.5	623	80	32	48	543	250868	176915	family
V1V3 Primer test	Bacteria;Proteobacteria;Gammaproteobacteria;Cardiobacteriales;Wohlfahrtiimonadaceae;	100	29.5	32	12	12	0	20	250936	176935	family
V1V3 Primer test	Bacteria;Proteobacteria;Gammaproteobacteria;Cellvibrionales;BD2-7;	80	29.5	17	5	4	1	12	250943	176943	family
V1V3 Primer test	Bacteria;Proteobacteria;Gammaproteobacteria;Cellvibrionales;Cellvibrionaceae;	92	29.5	454	213	196	17	241	250735	176751	family
V1V3 Primer test	Bacteria;Proteobacteria;Gammaproteobacteria;Cellvibrionales;Halieaceae;	85.6	29.5	704	347	297	50	357	250601	176650	family
V1V3 Primer test	Bacteria;Proteobacteria;Gammaproteobacteria;Cellvibrionales;Microbulbiferaceae;	78.8	29.5	139	33	26	7	106	250915	176921	family
V1V3 Primer test	Bacteria;Proteobacteria;Gammaproteobacteria;Cellvibrionales;Porticoccaceae;	88.2	29.5	476	204	180	24	272	250744	176767	family
V1V3 Primer test	Bacteria;Proteobacteria;Gammaproteobacteria;Cellvibrionales;Spongiibacteraceae;	85.3	29.5	251	143	122	21	108	250805	176825	family
V1V3 Primer test	Bacteria;Proteobacteria;Gammaproteobacteria;Chromatiales;Chromatiaceae;	91.2	29.5	578	194	177	17	384	250754	176770	family
V1V3 Primer test	Bacteria;Proteobacteria;Gammaproteobacteria;Chromatiales;Sedimenticolaceae;	89.8	29.5	227	147	132	15	80	250801	176815	family
V1V3 Primer test	Bacteria;Proteobacteria;Gammaproteobacteria;Competibacterales;Competibacteraceae;	88	29.5	165	83	73	10	82	250865	176874	family
V1V3 Primer test	Bacteria;Proteobacteria;Gammaproteobacteria;Coxiellales;Coxiellaceae;	75.8	29.5	379	190	144	46	189	250758	176803	family
V1V3 Primer test	Bacteria;Proteobacteria;Gammaproteobacteria;Diplorickettsiales;Diplorickettsiaceae;	87.6	29.5	451	202	177	25	249	250746	176770	family
V1V3 Primer test	Bacteria;Proteobacteria;Gammaproteobacteria;Ectothiorhodospirales;Acidihalobacteraceae;	100	29.5	13	4	4	0	9	250944	176943	family
V1V3 Primer test	Bacteria;Proteobacteria;Gammaproteobacteria;Ectothiorhodospirales;Ectothiorhodospiraceae;	89.6	29.5	361	192	172	20	169	250756	176775	family
V1V3 Primer test	Bacteria;Proteobacteria;Gammaproteobacteria;Ectothiorhodospirales;Thioalkalispiraceae;	88.1	29.5	200	118	104	14	82	250830	176843	family
V1V3 Primer test	Bacteria;Proteobacteria;Gammaproteobacteria;Enterobacteriales;Enterobacteriaceae;	91.3	30.5	32556	11190	10219	971	21366	239758	166728	family
V1V3 Primer test	Bacteria;Proteobacteria;Gammaproteobacteria;Francisellales;Francisellaceae;	89	29.5	130	73	65	8	57	250875	176882	family
V1V3 Primer test	Bacteria;Proteobacteria;Gammaproteobacteria;Francisellales;Francisellaceae;[Caedibacter] taeniospiralis group;	100	29.5	11	2	2	0	9	250946	176945	family
V1V3 Primer test	Bacteria;Proteobacteria;Gammaproteobacteria;Gammaproteobacteria Incertae Sedis;Unknown Family;	86	29.5	956	479	412	67	477	250469	176535	family
V1V3 Primer test	Bacteria;Proteobacteria;Gammaproteobacteria;Halothiobacillales;Halothiobacillaceae;	91	29.5	231	156	142	14	75	250792	176805	family
V1V3 Primer test	Bacteria;Proteobacteria;Gammaproteobacteria;Immundisolibacterales;Immundisolibacteraceae;	90.9	29.5	84	44	40	4	40	250904	176907	family
V1V3 Primer test	Bacteria;Proteobacteria;Gammaproteobacteria;Legionellales;Legionellaceae;	87.7	29.5	646	243	213	30	403	250705	176734	family
V1V3 Primer test	Bacteria;Proteobacteria;Gammaproteobacteria;Methylococcales;Cycloclasticaceae;	83.3	29.5	59	30	25	5	29	250918	176922	family
V1V3 Primer test	Bacteria;Proteobacteria;Gammaproteobacteria;Methylococcales;Methylococcaceae;	81.5	29.5	130	54	44	10	76	250894	176903	family
V1V3 Primer test	Bacteria;Proteobacteria;Gammaproteobacteria;Methylococcales;Methylohalobiaceae;	87.5	29.5	15	8	7	1	7	250940	176940	family
V1V3 Primer test	Bacteria;Proteobacteria;Gammaproteobacteria;Methylococcales;Methylomonaceae;	88.6	29.5	665	316	280	36	349	250632	176667	family
V1V3 Primer test	Bacteria;Proteobacteria;Gammaproteobacteria;Nitrococcales;Halorhodospiraceae;	100	29.5	68	12	12	0	56	250936	176935	family
V1V3 Primer test	Bacteria;Proteobacteria;Gammaproteobacteria;Nitrococcales;Nitrococcaceae;	81.5	29.5	69	27	22	5	42	250921	176925	family
V1V3 Primer test	Bacteria;Proteobacteria;Gammaproteobacteria;Nitrococcales;Nitrococcales Incertae Sedis;	85.7	29.5	14	7	6	1	7	250941	176941	family
V1V3 Primer test	Bacteria;Proteobacteria;Gammaproteobacteria;Nitrosococcales;Methylophagaceae;	91.3	29.5	309	161	147	14	148	250787	176800	family
V1V3 Primer test	Bacteria;Proteobacteria;Gammaproteobacteria;Nitrosococcales;Nitrosococcaceae;	84.5	29.5	254	129	109	20	125	250819	176838	family
V1V3 Primer test	Bacteria;Proteobacteria;Gammaproteobacteria;Oceanospirillales;Alcanivoracaceae;	91.4	29.5	397	140	128	12	257	250808	176819	family
V1V3 Primer test	Bacteria;Proteobacteria;Gammaproteobacteria;Oceanospirillales;Endozoicomonadaceae;	82.5	29.5	480	183	151	32	297	250765	176796	family
V1V3 Primer test	Bacteria;Proteobacteria;Gammaproteobacteria;Oceanospirillales;Hahellaceae;	93.5	29.5	45	31	29	2	14	250917	176918	family
V1V3 Primer test	Bacteria;Proteobacteria;Gammaproteobacteria;Oceanospirillales;Halomonadaceae;	85.2	29.5	2992	770	656	114	2222	250178	176291	family
V1V3 Primer test	Bacteria;Proteobacteria;Gammaproteobacteria;Oceanospirillales;Kangiellaceae;	97.4	29.5	73	39	38	1	34	250909	176909	family
V1V3 Primer test	Bacteria;Proteobacteria;Gammaproteobacteria;Oceanospirillales;Litoricolaceae;	81.3	29.5	32	16	13	3	16	250932	176934	family
V1V3 Primer test	Bacteria;Proteobacteria;Gammaproteobacteria;Oceanospirillales;Marinomonadaceae;	81.7	29.5	224	82	67	15	142	250866	176880	family
V1V3 Primer test	Bacteria;Proteobacteria;Gammaproteobacteria;Oceanospirillales;Nitrincolaceae;	77.1	29.5	479	223	172	51	256	250725	176775	family
V1V3 Primer test	Bacteria;Proteobacteria;Gammaproteobacteria;Oceanospirillales;Oleiphilaceae;	91.3	29.5	45	23	21	2	22	250925	176926	family
V1V3 Primer test	Bacteria;Proteobacteria;Gammaproteobacteria;Oceanospirillales;P13-46;	100	29.5	6	3	3	0	3	250945	176944	family
V1V3 Primer test	Bacteria;Proteobacteria;Gammaproteobacteria;Oceanospirillales;Pseudohongiellaceae;	84.8	29.5	359	231	196	35	128	250717	176751	family
V1V3 Primer test	Bacteria;Proteobacteria;Gammaproteobacteria;Oceanospirillales;Saccharospirillaceae;	85.6	29.5	215	90	77	13	125	250858	176870	family
V1V3 Primer test	Bacteria;Proteobacteria;Gammaproteobacteria;Oceanospirillales;SS1-B-06-26;	87.5	29.5	38	16	14	2	22	250932	176933	family
V1V3 Primer test	Bacteria;Proteobacteria;Gammaproteobacteria;Orbales;Orbaceae;	95.8	29.5	192	96	92	4	96	250852	176855	family
V1V3 Primer test	Bacteria;Proteobacteria;Gammaproteobacteria;Pasteurellales;Pasteurellaceae;	70.6	29.5	4492	895	632	263	3597	250053	176315	family
V1V3 Primer test	Bacteria;Proteobacteria;Gammaproteobacteria;Piscirickettsiales;Piscirickettsiaceae;	88.5	29.5	42	26	23	3	16	250922	176924	family
V1V3 Primer test	Bacteria;Proteobacteria;Gammaproteobacteria;Pseudomonadales;Moraxellaceae;	90.2	29.8	12158	3324	2997	327	8834	247624	173950	family
V1V3 Primer test	Bacteria;Proteobacteria;Gammaproteobacteria;Pseudomonadales;Moraxellaceae;[Agitococcus] lubricus group;	90.3	29.5	86	62	56	6	24	250886	176891	family
V1V3 Primer test	Bacteria;Proteobacteria;Gammaproteobacteria;Pseudomonadales;Pseudomonadaceae;	82.9	29.8	19461	6013	4984	1029	13448	244935	171963	family
V1V3 Primer test	Bacteria;Proteobacteria;Gammaproteobacteria;Salinisphaerales;Algiphilaceae;	80	29.5	6	5	4	1	1	250943	176943	family
V1V3 Primer test	Bacteria;Proteobacteria;Gammaproteobacteria;Salinisphaerales;Salinisphaeraceae;	90.9	29.5	41	22	20	2	19	250926	176927	family
V1V3 Primer test	Bacteria;Proteobacteria;Gammaproteobacteria;Salinisphaerales;Solimonadaceae;	95.3	29.5	210	106	101	5	104	250842	176846	family
V1V3 Primer test	Bacteria;Proteobacteria;Gammaproteobacteria;Steroidobacterales;Steroidobacteraceae;	91.2	29.5	481	171	156	15	310	250777	176791	family
V1V3 Primer test	Bacteria;Proteobacteria;Gammaproteobacteria;Steroidobacterales;Woeseiaceae;	89.3	29.5	743	505	451	54	238	250443	176496	family
V1V3 Primer test	Bacteria;Proteobacteria;Gammaproteobacteria;Tenderiales;Tenderiaceae;	82.6	29.5	42	23	19	4	19	250925	176928	family
V1V3 Primer test	Bacteria;Proteobacteria;Gammaproteobacteria;Thiohalorhabdales;Thiohalorhabdaceae;	88.9	29.5	213	99	88	11	114	250849	176859	family
V1V3 Primer test	Bacteria;Proteobacteria;Gammaproteobacteria;Thiomicrospirales;Thioglobaceae;	82.3	29.5	362	113	93	20	249	250835	176854	family
V1V3 Primer test	Bacteria;Proteobacteria;Gammaproteobacteria;Thiomicrospirales;Thiomicrospiraceae;	83.6	29.5	304	140	117	23	164	250808	176830	family
V1V3 Primer test	Bacteria;Proteobacteria;Gammaproteobacteria;Thiotrichales;Thiotrichaceae;	90.9	29.5	816	481	437	44	335	250467	176510	family
V1V3 Primer test	Bacteria;Proteobacteria;Gammaproteobacteria;Vibrionales;Vibrionaceae;	85.8	29.6	5647	1774	1522	252	3873	249174	175425	family
V1V3 Primer test	Bacteria;Proteobacteria;Gammaproteobacteria;Xanthomonadales;Rhodanobacteraceae;	88.9	29.5	1355	552	491	61	803	250396	176456	family
V1V3 Primer test	Bacteria;Proteobacteria;Gammaproteobacteria;Xanthomonadales;uncultured;	100	29.5	20	7	7	0	13	250941	176940	family
V1V3 Primer test	Bacteria;Proteobacteria;Gammaproteobacteria;Xanthomonadales;Xanthomonadaceae;	82.9	29.5	4473	1141	946	195	3332	249807	176001	family
V1V3 Primer test	Bacteria;Proteobacteria;Magnetococcia;Magnetococcales;Magnetococcaceae;	88.5	29.5	183	165	146	19	18	250783	176801	family
V1V3 Primer test	Bacteria;Proteobacteria;Zetaproteobacteria;Mariprofundales;Mariprofundaceae;	91.8	29.5	149	73	67	6	76	250875	176880	family
V1V3 Primer test	Bacteria;Rokubacteria;NC10;Methylomirabilales;Methylomirabilaceae;	93.5	29.5	107	46	43	3	61	250902	176904	family
V1V3 Primer test	Bacteria;Spirochaetes;Brachyspirae;Brachyspirales;Brachyspiraceae;	5.9	29.5	120	17	1	16	103	250931	176946	family
V1V3 Primer test	Bacteria;Spirochaetes;Brachyspirae;Brachyspirales;Brachyspirales Incertae Sedis;	50	29.5	15	8	4	4	7	250940	176943	family
V1V3 Primer test	Bacteria;Spirochaetes;Brachyspirae;Brachyspirales;LH041;	33.3	29.5	39	3	1	2	36	250945	176946	family
V1V3 Primer test	Bacteria;Spirochaetes;Leptospirae;Leptospirales;Leptospiraceae;	70.6	29.5	349	119	84	35	230	250829	176863	family
V1V3 Primer test	Bacteria;Spirochaetes;Spirochaetia;Brevinematales;Brevinemataceae;	60	29.5	19	5	3	2	14	250943	176944	family
V1V3 Primer test	Bacteria;Spirochaetes;Spirochaetia;Spirochaetales;Spirochaetaceae;	73	29.5	3575	1187	867	320	2388	249761	176080	family
V1V3 Primer test	Bacteria;Synergistetes;Synergistia;Synergistales;Synergistaceae;	79.3	29.5	1138	569	451	118	569	250379	176496	family
V1V3 Primer test	Bacteria;Tenericutes;Mollicutes;Acholeplasmatales;Acholeplasmataceae;	82.1	29.5	207	112	92	20	95	250836	176855	family
V1V3 Primer test	Bacteria;Tenericutes;Mollicutes;Anaeroplasmatales;Anaeroplasmataceae;	76.2	29.5	59	42	32	10	17	250906	176915	family
V1V3 Primer test	Bacteria;Tenericutes;Mollicutes;Entomoplasmatales;Entomoplasmataceae;	97.1	29.5	76	35	34	1	41	250913	176913	family
V1V3 Primer test	Bacteria;Tenericutes;Mollicutes;Entomoplasmatales;Entomoplasmataceae;[Mycoplasma] group;	96.2	29.5	36	26	25	1	10	250922	176922	family
V1V3 Primer test	Bacteria;Tenericutes;Mollicutes;Entomoplasmatales;Entomoplasmatales Incertae Sedis;	52.4	29.5	33	21	11	10	12	250927	176936	family
V1V3 Primer test	Bacteria;Tenericutes;Mollicutes;Entomoplasmatales;Spiroplasmataceae;	96.3	29.5	151	82	79	3	69	250866	176868	family
V1V3 Primer test	Bacteria;Tenericutes;Mollicutes;Entomoplasmatales;type III;	100	29.5	5	3	3	0	2	250945	176944	family
V1V3 Primer test	Bacteria;Tenericutes;Mollicutes;Haloplasmatales;Haloplasmataceae;	85	29.5	32	20	17	3	12	250928	176930	family
V1V3 Primer test	Bacteria;Tenericutes;Mollicutes;Izimaplasmatales;Izimaplasmataceae;	92.3	29.5	37	13	12	1	24	250935	176935	family
V1V3 Primer test	Bacteria;Tenericutes;Mollicutes;Mollicutes Incertae Sedis;Unknown Family;	86.7	29.5	523	75	65	10	448	250873	176882	family
V1V3 Primer test	Bacteria;Tenericutes;Mollicutes;Mycoplasmatales;Mycoplasmataceae;	65.3	29.5	679	297	194	103	382	250651	176753	family
V1V3 Primer test	Bacteria;Thermosulfidibacteraeota;Thermosulfidibacteria;Thermosulfidibacterales;Thermosulfidibacteraceae;	50	29.5	3	2	1	1	1	250946	176946	family
V1V3 Primer test	Bacteria;Thermotogae;Thermotogae;Kosmotogales;Kosmotogaceae;	52.2	29.5	47	23	12	11	24	250925	176935	family
V1V3 Primer test	Bacteria;Thermotogae;Thermotogae;Mesoaciditogales;Mesoaciditogaceae;	60	29.5	16	5	3	2	11	250943	176944	family
V1V3 Primer test	Bacteria;Thermotogae;Thermotogae;Petrotogales;Petrotogaceae;	52.8	29.5	96	36	19	17	60	250912	176928	family
V1V3 Primer test	Bacteria;Thermotogae;Thermotogae;Thermotogales;Fervidobacteriaceae;	56.7	29.5	75	30	17	13	45	250918	176930	family
V1V3 Primer test	Bacteria;Thermotogae;Thermotogae;Thermotogales;Thermotogaceae;	12.1	29.5	55	33	4	29	22	250915	176943	family
V1V3 Primer test	Bacteria;Verrucomicrobia;Verrucomicrobiae;Chthoniobacterales;Chthoniobacteraceae;	63.9	29.5	786	352	225	127	434	250596	176722	family
V1V3 Primer test	Bacteria;Verrucomicrobia;Verrucomicrobiae;Chthoniobacterales;Terrimicrobiaceae;	54.5	29.5	73	33	18	15	40	250915	176929	family
V1V3 Primer test	Bacteria;Verrucomicrobia;Verrucomicrobiae;Chthoniobacterales;uncultured;	100	29.5	21	4	4	0	17	250944	176943	family
V1V3 Primer test	Bacteria;Verrucomicrobia;Verrucomicrobiae;Chthoniobacterales;Xiphinematobacteraceae;	40.9	29.5	72	22	9	13	50	250926	176938	family
V1V3 Primer test	Bacteria;Verrucomicrobia;Verrucomicrobiae;Methylacidiphilales;Methylacidiphilaceae;	30	29.5	96	40	12	28	56	250908	176935	family
V1V3 Primer test	Bacteria;Verrucomicrobia;Verrucomicrobiae;Opitutales;Opitutaceae;	92.3	29.5	357	169	156	13	188	250779	176791	family
V1V3 Primer test	Bacteria;Verrucomicrobia;Verrucomicrobiae;Opitutales;Puniceicoccaceae;	82.1	29.5	587	184	151	33	403	250764	176796	family
V1V3 Primer test	Bacteria;Verrucomicrobia;Verrucomicrobiae;Opitutales;uncultured;	100	29.5	3	1	1	0	2	250947	176946	family
V1V3 Primer test	Bacteria;Verrucomicrobia;Verrucomicrobiae;Pedosphaerales;Pedosphaeraceae;	62	29.5	791	345	214	131	446	250603	176733	family
V1V3 Primer test	Bacteria;Verrucomicrobia;Verrucomicrobiae;Verrucomicrobiales;Akkermansiaceae;	73.8	29.5	511	263	194	69	248	250685	176753	family
V1V3 Primer test	Bacteria;Verrucomicrobia;Verrucomicrobiae;Verrucomicrobiales;DEV007;	80	29.5	154	70	56	14	84	250878	176891	family
V1V3 Primer test	Bacteria;Verrucomicrobia;Verrucomicrobiae;Verrucomicrobiales;Rubritaleaceae;	78.1	29.5	422	160	125	35	262	250788	176822	family
V1V3 Primer test	Bacteria;Verrucomicrobia;Verrucomicrobiae;Verrucomicrobiales;Verrucomicrobiaceae;	60.7	29.5	218	107	65	42	111	250841	176882	family

## Sheet: Order
DATASET S3 In silico PCR evaluation for region-specific primer set of 16S rRNA gene regions V1V3
job_name	taxonomy	coverage	specificity	accessions	eligible	match	mismatch	nodata	outgroup_matchable	outgroup_matched	Rank
V1V3 Primer test	Archaea;Euryarchaeota;Methanobacteria;Methanobacteriales;	0.6	29.4	2688	154	1	153	2534	250794	176946	order
V1V3 Primer test	Bacteria;Acidobacteria;Acidobacteriia;Acidobacteriales;	86.5	29.5	2369	650	562	88	1719	250298	176385	order
V1V3 Primer test	Bacteria;Acidobacteria;Acidobacteriia;Solibacterales;	65.5	29.5	1717	733	480	253	984	250215	176467	order
V1V3 Primer test	Bacteria;Acidobacteria;Acidobacteriia;Subgroup 12;	66.7	29.5	11	6	4	2	5	250942	176943	order
V1V3 Primer test	Bacteria;Acidobacteria;Acidobacteriia;Subgroup 13;	94.4	29.5	87	18	17	1	69	250930	176930	order
V1V3 Primer test	Bacteria;Acidobacteria;Acidobacteriia;Subgroup 2;	81.7	29.5	464	169	138	31	295	250779	176809	order
V1V3 Primer test	Bacteria;Acidobacteria;Aminicenantia;Aminicenantales;	81.5	29.5	464	189	154	35	275	250759	176793	order
V1V3 Primer test	Bacteria;Acidobacteria;Blastocatellia (Subgroup 4);11-24;	79.7	29.5	346	123	98	25	223	250825	176849	order
V1V3 Primer test	Bacteria;Acidobacteria;Blastocatellia (Subgroup 4);Blastocatellales;	92.8	29.5	989	528	490	38	461	250420	176457	order
V1V3 Primer test	Bacteria;Acidobacteria;Blastocatellia (Subgroup 4);Chloracidobacteriales;	100	29.5	12	6	6	0	6	250942	176941	order
V1V3 Primer test	Bacteria;Acidobacteria;Blastocatellia (Subgroup 4);DS-100;	80	29.5	37	10	8	2	27	250938	176939	order
V1V3 Primer test	Bacteria;Acidobacteria;Blastocatellia (Subgroup 4);Elev-16S-573;	100	29.5	36	16	16	0	20	250932	176931	order
V1V3 Primer test	Bacteria;Acidobacteria;Blastocatellia (Subgroup 4);Pyrinomonadales;	75.5	29.5	1059	421	318	103	638	250527	176629	order
V1V3 Primer test	Bacteria;Acidobacteria;Holophagae;Acanthopleuribacterales;	91.7	29.5	31	12	11	1	19	250936	176936	order
V1V3 Primer test	Bacteria;Acidobacteria;Holophagae;Holophagales;	83.5	29.5	198	103	86	17	95	250845	176861	order
V1V3 Primer test	Bacteria;Acidobacteria;Holophagae;Subgroup 7;	87.4	29.5	439	230	201	29	209	250718	176746	order
V1V3 Primer test	Bacteria;Acidobacteria;Subgroup 6;Unknown Order;	64.3	29.5	60	14	9	5	46	250934	176938	order
V1V3 Primer test	Bacteria;Acidobacteria;Thermoanaerobaculia;Thermoanaerobaculales;	84.1	29.5	611	378	318	60	233	250570	176629	order
V1V3 Primer test	Bacteria;Actinobacteria;Acidimicrobiia;Acidimicrobiales;	65.9	29.5	76	44	29	15	32	250904	176918	order
V1V3 Primer test	Bacteria;Actinobacteria;Acidimicrobiia;Actinomarinales;	79.2	29.5	777	462	366	96	315	250486	176581	order
V1V3 Primer test	Bacteria;Actinobacteria;Acidimicrobiia;IMCC26256;	58.3	29.5	336	151	88	63	185	250797	176859	order
V1V3 Primer test	Bacteria;Actinobacteria;Acidimicrobiia;Microtrichales;	51.1	29.4	1762	834	426	408	928	250114	176521	order
V1V3 Primer test	Bacteria;Actinobacteria;Acidimicrobiia;uncultured;	47.8	29.5	234	90	43	47	144	250858	176904	order
V1V3 Primer test	Bacteria;Actinobacteria;Actinobacteria;Actinomycetales;	79.9	29.5	1505	487	389	98	1018	250461	176558	order
V1V3 Primer test	Bacteria;Actinobacteria;Actinobacteria;Bifidobacteriales;	21	29.4	599	233	49	184	366	250715	176898	order
V1V3 Primer test	Bacteria;Actinobacteria;Actinobacteria;Catenulisporales;	100	29.5	57	5	5	0	52	250943	176942	order
V1V3 Primer test	Bacteria;Actinobacteria;Actinobacteria;Corynebacteriales;	83.2	29.6	10901	2153	1791	362	8748	248795	175156	order
V1V3 Primer test	Bacteria;Actinobacteria;Actinobacteria;Frankiales;	68.1	29.5	1474	573	390	183	901	250375	176557	order
V1V3 Primer test	Bacteria;Actinobacteria;Actinobacteria;Glycomycetales;	90	29.5	101	20	18	2	81	250928	176929	order
V1V3 Primer test	Bacteria;Actinobacteria;Actinobacteria;Kineosporiales;	80	29.5	178	60	48	12	118	250888	176899	order
V1V3 Primer test	Bacteria;Actinobacteria;Actinobacteria;Micrococcales;	81.3	29.6	12724	3380	2747	633	9344	247568	174200	order
V1V3 Primer test	Bacteria;Actinobacteria;Actinobacteria;Micromonosporales;	89.1	29.5	2344	458	408	50	1886	250490	176539	order
V1V3 Primer test	Bacteria;Actinobacteria;Actinobacteria;PeM15;	83.3	29.5	117	66	55	11	51	250882	176892	order
V1V3 Primer test	Bacteria;Actinobacteria;Actinobacteria;Propionibacteriales;	47.2	29.4	5431	830	392	438	4601	250118	176555	order
V1V3 Primer test	Bacteria;Actinobacteria;Actinobacteria;Pseudonocardiales;	82.9	29.5	2030	420	348	72	1610	250528	176599	order
V1V3 Primer test	Bacteria;Actinobacteria;Actinobacteria;Streptomycetales;	82.3	29.6	12866	1490	1227	263	11376	249458	175720	order
V1V3 Primer test	Bacteria;Actinobacteria;Actinobacteria;Streptosporangiales;	80.6	29.5	1968	413	333	80	1555	250535	176614	order
V1V3 Primer test	Bacteria;Actinobacteria;Coriobacteriia;CG2-30-50-142;	100	29.5	8	3	3	0	5	250945	176944	order
V1V3 Primer test	Bacteria;Actinobacteria;Coriobacteriia;Coriobacteriales;	76.9	29.5	1113	615	473	142	498	250333	176474	order
V1V3 Primer test	Bacteria;Actinobacteria;Coriobacteriia;FS118-23B-02;	66.7	29.5	11	6	4	2	5	250942	176943	order
V1V3 Primer test	Bacteria;Actinobacteria;Coriobacteriia;OPB41;	81.8	29.5	100	44	36	8	56	250904	176911	order
V1V3 Primer test	Bacteria;Actinobacteria;Nitriliruptoria;Euzebyales;	83.3	29.5	111	30	25	5	81	250918	176922	order
V1V3 Primer test	Bacteria;Actinobacteria;Nitriliruptoria;Nitriliruptorales;	88.6	29.5	68	35	31	4	33	250913	176916	order
V1V3 Primer test	Bacteria;Actinobacteria;Rubrobacteria;Rubrobacterales;	88.9	29.5	269	117	104	13	152	250831	176843	order
V1V3 Primer test	Bacteria;Actinobacteria;Thermoleophilia;Gaiellales;	76.5	29.5	1136	396	303	93	740	250552	176644	order
V1V3 Primer test	Bacteria;Actinobacteria;Thermoleophilia;Solirubrobacterales;	89	29.5	777	347	309	38	430	250601	176638	order
V1V3 Primer test	Bacteria;Actinobacteria;Thermoleophilia;Thermophilales;	100	29.5	7	3	3	0	4	250945	176944	order
V1V3 Primer test	Bacteria;Actinobacteria;Thermoleophilia;uncultured;	100	29.5	25	13	13	0	12	250935	176934	order
V1V3 Primer test	Bacteria;Aquificae;Aquificae;Aquificales;	79.5	29.5	184	39	31	8	145	250909	176916	order
V1V3 Primer test	Bacteria;Aquificae;Aquificae;Hydrogenothermales;	85.5	29.5	124	69	59	10	55	250879	176888	order
V1V3 Primer test	Bacteria;Aquificae;Desulfurobacteriia;Desulfurobacteriales;	83.3	29.5	29	12	10	2	17	250936	176937	order
V1V3 Primer test	Bacteria;Armatimonadetes;Armatimonadia;Armatimonadales;	85.5	29.5	153	62	53	9	91	250886	176894	order
V1V3 Primer test	Bacteria;Armatimonadetes;Chthonomonadetes;Chthonomonadales;	75.8	29.5	83	33	25	8	50	250915	176922	order
V1V3 Primer test	Bacteria;Armatimonadetes;Fimbriimonadia;Fimbriimonadales;	84.4	29.5	208	96	81	15	112	250852	176866	order
V1V3 Primer test	Bacteria;Atribacteria;Caldatribacteriia;Caldatribacteriales;	63.6	29.5	46	22	14	8	24	250926	176933	order
V1V3 Primer test	Bacteria;Bacteroidetes;Bacteroidia;Bacteroidales;	82.2	30.1	27168	12319	10122	2197	14849	238629	166825	order
V1V3 Primer test	Bacteria;Bacteroidetes;Bacteroidia;Bacteroidetes VC2.1 Bac22;	80.4	29.5	209	112	90	22	97	250836	176857	order
V1V3 Primer test	Bacteria;Bacteroidetes;Bacteroidia;Chitinophagales;	88.3	29.6	4777	1917	1693	224	2860	249031	175254	order
V1V3 Primer test	Bacteria;Bacteroidetes;Bacteroidia;Cytophagales;	83.6	29.6	3682	1362	1139	223	2320	249586	175808	order
V1V3 Primer test	Bacteria;Bacteroidetes;Bacteroidia;Flavobacteriales;	83.6	29.7	12321	4551	3805	746	7770	246397	173142	order
V1V3 Primer test	Bacteria;Bacteroidetes;Bacteroidia;ML602M-17;	75	29.5	11	4	3	1	7	250944	176944	order
V1V3 Primer test	Bacteria;Bacteroidetes;Bacteroidia;SM1A07;	84.6	29.5	55	13	11	2	42	250935	176936	order
V1V3 Primer test	Bacteria;Bacteroidetes;Bacteroidia;Sphingobacteriales;	86	29.6	3167	1248	1073	175	1919	249700	175874	order
V1V3 Primer test	Bacteria;Bacteroidetes;Ignavibacteria;Ignavibacteriales;	86.8	29.5	342	227	197	30	115	250721	176750	order
V1V3 Primer test	Bacteria;Bacteroidetes;Ignavibacteria;Kryptoniales;	80.7	29.5	167	88	71	17	79	250860	176876	order
V1V3 Primer test	Bacteria;Bacteroidetes;Ignavibacteria;OPB56;	90.4	29.5	252	114	103	11	138	250834	176844	order
V1V3 Primer test	Bacteria;Bacteroidetes;Ignavibacteria;SJA-28;	98.3	29.5	108	60	59	1	48	250888	176888	order
V1V3 Primer test	Bacteria;Bacteroidetes;Rhodothermia;Balneolales;	96.9	29.5	368	226	219	7	142	250722	176728	order
V1V3 Primer test	Bacteria;Bacteroidetes;Rhodothermia;Rhodothermales;	77.3	29.5	2476	185	143	42	2291	250763	176804	order
V1V3 Primer test	Bacteria;Caldiserica;Caldisericia;Caldisericales;	2.7	29.5	95	37	1	36	58	250911	176946	order
V1V3 Primer test	Bacteria;Calditrichaeota;Calditrichia;Calditrichales;	82.4	29.5	275	91	75	16	184	250857	176872	order
V1V3 Primer test	Bacteria;Calescamantes;Calescibacteriia;Calescibacteriales;	50	29.5	3	2	1	1	1	250946	176946	order
V1V3 Primer test	Bacteria;Chloroflexi;Anaerolineae;1-20;	90.9	29.5	20	11	10	1	9	250937	176937	order
V1V3 Primer test	Bacteria;Chloroflexi;Anaerolineae;ADurb.Bin180;	88.2	29.5	28	17	15	2	11	250931	176932	order
V1V3 Primer test	Bacteria;Chloroflexi;Anaerolineae;Anaerolineales;	80.3	29.5	2327	899	722	177	1428	250049	176225	order
V1V3 Primer test	Bacteria;Chloroflexi;Anaerolineae;Ardenticatenales;	87.1	29.5	598	294	256	38	304	250654	176691	order
V1V3 Primer test	Bacteria;Chloroflexi;Anaerolineae;C10-SB1A;	100	29.5	10	6	6	0	4	250942	176941	order
V1V3 Primer test	Bacteria;Chloroflexi;Anaerolineae;Caldilineales;	85.9	29.5	306	149	128	21	157	250799	176819	order
V1V3 Primer test	Bacteria;Chloroflexi;Anaerolineae;KZNMV-5-B42;	100	29.5	3	2	2	0	1	250946	176945	order
V1V3 Primer test	Bacteria;Chloroflexi;Anaerolineae;MSB-5B2;	28.6	29.5	20	7	2	5	13	250941	176945	order
V1V3 Primer test	Bacteria;Chloroflexi;Anaerolineae;MSB-5E12;	100	29.5	7	4	4	0	3	250944	176943	order
V1V3 Primer test	Bacteria;Chloroflexi;Anaerolineae;RBG-13-54-9;	78.5	29.5	256	93	73	20	163	250855	176874	order
V1V3 Primer test	Bacteria;Chloroflexi;Anaerolineae;SBR1031;	82.7	29.5	1924	526	435	91	1398	250422	176512	order
V1V3 Primer test	Bacteria;Chloroflexi;Anaerolineae;SJA-15;	82.6	29.5	70	46	38	8	24	250902	176909	order
V1V3 Primer test	Bacteria;Chloroflexi;Anaerolineae;Thermoflexales;	61.1	29.5	48	18	11	7	30	250930	176936	order
V1V3 Primer test	Bacteria;Chloroflexi;Anaerolineae;uncultured;	75	29.5	72	36	27	9	36	250912	176920	order
V1V3 Primer test	Bacteria;Chloroflexi;Chloroflexia;Chloroflexales;	81.3	29.5	401	112	91	21	289	250836	176856	order
V1V3 Primer test	Bacteria;Chloroflexi;Chloroflexia;Elev-1554;	100	29.5	9	3	3	0	6	250945	176944	order
V1V3 Primer test	Bacteria;Chloroflexi;Chloroflexia;Kallotenuales;	92	29.5	47	25	23	2	22	250923	176924	order
V1V3 Primer test	Bacteria;Chloroflexi;Chloroflexia;Thermobaculales;	87.5	29.5	11	8	7	1	3	250940	176940	order
V1V3 Primer test	Bacteria;Chloroflexi;Chloroflexia;Thermomicrobiales;	93.1	29.5	216	87	81	6	129	250861	176866	order
V1V3 Primer test	Bacteria;Chloroflexi;Dehalococcoidia;3051bac4-16;	100	29.5	5	1	1	0	4	250947	176946	order
V1V3 Primer test	Bacteria;Chloroflexi;Dehalococcoidia;661239;	80	29.5	16	5	4	1	11	250943	176943	order
V1V3 Primer test	Bacteria;Chloroflexi;Dehalococcoidia;Dehalococcoidales;	81.6	29.5	77	38	31	7	39	250910	176916	order
V1V3 Primer test	Bacteria;Chloroflexi;Dehalococcoidia;DscP2;	63.6	29.5	162	11	7	4	151	250937	176940	order
V1V3 Primer test	Bacteria;Chloroflexi;Dehalococcoidia;FS117-23B-02;	80	29.5	19	10	8	2	9	250938	176939	order
[truncated: 315 more rows]

## Sheet: Class
DATASET S3 In silico PCR evaluation for region-specific primer set of 16S rRNA gene regions V1V3
[truncated: 164 more rows]

[truncated: 2 more sheets: Phylum, Domain]
