# Supplementary material for: Uncovering the hidden marine sponge microbiome by applying a multi-primer approach
Source: Sci Rep. 2019 Apr 17;9:6214. doi: 10.1038/s41598-019-42694-w (PMC6470215; doi:10.1038/s41598-019-42694-w)
Supplement: Supplementary file 5 — Dataset 4 [file 41598_2019_42694_MOESM5_ESM.xlsx]

## Sheet: Genus
DATASET S4 In silico PCR evaluation for region-specific primer set of 16S rRNA gene regions V4
job_name	taxonomy	coverage	specificity	accessions	eligible	match	mismatch	nodata	outgroup_matchable	outgroup_matched	Rank
V4 Primer Test	Bacteria;Proteobacteria;Gammaproteobacteria;Pseudomonadales;Pseudomonadaceae;Pseudomonas;	92.3	22.4	19219	19219	17737	1482	0	654590	508148	genus
V4 Primer Test	Bacteria;Actinobacteria;Actinobacteria;Streptomycetales;Streptomycetaceae;Streptomyces;	95.6	22.3	12562	12562	12008	554	0	661247	513877	genus
V4 Primer Test	Bacteria;Firmicutes;Bacilli;Bacillales;Bacillaceae;Bacillus;	87.1	22.1	13746	13746	11968	1778	0	660063	513917	genus
V4 Primer Test	Bacteria;Proteobacteria;Gammaproteobacteria;Pseudomonadales;Moraxellaceae;Acinetobacter;	93.1	22.2	8717	8717	8116	601	0	665092	517769	genus
V4 Primer Test	Bacteria;Firmicutes;Bacilli;Lactobacillales;Streptococcaceae;Streptococcus;	85.3	22	8704	8704	7427	1277	0	665105	518458	genus
V4 Primer Test	Bacteria;Firmicutes;Bacilli;Bacillales;Staphylococcaceae;Staphylococcus;	77.5	21.9	7521	7521	5832	1689	0	666288	520053	genus
V4 Primer Test	Bacteria;Proteobacteria;Gammaproteobacteria;Enterobacteriales;Enterobacteriaceae;Enterobacter;	93.7	22.1	6162	6162	5772	390	0	667647	520113	genus
V4 Primer Test	Bacteria;Firmicutes;Clostridia;Clostridiales;Lachnospiraceae;Blautia;	91.1	22.1	6177	6177	5625	552	0	667632	520260	genus
V4 Primer Test	Bacteria;Proteobacteria;Gammaproteobacteria;Enterobacteriales;Enterobacteriaceae;Escherichia-Shigella;	90	22.1	5914	5914	5321	593	0	667895	520564	genus
V4 Primer Test	Bacteria;Firmicutes;Clostridia;Clostridiales;Ruminococcaceae;Faecalibacterium;	91.3	22.1	5756	5756	5258	498	0	668053	520627	genus
V4 Primer Test	Bacteria;Bacteroidetes;Bacteroidia;Bacteroidales;Bacteroidaceae;Bacteroides;	88.7	22	5598	5598	4967	631	0	668211	520918	genus
V4 Primer Test	Bacteria;Firmicutes;Clostridia;Clostridiales;Lachnospiraceae;uncultured;	88.8	22	5154	5154	4576	578	0	668655	521309	genus
V4 Primer Test	Bacteria;Firmicutes;Bacilli;Lactobacillales;Lactobacillaceae;Lactobacillus;	89.6	22	5007	5007	4484	523	0	668802	521401	genus
V4 Primer Test	Bacteria;Proteobacteria;Gammaproteobacteria;Vibrionales;Vibrionaceae;Vibrio;	93.8	22.1	4440	4440	4164	276	0	669369	521721	genus
V4 Primer Test	Bacteria;Firmicutes;Clostridia;Clostridiales;Lachnospiraceae;Lachnospiraceae NK4A136 group;	89.9	22	4264	4264	3832	432	0	669545	522053	genus
V4 Primer Test	Bacteria;Proteobacteria;Gammaproteobacteria;Betaproteobacteriales;Burkholderiaceae;Burkholderia-Caballeronia-Paraburkholderia;	94	22	4014	4014	3774	240	0	669795	522111	genus
V4 Primer Test	Bacteria;Proteobacteria;Gammaproteobacteria;Enterobacteriales;Enterobacteriaceae;Klebsiella;	95.4	22.1	3743	3743	3570	173	0	670066	522315	genus
V4 Primer Test	Bacteria;Proteobacteria;Alphaproteobacteria;Rhizobiales;Rhizobiaceae;Allorhizobium-Neorhizobium-Pararhizobium-Rhizobium;	94.6	22	3577	3577	3384	193	0	670232	522501	genus
V4 Primer Test	Bacteria;Actinobacteria;Actinobacteria;Corynebacteriales;Corynebacteriaceae;Corynebacterium 1;	79.1	22	3999	3999	3165	834	0	669810	522720	genus
V4 Primer Test	Bacteria;Proteobacteria;Alphaproteobacteria;Sphingomonadales;Sphingomonadaceae;Sphingomonas;	91.5	22	3433	3433	3140	293	0	670376	522745	genus
V4 Primer Test	Bacteria;Bacteroidetes;Bacteroidia;Flavobacteriales;Flavobacteriaceae;Flavobacterium;	93.7	22	3217	3217	3014	203	0	670592	522871	genus
V4 Primer Test	Bacteria;Firmicutes;Bacilli;Bacillales;Paenibacillaceae;Paenibacillus;	93.2	22	3083	3083	2874	209	0	670726	523011	genus
V4 Primer Test	Bacteria;Firmicutes;Clostridia;Clostridiales;Christensenellaceae;Christensenellaceae R-7 group;	92.3	22	3084	3084	2846	238	0	670725	523039	genus
V4 Primer Test	Bacteria;Proteobacteria;Gammaproteobacteria;Betaproteobacteriales;Burkholderiaceae;Massilia;	94	22	2928	2928	2753	175	0	670881	523132	genus
V4 Primer Test	Bacteria;Proteobacteria;Gammaproteobacteria;Enterobacteriales;Enterobacteriaceae;Serratia;	92.9	22	2944	2944	2734	210	0	670865	523151	genus
V4 Primer Test	Bacteria;Firmicutes;Clostridia;Clostridiales;Family XI;Anaerococcus;	93.7	22	2857	2857	2678	179	0	670952	523207	genus
V4 Primer Test	Bacteria;Firmicutes;Clostridia;Clostridiales;Lachnospiraceae;Roseburia;	89	22	2890	2890	2571	319	0	670919	523314	genus
V4 Primer Test	Bacteria;Actinobacteria;Actinobacteria;Corynebacteriales;Mycobacteriaceae;Mycobacterium;	95.8	22	2644	2644	2532	112	0	671165	523353	genus
V4 Primer Test	Bacteria;Firmicutes;Clostridia;Clostridiales;Lachnospiraceae;Lachnoclostridium;	90.4	22	2739	2739	2476	263	0	671070	523409	genus
V4 Primer Test	Bacteria;Proteobacteria;Gammaproteobacteria;Enterobacteriales;Enterobacteriaceae;Pantoea;	91.6	22	2488	2488	2279	209	0	671321	523606	genus
V4 Primer Test	Bacteria;Proteobacteria;Gammaproteobacteria;Oceanospirillales;Halomonadaceae;Halomonas;	92.9	22	2325	2325	2159	166	0	671484	523726	genus
V4 Primer Test	Bacteria;Bacteroidetes;Rhodothermia;Rhodothermales;Rhodothermaceae;Salinibacter;	91.8	22	2285	2285	2098	187	0	671524	523787	genus
V4 Primer Test	Bacteria;Proteobacteria;Gammaproteobacteria;Betaproteobacteriales;Burkholderiaceae;Acidovorax;	91.7	22	2218	2218	2033	185	0	671591	523852	genus
V4 Primer Test	Bacteria;Bacteroidetes;Bacteroidia;Bacteroidales;Prevotellaceae;Prevotella 9;	90.7	22	2230	2230	2023	207	0	671579	523862	genus
V4 Primer Test	Archaea;Euryarchaeota;Methanobacteria;Methanobacteriales;Methanobacteriaceae;Methanobrevibacter;	94.5	22	2142	2140	2022	118	2	671669	523863	genus
V4 Primer Test	Bacteria;Firmicutes;Bacilli;Lactobacillales;Enterococcaceae;Enterococcus;	90.9	22	2205	2205	2004	201	0	671604	523881	genus
V4 Primer Test	Bacteria;Firmicutes;Clostridia;Clostridiales;Clostridiaceae 1;Clostridium sensu stricto 1;	88.6	22	2245	2245	1990	255	0	671564	523895	genus
V4 Primer Test	Bacteria;Proteobacteria;Gammaproteobacteria;Pasteurellales;Pasteurellaceae;Haemophilus;	89	22	2232	2232	1986	246	0	671577	523899	genus
V4 Primer Test	Bacteria;Proteobacteria;Alphaproteobacteria;SAR11 clade;Clade I;Clade Ia;	95.3	22	1855	1855	1767	88	0	671954	524118	genus
V4 Primer Test	Bacteria;Proteobacteria;Gammaproteobacteria;Alteromonadales;Pseudoalteromonadaceae;Pseudoalteromonas;	91.9	22	1908	1908	1754	154	0	671901	524131	genus
V4 Primer Test	Bacteria;Firmicutes;Clostridia;Clostridiales;Ruminococcaceae;uncultured;	91.5	22	1880	1880	1720	160	0	671929	524165	genus
V4 Primer Test	Bacteria;Proteobacteria;Alphaproteobacteria;Rhodobacterales;Rhodobacteraceae;uncultured;	93.3	22	1842	1842	1719	123	0	671967	524166	genus
V4 Primer Test	Bacteria;Proteobacteria;Alphaproteobacteria;Rhizobiales;Xanthobacteraceae;Bradyrhizobium;	93.5	22	1831	1831	1712	119	0	671978	524173	genus
V4 Primer Test	Archaea;Thaumarchaeota;Nitrososphaeria;Nitrosopumilales;Nitrosopumilaceae;Candidatus Nitrosopumilus;	92.8	22	1840	1832	1701	131	8	671977	524184	genus
V4 Primer Test	Bacteria;Firmicutes;Clostridia;Clostridiales;Ruminococcaceae;Ruminococcaceae UCG-005;	89.9	22	1866	1866	1678	188	0	671943	524207	genus
V4 Primer Test	Bacteria;Proteobacteria;Gammaproteobacteria;Enterobacteriales;Enterobacteriaceae;Salmonella;	97.7	22	1675	1675	1637	38	0	672134	524248	genus
V4 Primer Test	Bacteria;Proteobacteria;Gammaproteobacteria;Xanthomonadales;Xanthomonadaceae;Stenotrophomonas;	87.9	22	1795	1795	1577	218	0	672014	524308	genus
V4 Primer Test	Bacteria;Proteobacteria;Gammaproteobacteria;Enterobacteriales;Enterobacteriaceae;Citrobacter;	93	22	1661	1661	1545	116	0	672148	524340	genus
V4 Primer Test	Bacteria;Proteobacteria;Gammaproteobacteria;Aeromonadales;Aeromonadaceae;Aeromonas;	88.7	22	1724	1724	1529	195	0	672085	524356	genus
V4 Primer Test	Bacteria;Epsilonbacteraeota;Campylobacteria;Campylobacterales;Sulfurovaceae;Sulfurovum;	92.6	22	1604	1604	1485	119	0	672205	524400	genus
V4 Primer Test	Bacteria;Bacteroidetes;Bacteroidia;Bacteroidales;Rikenellaceae;Rikenellaceae RC9 gut group;	80.6	22	1831	1831	1476	355	0	671978	524409	genus
V4 Primer Test	Bacteria;Bacteroidetes;Bacteroidia;Bacteroidales;Prevotellaceae;Prevotella 1;	92.4	22	1586	1586	1466	120	0	672223	524419	genus
V4 Primer Test	Bacteria;Proteobacteria;Alphaproteobacteria;Caulobacterales;Caulobacteraceae;Brevundimonas;	91.1	22	1589	1589	1448	141	0	672220	524437	genus
V4 Primer Test	Bacteria;Proteobacteria;Gammaproteobacteria;Betaproteobacteriales;Burkholderiaceae;uncultured;	93.8	22	1502	1502	1409	93	0	672307	524476	genus
V4 Primer Test	Bacteria;Actinobacteria;Actinobacteria;Micrococcales;Micrococcaceae;Arthrobacter;	94.2	22	1492	1492	1406	86	0	672317	524479	genus
V4 Primer Test	Bacteria;Proteobacteria;Gammaproteobacteria;Betaproteobacteriales;Burkholderiaceae;Diaphorobacter;	91.2	22	1504	1504	1371	133	0	672305	524514	genus
V4 Primer Test	Bacteria;Proteobacteria;Alphaproteobacteria;Rhodobacterales;Rhodobacteraceae;Paracoccus;	94.2	22	1438	1438	1355	83	0	672371	524530	genus
V4 Primer Test	Bacteria;Proteobacteria;Gammaproteobacteria;Pseudomonadales;Moraxellaceae;Psychrobacter;	92.3	22	1468	1468	1355	113	0	672341	524530	genus
V4 Primer Test	Bacteria;Proteobacteria;Gammaproteobacteria;Betaproteobacteriales;Burkholderiaceae;Comamonas;	93.5	22	1361	1361	1272	89	0	672448	524613	genus
V4 Primer Test	Bacteria;Actinobacteria;Actinobacteria;Corynebacteriales;Nocardiaceae;Nocardia;	97.7	22	1291	1291	1261	30	0	672518	524624	genus
V4 Primer Test	Bacteria;Fusobacteria;Fusobacteriia;Fusobacteriales;Fusobacteriaceae;Fusobacterium;	87.3	22	1440	1440	1257	183	0	672369	524628	genus
V4 Primer Test	Bacteria;Bacteroidetes;Bacteroidia;Flavobacteriales;Weeksellaceae;Chryseobacterium;	96.2	22	1292	1292	1243	49	0	672517	524642	genus
V4 Primer Test	Bacteria;Firmicutes;Clostridia;Clostridiales;Ruminococcaceae;Ruminococcaceae UCG-014;	91.6	22	1341	1341	1228	113	0	672468	524657	genus
V4 Primer Test	Bacteria;Proteobacteria;Gammaproteobacteria;Pseudomonadales;Moraxellaceae;Moraxella;	90.8	22	1327	1327	1205	122	0	672482	524680	genus
V4 Primer Test	Bacteria;Actinobacteria;Actinobacteria;Micromonosporales;Micromonosporaceae;Micromonospora;	95.4	22	1259	1259	1201	58	0	672550	524684	genus
V4 Primer Test	Bacteria;Proteobacteria;Alphaproteobacteria;Rhizobiales;Rhizobiaceae;Mesorhizobium;	95.1	22	1255	1255	1194	61	0	672554	524691	genus
V4 Primer Test	Bacteria;Proteobacteria;Gammaproteobacteria;Alteromonadales;Shewanellaceae;Shewanella;	92.8	22	1270	1270	1178	92	0	672539	524707	genus
V4 Primer Test	Bacteria;Proteobacteria;Alphaproteobacteria;Sphingomonadales;Sphingomonadaceae;Novosphingobium;	93	22	1231	1231	1145	86	0	672578	524740	genus
V4 Primer Test	Bacteria;Firmicutes;Clostridia;Clostridiales;Lachnospiraceae;Agathobacter;	88	22	1263	1263	1112	151	0	672546	524773	genus
V4 Primer Test	Bacteria;Firmicutes;Clostridia;Clostridiales;Ruminococcaceae;Subdoligranulum;	93	22	1192	1192	1108	84	0	672617	524777	genus
V4 Primer Test	Bacteria;Proteobacteria;Gammaproteobacteria;Betaproteobacteriales;Burkholderiaceae;Aquabacterium;	88	22	1239	1239	1090	149	0	672570	524795	genus
V4 Primer Test	Bacteria;Firmicutes;Clostridia;Clostridiales;Ruminococcaceae;Ruminococcus 1;	90.2	22	1207	1207	1089	118	0	672602	524796	genus
V4 Primer Test	Bacteria;Proteobacteria;Gammaproteobacteria;Betaproteobacteriales;Neisseriaceae;Neisseria;	84.3	22	1288	1288	1086	202	0	672521	524799	genus
V4 Primer Test	Bacteria;Actinobacteria;Actinobacteria;Corynebacteriales;Nocardiaceae;Rhodococcus;	93.5	22	1141	1141	1067	74	0	672668	524818	genus
V4 Primer Test	Bacteria;Actinobacteria;Actinobacteria;Propionibacteriales;Nocardioidaceae;Nocardioides;	93.4	22	1137	1137	1062	75	0	672672	524823	genus
V4 Primer Test	Bacteria;Actinobacteria;Actinobacteria;Actinomycetales;Actinomycetaceae;Actinomyces;	87.5	22	1201	1201	1051	150	0	672608	524834	genus
V4 Primer Test	Bacteria;Firmicutes;Negativicutes;Selenomonadales;Veillonellaceae;Veillonella;	86.7	22	1186	1186	1028	158	0	672623	524857	genus
V4 Primer Test	Bacteria;Actinobacteria;Actinobacteria;Micrococcales;Micrococcaceae;Rothia;	90.8	22	1124	1124	1021	103	0	672685	524864	genus
V4 Primer Test	Bacteria;Proteobacteria;Gammaproteobacteria;Alteromonadales;Marinobacteraceae;Marinobacter;	91.7	22	1104	1104	1012	92	0	672705	524873	genus
V4 Primer Test	Bacteria;Proteobacteria;Alphaproteobacteria;Rhizobiales;Beijerinckiaceae;Methylobacterium;	90.7	22	1109	1109	1006	103	0	672700	524879	genus
V4 Primer Test	Bacteria;Firmicutes;Clostridia;Clostridiales;Ruminococcaceae;Ruminococcaceae UCG-002;	92.2	22	1055	1055	973	82	0	672754	524912	genus
V4 Primer Test	Bacteria;Acidobacteria;Blastocatellia (Subgroup 4);Pyrinomonadales;Pyrinomonadaceae;RB41;	89.4	22	1054	1054	942	112	0	672755	524943	genus
V4 Primer Test	Bacteria;Firmicutes;Clostridia;Clostridiales;Lachnospiraceae;Anaerostipes;	90.2	22	971	971	876	95	0	672838	525009	genus
V4 Primer Test	Bacteria;Proteobacteria;Alphaproteobacteria;Rhizobiales;Xanthobacteraceae;uncultured;	93.6	22	936	936	876	60	0	672873	525009	genus
V4 Primer Test	Bacteria;Proteobacteria;Alphaproteobacteria;Sphingomonadales;Sphingomonadaceae;Sphingobium;	85.4	22	984	984	840	144	0	672825	525045	genus
V4 Primer Test	Bacteria;Bacteroidetes;Bacteroidia;Chitinophagales;Chitinophagaceae;uncultured;	91.3	22	919	919	839	80	0	672890	525046	genus
V4 Primer Test	Bacteria;Firmicutes;Clostridia;Clostridiales;Ruminococcaceae;Ruminococcaceae NK4A214 group;	91.5	22	910	910	833	77	0	672899	525052	genus
V4 Primer Test	Bacteria;Gemmatimonadetes;Gemmatimonadetes;Gemmatimonadales;Gemmatimonadaceae;uncultured;	90.1	22	919	919	828	91	0	672890	525057	genus
V4 Primer Test	Bacteria;Firmicutes;Bacilli;Bacillales;Planococcaceae;Lysinibacillus;	88.8	22	931	931	827	104	0	672878	525058	genus
V4 Primer Test	Bacteria;Bacteroidetes;Bacteroidia;Chitinophagales;Saprospiraceae;uncultured;	90.2	22	878	878	792	86	0	672931	525093	genus
V4 Primer Test	Bacteria;Proteobacteria;Gammaproteobacteria;Betaproteobacteriales;Burkholderiaceae;Rhodoferax;	92.8	22	851	851	790	61	0	672958	525095	genus
V4 Primer Test	Bacteria;Proteobacteria;Deltaproteobacteria;Desulfobacterales;Desulfobacteraceae;uncultured;	89.3	22	880	880	786	94	0	672929	525099	genus
V4 Primer Test	Bacteria;Proteobacteria;Alphaproteobacteria;Rhizobiales;Rhizobiaceae;Ensifer;	95.1	22	822	822	782	40	0	672987	525103	genus
V4 Primer Test	Bacteria;Proteobacteria;Alphaproteobacteria;Rhodobacterales;Rhodobacteraceae;Sulfitobacter;	95	22	823	823	782	41	0	672986	525103	genus
V4 Primer Test	Bacteria;Proteobacteria;Alphaproteobacteria;Rhizobiales;Rhizobiaceae;Ochrobactrum;	94.2	22	814	814	767	47	0	672995	525118	genus
V4 Primer Test	Bacteria;Proteobacteria;Alphaproteobacteria;Rhodobacterales;Rhodobacteraceae;Planktomarina;	95.4	22	798	798	761	37	0	673011	525124	genus
V4 Primer Test	Archaea;Euryarchaeota;Methanomicrobia;Methanosarcinales;Methanosaetaceae;Methanosaeta;	89.9	22	850	845	760	85	5	672964	525125	genus
V4 Primer Test	Bacteria;Firmicutes;Clostridia;Clostridiales;Ruminococcaceae;Ruminococcaceae UCG-010;	87.7	22	861	861	755	106	0	672948	525130	genus
V4 Primer Test	Bacteria;Proteobacteria;Gammaproteobacteria;Betaproteobacteriales;Burkholderiaceae;Ralstonia;	86.5	22	872	872	754	118	0	672937	525131	genus
V4 Primer Test	Bacteria;Proteobacteria;Gammaproteobacteria;Betaproteobacteriales;Burkholderiaceae;Limnohabitans;	94.4	22	797	797	752	45	0	673012	525133	genus
V4 Primer Test	Bacteria;Actinobacteria;Actinobacteria;Micrococcales;Micrococcaceae;Pseudarthrobacter;	90.7	22	827	827	750	77	0	672982	525135	genus
V4 Primer Test	Bacteria;Firmicutes;Bacilli;Bacillales;Bacillaceae;Geobacillus;	83.4	22	891	891	743	148	0	672918	525142	genus
V4 Primer Test	Bacteria;Proteobacteria;Alphaproteobacteria;Rhizobiales;Devosiaceae;Devosia;	95	22	766	766	728	38	0	673043	525157	genus
V4 Primer Test	Bacteria;Acidobacteria;Acidobacteriia;Solibacterales;Solibacteraceae (Subgroup 3);Bryobacter;	92	22	790	790	727	63	0	673019	525158	genus
V4 Primer Test	Bacteria;Spirochaetes;Spirochaetia;Spirochaetales;Spirochaetaceae;Treponema 2;	89.5	22	811	811	726	85	0	672998	525159	genus
V4 Primer Test	Bacteria;Firmicutes;Clostridia;Clostridiales;Lachnospiraceae;Fusicatenibacter;	92.8	22	780	780	724	56	0	673029	525161	genus
V4 Primer Test	Bacteria;Epsilonbacteraeota;Campylobacteria;Campylobacterales;Arcobacteraceae;Arcobacter;	91.2	22	788	788	719	69	0	673021	525166	genus
V4 Primer Test	Bacteria;Proteobacteria;Gammaproteobacteria;Betaproteobacteriales;Burkholderiaceae;Hydrogenophaga;	94	22	734	734	690	44	0	673075	525195	genus
V4 Primer Test	Bacteria;Epsilonbacteraeota;Campylobacteria;Campylobacterales;Thiovulaceae;Sulfurimonas;	90.8	22	758	758	688	70	0	673051	525197	genus
V4 Primer Test	Bacteria;Firmicutes;Clostridia;Clostridiales;Lachnospiraceae;Dorea;	89.9	22	764	764	687	77	0	673045	525198	genus
V4 Primer Test	Bacteria;Proteobacteria;Alphaproteobacteria;SAR11 clade;Clade I;Clade Ib;	96.9	22	708	708	686	22	0	673101	525199	genus
V4 Primer Test	Bacteria;Proteobacteria;Gammaproteobacteria;Vibrionales;Vibrionaceae;Photobacterium;	95.1	22	717	717	682	35	0	673092	525203	genus
V4 Primer Test	Bacteria;Bacteroidetes;Bacteroidia;Sphingobacteriales;Sphingobacteriaceae;Pedobacter;	94.9	22	710	710	674	36	0	673099	525211	genus
V4 Primer Test	Bacteria;Spirochaetes;Spirochaetia;Spirochaetales;Spirochaetaceae;Spirochaeta 2;	77	22	853	853	657	196	0	672956	525228	genus
V4 Primer Test	Bacteria;Bacteroidetes;Bacteroidia;Bacteroidales;Tannerellaceae;Parabacteroides;	90.2	22	726	726	655	71	0	673083	525230	genus
V4 Primer Test	Bacteria;Proteobacteria;Gammaproteobacteria;Betaproteobacteriales;Burkholderiaceae;Variovorax;	93.1	22	699	699	651	48	0	673110	525234	genus
V4 Primer Test	Bacteria;Firmicutes;Clostridia;Clostridiales;Lachnospiraceae;Lachnospiraceae UCG-008;	92	22	700	700	644	56	0	673109	525241	genus
V4 Primer Test	Bacteria;Proteobacteria;Gammaproteobacteria;Pasteurellales;Pasteurellaceae;Actinobacillus;	90.4	22	712	712	644	68	0	673097	525241	genus
V4 Primer Test	Bacteria;Firmicutes;Bacilli;Bacillales;Bacillaceae;Anoxybacillus;	69.3	21.9	925	925	641	284	0	672884	525244	genus
V4 Primer Test	Bacteria;Proteobacteria;Gammaproteobacteria;Steroidobacterales;Woeseiaceae;Woeseia;	92.3	22	692	692	639	53	0	673117	525246	genus
V4 Primer Test	Bacteria;Proteobacteria;Gammaproteobacteria;Xanthomonadales;Xanthomonadaceae;Lysobacter;	88.9	22	714	714	635	79	0	673095	525250	genus
V4 Primer Test	Bacteria;Proteobacteria;Gammaproteobacteria;Betaproteobacteriales;Burkholderiaceae;Cupriavidus;	93	22	682	682	634	48	0	673127	525251	genus
V4 Primer Test	Bacteria;Proteobacteria;Deltaproteobacteria;Desulfuromonadales;Geobacteraceae;Geobacter;	91.1	22	693	693	631	62	0	673116	525254	genus
V4 Primer Test	Bacteria;Bacteroidetes;Bacteroidia;Bacteroidales;Porphyromonadaceae;Porphyromonas;	87.3	22	719	719	628	91	0	673090	525257	genus
V4 Primer Test	Bacteria;Bacteroidetes;Bacteroidia;Bacteroidales;Prevotellaceae;Prevotella 7;	87.4	22	715	715	625	90	0	673094	525260	genus
V4 Primer Test	Bacteria;Bacteroidetes;Bacteroidia;Bacteroidales;Rikenellaceae;Alistipes;	86.9	22	718	718	624	94	0	673091	525261	genus
V4 Primer Test	Bacteria;Cyanobacteria;Oxyphotobacteria;Synechococcales;Cyanobiaceae;Cyanobium PCC-6307;	93.4	22	650	650	607	43	0	673159	525278	genus
V4 Primer Test	Bacteria;Epsilonbacteraeota;Campylobacteria;Campylobacterales;Campylobacteraceae;Campylobacter;	93.9	22	640	640	601	39	0	673169	525284	genus
V4 Primer Test	Bacteria;Firmicutes;Clostridia;Clostridiales;Ruminococcaceae;Ruminococcus 2;	88	22	681	681	599	82	0	673128	525286	genus
V4 Primer Test	Bacteria;Proteobacteria;Deltaproteobacteria;Desulfovibrionales;Desulfovibrionaceae;Desulfovibrio;	90.4	22	659	659	596	63	0	673150	525289	genus
V4 Primer Test	Bacteria;Spirochaetes;Spirochaetia;Spirochaetales;Spirochaetaceae;Treponema;	92.9	22	638	638	593	45	0	673171	525292	genus
V4 Primer Test	Bacteria;Cyanobacteria;Oxyphotobacteria;Synechococcales;Cyanobiaceae;Synechococcus CC9902;	92.9	22	636	636	591	45	0	673173	525294	genus
V4 Primer Test	Bacteria;Acidobacteria;Acidobacteriia;Solibacterales;Solibacteraceae (Subgroup 3);Candidatus Solibacter;	92.3	22	639	639	590	49	0	673170	525295	genus
V4 Primer Test	Bacteria;Firmicutes;Clostridia;Clostridiales;Family XVIII;uncultured;	88.4	22	665	665	588	77	0	673144	525297	genus
V4 Primer Test	Bacteria;Planctomycetes;Planctomycetacia;Gemmatales;Gemmataceae;uncultured;	89.5	22	641	641	574	67	0	673168	525311	genus
V4 Primer Test	Bacteria;Planctomycetes;Planctomycetacia;Pirellulales;Pirellulaceae;uncultured;	77.4	22	735	735	569	166	0	673074	525316	genus
V4 Primer Test	Bacteria;Proteobacteria;Gammaproteobacteria;Betaproteobacteriales;Burkholderiaceae;Delftia;	87.9	22	643	643	565	78	0	673166	525320	genus
V4 Primer Test	Bacteria;Firmicutes;Clostridia;Clostridiales;Ruminococcaceae;Ruminiclostridium;	90.5	22	622	622	563	59	0	673187	525322	genus
V4 Primer Test	Bacteria;Firmicutes;Clostridia;Clostridiales;Peptostreptococcaceae;Romboutsia;	88.4	22	632	632	559	73	0	673177	525326	genus
V4 Primer Test	Bacteria;Bacteroidetes;Bacteroidia;Flavobacteriales;Flavobacteriaceae;Capnocytophaga;	88.4	22	627	627	554	73	0	673182	525331	genus
V4 Primer Test	Bacteria;Planctomycetes;Planctomycetacia;Pirellulales;Pirellulaceae;Pir4 lineage;	88.2	22	628	628	554	74	0	673181	525331	genus
V4 Primer Test	Bacteria;Proteobacteria;Gammaproteobacteria;Legionellales;Legionellaceae;Legionella;	94.4	22	587	587	554	33	0	673222	525331	genus
V4 Primer Test	Bacteria;Firmicutes;Clostridia;Clostridiales;Ruminococcaceae;Ruminiclostridium 9;	92.3	22	594	594	548	46	0	673215	525337	genus
V4 Primer Test	Bacteria;Epsilonbacteraeota;Campylobacteria;Campylobacterales;Helicobacteraceae;Helicobacter;	95.3	22	573	573	546	27	0	673236	525339	genus
V4 Primer Test	Bacteria;Nitrospirae;Nitrospira;Nitrospirales;Nitrospiraceae;Nitrospira;	89.5	22	608	608	544	64	0	673201	525341	genus
V4 Primer Test	Bacteria;Proteobacteria;Gammaproteobacteria;Alteromonadales;Colwelliaceae;Colwellia;	90.7	22	600	600	544	56	0	673209	525341	genus
V4 Primer Test	Bacteria;Bacteroidetes;Bacteroidia;Cytophagales;Hymenobacteraceae;Hymenobacter;	94.4	22	571	571	539	32	0	673238	525346	genus
V4 Primer Test	Bacteria;Proteobacteria;Alphaproteobacteria;Rhizobiales;Hyphomicrobiaceae;Hyphomicrobium;	91.1	22	583	583	531	52	0	673226	525354	genus
V4 Primer Test	Bacteria;Proteobacteria;Deltaproteobacteria;Myxococcales;Haliangiaceae;Haliangium;	92.5	22	574	574	531	43	0	673235	525354	genus
V4 Primer Test	Bacteria;Proteobacteria;Gammaproteobacteria;Enterobacteriales;Enterobacteriaceae;Kosakonia;	93.6	22	562	562	526	36	0	673247	525359	genus
V4 Primer Test	Bacteria;Proteobacteria;Gammaproteobacteria;Betaproteobacteriales;Burkholderiaceae;Achromobacter;	90	22	582	582	524	58	0	673227	525361	genus
V4 Primer Test	Bacteria;Proteobacteria;Gammaproteobacteria;Alteromonadales;Alteromonadaceae;Alteromonas;	82.4	22	630	630	519	111	0	673179	525366	genus
V4 Primer Test	Bacteria;Actinobacteria;Actinobacteria;Corynebacteriales;Corynebacteriaceae;Corynebacterium;	85.3	22	605	605	516	89	0	673204	525369	genus
V4 Primer Test	Bacteria;Firmicutes;Bacilli;Bacillales;Paenibacillaceae;Brevibacillus;	91.8	22	559	559	513	46	0	673250	525372	genus
V4 Primer Test	Bacteria;Actinobacteria;Actinobacteria;Micrococcales;Micrococcaceae;Kocuria;	88.3	22	580	580	512	68	0	673229	525373	genus
V4 Primer Test	Bacteria;Proteobacteria;Gammaproteobacteria;Enterobacteriales;Enterobacteriaceae;Cronobacter;	97.9	22	513	513	502	11	0	673296	525383	genus
V4 Primer Test	Bacteria;Actinobacteria;Actinobacteria;Streptosporangiales;Nocardiopsaceae;Nocardiopsis;	96.9	22	512	512	496	16	0	673297	525389	genus
V4 Primer Test	Bacteria;Actinobacteria;Actinobacteria;Pseudonocardiales;Pseudonocardiaceae;Pseudonocardia;	92.5	22	533	533	493	40	0	673276	525392	genus
V4 Primer Test	Archaea;Euryarchaeota;Halobacteria;Halobacteriales;Haloferacaceae;Halorubrum;	94.4	22	520	517	488	29	3	673292	525397	genus
V4 Primer Test	Bacteria;Proteobacteria;Deltaproteobacteria;Desulfobacterales;Desulfobulbaceae;uncultured;	93.3	22	523	523	488	35	0	673286	525397	genus
V4 Primer Test	Bacteria;Bacteroidetes;Bacteroidia;Bacteroidales;Prevotellaceae;Prevotella 2;	86.8	22	559	559	485	74	0	673250	525400	genus
V4 Primer Test	Bacteria;Firmicutes;Erysipelotrichia;Erysipelotrichales;Erysipelotrichaceae;Faecalibaculum;	85.5	22	567	567	485	82	0	673242	525400	genus
V4 Primer Test	Bacteria;Bacteroidetes;Bacteroidia;Cytophagales;Microscillaceae;uncultured;	89.9	22	533	533	479	54	0	673276	525406	genus
V4 Primer Test	Bacteria;Proteobacteria;Gammaproteobacteria;Betaproteobacteriales;Burkholderiaceae;Polaromonas;	93.7	22	510	510	478	32	0	673299	525407	genus
V4 Primer Test	Bacteria;Proteobacteria;Gammaproteobacteria;Betaproteobacteriales;Burkholderiaceae;Noviherbaspirillum;	94.8	22	501	501	475	26	0	673308	525410	genus
V4 Primer Test	Bacteria;Proteobacteria;Gammaproteobacteria;Betaproteobacteriales;Hydrogenophilaceae;Thiobacillus;	94.4	22	502	502	474	28	0	673307	525411	genus
V4 Primer Test	Bacteria;Actinobacteria;Actinobacteria;Bifidobacteriales;Bifidobacteriaceae;Bifidobacterium;	90.1	22	525	525	473	52	0	673284	525412	genus
V4 Primer Test	Bacteria;Proteobacteria;Gammaproteobacteria;Betaproteobacteriales;Burkholderiaceae;Janthinobacterium;	89.5	22	524	524	469	55	0	673285	525416	genus
V4 Primer Test	Bacteria;Proteobacteria;Alphaproteobacteria;Rhodobacterales;Rhodobacteraceae;Rhodobacter;	95.9	22	488	488	468	20	0	673321	525417	genus
V4 Primer Test	Bacteria;Proteobacteria;Gammaproteobacteria;Enterobacteriales;Enterobacteriaceae;Yersinia;	98.1	22	471	471	462	9	0	673338	525423	genus
V4 Primer Test	Bacteria;Proteobacteria;Gammaproteobacteria;Cardiobacteriales;Cardiobacteriaceae;uncultured;	95.6	22	482	482	461	21	0	673327	525424	genus
V4 Primer Test	Bacteria;Proteobacteria;Gammaproteobacteria;Betaproteobacteriales;Rhodocyclaceae;Dechloromonas;	92.9	22	494	494	459	35	0	673315	525426	genus
V4 Primer Test	Bacteria;Proteobacteria;Gammaproteobacteria;Betaproteobacteriales;Burkholderiaceae;Bordetella;	95.4	22	480	480	458	22	0	673329	525427	genus
V4 Primer Test	Bacteria;Actinobacteria;Actinobacteria;Corynebacteriales;Nocardiaceae;Gordonia;	95.4	22	474	474	452	22	0	673335	525433	genus
V4 Primer Test	Bacteria;Proteobacteria;Alphaproteobacteria;Rhodobacterales;Rhodobacteraceae;Ruegeria;	96.4	22	466	466	449	17	0	673343	525436	genus
V4 Primer Test	Bacteria;Proteobacteria;Deltaproteobacteria;Desulfarculales;Desulfarculaceae;Desulfatiglans;	88.5	22	506	506	448	58	0	673303	525437	genus
V4 Primer Test	Bacteria;Proteobacteria;Alphaproteobacteria;Sphingomonadales;Sphingomonadaceae;Erythrobacter;	94.6	22	460	460	435	25	0	673349	525450	genus
V4 Primer Test	Bacteria;Tenericutes;Mollicutes;Mollicutes Incertae Sedis;Unknown Family;Candidatus Phytoplasma;	83.2	22	523	523	435	88	0	673286	525450	genus
V4 Primer Test	Bacteria;Proteobacteria;Alphaproteobacteria;Sphingomonadales;Sphingomonadaceae;Altererythrobacter;	93.3	22	460	460	429	31	0	673349	525456	genus
V4 Primer Test	Bacteria;Firmicutes;Clostridia;Clostridiales;Ruminococcaceae;Oscillibacter;	89.4	22	463	463	414	49	0	673346	525471	genus
V4 Primer Test	Bacteria;Verrucomicrobia;Verrucomicrobiae;Chthoniobacterales;Chthoniobacteraceae;Candidatus Udaeobacter;	92.4	22	448	448	414	34	0	673361	525471	genus
V4 Primer Test	Bacteria;Proteobacteria;Gammaproteobacteria;Pasteurellales;Pasteurellaceae;Aggregatibacter;	92.2	22	446	446	411	35	0	673363	525474	genus
V4 Primer Test	Bacteria;Bacteroidetes;Bacteroidia;Bacteroidales;Prevotellaceae;Prevotella;	87.4	22	469	469	410	59	0	673340	525475	genus
V4 Primer Test	Bacteria;Tenericutes;Mollicutes;Mycoplasmatales;Mycoplasmataceae;Mycoplasma;	71.7	21.9	568	568	407	161	0	673241	525478	genus
V4 Primer Test	Bacteria;Planctomycetes;Planctomycetacia;Pirellulales;Pirellulaceae;Pirellula;	91	22	446	446	406	40	0	673363	525479	genus
V4 Primer Test	Bacteria;Bacteroidetes;Bacteroidia;Bacteroidales;Prevotellaceae;Alloprevotella;	82.9	22	485	485	402	83	0	673324	525483	genus
V4 Primer Test	Bacteria;Cyanobacteria;Oxyphotobacteria;Synechococcales;Cyanobiaceae;Prochlorococcus MIT9313;	88.9	22	451	451	401	50	0	673358	525484	genus
V4 Primer Test	Bacteria;Proteobacteria;Alphaproteobacteria;Sphingomonadales;Sphingomonadaceae;Sphingopyxis;	93.3	22	430	430	401	29	0	673379	525484	genus
V4 Primer Test	Bacteria;Firmicutes;Clostridia;Clostridiales;Family XI;Peptoniphilus;	89.3	22	448	448	400	48	0	673361	525485	genus
V4 Primer Test	Bacteria;Proteobacteria;Gammaproteobacteria;Enterobacteriales;Enterobacteriaceae;Erwinia;	93.7	22	426	426	399	27	0	673383	525486	genus
V4 Primer Test	Bacteria;Firmicutes;Bacilli;Lactobacillales;Streptococcaceae;Lactococcus;	88.4	22	449	449	397	52	0	673360	525488	genus
V4 Primer Test	Bacteria;Firmicutes;Clostridia;Clostridiales;Lachnospiraceae;Lachnospiraceae UCG-001;	89.4	22	444	444	397	47	0	673365	525488	genus
V4 Primer Test	Bacteria;Proteobacteria;Gammaproteobacteria;Xanthomonadales;Xanthomonadaceae;Luteimonas;	93.9	22	423	423	397	26	0	673386	525488	genus
V4 Primer Test	Bacteria;Proteobacteria;Alphaproteobacteria;Rhodobacterales;Rhodobacteraceae;Roseovarius;	94.3	22	420	420	396	24	0	673389	525489	genus
V4 Primer Test	Bacteria;Proteobacteria;Gammaproteobacteria;Oceanospirillales;Endozoicomonadaceae;Endozoicomonas;	85.9	22	461	461	396	65	0	673348	525489	genus
V4 Primer Test	Bacteria;Verrucomicrobia;Verrucomicrobiae;Verrucomicrobiales;Akkermansiaceae;Akkermansia;	77.1	22	511	511	394	117	0	673298	525491	genus
V4 Primer Test	Bacteria;Bacteroidetes;Bacteroidia;Sphingobacteriales;Sphingobacteriaceae;Mucilaginibacter;	96.3	22	408	408	393	15	0	673401	525492	genus
V4 Primer Test	Bacteria;Firmicutes;Clostridia;Clostridiales;Ruminococcaceae;Ruminiclostridium 5;	89.7	22	438	438	393	45	0	673371	525492	genus
V4 Primer Test	Bacteria;Bacteroidetes;Bacteroidia;Bacteroidales;Marinilabiliaceae;uncultured;	88	22	443	443	390	53	0	673366	525495	genus
V4 Primer Test	Bacteria;Bacteroidetes;Bacteroidia;Sphingobacteriales;Sphingobacteriaceae;Sphingobacterium;	88.4	22	440	440	389	51	0	673369	525496	genus
V4 Primer Test	Bacteria;Firmicutes;Clostridia;Clostridiales;Peptococcaceae;Desulfotomaculum;	91.3	22	426	426	389	37	0	673383	525496	genus
V4 Primer Test	Bacteria;Proteobacteria;Gammaproteobacteria;Enterobacteriales;Enterobacteriaceae;Pectobacterium;	94.6	22	411	411	389	22	0	673398	525496	genus
V4 Primer Test	Bacteria;Firmicutes;Clostridia;Clostridiales;Lachnospiraceae;Lachnospiraceae XPB1014 group;	94.9	22	409	409	388	21	0	673400	525497	genus
V4 Primer Test	Bacteria;Synergistetes;Synergistia;Synergistales;Synergistaceae;uncultured;	92.8	22	418	418	388	30	0	673391	525497	genus
V4 Primer Test	Bacteria;Proteobacteria;Gammaproteobacteria;Xanthomonadales;Rhodanobacteraceae;Rhodanobacter;	93.7	22	413	413	387	26	0	673396	525498	genus
V4 Primer Test	Bacteria;Bacteroidetes;Bacteroidia;Bacteroidales;Rikenellaceae;uncultured;	90.7	22	420	420	381	39	0	673389	525504	genus
V4 Primer Test	Bacteria;Proteobacteria;Gammaproteobacteria;Betaproteobacteriales;Rhodocyclaceae;Thauera;	91.3	22	415	415	379	36	0	673394	525506	genus
V4 Primer Test	Bacteria;Actinobacteria;Actinobacteria;Micrococcales;Micrococcaceae;Micrococcus;	83.4	22	452	452	377	75	0	673357	525508	genus
V4 Primer Test	Bacteria;Proteobacteria;Gammaproteobacteria;Enterobacteriales;Enterobacteriaceae;Raoultella;	94	22	401	401	377	24	0	673408	525508	genus
V4 Primer Test	Bacteria;Proteobacteria;Gammaproteobacteria;Gammaproteobacteria Incertae Sedis;Unknown Family;uncultured;	90.2	22	418	418	377	41	0	673391	525508	genus
V4 Primer Test	Bacteria;Proteobacteria;Gammaproteobacteria;Betaproteobacteriales;Burkholderiaceae;Limnobacter;	86.4	22	435	435	376	59	0	673374	525509	genus
V4 Primer Test	Bacteria;Firmicutes;Clostridia;Clostridiales;Lachnospiraceae;Lachnospiraceae NK3A20 group;	93.7	22	399	399	374	25	0	673410	525511	genus
V4 Primer Test	Bacteria;Chloroflexi;Anaerolineae;Anaerolineales;Anaerolineaceae;uncultured;	23	21.8	1622	1622	373	1249	0	672187	525512	genus
V4 Primer Test	Bacteria;Actinobacteria;Actinobacteria;Frankiales;Sporichthyaceae;hgcI clade;	92.5	22	398	398	368	30	0	673411	525517	genus
V4 Primer Test	Bacteria;Acidobacteria;Thermoanaerobaculia;Thermoanaerobaculales;Thermoanaerobaculaceae;Subgroup 10;	85.7	22	428	428	367	61	0	673381	525518	genus
V4 Primer Test	Bacteria;Proteobacteria;Gammaproteobacteria;Xanthomonadales;Xanthomonadaceae;Xanthomonas;	96.1	22	382	382	367	15	0	673427	525518	genus
V4 Primer Test	Bacteria;Firmicutes;Negativicutes;Selenomonadales;Veillonellaceae;Dialister;	79.3	22	460	460	365	95	0	673349	525520	genus
V4 Primer Test	Bacteria;Proteobacteria;Alphaproteobacteria;Acetobacterales;Acetobacteraceae;Acetobacter;	94.3	22	387	387	365	22	0	673422	525520	genus
V4 Primer Test	Bacteria;Proteobacteria;Gammaproteobacteria;Xanthomonadales;Xanthomonadaceae;Pseudoxanthomonas;	95.8	22	381	381	365	16	0	673428	525520	genus
V4 Primer Test	Bacteria;Bacteroidetes;Bacteroidia;Chitinophagales;Chitinophagaceae;Ferruginibacter;	91.2	22	397	397	362	35	0	673412	525523	genus
V4 Primer Test	Bacteria;Proteobacteria;Alphaproteobacteria;SAR11 clade;Clade I;uncultured;	97.8	22	370	370	362	8	0	673439	525523	genus
V4 Primer Test	Bacteria;Proteobacteria;Alphaproteobacteria;Sphingomonadales;Sphingomonadaceae;uncultured;	91.2	22	397	397	362	35	0	673412	525523	genus
V4 Primer Test	Bacteria;Proteobacteria;Gammaproteobacteria;Alteromonadales;Alteromonadaceae;Rheinheimera;	94.7	22	375	375	355	20	0	673434	525530	genus
V4 Primer Test	Bacteria;Actinobacteria;Actinobacteria;Pseudonocardiales;Pseudonocardiaceae;Amycolatopsis;	96.4	22	365	365	352	13	0	673444	525533	genus
V4 Primer Test	Bacteria;Proteobacteria;Gammaproteobacteria;Oceanospirillales;Alcanivoracaceae;Alcanivorax;	88.4	22	397	397	351	46	0	673412	525534	genus
V4 Primer Test	Bacteria;Actinobacteria;Actinobacteria;Micrococcales;Brevibacteriaceae;Brevibacterium;	88.5	22	391	391	346	45	0	673418	525539	genus
V4 Primer Test	Bacteria;Firmicutes;Clostridia;Clostridiales;Family XII;Fusibacter;	92	22	376	376	346	30	0	673433	525539	genus
V4 Primer Test	Bacteria;Proteobacteria;Gammaproteobacteria;Betaproteobacteriales;Rhodocyclaceae;uncultured;	95.3	22	362	362	345	17	0	673447	525540	genus
V4 Primer Test	Bacteria;Firmicutes;Bacilli;Bacillales;Family XI;Gemella;	78.9	22	436	436	344	92	0	673373	525541	genus
V4 Primer Test	Bacteria;Proteobacteria;Gammaproteobacteria;Thiotrichales;Thiotrichaceae;Thiothrix;	93.2	22	367	367	342	25	0	673442	525543	genus
V4 Primer Test	Bacteria;Deinococcus-Thermus;Deinococci;Deinococcales;Deinococcaceae;Deinococcus;	94.7	22	359	359	340	19	0	673450	525545	genus
V4 Primer Test	Bacteria;Fusobacteria;Fusobacteriia;Fusobacteriales;Leptotrichiaceae;Leptotrichia;	89	22	382	382	340	42	0	673427	525545	genus
V4 Primer Test	Bacteria;Firmicutes;Clostridia;Clostridiales;Lachnospiraceae;Marvinbryantia;	93.6	22	362	362	339	23	0	673447	525546	genus
V4 Primer Test	Bacteria;Proteobacteria;Gammaproteobacteria;Betaproteobacteriales;Burkholderiaceae;Pelomonas;	91.9	22	369	369	339	30	0	673440	525546	genus
V4 Primer Test	Bacteria;Proteobacteria;Gammaproteobacteria;Betaproteobacteriales;Nitrosomonadaceae;Nitrosomonas;	91.6	22	369	369	338	31	0	673440	525547	genus
V4 Primer Test	Bacteria;Proteobacteria;Alphaproteobacteria;Rhodobacterales;Rhodobacteraceae;Haematobacter;	93.3	22	358	358	334	24	0	673451	525551	genus
V4 Primer Test	Bacteria;Bacteroidetes;Bacteroidia;Flavobacteriales;Flavobacteriaceae;uncultured;	87.8	22	378	378	332	46	0	673431	525553	genus
V4 Primer Test	Bacteria;Firmicutes;Bacilli;Bacillales;Planococcaceae;Sporosarcina;	94.3	22	352	352	332	20	0	673457	525553	genus
V4 Primer Test	Bacteria;Actinobacteria;Coriobacteriia;Coriobacteriales;Coriobacteriaceae;Collinsella;	91.4	22	362	362	331	31	0	673447	525554	genus
V4 Primer Test	Bacteria;Actinobacteria;Acidimicrobiia;Microtrichales;Microtrichaceae;Sva0996 marine group;	89.7	22	368	368	330	38	0	673441	525555	genus
V4 Primer Test	Bacteria;Firmicutes;Clostridia;Clostridiales;Ruminococcaceae;Ruminococcaceae UCG-013;	89.4	22	369	369	330	39	0	673440	525555	genus
V4 Primer Test	Bacteria;Proteobacteria;Gammaproteobacteria;Thiotrichales;Thiotrichaceae;uncultured;	93.5	22	353	353	330	23	0	673456	525555	genus
V4 Primer Test	Bacteria;Actinobacteria;Actinobacteria;Streptosporangiales;Thermomonosporaceae;Actinomadura;	93.2	22	352	352	328	24	0	673457	525557	genus
V4 Primer Test	Bacteria;Proteobacteria;Alphaproteobacteria;Rhodobacterales;Rhodobacteraceae;Loktanella;	96.7	22	338	338	327	11	0	673471	525558	genus
V4 Primer Test	Bacteria;Planctomycetes;Planctomycetacia;Pirellulales;Pirellulaceae;Rhodopirellula;	91.3	22	356	356	325	31	0	673453	525560	genus
V4 Primer Test	Bacteria;Proteobacteria;Gammaproteobacteria;Acidithiobacillales;Acidithiobacillaceae;Acidithiobacillus;	89.5	22	363	363	325	38	0	673446	525560	genus
V4 Primer Test	Bacteria;Firmicutes;Bacilli;Bacillales;Bacillaceae;Oceanobacillus;	94.2	22	344	344	324	20	0	673465	525561	genus
V4 Primer Test	Bacteria;Firmicutes;Clostridia;Clostridiales;Lachnospiraceae;Butyrivibrio 2;	94.5	22	343	343	324	19	0	673466	525561	genus
V4 Primer Test	Bacteria;Firmicutes;Bacilli;Bacillales;Planococcaceae;Planococcus;	91	22	355	355	323	32	0	673454	525562	genus
V4 Primer Test	Archaea;Euryarchaeota;Methanomicrobia;Methanosarcinales;Methanosarcinaceae;Methanosarcina;	91.7	22	365	351	322	29	14	673458	525563	genus
V4 Primer Test	Bacteria;Actinobacteria;Actinobacteria;Micrococcales;Micrococcaceae;Glutamicibacter;	94.1	22	340	340	320	20	0	673469	525565	genus
V4 Primer Test	Bacteria;Actinobacteria;Actinobacteria;Streptosporangiales;Streptosporangiaceae;Nonomuraea;	92.4	22	343	343	317	26	0	673466	525568	genus
V4 Primer Test	Bacteria;Firmicutes;Bacilli;Bacillales;Family XII;Exiguobacterium;	85.1	22	370	370	315	55	0	673439	525570	genus
V4 Primer Test	Bacteria;Firmicutes;Clostridia;Clostridiales;Lachnospiraceae;Oribacterium;	94.6	22	333	333	315	18	0	673476	525570	genus
V4 Primer Test	Bacteria;Proteobacteria;Alphaproteobacteria;Caulobacterales;Hyphomonadaceae;Hirschia;	94.9	22	331	331	314	17	0	673478	525571	genus
V4 Primer Test	Bacteria;Proteobacteria;Alphaproteobacteria;Caulobacterales;Caulobacteraceae;Caulobacter;	96	22	326	326	313	13	0	673483	525572	genus
V4 Primer Test	Bacteria;Proteobacteria;Gammaproteobacteria;Betaproteobacteriales;Burkholderiaceae;Alcaligenes;	84.6	22	370	370	313	57	0	673439	525572	genus
V4 Primer Test	Bacteria;Proteobacteria;Gammaproteobacteria;Betaproteobacteriales;Burkholderiaceae;Rhizobacter;	92.9	22	336	336	312	24	0	673473	525573	genus
V4 Primer Test	Bacteria;Firmicutes;Bacilli;Lactobacillales;Leuconostocaceae;Leuconostoc;	86.1	22	361	361	311	50	0	673448	525574	genus
V4 Primer Test	Bacteria;Proteobacteria;Deltaproteobacteria;Bdellovibrionales;Bdellovibrionaceae;Bdellovibrio;	89.9	22	346	346	311	35	0	673463	525574	genus
V4 Primer Test	Bacteria;Proteobacteria;Gammaproteobacteria;Betaproteobacteriales;Nitrosomonadaceae;MND1;	89	22	346	346	308	38	0	673463	525577	genus
V4 Primer Test	Bacteria;Cyanobacteria;Oxyphotobacteria;Nostocales;Nostocaceae;Nostoc PCC-73102;	96.8	22	317	317	307	10	0	673492	525578	genus
V4 Primer Test	Bacteria;Firmicutes;Clostridia;Clostridiales;Lachnospiraceae;Lachnospiraceae UCG-004;	91.6	22	334	334	306	28	0	673475	525579	genus
V4 Primer Test	Bacteria;Acidobacteria;Blastocatellia (Subgroup 4);Blastocatellales;Blastocatellaceae;uncultured;	94.1	22	323	323	304	19	0	673486	525581	genus
V4 Primer Test	Bacteria;Proteobacteria;Alphaproteobacteria;Rhodobacterales;Rhodobacteraceae;Roseivivax;	91.6	22	332	332	304	28	0	673477	525581	genus
V4 Primer Test	Bacteria;Proteobacteria;Gammaproteobacteria;Betaproteobacteriales;Burkholderiaceae;Curvibacter;	93.8	22	323	323	303	20	0	673486	525582	genus
V4 Primer Test	Bacteria;Proteobacteria;Gammaproteobacteria;Betaproteobacteriales;Rhodocyclaceae;Candidatus Accumulibacter;	94.7	22	319	319	302	17	0	673490	525583	genus
V4 Primer Test	Bacteria;Proteobacteria;Gammaproteobacteria;Betaproteobacteriales;Burkholderiaceae;Ramlibacter;	94	22	319	319	300	19	0	673490	525585	genus
V4 Primer Test	Bacteria;Planctomycetes;Planctomycetacia;Pirellulales;Pirellulaceae;Blastopirellula;	88.7	22	337	337	299	38	0	673472	525586	genus
V4 Primer Test	Bacteria;Bacteroidetes;Bacteroidia;Cytophagales;Cyclobacteriaceae;uncultured;	90.9	22	328	328	298	30	0	673481	525587	genus
V4 Primer Test	Bacteria;Proteobacteria;Gammaproteobacteria;Betaproteobacteriales;Nitrosomonadaceae;Ellin6067;	92.2	22	322	322	297	25	0	673487	525588	genus
V4 Primer Test	Bacteria;Proteobacteria;Alphaproteobacteria;Rhizobiales;Xanthobacteraceae;Rhodopseudomonas;	95.8	22	308	308	295	13	0	673501	525590	genus
V4 Primer Test	Bacteria;Proteobacteria;Alphaproteobacteria;Rhizobiales;Rhizobiaceae;uncultured;	92.7	22	316	316	293	23	0	673493	525592	genus
V4 Primer Test	Bacteria;Bacteroidetes;Bacteroidia;Bacteroidales;Prevotellaceae;Prevotellaceae UCG-001;	89	22	328	328	292	36	0	673481	525593	genus
V4 Primer Test	Bacteria;Proteobacteria;Gammaproteobacteria;Thiomicrospirales;Thioglobaceae;SUP05 cluster;	90.1	22	324	324	292	32	0	673485	525593	genus
V4 Primer Test	Bacteria;Proteobacteria;Alphaproteobacteria;Caulobacterales;Caulobacteraceae;Phenylobacterium;	94.2	22	309	309	291	18	0	673500	525594	genus
V4 Primer Test	Bacteria;Acidobacteria;Acidobacteriia;Acidobacteriales;Acidobacteriaceae (Subgroup 1);Granulicella;	90.9	22	319	319	290	29	0	673490	525595	genus
V4 Primer Test	Bacteria;Firmicutes;Clostridia;Clostridiales;Peptococcaceae;Desulfosporosinus;	92.3	22	313	313	289	24	0	673496	525596	genus
V4 Primer Test	Bacteria;Proteobacteria;Gammaproteobacteria;Enterobacteriales;Enterobacteriaceae;Kluyvera;	93.8	22	308	308	289	19	0	673501	525596	genus
V4 Primer Test	Bacteria;Bacteroidetes;Bacteroidia;Flavobacteriales;Flavobacteriaceae;NS5 marine group;	92	22	312	312	287	25	0	673497	525598	genus
V4 Primer Test	Bacteria;Proteobacteria;Gammaproteobacteria;Enterobacteriales;Enterobacteriaceae;Rahnella;	93.8	22	306	306	287	19	0	673503	525598	genus
V4 Primer Test	Bacteria;Proteobacteria;Gammaproteobacteria;Betaproteobacteriales;Burkholderiaceae;Brachymonas;	94.7	22	302	302	286	16	0	673507	525599	genus
V4 Primer Test	Bacteria;Proteobacteria;Alphaproteobacteria;Azospirillales;Azospirillaceae;Azospirillum;	89.1	22	320	320	285	35	0	673489	525600	genus
V4 Primer Test	Bacteria;Bacteroidetes;Bacteroidia;Bacteroidales;Dysgonomonadaceae;Proteiniphilum;	87.6	22	323	323	283	40	0	673486	525602	genus
V4 Primer Test	Bacteria;Firmicutes;Bacilli;Bacillales;Planococcaceae;Planomicrobium;	94.6	22	299	299	283	16	0	673510	525602	genus
V4 Primer Test	Bacteria;Proteobacteria;Alphaproteobacteria;Rhizobiales;Rhizobiaceae;Phyllobacterium;	94	22	301	301	283	18	0	673508	525602	genus
V4 Primer Test	Bacteria;Firmicutes;Clostridia;Clostridiales;Peptococcaceae;uncultured;	87.9	22	321	321	282	39	0	673488	525603	genus
V4 Primer Test	Bacteria;Firmicutes;Clostridia;Clostridiales;Ruminococcaceae;Ruminiclostridium 1;	95.9	22	294	294	282	12	0	673515	525603	genus
V4 Primer Test	Archaea;Euryarchaeota;Methanomicrobia;Methanomicrobiales;Methanomicrobiaceae;Methanoculleus;	94	22	301	299	281	18	2	673510	525604	genus
V4 Primer Test	Bacteria;Proteobacteria;Deltaproteobacteria;Bdellovibrionales;Bdellovibrionaceae;OM27 clade;	93.3	22	298	298	278	20	0	673511	525607	genus
V4 Primer Test	Bacteria;Proteobacteria;Gammaproteobacteria;Enterobacteriales;Enterobacteriaceae;Dickeya;	94.9	22	293	293	278	15	0	673516	525607	genus
V4 Primer Test	Bacteria;Bacteroidetes;Bacteroidia;Flavobacteriales;Cryomorphaceae;uncultured;	93.6	22	296	296	277	19	0	673513	525608	genus
V4 Primer Test	Bacteria;Proteobacteria;Gammaproteobacteria;Cellvibrionales;Halieaceae;OM60(NOR5) clade;	91.7	22	302	302	277	25	0	673507	525608	genus
V4 Primer Test	Bacteria;Firmicutes;Negativicutes;Selenomonadales;Veillonellaceae;Selenomonas 3;	93.9	22	294	294	276	18	0	673515	525609	genus
V4 Primer Test	Bacteria;Actinobacteria;Actinobacteria;Micrococcales;Micrococcaceae;Paenarthrobacter;	90.4	22	303	303	274	29	0	673506	525611	genus
V4 Primer Test	Bacteria;Proteobacteria;Alphaproteobacteria;Acetobacterales;Acetobacteraceae;uncultured;	91.9	22	297	297	273	24	0	673512	525612	genus
V4 Primer Test	Bacteria;Synergistetes;Synergistia;Synergistales;Synergistaceae;Fretibacterium;	90.4	22	302	302	273	29	0	673507	525612	genus
V4 Primer Test	Bacteria;Actinobacteria;Actinobacteria;Micrococcales;Microbacteriaceae;Leucobacter;	93.5	22	291	291	272	19	0	673518	525613	genus
V4 Primer Test	Bacteria;Proteobacteria;Gammaproteobacteria;Betaproteobacteriales;Burkholderiaceae;Polynucleobacter;	93.8	22	289	289	271	18	0	673520	525614	genus
V4 Primer Test	Bacteria;Actinobacteria;Actinobacteria;Micromonosporales;Micromonosporaceae;Actinoplanes;	94.1	22	287	287	270	17	0	673522	525615	genus
V4 Primer Test	Bacteria;Firmicutes;Clostridia;Clostridiales;Ruminococcaceae;Fastidiosipila;	87.1	22	310	310	270	40	0	673499	525615	genus
V4 Primer Test	Bacteria;Proteobacteria;Alphaproteobacteria;Rhizobiales;Rhizobiaceae;Bartonella;	95.3	22	279	279	266	13	0	673530	525619	genus
V4 Primer Test	Bacteria;Proteobacteria;Alphaproteobacteria;Rhodobacterales;Rhodobacteraceae;Amylibacter;	97.1	22	274	274	266	8	0	673535	525619	genus
V4 Primer Test	Bacteria;Firmicutes;Clostridia;Clostridiales;Lachnospiraceae;Lachnospiraceae UCG-006;	88	22	301	301	265	36	0	673508	525620	genus
V4 Primer Test	Bacteria;Proteobacteria;Gammaproteobacteria;Enterobacteriales;Enterobacteriaceae;Morganella;	88.3	22	300	300	265	35	0	673509	525620	genus
V4 Primer Test	Bacteria;Proteobacteria;Alphaproteobacteria;Rhizobiales;Methyloligellaceae;uncultured;	90.1	22	292	292	263	29	0	673517	525622	genus
V4 Primer Test	Bacteria;Proteobacteria;Gammaproteobacteria;Betaproteobacteriales;Burkholderiaceae;Herbaspirillum;	93.9	22	280	280	263	17	0	673529	525622	genus
V4 Primer Test	Bacteria;Firmicutes;Clostridia;Clostridiales;Ruminococcaceae;Saccharofermentans;	91	22	288	288	262	26	0	673521	525623	genus
V4 Primer Test	Archaea;Euryarchaeota;Thermoplasmata;Methanomassiliicoccales;Methanomethylophilaceae;uncultured;	95.3	22	274	274	261	13	0	673535	525624	genus
V4 Primer Test	Bacteria;Cyanobacteria;Oxyphotobacteria;Nostocales;Coleofasciculaceae;Coleofasciculus PCC-7420;	77.5	22	334	334	259	75	0	673475	525626	genus
V4 Primer Test	Bacteria;Firmicutes;Clostridia;Clostridiales;Lachnospiraceae;Coprococcus 3;	88.4	22	293	293	259	34	0	673516	525626	genus
V4 Primer Test	Bacteria;Firmicutes;Clostridia;Clostridiales;Lachnospiraceae;Tyzzerella 4;	91.2	22	284	284	259	25	0	673525	525626	genus
V4 Primer Test	Bacteria;Proteobacteria;Gammaproteobacteria;Betaproteobacteriales;Rhodocyclaceae;Sulfuritalea;	91.2	22	284	284	259	25	0	673525	525626	genus
V4 Primer Test	Bacteria;Bacteroidetes;Bacteroidia;Flavobacteriales;Flavobacteriaceae;Tenacibaculum;	94.5	22	272	272	257	15	0	673537	525628	genus
V4 Primer Test	Bacteria;Proteobacteria;Alphaproteobacteria;Rhizobiales;Hyphomicrobiaceae;Pedomicrobium;	92.1	22	279	279	257	22	0	673530	525628	genus
V4 Primer Test	Bacteria;Proteobacteria;Gammaproteobacteria;Oceanospirillales;Pseudohongiellaceae;Pseudohongiella;	92.1	22	278	278	256	22	0	673531	525629	genus
V4 Primer Test	Bacteria;Actinobacteria;Acidimicrobiia;Actinomarinales;Actinomarinaceae;Candidatus Actinomarina;	93.8	22	272	272	255	17	0	673537	525630	genus
V4 Primer Test	Bacteria;Proteobacteria;Gammaproteobacteria;Enterobacteriales;Enterobacteriaceae;Proteus;	90.1	22	283	283	255	28	0	673526	525630	genus
V4 Primer Test	Bacteria;Proteobacteria;Gammaproteobacteria;Steroidobacterales;Steroidobacteraceae;Steroidobacter;	92.4	22	276	276	255	21	0	673533	525630	genus
V4 Primer Test	Bacteria;Spirochaetes;Spirochaetia;Spirochaetales;Spirochaetaceae;Termite Treponema cluster;	94.1	22	271	271	255	16	0	673538	525630	genus
V4 Primer Test	Bacteria;Verrucomicrobia;Verrucomicrobiae;Chthoniobacterales;Chthoniobacteraceae;Chthoniobacter;	90.1	22	283	283	255	28	0	673526	525630	genus
V4 Primer Test	Bacteria;Proteobacteria;Gammaproteobacteria;Enterobacteriales;Enterobacteriaceae;Hafnia-Obesumbacterium;	93	22	273	273	254	19	0	673536	525631	genus
V4 Primer Test	Bacteria;Proteobacteria;Gammaproteobacteria;Xanthomonadales;Xanthomonadaceae;Arenimonas;	92.4	22	275	275	254	21	0	673534	525631	genus
V4 Primer Test	Bacteria;Firmicutes;Bacilli;Lactobacillales;Lactobacillaceae;Pediococcus;	91.7	22	276	276	253	23	0	673533	525632	genus
V4 Primer Test	Bacteria;Firmicutes;Bacilli;Bacillales;Bacillaceae;Virgibacillus;	95.1	22	265	265	252	13	0	673544	525633	genus
V4 Primer Test	Bacteria;Bacteroidetes;Bacteroidia;Bacteroidales;Prolixibacteraceae;uncultured;	94	22	267	267	251	16	0	673542	525634	genus
V4 Primer Test	Bacteria;Proteobacteria;Deltaproteobacteria;Myxococcales;Sandaracinaceae;uncultured;	91.2	22	274	274	250	24	0	673535	525635	genus
V4 Primer Test	Bacteria;Firmicutes;Clostridia;Clostridiales;Lachnospiraceae;Lachnospiraceae ND3007 group;	88.9	22	280	280	249	31	0	673529	525636	genus
V4 Primer Test	Bacteria;Firmicutes;Clostridia;Clostridiales;Ruminococcaceae;Butyricicoccus;	88	22	283	283	249	34	0	673526	525636	genus
V4 Primer Test	Bacteria;Actinobacteria;Actinobacteria;Corynebacteriales;Dietziaceae;Dietzia;	88.6	22	280	280	248	32	0	673529	525637	genus
V4 Primer Test	Bacteria;Epsilonbacteraeota;Campylobacteria;Campylobacterales;Thiovulaceae;Sulfuricurvum;	90.8	22	273	273	248	25	0	673536	525637	genus
V4 Primer Test	Bacteria;Proteobacteria;Gammaproteobacteria;Alteromonadales;Idiomarinaceae;Idiomarina;	92.5	22	268	268	248	20	0	673541	525637	genus
V4 Primer Test	Bacteria;Proteobacteria;Alphaproteobacteria;Rhodospirillales;Magnetospiraceae;uncultured;	93.5	22	262	262	245	17	0	673547	525640	genus
V4 Primer Test	Bacteria;Proteobacteria;Gammaproteobacteria;Betaproteobacteriales;Hydrogenophilaceae;uncultured;	90.7	22	270	270	245	25	0	673539	525640	genus
V4 Primer Test	Bacteria;Proteobacteria;Deltaproteobacteria;Desulfobacterales;Desulfobacteraceae;SEEP-SRB1;	71.6	22	341	341	244	97	0	673468	525641	genus
V4 Primer Test	Bacteria;Actinobacteria;Actinobacteria;Pseudonocardiales;Pseudonocardiaceae;Crossiella;	91.4	22	266	266	243	23	0	673543	525642	genus
V4 Primer Test	Bacteria;Firmicutes;Clostridia;Clostridiales;Family XIII;Mogibacterium;	88	22	274	274	241	33	0	673535	525644	genus
V4 Primer Test	Bacteria;Firmicutes;Clostridia;Clostridiales;Lachnospiraceae;Lachnospira;	90.6	22	266	266	241	25	0	673543	525644	genus
V4 Primer Test	Bacteria;Chloroflexi;Anaerolineae;Caldilineales;Caldilineaceae;uncultured;	88.2	22	272	272	240	32	0	673537	525645	genus
V4 Primer Test	Bacteria;Gemmatimonadetes;Gemmatimonadetes;Gemmatimonadales;Gemmatimonadaceae;Gemmatimonas;	91.6	22	261	261	239	22	0	673548	525646	genus
V4 Primer Test	Bacteria;Bacteroidetes;Bacteroidia;Chitinophagales;Chitinophagaceae;Terrimonas;	91.9	22	259	259	238	21	0	673550	525647	genus
V4 Primer Test	Bacteria;Actinobacteria;Rubrobacteria;Rubrobacterales;Rubrobacteriaceae;Rubrobacter;	87.7	22	269	269	236	33	0	673540	525649	genus
V4 Primer Test	Bacteria;Proteobacteria;Gammaproteobacteria;Betaproteobacteriales;Burkholderiaceae;Lautropia;	89.4	22	264	264	236	28	0	673545	525649	genus
V4 Primer Test	Bacteria;Proteobacteria;Gammaproteobacteria;Enterobacteriales;Enterobacteriaceae;Providencia;	88.4	22	267	267	236	31	0	673542	525649	genus
V4 Primer Test	Archaea;Euryarchaeota;Halobacteria;Halobacteriales;Halomicrobiaceae;Haloarcula;	95.9	22	247	245	235	10	2	673564	525650	genus
V4 Primer Test	Bacteria;Firmicutes;Clostridia;Clostridiales;Lachnospiraceae;Lachnoclostridium 5;	95.5	22	246	246	235	11	0	673563	525650	genus
V4 Primer Test	Bacteria;Actinobacteria;Actinobacteria;Streptomycetales;Streptomycetaceae;Kitasatospora;	96.3	22	243	243	234	9	0	673566	525651	genus
V4 Primer Test	Bacteria;Proteobacteria;Gammaproteobacteria;Betaproteobacteriales;Methylophilaceae;Methylotenera;	93.2	22	251	251	234	17	0	673558	525651	genus
V4 Primer Test	Bacteria;Proteobacteria;Gammaproteobacteria;Betaproteobacteriales;Gallionellaceae;Sideroxydans;	90.3	22	258	258	233	25	0	673551	525652	genus
V4 Primer Test	Bacteria;Actinobacteria;Actinobacteria;Micrococcales;Dermabacteraceae;Brachybacterium;	92.4	22	251	251	232	19	0	673558	525653	genus
V4 Primer Test	Bacteria;Proteobacteria;Gammaproteobacteria;Gammaproteobacteria Incertae Sedis;Unknown Family;Acidibacter;	90.6	22	255	255	231	24	0	673554	525654	genus
V4 Primer Test	Bacteria;Proteobacteria;Gammaproteobacteria;Xanthomonadales;Xanthomonadaceae;Thermomonas;	92.8	22	249	249	231	18	0	673560	525654	genus
V4 Primer Test	Bacteria;Firmicutes;Clostridia;Clostridiales;Lachnospiraceae;GCA-900066575;	95.4	22	241	241	230	11	0	673568	525655	genus
V4 Primer Test	Bacteria;Firmicutes;Clostridia;Clostridiales;Lachnospiraceae;Lachnospiraceae AC2044 group;	91.6	22	251	251	230	21	0	673558	525655	genus
V4 Primer Test	Bacteria;Proteobacteria;Alphaproteobacteria;Reyranellales;Reyranellaceae;Reyranella;	93.1	22	247	247	230	17	0	673562	525655	genus
V4 Primer Test	Bacteria;Proteobacteria;Gammaproteobacteria;Betaproteobacteriales;Burkholderiaceae;Leptothrix;	97.9	22	234	234	229	5	0	673575	525656	genus
V4 Primer Test	Bacteria;Bacteroidetes;Bacteroidia;Flavobacteriales;Crocinitomicaceae;Fluviicola;	93.8	22	243	243	228	15	0	673566	525657	genus
V4 Primer Test	Bacteria;Proteobacteria;Alphaproteobacteria;Rhizobiales;Xanthobacteraceae;Afipia;	92.3	22	246	246	227	19	0	673563	525658	genus
V4 Primer Test	Bacteria;Proteobacteria;Gammaproteobacteria;Betaproteobacteriales;Burkholderiaceae;Ottowia;	95.4	22	238	238	227	11	0	673571	525658	genus
V4 Primer Test	Bacteria;Firmicutes;Negativicutes;Selenomonadales;Veillonellaceae;uncultured;	78.2	22	289	289	226	63	0	673520	525659	genus
V4 Primer Test	Bacteria;Acidobacteria;Acidobacteriia;Acidobacteriales;Acidobacteriaceae (Subgroup 1);uncultured;	92.6	22	243	243	225	18	0	673566	525660	genus
V4 Primer Test	Bacteria;Bacteroidetes;Bacteroidia;Chitinophagales;Chitinophagaceae;Flavisolibacter;	94.5	22	237	237	224	13	0	673572	525661	genus
V4 Primer Test	Bacteria;Cyanobacteria;Oxyphotobacteria;Oxyphotobacteria Incertae Sedis;Unknown Family;uncultured;	82.1	22	273	273	224	49	0	673536	525661	genus
V4 Primer Test	Bacteria;Proteobacteria;Alphaproteobacteria;Rhizobiales;Beijerinckiaceae;Microvirga;	90.7	22	247	247	224	23	0	673562	525661	genus
V4 Primer Test	Bacteria;Proteobacteria;Alphaproteobacteria;Rhizobiales;Beijerinckiaceae;uncultured;	90.7	22	247	247	224	23	0	673562	525661	genus
V4 Primer Test	Bacteria;Actinobacteria;Actinobacteria;Micrococcales;Cellulomonadaceae;Cellulomonas;	86.4	22	257	257	222	35	0	673552	525663	genus
V4 Primer Test	Bacteria;Firmicutes;Clostridia;Clostridiales;Lachnospiraceae;A2;	85.4	22	260	260	222	38	0	673549	525663	genus
V4 Primer Test	Bacteria;Firmicutes;Clostridia;Clostridiales;Lachnospiraceae;Epulopiscium;	87.1	22	255	255	222	33	0	673554	525663	genus
V4 Primer Test	Bacteria;Firmicutes;Clostridia;Clostridiales;Family XIII;Family XIII AD3011 group;	91.6	22	239	239	219	20	0	673570	525666	genus
V4 Primer Test	Bacteria;Firmicutes;Clostridia;Clostridiales;Family XIII;Anaerovorax;	95.2	22	229	229	218	11	0	673580	525667	genus
V4 Primer Test	Bacteria;Proteobacteria;Gammaproteobacteria;Vibrionales;Vibrionaceae;Aliivibrio;	96.5	22	226	226	218	8	0	673583	525667	genus
V4 Primer Test	Bacteria;Proteobacteria;Alphaproteobacteria;Acetobacterales;Acetobacteraceae;Roseomonas;	92.3	22	234	234	216	18	0	673575	525669	genus
V4 Primer Test	Bacteria;Proteobacteria;Gammaproteobacteria;Betaproteobacteriales;Burkholderiaceae;Sutterella;	93.1	22	231	231	215	16	0	673578	525670	genus
V4 Primer Test	Bacteria;Proteobacteria;Gammaproteobacteria;Pasteurellales;Pasteurellaceae;Phocoenobacter;	96	22	224	224	215	9	0	673585	525670	genus
V4 Primer Test	Bacteria;Deinococcus-Thermus;Deinococci;Deinococcales;Trueperaceae;Truepera;	89.9	22	238	238	214	24	0	673571	525671	genus
V4 Primer Test	Bacteria;Firmicutes;Clostridia;Clostridiales;Lachnospiraceae;Pseudobutyrivibrio;	90.7	22	236	236	214	22	0	673573	525671	genus
V4 Primer Test	Bacteria;Proteobacteria;Alphaproteobacteria;Rickettsiales;Anaplasmataceae;Wolbachia;	95.5	22	224	224	214	10	0	673585	525671	genus
V4 Primer Test	Bacteria;Proteobacteria;Alphaproteobacteria;Sphingomonadales;Sphingomonadaceae;Sphingorhabdus;	94.3	22	227	227	214	13	0	673582	525671	genus
V4 Primer Test	Bacteria;Proteobacteria;Gammaproteobacteria;Betaproteobacteriales;Rhodocyclaceae;Zoogloea;	89.9	22	238	238	214	24	0	673571	525671	genus
V4 Primer Test	Bacteria;Proteobacteria;Gammaproteobacteria;Betaproteobacteriales;Burkholderiaceae;Undibacterium;	94.2	22	226	226	213	13	0	673583	525672	genus
V4 Primer Test	Bacteria;Actinobacteria;Thermoleophilia;Gaiellales;Gaiellaceae;Gaiella;	90.2	22	235	235	212	23	0	673574	525673	genus
V4 Primer Test	Bacteria;Firmicutes;Negativicutes;Selenomonadales;Acidaminococcaceae;Phascolarctobacterium;	86.8	22	243	243	211	32	0	673566	525674	genus
V4 Primer Test	Bacteria;Planctomycetes;Phycisphaerae;Phycisphaerales;Phycisphaeraceae;SM1A02;	74	22	285	285	211	74	0	673524	525674	genus
V4 Primer Test	Bacteria;Acidobacteria;Blastocatellia (Subgroup 4);Blastocatellales;Blastocatellaceae;JGI 0001001-H03;	92.5	22	227	227	210	17	0	673582	525675	genus
V4 Primer Test	Archaea;Euryarchaeota;Methanobacteria;Methanobacteriales;Methanobacteriaceae;Methanobacterium;	88.6	22	239	236	209	27	3	673573	525676	genus
V4 Primer Test	Bacteria;Proteobacteria;Deltaproteobacteria;Desulfobacterales;Desulfobacteraceae;Sva0081 sediment group;	91.7	22	228	228	209	19	0	673581	525676	genus
V4 Primer Test	Bacteria;Proteobacteria;Deltaproteobacteria;Desulfobacterales;Desulfobulbaceae;Desulfobulbus;	91.7	22	228	228	209	19	0	673581	525676	genus
V4 Primer Test	Bacteria;Proteobacteria;Deltaproteobacteria;Desulfobacterales;Desulfobulbaceae;Desulfocapsa;	88.2	22	237	237	209	28	0	673572	525676	genus
V4 Primer Test	Bacteria;Proteobacteria;Gammaproteobacteria;Cellvibrionales;Porticoccaceae;C1-B045;	95	22	219	219	208	11	0	673590	525677	genus
V4 Primer Test	Bacteria;Proteobacteria;Gammaproteobacteria;Enterobacteriales;Enterobacteriaceae;Buchnera;	94.5	22	220	220	208	12	0	673589	525677	genus
V4 Primer Test	Bacteria;Actinobacteria;Actinobacteria;Micrococcales;Microbacteriaceae;Agromyces;	91.6	22	226	226	207	19	0	673583	525678	genus
V4 Primer Test	Bacteria;Proteobacteria;Alphaproteobacteria;Rhizobiales;Xanthobacteraceae;Pseudolabrys;	93.2	22	222	222	207	15	0	673587	525678	genus
V4 Primer Test	Archaea;Euryarchaeota;Methanobacteria;Methanobacteriales;Methanobacteriaceae;Methanosphaera;	82.7	22	249	249	206	43	0	673560	525679	genus
V4 Primer Test	Bacteria;Proteobacteria;Alphaproteobacteria;Rhizobiales;Beijerinckiaceae;Bosea;	96.3	22	214	214	206	8	0	673595	525679	genus
V4 Primer Test	Bacteria;Actinobacteria;Actinobacteria;Micrococcales;Microbacteriaceae;Curtobacterium;	94	22	218	218	205	13	0	673591	525680	genus
V4 Primer Test	Bacteria;Proteobacteria;Alphaproteobacteria;Acetobacterales;Acetobacteraceae;Komagataeibacter;	99.5	22	206	206	205	1	0	673603	525680	genus
V4 Primer Test	Bacteria;Verrucomicrobia;Verrucomicrobiae;Verrucomicrobiales;Rubritaleaceae;Luteolibacter;	91.5	22	224	224	205	19	0	673585	525680	genus
V4 Primer Test	Bacteria;Firmicutes;Clostridia;Clostridiales;Lachnospiraceae;Hungatella;	89.9	22	227	227	204	23	0	673582	525681	genus
V4 Primer Test	Bacteria;Proteobacteria;Gammaproteobacteria;Enterobacteriales;Enterobacteriaceae;Plesiomonas;	86.1	22	237	237	204	33	0	673572	525681	genus
V4 Primer Test	Bacteria;Proteobacteria;Gammaproteobacteria;Oceanospirillales;Marinomonadaceae;Marinomonas;	90.6	22	224	224	203	21	0	673585	525682	genus
V4 Primer Test	Bacteria;Bacteroidetes;Rhodothermia;Balneolales;Balneolaceae;uncultured;	92.2	22	219	219	202	17	0	673590	525683	genus
V4 Primer Test	Bacteria;Proteobacteria;Alphaproteobacteria;Rhodovibrionales;Kiloniellaceae;uncultured;	90.6	22	223	223	202	21	0	673586	525683	genus
V4 Primer Test	Bacteria;Proteobacteria;Deltaproteobacteria;Syntrophobacterales;Syntrophaceae;Syntrophus;	89.8	22	225	225	202	23	0	673584	525683	genus
V4 Primer Test	Bacteria;Acidobacteria;Acidobacteriia;Acidobacteriales;Acidobacteriaceae (Subgroup 1);Occallatibacter;	96.2	22	209	209	201	8	0	673600	525684	genus
V4 Primer Test	Bacteria;Firmicutes;Clostridia;Clostridiales;Family XI;Tissierella;	90.1	22	222	222	200	22	0	673587	525685	genus
V4 Primer Test	Bacteria;Proteobacteria;Gammaproteobacteria;Aeromonadales;Succinivibrionaceae;Succinivibrio;	81.9	22	243	243	199	44	0	673566	525686	genus
V4 Primer Test	Archaea;Thaumarchaeota;Nitrososphaeria;Nitrososphaerales;Nitrososphaeraceae;Candidatus Nitrososphaera;	83.5	22	239	237	198	39	2	673572	525687	genus
V4 Primer Test	Bacteria;Proteobacteria;Alphaproteobacteria;Dongiales;Dongiaceae;Dongia;	88.4	22	224	224	198	26	0	673585	525687	genus
V4 Primer Test	Bacteria;Firmicutes;Clostridia;Clostridiales;Peptostreptococcaceae;Terrisporobacter;	88.7	22	222	222	197	25	0	673587	525688	genus
V4 Primer Test	Bacteria;Spirochaetes;Spirochaetia;Spirochaetales;Spirochaetaceae;uncultured;	53.5	21.9	368	368	197	171	0	673441	525688	genus
V4 Primer Test	Bacteria;Firmicutes;Bacilli;Bacillales;Bacillaceae;Halobacillus;	89.9	22	217	217	195	22	0	673592	525690	genus
V4 Primer Test	Bacteria;Firmicutes;Clostridia;Clostridiales;Lachnospiraceae;Lachnospiraceae FCS020 group;	92.4	22	211	211	195	16	0	673598	525690	genus
V4 Primer Test	Bacteria;Proteobacteria;Gammaproteobacteria;Betaproteobacteriales;Burkholderiaceae;Duganella;	95.1	22	205	205	195	10	0	673604	525690	genus
V4 Primer Test	Bacteria;Actinobacteria;Actinobacteria;Streptosporangiales;Streptosporangiaceae;Streptosporangium;	94.2	22	206	206	194	12	0	673603	525691	genus
V4 Primer Test	Bacteria;Firmicutes;Clostridia;Clostridiales;Ruminococcaceae;Ruminiclostridium 6;	90.6	22	213	213	193	20	0	673596	525692	genus
V4 Primer Test	Bacteria;Firmicutes;Erysipelotrichia;Erysipelotrichales;Erysipelotrichaceae;Holdemanella;	88.5	22	218	218	193	25	0	673591	525692	genus
V4 Primer Test	Bacteria;Proteobacteria;Alphaproteobacteria;Rhizobiales;Rhizobiaceae;Shinella;	96	22	201	201	193	8	0	673608	525692	genus
V4 Primer Test	Bacteria;Proteobacteria;Gammaproteobacteria;Diplorickettsiales;Diplorickettsiaceae;uncultured;	83.2	22	232	232	193	39	0	673577	525692	genus
V4 Primer Test	Bacteria;Proteobacteria;Alphaproteobacteria;Acetobacterales;Acetobacteraceae;Gluconobacter;	99	22	194	194	192	2	0	673615	525693	genus
V4 Primer Test	Bacteria;Tenericutes;Mollicutes;Acholeplasmatales;Acholeplasmataceae;Acholeplasma;	92.8	22	207	207	192	15	0	673602	525693	genus
V4 Primer Test	Archaea;Euryarchaeota;Methanomicrobia;Methanomicrobiales;Methanoregulaceae;Methanoregula;	85.3	22	224	224	191	33	0	673585	525694	genus
V4 Primer Test	Bacteria;Actinobacteria;Thermoleophilia;Solirubrobacterales;Solirubrobacteraceae;Solirubrobacter;	86.8	22	220	220	191	29	0	673589	525694	genus
V4 Primer Test	Bacteria;Proteobacteria;Gammaproteobacteria;Betaproteobacteriales;Gallionellaceae;Gallionella;	89.7	22	213	213	191	22	0	673596	525694	genus
V4 Primer Test	Bacteria;Acidobacteria;Blastocatellia (Subgroup 4);Blastocatellales;Blastocatellaceae;Blastocatella;	93.6	22	203	203	190	13	0	673606	525695	genus
V4 Primer Test	Bacteria;Bacteroidetes;Bacteroidia;Cytophagales;Cyclobacteriaceae;Algoriphagus;	96.4	22	195	195	188	7	0	673614	525697	genus
V4 Primer Test	Bacteria;Epsilonbacteraeota;Campylobacteria;Campylobacterales;Sulfurospirillaceae;Sulfurospirillum;	94.5	22	199	199	188	11	0	673610	525697	genus
V4 Primer Test	Bacteria;Firmicutes;Clostridia;Clostridiales;Family XI;Ezakiella;	88.7	22	212	212	188	24	0	673597	525697	genus
V4 Primer Test	Bacteria;Proteobacteria;Alphaproteobacteria;Caulobacterales;Caulobacteraceae;uncultured;	92.6	22	203	203	188	15	0	673606	525697	genus
V4 Primer Test	Bacteria;Firmicutes;Clostridia;Clostridiales;Clostridiaceae 1;Sarcina;	92.6	22	202	202	187	15	0	673607	525698	genus
V4 Primer Test	Bacteria;Proteobacteria;Gammaproteobacteria;Enterobacteriales;Enterobacteriaceae;Xenorhabdus;	94.9	22	197	197	187	10	0	673612	525698	genus
V4 Primer Test	Bacteria;Proteobacteria;Alphaproteobacteria;Caulobacterales;Hyphomonadaceae;uncultured;	95.9	22	194	194	186	8	0	673615	525699	genus
V4 Primer Test	Bacteria;Firmicutes;Bacilli;Bacillales;Alicyclobacillaceae;Alicyclobacillus;	93.9	22	197	197	185	12	0	673612	525700	genus
V4 Primer Test	Bacteria;Firmicutes;Bacilli;Lactobacillales;Leuconostocaceae;Weissella;	84.9	22	218	218	185	33	0	673591	525700	genus
V4 Primer Test	Bacteria;Bacteroidetes;Bacteroidia;Chitinophagales;Chitinophagaceae;Sediminibacterium;	95.3	22	192	192	183	9	0	673617	525702	genus
V4 Primer Test	Bacteria;Proteobacteria;Gammaproteobacteria;Steroidobacterales;Steroidobacteraceae;uncultured;	91	22	201	201	183	18	0	673608	525702	genus
V4 Primer Test	Bacteria;Bacteroidetes;Bacteroidia;Chitinophagales;Chitinophagaceae;Chitinophaga;	95.8	22	189	189	181	8	0	673620	525704	genus
V4 Primer Test	Bacteria;Proteobacteria;Alphaproteobacteria;Rhizobiales;Rhizobiaceae;Aminobacter;	94.3	22	192	192	181	11	0	673617	525704	genus
V4 Primer Test	Bacteria;Proteobacteria;Gammaproteobacteria;Cellvibrionales;Cellvibrionaceae;Cellvibrio;	92.3	22	196	196	181	15	0	673613	525704	genus
V4 Primer Test	Bacteria;Proteobacteria;Gammaproteobacteria;Cellvibrionales;Porticoccaceae;SAR92 clade;	94.3	22	192	192	181	11	0	673617	525704	genus
V4 Primer Test	Bacteria;Firmicutes;Erysipelotrichia;Erysipelotrichales;Erysipelotrichaceae;Turicibacter;	85.6	22	209	209	179	30	0	673600	525706	genus
V4 Primer Test	Bacteria;Bacteroidetes;Bacteroidia;Bacteroidales;Marinifilaceae;Marinifilum;	89	22	200	200	178	22	0	673609	525707	genus
V4 Primer Test	Bacteria;Bacteroidetes;Bacteroidia;Bacteroidales;Rikenellaceae;DMER64;	91.3	22	195	195	178	17	0	673614	525707	genus
V4 Primer Test	Bacteria;Deinococcus-Thermus;Deinococci;Thermales;Thermaceae;Thermus;	92.7	22	192	192	178	14	0	673617	525707	genus
V4 Primer Test	Bacteria;Firmicutes;Clostridia;Clostridiales;Peptostreptococcaceae;Peptoclostridium;	91.8	22	194	194	178	16	0	673615	525707	genus
V4 Primer Test	Bacteria;Firmicutes;Clostridia;Clostridiales;Family XI;Sedimentibacter;	88.1	22	201	201	177	24	0	673608	525708	genus
V4 Primer Test	Bacteria;Firmicutes;Clostridia;Clostridiales;Lachnospiraceae;Tyzzerella 3;	91.2	22	194	194	177	17	0	673615	525708	genus
V4 Primer Test	Bacteria;Proteobacteria;Alphaproteobacteria;Micropepsales;Micropepsaceae;uncultured;	96.2	22	184	184	177	7	0	673625	525708	genus
V4 Primer Test	Bacteria;Proteobacteria;Gammaproteobacteria;Betaproteobacteriales;Burkholderiaceae;Castellaniella;	94.7	22	187	187	177	10	0	673622	525708	genus
V4 Primer Test	Bacteria;Proteobacteria;Gammaproteobacteria;Betaproteobacteriales;Rhodocyclaceae;Azoarcus;	93.7	22	189	189	177	12	0	673620	525708	genus
V4 Primer Test	Bacteria;Proteobacteria;Gammaproteobacteria;Enterobacteriales;Enterobacteriaceae;Lelliottia;	96.2	22	183	183	176	7	0	673626	525709	genus
V4 Primer Test	Bacteria;Proteobacteria;Gammaproteobacteria;Nitrosococcales;Methylophagaceae;Methylophaga;	90.7	22	194	194	176	18	0	673615	525709	genus
V4 Primer Test	Bacteria;Bacteroidetes;Bacteroidia;Bacteroidales;Prolixibacteraceae;WCHB1-32;	96.2	22	182	182	175	7	0	673627	525710	genus
V4 Primer Test	Bacteria;Firmicutes;Clostridia;Clostridiales;Lachnospiraceae;Lachnospiraceae NC2004 group;	92.6	22	189	189	175	14	0	673620	525710	genus
V4 Primer Test	Bacteria;Proteobacteria;Alphaproteobacteria;Caulobacterales;Hyphomonadaceae;Hyphomonas;	92.6	22	189	189	175	14	0	673620	525710	genus
V4 Primer Test	Bacteria;Proteobacteria;Alphaproteobacteria;Rhizobiales;Rhizobiales Incertae Sedis;uncultured;	89.7	22	195	195	175	20	0	673614	525710	genus
V4 Primer Test	Bacteria;Proteobacteria;Alphaproteobacteria;Rhodobacterales;Rhodobacteraceae;Ascidiaceihabitans;	92.1	22	190	190	175	15	0	673619	525710	genus
V4 Primer Test	Bacteria;Firmicutes;Erysipelotrichia;Erysipelotrichales;Erysipelotrichaceae;Erysipelothrix;	91.6	22	190	190	174	16	0	673619	525711	genus
V4 Primer Test	Bacteria;Fusobacteria;Fusobacteriia;Fusobacteriales;Fusobacteriaceae;Cetobacterium;	91.1	22	191	191	174	17	0	673618	525711	genus
V4 Primer Test	Bacteria;Firmicutes;Clostridia;Clostridiales;Clostridiaceae 1;Clostridium sensu stricto 12;	93.5	22	185	185	173	12	0	673624	525712	genus
V4 Primer Test	Bacteria;Firmicutes;Clostridia;Clostridiales;Lachnospiraceae;Acetitomaculum;	89.1	22	193	193	172	21	0	673616	525713	genus
V4 Primer Test	Bacteria;Firmicutes;Clostridia;Clostridiales;Syntrophomonadaceae;Syntrophomonas;	92.5	22	186	186	172	14	0	673623	525713	genus
V4 Primer Test	Bacteria;Planctomycetes;Planctomycetacia;Isosphaerales;Isosphaeraceae;Singulisphaera;	91.5	22	188	188	172	16	0	673621	525713	genus
V4 Primer Test	Bacteria;Proteobacteria;Gammaproteobacteria;Betaproteobacteriales;Methylophilaceae;OM43 clade;	90.1	22	191	191	172	19	0	673618	525713	genus
V4 Primer Test	Bacteria;Proteobacteria;Gammaproteobacteria;Coxiellales;Coxiellaceae;Coxiella;	45.4	21.9	379	379	172	207	0	673430	525713	genus
V4 Primer Test	Bacteria;Proteobacteria;Magnetococcia;Magnetococcales;Magnetococcaceae;Magnetococcus;	92.9	22	183	183	170	13	0	673626	525715	genus
V4 Primer Test	Bacteria;Fibrobacteres;Fibrobacteria;Fibrobacterales;Fibrobacteraceae;Fibrobacter;	94.9	22	178	178	169	9	0	673631	525716	genus
V4 Primer Test	Bacteria;Bacteroidetes;Bacteroidia;Cytophagales;Hymenobacteraceae;Pontibacter;	96	22	175	175	168	7	0	673634	525717	genus
V4 Primer Test	Bacteria;Bacteroidetes;Bacteroidia;Flavobacteriales;Weeksellaceae;Cloacibacterium;	72	22	232	232	167	65	0	673577	525718	genus
V4 Primer Test	Bacteria;Firmicutes;Bacilli;Lactobacillales;Carnobacteriaceae;Carnobacterium;	94.9	22	176	176	167	9	0	673633	525718	genus
V4 Primer Test	Bacteria;Firmicutes;Clostridia;Clostridiales;Clostridiaceae 1;Clostridium sensu stricto 13;	89.8	22	186	186	167	19	0	673623	525718	genus
V4 Primer Test	Bacteria;Planctomycetes;Planctomycetacia;Gemmatales;Gemmataceae;Gemmata;	92.8	22	180	180	167	13	0	673629	525718	genus
V4 Primer Test	Bacteria;Proteobacteria;Alphaproteobacteria;Sphingomonadales;Sphingomonadaceae;Porphyrobacter;	90.7	22	183	183	166	17	0	673626	525719	genus
V4 Primer Test	Bacteria;Proteobacteria;Gammaproteobacteria;Xanthomonadales;Rhodanobacteraceae;Dyella;	94.3	22	176	176	166	10	0	673633	525719	genus
V4 Primer Test	Bacteria;Proteobacteria;Alphaproteobacteria;Acetobacterales;Acetobacteraceae;Acidiphilium;	87.8	22	188	188	165	23	0	673621	525720	genus
V4 Primer Test	Bacteria;Proteobacteria;Deltaproteobacteria;Deltaproteobacteria Incertae Sedis;Syntrophorhabdaceae;Syntrophorhabdus;	91.7	22	180	180	165	15	0	673629	525720	genus
V4 Primer Test	Bacteria;Proteobacteria;Gammaproteobacteria;Cellvibrionales;Halieaceae;Halioglobus;	89.1	22	184	184	164	20	0	673625	525721	genus
V4 Primer Test	Bacteria;Actinobacteria;Actinobacteria;Frankiales;Geodermatophilaceae;Blastococcus;	90.6	22	180	180	163	17	0	673629	525722	genus
V4 Primer Test	Bacteria;Bacteroidetes;Bacteroidia;Bacteroidales;Dysgonomonadaceae;Fermentimonas;	91.6	22	178	178	163	15	0	673631	525722	genus
V4 Primer Test	Bacteria;Nitrospinae;Nitrospinia;Nitrospinales;Nitrospinaceae;Nitrospina;	95.3	22	171	171	163	8	0	673638	525722	genus
V4 Primer Test	Bacteria;Proteobacteria;Alphaproteobacteria;Rhizobiales;Xanthobacteraceae;Rhodoplanes;	93.7	22	174	174	163	11	0	673635	525722	genus
V4 Primer Test	Bacteria;Proteobacteria;Gammaproteobacteria;Betaproteobacteriales;Methylophilaceae;Methylophilus;	80.3	22	203	203	163	40	0	673606	525722	genus
V4 Primer Test	Bacteria;Elusimicrobia;Endomicrobia;Endomicrobiales;Endomicrobiaceae;Candidatus Endomicrobium;	94.2	22	172	172	162	10	0	673637	525723	genus
V4 Primer Test	Bacteria;Firmicutes;Bacilli;Bacillales;Listeriaceae;Listeria;	89	22	182	182	162	20	0	673627	525723	genus
V4 Primer Test	Bacteria;Bacteroidetes;Bacteroidia;Bacteroidales;Dysgonomonadaceae;Dysgonomonas;	92	22	175	175	161	14	0	673634	525724	genus
V4 Primer Test	Bacteria;Bacteroidetes;Bacteroidia;Bacteroidales;Paludibacteraceae;uncultured;	93.6	22	172	172	161	11	0	673637	525724	genus
V4 Primer Test	Bacteria;Bacteroidetes;Bacteroidia;Flavobacteriales;Flavobacteriaceae;Maribacter;	94.7	22	170	170	161	9	0	673639	525724	genus
V4 Primer Test	Bacteria;Firmicutes;Clostridia;Clostridiales;Peptostreptococcaceae;uncultured;	94.7	22	170	170	161	9	0	673639	525724	genus
V4 Primer Test	Bacteria;Proteobacteria;Alphaproteobacteria;Rickettsiales;Rickettsiaceae;Rickettsia;	91.4	22	175	175	160	15	0	673634	525725	genus
V4 Primer Test	Bacteria;Actinobacteria;Acidimicrobiia;Microtrichales;Iamiaceae;Iamia;	86.9	22	183	183	159	24	0	673626	525726	genus
V4 Primer Test	Bacteria;Cyanobacteria;Oxyphotobacteria;Nostocales;Chroococcidiopsaceae;uncultured;	92.4	22	172	172	159	13	0	673637	525726	genus
V4 Primer Test	Bacteria;Firmicutes;Bacilli;Bacillales;Planococcaceae;Solibacillus;	90.9	22	175	175	159	16	0	673634	525726	genus
V4 Primer Test	Bacteria;Proteobacteria;Alphaproteobacteria;Rhodospirillales;Thalassospiraceae;Thalassospira;	89.8	22	177	177	159	18	0	673632	525726	genus
V4 Primer Test	Bacteria;Firmicutes;Clostridia;Clostridiales;Christensenellaceae;uncultured;	95.2	22	165	165	157	8	0	673644	525728	genus
V4 Primer Test	Bacteria;Firmicutes;Clostridia;Clostridiales;Lachnospiraceae;Tyzzerella;	88.2	22	178	178	157	21	0	673631	525728	genus
V4 Primer Test	Bacteria;Proteobacteria;Gammaproteobacteria;Pseudomonadales;Moraxellaceae;Enhydrobacter;	82.6	22	190	190	157	33	0	673619	525728	genus
V4 Primer Test	Bacteria;Proteobacteria;Gammaproteobacteria;Betaproteobacteriales;Burkholderiaceae;Simplicispira;	93.4	22	167	167	156	11	0	673642	525729	genus
V4 Primer Test	Bacteria;Proteobacteria;Gammaproteobacteria;Pseudomonadales;Pseudomonadaceae;Azotobacter;	89.7	22	174	174	156	18	0	673635	525729	genus
V4 Primer Test	Bacteria;Proteobacteria;Gammaproteobacteria;Xanthomonadales;Rhodanobacteraceae;Luteibacter;	93.4	22	167	167	156	11	0	673642	525729	genus
V4 Primer Test	Bacteria;Firmicutes;Bacilli;Lactobacillales;Carnobacteriaceae;Granulicatella;	67.7	21.9	229	229	155	74	0	673580	525730	genus
V4 Primer Test	Bacteria;Proteobacteria;Gammaproteobacteria;Betaproteobacteriales;Burkholderiaceae;Ideonella;	92.3	22	168	168	155	13	0	673641	525730	genus
V4 Primer Test	Archaea;Euryarchaeota;Halobacteria;Halobacteriales;Haloferacaceae;Haloterrigena;	93.3	22	166	165	154	11	1	673644	525731	genus
V4 Primer Test	Bacteria;Bacteroidetes;Bacteroidia;Flavobacteriales;Flavobacteriaceae;NS4 marine group;	95.1	22	162	162	154	8	0	673647	525731	genus
V4 Primer Test	Bacteria;Chloroflexi;Ktedonobacteria;Ktedonobacterales;Ktedonobacteraceae;uncultured;	95.7	22	161	161	154	7	0	673648	525731	genus
V4 Primer Test	Bacteria;Proteobacteria;Alphaproteobacteria;Rhodobacterales;Rhodobacteraceae;HIMB11;	96.9	22	159	159	154	5	0	673650	525731	genus
V4 Primer Test	Bacteria;Proteobacteria;Deltaproteobacteria;Syntrophobacterales;Syntrophaceae;uncultured;	87.5	22	176	176	154	22	0	673633	525731	genus
V4 Primer Test	Bacteria;Proteobacteria;Gammaproteobacteria;Enterobacteriales;Enterobacteriaceae;Edwardsiella;	92.2	22	167	167	154	13	0	673642	525731	genus
V4 Primer Test	Bacteria;Proteobacteria;Gammaproteobacteria;Orbales;Orbaceae;Gilliamella;	95.7	22	161	161	154	7	0	673648	525731	genus
V4 Primer Test	Bacteria;Proteobacteria;Gammaproteobacteria;Betaproteobacteriales;Burkholderiaceae;Roseateles;	93.9	22	163	163	153	10	0	673646	525732	genus
V4 Primer Test	Bacteria;Proteobacteria;Gammaproteobacteria;Oceanospirillales;Halomonadaceae;Salinicola;	89.5	22	171	171	153	18	0	673638	525732	genus
V4 Primer Test	Bacteria;Firmicutes;Bacilli;Bacillales;Paenibacillaceae;Cohnella;	93.3	22	163	163	152	11	0	673646	525733	genus
V4 Primer Test	Bacteria;Proteobacteria;Gammaproteobacteria;Betaproteobacteriales;Burkholderiaceae;Sphaerotilus;	93.8	22	162	162	152	10	0	673647	525733	genus
V4 Primer Test	Bacteria;Proteobacteria;Gammaproteobacteria;Diplorickettsiales;Diplorickettsiaceae;Aquicella;	90.5	22	168	168	152	16	0	673641	525733	genus
V4 Primer Test	Bacteria;Proteobacteria;Gammaproteobacteria;Pseudomonadales;Moraxellaceae;Alkanindiges;	96.2	22	158	158	152	6	0	673651	525733	genus
V4 Primer Test	Bacteria;Bacteroidetes;Bacteroidia;Bacteroidales;Prevotellaceae;Prevotellaceae UCG-003;	93.2	22	162	162	151	11	0	673647	525734	genus
V4 Primer Test	Bacteria;Firmicutes;Clostridia;Clostridiales;Ruminococcaceae;Candidatus Soleaferrea;	94.4	22	160	160	151	9	0	673649	525734	genus
V4 Primer Test	Bacteria;Firmicutes;Negativicutes;Selenomonadales;Acidaminococcaceae;Succiniclasticum;	82.5	22	183	183	151	32	0	673626	525734	genus
V4 Primer Test	Bacteria;Proteobacteria;Alphaproteobacteria;Rhizobiales;Beijerinckiaceae;Methylocystis;	95.6	22	158	158	151	7	0	673651	525734	genus
V4 Primer Test	Bacteria;Proteobacteria;Gammaproteobacteria;Xanthomonadales;Rhodanobacteraceae;uncultured;	90.4	22	167	167	151	16	0	673642	525734	genus
V4 Primer Test	Bacteria;Actinobacteria;Actinobacteria;Micrococcales;Intrasporangiaceae;Tetrasphaera;	93.2	22	161	161	150	11	0	673648	525735	genus
V4 Primer Test	Bacteria;Firmicutes;Clostridia;Clostridiales;Lachnospiraceae;Coprococcus 2;	92.6	22	162	162	150	12	0	673647	525735	genus
V4 Primer Test	Bacteria;Firmicutes;Clostridia;Clostridiales;Peptostreptococcaceae;Intestinibacter;	89.8	22	167	167	150	17	0	673642	525735	genus
V4 Primer Test	Bacteria;Proteobacteria;Gammaproteobacteria;Enterobacteriales;Enterobacteriaceae;Photorhabdus;	97.4	22	154	154	150	4	0	673655	525735	genus
V4 Primer Test	Bacteria;Proteobacteria;Gammaproteobacteria;Pasteurellales;Pasteurellaceae;Otariodibacter;	88.8	22	169	169	150	19	0	673640	525735	genus
V4 Primer Test	Bacteria;Actinobacteria;Actinobacteria;Micromonosporales;Micromonosporaceae;Verrucosispora;	96.1	22	155	155	149	6	0	673654	525736	genus
V4 Primer Test	Bacteria;Proteobacteria;Gammaproteobacteria;Cellvibrionales;Spongiibacteraceae;BD1-7 clade;	93.1	22	160	160	149	11	0	673649	525736	genus
V4 Primer Test	Bacteria;Bacteroidetes;Bacteroidia;Bacteroidales;Paludibacteraceae;Paludibacter;	94.9	22	156	156	148	8	0	673653	525737	genus
V4 Primer Test	Bacteria;Firmicutes;Erysipelotrichia;Erysipelotrichales;Erysipelotrichaceae;Erysipelotrichaceae UCG-003;	88.6	22	167	167	148	19	0	673642	525737	genus
V4 Primer Test	Bacteria;Proteobacteria;Deltaproteobacteria;Desulfobacterales;Desulfobacteraceae;Desulfonema;	74.7	22	198	198	148	50	0	673611	525737	genus
V4 Primer Test	Bacteria;Proteobacteria;Deltaproteobacteria;Desulfuromonadales;Desulfuromonadaceae;Desulfuromonas;	94.9	22	156	156	148	8	0	673653	525737	genus
V4 Primer Test	Bacteria;Verrucomicrobia;Verrucomicrobiae;Opitutales;Puniceicoccaceae;Puniceicoccus;	91.9	22	161	161	148	13	0	673648	525737	genus
V4 Primer Test	Bacteria;Bacteroidetes;Bacteroidia;Flavobacteriales;Weeksellaceae;Bergeyella;	75.8	22	194	194	147	47	0	673615	525738	genus
V4 Primer Test	Bacteria;Planctomycetes;Phycisphaerae;Phycisphaerales;Phycisphaeraceae;uncultured;	86.4	22	169	169	146	23	0	673640	525739	genus
V4 Primer Test	Bacteria;Spirochaetes;Spirochaetia;Spirochaetales;Spirochaetaceae;Sediminispirochaeta;	85.9	22	170	170	146	24	0	673639	525739	genus
V4 Primer Test	Bacteria;Bacteroidetes;Bacteroidia;Flavobacteriales;Flavobacteriaceae;Winogradskyella;	94.8	22	153	153	145	8	0	673656	525740	genus
V4 Primer Test	Bacteria;Firmicutes;Clostridia;Clostridiales;Family XI;Finegoldia;	77.1	22	188	188	145	43	0	673621	525740	genus
V4 Primer Test	Bacteria;Proteobacteria;Gammaproteobacteria;Xanthomonadales;Rhodanobacteraceae;Dokdonella;	93.5	22	155	155	145	10	0	673654	525740	genus
V4 Primer Test	Bacteria;Firmicutes;Clostridia;Clostridiales;Peptostreptococcaceae;Paraclostridium;	86.1	22	166	166	143	23	0	673643	525742	genus
V4 Primer Test	Bacteria;Proteobacteria;Gammaproteobacteria;Enterobacteriales;Enterobacteriaceae;Arsenophonus;	94.7	22	151	151	143	8	0	673658	525742	genus
V4 Primer Test	Bacteria;Acidobacteria;Blastocatellia (Subgroup 4);Blastocatellales;Blastocatellaceae;Stenotrophobacter;	91.6	22	155	155	142	13	0	673654	525743	genus
V4 Primer Test	Bacteria;Firmicutes;Negativicutes;Selenomonadales;Veillonellaceae;Megasphaera;	91	22	156	156	142	14	0	673653	525743	genus
V4 Primer Test	Bacteria;Proteobacteria;Deltaproteobacteria;Oligoflexales;Oligoflexaceae;uncultured;	75.5	22	188	188	142	46	0	673621	525743	genus
V4 Primer Test	Bacteria;Firmicutes;Clostridia;Clostridiales;Syntrophomonadaceae;uncultured;	87.6	22	161	161	141	20	0	673648	525744	genus
V4 Primer Test	Bacteria;Proteobacteria;Gammaproteobacteria;Betaproteobacteriales;Burkholderiaceae;GKS98 freshwater group;	95.9	22	147	147	141	6	0	673662	525744	genus
V4 Primer Test	Bacteria;Proteobacteria;Gammaproteobacteria;Pseudomonadales;Moraxellaceae;uncultured;	93.4	22	151	151	141	10	0	673658	525744	genus
V4 Primer Test	Bacteria;Proteobacteria;Zetaproteobacteria;Mariprofundales;Mariprofundaceae;Mariprofundus;	94.6	22	149	149	141	8	0	673660	525744	genus
V4 Primer Test	Bacteria;Proteobacteria;Alphaproteobacteria;Rhodobacterales;Rhodobacteraceae;Thalassobius;	94.6	22	148	148	140	8	0	673661	525745	genus
V4 Primer Test	Bacteria;Bacteroidetes;Bacteroidia;Chitinophagales;Saprospiraceae;Phaeodactylibacter;	85.3	22	163	163	139	24	0	673646	525746	genus
V4 Primer Test	Archaea;Thaumarchaeota;Nitrososphaeria;Nitrosopumilales;Nitrosopumilaceae;Candidatus Nitrosoarchaeum;	92.6	22	153	149	138	11	4	673660	525747	genus
V4 Primer Test	Bacteria;Proteobacteria;Gammaproteobacteria;Cellvibrionales;Microbulbiferaceae;Microbulbifer;	97.8	22	139	139	136	3	0	673670	525749	genus
V4 Primer Test	Bacteria;Firmicutes;Erysipelotrichia;Erysipelotrichales;Erysipelotrichaceae;Erysipelotrichaceae UCG-004;	81.3	22	166	166	135	31	0	673643	525750	genus
V4 Primer Test	Bacteria;Proteobacteria;Deltaproteobacteria;Bdellovibrionales;Bacteriovoracaceae;Peredibacter;	92.5	22	146	146	135	11	0	673663	525750	genus
V4 Primer Test	Bacteria;Bacteroidetes;Bacteroidia;Cytophagales;Spirosomaceae;Dyadobacter;	95	22	141	141	134	7	0	673668	525751	genus
V4 Primer Test	Bacteria;Proteobacteria;Alphaproteobacteria;Micavibrionales;Micavibrionaceae;uncultured;	93.1	22	144	144	134	10	0	673665	525751	genus
V4 Primer Test	Bacteria;Proteobacteria;Gammaproteobacteria;Betaproteobacteriales;Neisseriaceae;Kingella;	92.4	22	145	145	134	11	0	673664	525751	genus
V4 Primer Test	Bacteria;Bacteroidetes;Bacteroidia;Flavobacteriales;Flavobacteriaceae;Pseudofulvibacter;	83.6	22	159	159	133	26	0	673650	525752	genus
V4 Primer Test	Bacteria;Proteobacteria;Alphaproteobacteria;Rhizobiales;Rhizobiaceae;Nitratireductor;	79.6	22	167	167	133	34	0	673642	525752	genus
V4 Primer Test	Bacteria;Proteobacteria;Deltaproteobacteria;Desulfobacterales;Desulfobulbaceae;Desulforhopalus;	92.4	22	144	144	133	11	0	673665	525752	genus
V4 Primer Test	Bacteria;Proteobacteria;Gammaproteobacteria;Betaproteobacteriales;Rhodocyclaceae;Azospira;	95.7	22	139	139	133	6	0	673670	525752	genus
V4 Primer Test	Bacteria;Acidobacteria;Acidobacteriia;Acidobacteriales;Acidobacteriaceae (Subgroup 1);Acidipila;	95	22	139	139	132	7	0	673670	525753	genus
V4 Primer Test	Bacteria;Firmicutes;Erysipelotrichia;Erysipelotrichales;Erysipelotrichaceae;Catenibacterium;	91	22	145	145	132	13	0	673664	525753	genus
V4 Primer Test	Bacteria;Bacteroidetes;Bacteroidia;Flavobacteriales;Flavobacteriaceae;Formosa;	94.2	22	139	139	131	8	0	673670	525754	genus
V4 Primer Test	Bacteria;Proteobacteria;Deltaproteobacteria;Myxococcales;Polyangiaceae;Pajaroellobacter;	92.9	22	141	141	131	10	0	673668	525754	genus
V4 Primer Test	Bacteria;Actinobacteria;Actinobacteria;Pseudonocardiales;Pseudonocardiaceae;Saccharopolyspora;	94.2	22	138	138	130	8	0	673671	525755	genus
V4 Primer Test	Bacteria;Firmicutes;Clostridia;Clostridiales;Heliobacteriaceae;Hydrogenispora;	88.4	22	147	147	130	17	0	673662	525755	genus
V4 Primer Test	Bacteria;Firmicutes;Clostridia;Clostridiales;Peptostreptococcaceae;Paeniclostridium;	94.2	22	138	138	130	8	0	673671	525755	genus
V4 Primer Test	Bacteria;Proteobacteria;Gammaproteobacteria;Betaproteobacteriales;Burkholderiaceae;Parasutterella;	81.8	22	159	159	130	29	0	673650	525755	genus
V4 Primer Test	Bacteria;Actinobacteria;Acidimicrobiia;Microtrichales;Microtrichaceae;uncultured;	92.8	22	139	139	129	10	0	673670	525756	genus
V4 Primer Test	Bacteria;Firmicutes;Clostridia;Clostridiales;Family XIII;uncultured;	95.6	22	135	135	129	6	0	673674	525756	genus
V4 Primer Test	Bacteria;Proteobacteria;Gammaproteobacteria;Arenicellales;Arenicellaceae;uncultured;	94.1	22	136	136	128	8	0	673673	525757	genus
V4 Primer Test	Bacteria;Proteobacteria;Gammaproteobacteria;Betaproteobacteriales;Burkholderiaceae;Pusillimonas;	92.1	22	139	139	128	11	0	673670	525757	genus
V4 Primer Test	Bacteria;Proteobacteria;Gammaproteobacteria;Enterobacteriales;Enterobacteriaceae;Buttiauxella;	96.2	22	133	133	128	5	0	673676	525757	genus
V4 Primer Test	Bacteria;Bacteroidetes;Bacteroidia;Cytophagales;Spirosomaceae;Spirosoma;	96.9	22	131	131	127	4	0	673678	525758	genus
V4 Primer Test	Bacteria;Firmicutes;Clostridia;Clostridiales;Lachnospiraceae;Coprococcus 1;	92.7	22	137	137	127	10	0	673672	525758	genus
V4 Primer Test	Bacteria;Planctomycetes;Planctomycetacia;Isosphaerales;Isosphaeraceae;uncultured;	92	22	138	138	127	11	0	673671	525758	genus
V4 Primer Test	Bacteria;Proteobacteria;Alphaproteobacteria;Rhodobacterales;Rhodobacteraceae;Roseobacter clade NAC11-7 lineage;	92	22	138	138	127	11	0	673671	525758	genus
V4 Primer Test	Bacteria;Proteobacteria;Gammaproteobacteria;Betaproteobacteriales;Burkholderiaceae;Herminiimonas;	86.4	22	147	147	127	20	0	673662	525758	genus
V4 Primer Test	Bacteria;Firmicutes;Erysipelotrichia;Erysipelotrichales;Erysipelotrichaceae;Erysipelatoclostridium;	86.9	22	145	145	126	19	0	673664	525759	genus
V4 Primer Test	Bacteria;Firmicutes;Clostridia;Clostridiales;Lachnospiraceae;CAG-56;	94	22	133	133	125	8	0	673676	525760	genus
V4 Primer Test	Bacteria;Nitrospirae;Nitrospira;Nitrospirales;Nitrospiraceae;Leptospirillum;	86.2	22	145	145	125	20	0	673664	525760	genus
V4 Primer Test	Bacteria;Planctomycetes;Planctomycetacia;Planctomycetales;Rubinisphaeraceae;uncultured;	69.1	22	181	181	125	56	0	673628	525760	genus
V4 Primer Test	Bacteria;Proteobacteria;Alphaproteobacteria;Rhodobacterales;Rhodobacteraceae;Tropicimonas;	95.4	22	131	131	125	6	0	673678	525760	genus
V4 Primer Test	Bacteria;Proteobacteria;Gammaproteobacteria;Betaproteobacteriales;Chromobacteriaceae;Chromobacterium;	94.7	22	132	132	125	7	0	673677	525760	genus
V4 Primer Test	Bacteria;Proteobacteria;Gammaproteobacteria;Oceanospirillales;Nitrincolaceae;Marinobacterium;	89.9	22	139	139	125	14	0	673670	525760	genus
V4 Primer Test	Bacteria;Actinobacteria;Coriobacteriia;Coriobacteriales;Eggerthellaceae;Enterorhabdus;	90.5	22	137	137	124	13	0	673672	525761	genus
V4 Primer Test	Bacteria;Firmicutes;Clostridia;Clostridiales;Lachnospiraceae;Eisenbergiella;	94.7	22	131	131	124	7	0	673678	525761	genus
V4 Primer Test	Bacteria;Proteobacteria;Alphaproteobacteria;Rhodobacterales;Rhodobacteraceae;Pseudorhodobacter;	93.9	22	132	132	124	8	0	673677	525761	genus
V4 Primer Test	Bacteria;Proteobacteria;Alphaproteobacteria;Rhodobacterales;Rhodobacteraceae;Tateyamaria;	95.4	22	130	130	124	6	0	673679	525761	genus
V4 Primer Test	Bacteria;Proteobacteria;Gammaproteobacteria;Enterobacteriales;Enterobacteriaceae;Shimwellia;	96.9	22	128	128	124	4	0	673681	525761	genus
V4 Primer Test	Bacteria;Proteobacteria;Gammaproteobacteria;Pasteurellales;Pasteurellaceae;Pasteurella;	93.2	22	133	133	124	9	0	673676	525761	genus
V4 Primer Test	Archaea;Euryarchaeota;Methanomicrobia;Methanomicrobiales;Methanospirillaceae;Methanospirillum;	91.8	22	137	134	123	11	3	673675	525762	genus
V4 Primer Test	Bacteria;Bacteroidetes;Bacteroidia;Chitinophagales;Saprospiraceae;Lewinella;	91.8	22	134	134	123	11	0	673675	525762	genus
V4 Primer Test	Bacteria;Firmicutes;Clostridia;Clostridiales;Family XI;Parvimonas;	89.8	22	137	137	123	14	0	673672	525762	genus
V4 Primer Test	Bacteria;Firmicutes;Clostridia;Thermoanaerobacterales;Family III;Caldicellulosiruptor;	78.8	22	156	156	123	33	0	673653	525762	genus
V4 Primer Test	Bacteria;Proteobacteria;Gammaproteobacteria;Ectothiorhodospirales;Ectothiorhodospiraceae;uncultured;	91.1	22	135	135	123	12	0	673674	525762	genus
V4 Primer Test	Bacteria;Actinobacteria;Actinobacteria;Micrococcales;Microbacteriaceae;Leifsonia;	96.1	22	127	127	122	5	0	673682	525763	genus
V4 Primer Test	Bacteria;Proteobacteria;Alphaproteobacteria;Rhodobacterales;Rhodobacteraceae;Defluviimonas;	96.8	22	126	126	122	4	0	673683	525763	genus
V4 Primer Test	Bacteria;Proteobacteria;Deltaproteobacteria;Myxococcales;Myxococcaceae;Myxococcus;	94.6	22	129	129	122	7	0	673680	525763	genus
V4 Primer Test	Bacteria;Acidobacteria;Acidobacteriia;Acidobacteriales;Koribacteraceae;Candidatus Koribacter;	96	22	126	126	121	5	0	673683	525764	genus
V4 Primer Test	Bacteria;Bacteroidetes;Bacteroidia;Chitinophagales;Chitinophagaceae;Segetibacter;	92.4	22	131	131	121	10	0	673678	525764	genus
V4 Primer Test	Bacteria;Firmicutes;Clostridia;Clostridiales;Caldicoprobacteraceae;Caldicoprobacter;	93.8	22	129	129	121	8	0	673680	525764	genus
V4 Primer Test	Bacteria;Firmicutes;Clostridia;Clostridiales;Ruminococcaceae;Ruminococcaceae UCG-003;	89.6	22	135	135	121	14	0	673674	525764	genus
V4 Primer Test	Bacteria;Proteobacteria;Gammaproteobacteria;Betaproteobacteriales;Burkholderiaceae;Paucibacter;	96	22	126	126	121	5	0	673683	525764	genus
V4 Primer Test	Bacteria;Proteobacteria;Gammaproteobacteria;Enterobacteriales;Enterobacteriaceae;Tatumella;	93.1	22	130	130	121	9	0	673679	525764	genus
V4 Primer Test	Bacteria;Proteobacteria;Gammaproteobacteria;Thiohalorhabdales;Thiohalorhabdaceae;uncultured;	93.8	22	129	129	121	8	0	673680	525764	genus
V4 Primer Test	Bacteria;Actinobacteria;Actinobacteria;Corynebacteriales;Corynebacteriaceae;Lawsonella;	64.5	21.9	186	186	120	66	0	673623	525765	genus
V4 Primer Test	Bacteria;Proteobacteria;Gammaproteobacteria;Enterobacteriales;Enterobacteriaceae;uncultured;	90.9	22	132	132	120	12	0	673677	525765	genus
V4 Primer Test	Bacteria;Acidobacteria;Acidobacteriia;Solibacterales;Solibacteraceae (Subgroup 3);Paludibaculum;	94.4	22	126	126	119	7	0	673683	525766	genus
V4 Primer Test	Bacteria;Actinobacteria;Actinobacteria;Propionibacteriales;Nocardioidaceae;Marmoricola;	93.7	22	127	127	119	8	0	673682	525766	genus
V4 Primer Test	Bacteria;Proteobacteria;Alphaproteobacteria;Rhizobiales;Rhizobiales Incertae Sedis;Bauldia;	93.7	22	127	127	119	8	0	673682	525766	genus
V4 Primer Test	Bacteria;Proteobacteria;Alphaproteobacteria;Rhizobiales;Rhizobiales Incertae Sedis;Dichotomicrobium;	86.9	22	137	137	119	18	0	673672	525766	genus
V4 Primer Test	Bacteria;Proteobacteria;Alphaproteobacteria;Rickettsiales;Anaplasmataceae;Anaplasma;	96	22	124	124	119	5	0	673685	525766	genus
V4 Primer Test	Bacteria;Proteobacteria;Gammaproteobacteria;Oceanospirillales;Nitrincolaceae;uncultured;	93	22	128	128	119	9	0	673681	525766	genus
V4 Primer Test	Bacteria;Bacteroidetes;Bacteroidia;Bacteroidales;Prevotellaceae;uncultured;	84.9	22	139	139	118	21	0	673670	525767	genus
V4 Primer Test	Bacteria;Firmicutes;Clostridia;Clostridiales;Eubacteriaceae;Acetobacterium;	92.9	22	127	127	118	9	0	673682	525767	genus
V4 Primer Test	Bacteria;Proteobacteria;Gammaproteobacteria;Betaproteobacteriales;Neisseriaceae;uncultured;	76.6	22	154	154	118	36	0	673655	525767	genus
V4 Primer Test	Bacteria;Verrucomicrobia;Verrucomicrobiae;Opitutales;Opitutaceae;Opitutus;	95.2	22	124	124	118	6	0	673685	525767	genus
V4 Primer Test	Bacteria;Firmicutes;Clostridia;Clostridiales;Defluviitaleaceae;Defluviitaleaceae UCG-011;	92.9	22	126	126	117	9	0	673683	525768	genus
V4 Primer Test	Bacteria;Proteobacteria;Alphaproteobacteria;Rhodospirillales;Rhodospirillaceae;uncultured;	91.4	22	128	128	117	11	0	673681	525768	genus
V4 Primer Test	Bacteria;Proteobacteria;Gammaproteobacteria;Betaproteobacteriales;Rhodocyclaceae;Propionivibrio;	90.7	22	129	129	117	12	0	673680	525768	genus
V4 Primer Test	Bacteria;Proteobacteria;Gammaproteobacteria;Vibrionales;Vibrionaceae;Salinivibrio;	85.4	22	137	137	117	20	0	673672	525768	genus
V4 Primer Test	Bacteria;Actinobacteria;Actinobacteria;Micrococcales;Intrasporangiaceae;Janibacter;	92.8	22	125	125	116	9	0	673684	525769	genus
V4 Primer Test	Bacteria;Firmicutes;Clostridia;Clostridiales;Lachnospiraceae;Lachnoanaerobaculum;	93.5	22	124	124	116	8	0	673685	525769	genus
V4 Primer Test	Bacteria;Firmicutes;Negativicutes;Selenomonadales;Veillonellaceae;Selenomonas;	91.3	22	127	127	116	11	0	673682	525769	genus
V4 Primer Test	Bacteria;Proteobacteria;Alphaproteobacteria;Caulobacterales;Hyphomonadaceae;SWB02;	95.9	22	121	121	116	5	0	673688	525769	genus
V4 Primer Test	Bacteria;Actinobacteria;Actinobacteria;Pseudonocardiales;Pseudonocardiaceae;Lechevalieria;	98.3	22	117	117	115	2	0	673692	525770	genus
V4 Primer Test	Bacteria;Actinobacteria;Actinobacteria;Pseudonocardiales;Pseudonocardiaceae;Saccharomonospora;	93.5	22	123	123	115	8	0	673686	525770	genus
V4 Primer Test	Bacteria;Proteobacteria;Alphaproteobacteria;Rhizobiales;Rhizobiaceae;Aureimonas;	94.3	22	122	122	115	7	0	673687	525770	genus
V4 Primer Test	Bacteria;Proteobacteria;Gammaproteobacteria;Competibacterales;Competibacteraceae;Candidatus Competibacter;	88.5	22	130	130	115	15	0	673679	525770	genus
V4 Primer Test	Bacteria;Actinobacteria;Thermoleophilia;Solirubrobacterales;Solirubrobacteraceae;Conexibacter;	93.4	22	122	122	114	8	0	673687	525771	genus
V4 Primer Test	Bacteria;Bacteroidetes;Rhodothermia;Rhodothermales;Rhodothermaceae;uncultured;	89.1	22	128	128	114	14	0	673681	525771	genus
V4 Primer Test	Bacteria;Proteobacteria;Alphaproteobacteria;Rhizobiales;Stappiaceae;Labrenzia;	95.8	22	119	119	114	5	0	673690	525771	genus
V4 Primer Test	Bacteria;Proteobacteria;Alphaproteobacteria;Rhodobacterales;Rhodobacteraceae;Pseudophaeobacter;	96.6	22	118	118	114	4	0	673691	525771	genus
V4 Primer Test	Bacteria;Proteobacteria;Gammaproteobacteria;Enterobacteriales;Enterobacteriaceae;Sodalis;	92.7	22	123	123	114	9	0	673686	525771	genus
V4 Primer Test	Bacteria;Acidobacteria;Thermoanaerobaculia;Thermoanaerobaculales;Thermoanaerobaculaceae;Subgroup 23;	83.7	22	135	135	113	22	0	673674	525772	genus
V4 Primer Test	Bacteria;Bacteroidetes;Bacteroidia;Bacteroidales;Salinivirgaceae;uncultured;	85	22	133	133	113	20	0	673676	525772	genus
V4 Primer Test	Bacteria;Bacteroidetes;Bacteroidia;Cytophagales;Hymenobacteraceae;Adhaeribacter;	93.4	22	121	121	113	8	0	673688	525772	genus
V4 Primer Test	Bacteria;Proteobacteria;Gammaproteobacteria;Oceanospirillales;Halomonadaceae;Chromohalobacter;	94.2	22	120	120	113	7	0	673689	525772	genus
V4 Primer Test	Bacteria;Tenericutes;Mollicutes;Entomoplasmatales;Spiroplasmataceae;Spiroplasma;	74.8	22	151	151	113	38	0	673658	525772	genus
V4 Primer Test	Bacteria;Acidobacteria;Acidobacteriia;Acidobacteriales;Acidobacteriaceae (Subgroup 1);Edaphobacter;	96.6	22	116	116	112	4	0	673693	525773	genus
V4 Primer Test	Bacteria;Actinobacteria;Actinobacteria;Micrococcales;Micrococcaceae;Paeniglutamicibacter;	94.9	22	118	118	112	6	0	673691	525773	genus
V4 Primer Test	Bacteria;Actinobacteria;Actinobacteria;Propionibacteriales;Nocardioidaceae;Aeromicrobium;	91.8	22	122	122	112	10	0	673687	525773	genus
V4 Primer Test	Bacteria;Bacteroidetes;Bacteroidia;Flavobacteriales;Flavobacteriaceae;Aquibacter;	95.7	22	117	117	112	5	0	673692	525773	genus
V4 Primer Test	Bacteria;Bacteroidetes;Bacteroidia;Flavobacteriales;Flavobacteriaceae;Maritimimonas;	91.1	22	123	123	112	11	0	673686	525773	genus
V4 Primer Test	Bacteria;Proteobacteria;Deltaproteobacteria;Desulfarculales;Desulfarculaceae;uncultured;	94.1	22	119	119	112	7	0	673690	525773	genus
V4 Primer Test	Bacteria;Proteobacteria;Gammaproteobacteria;Chromatiales;Chromatiaceae;Halochromatium;	90.3	22	124	124	112	12	0	673685	525773	genus
V4 Primer Test	Archaea;Euryarchaeota;Halobacteria;Halobacteriales;Haloferacaceae;Haloferax;	89.5	22	125	124	111	13	1	673685	525774	genus
V4 Primer Test	Bacteria;Halanaerobiaeota;Halanaerobiia;Halanaerobiales;Halanaerobiaceae;Halanaerobium;	79.9	22	139	139	111	28	0	673670	525774	genus
V4 Primer Test	Bacteria;Proteobacteria;Alphaproteobacteria;Rhizobiales;Hyphomicrobiaceae;uncultured;	93.3	22	119	119	111	8	0	673690	525774	genus
V4 Primer Test	Bacteria;Proteobacteria;Deltaproteobacteria;Syntrophobacterales;Syntrophaceae;Smithella;	82.8	22	134	134	111	23	0	673675	525774	genus
V4 Primer Test	Bacteria;Firmicutes;Bacilli;Bacillales;Alicyclobacillaceae;Tumebacillus;	86.6	22	127	127	110	17	0	673682	525775	genus
V4 Primer Test	Bacteria;Firmicutes;Bacilli;Bacillales;Bacillaceae;Fictibacillus;	87.2	22	125	125	109	16	0	673684	525776	genus
V4 Primer Test	Bacteria;Firmicutes;Bacilli;Lactobacillales;Carnobacteriaceae;Trichococcus;	88.6	22	123	123	109	14	0	673686	525776	genus
V4 Primer Test	Bacteria;Proteobacteria;Alphaproteobacteria;Rhizobiales;Rhizobiaceae;Aquamicrobium;	94	22	116	116	109	7	0	673693	525776	genus
V4 Primer Test	Bacteria;Actinobacteria;Actinobacteria;Corynebacteriales;Tsukamurellaceae;Tsukamurella;	96.4	22	112	112	108	4	0	673697	525777	genus
V4 Primer Test	Bacteria;Actinobacteria;Actinobacteria;Micrococcales;Promicromonosporaceae;Promicromonospora;	96.4	22	112	112	108	4	0	673697	525777	genus
V4 Primer Test	Bacteria;Actinobacteria;Actinobacteria;Micromonosporales;Micromonosporaceae;Salinispora;	96.4	22	112	112	108	4	0	673697	525777	genus
V4 Primer Test	Bacteria;Actinobacteria;Actinobacteria;Streptosporangiales;Streptosporangiaceae;Microbispora;	93.9	22	115	115	108	7	0	673694	525777	genus
V4 Primer Test	Bacteria;Bacteroidetes;Bacteroidia;Flavobacteriales;Flavobacteriaceae;Muricauda;	95.6	22	113	113	108	5	0	673696	525777	genus
V4 Primer Test	Bacteria;Firmicutes;Bacilli;Lactobacillales;Carnobacteriaceae;Dolosigranulum;	66.3	22	163	163	108	55	0	673646	525777	genus
V4 Primer Test	Bacteria;Proteobacteria;Gammaproteobacteria;Alteromonadales;Colwelliaceae;Thalassotalea;	91.5	22	118	118	108	10	0	673691	525777	genus
V4 Primer Test	Bacteria;Proteobacteria;Gammaproteobacteria;Betaproteobacteriales;Nitrosomonadaceae;IS-44;	94.7	22	114	114	108	6	0	673695	525777	genus
V4 Primer Test	Bacteria;Proteobacteria;Gammaproteobacteria;Thiomicrospirales;Thiomicrospiraceae;Thiomicrorhabdus;	93.1	22	116	116	108	8	0	673693	525777	genus
V4 Primer Test	Bacteria;Bacteroidetes;Bacteroidia;Bacteroidales;Dysgonomonadaceae;uncultured;	92.2	22	116	116	107	9	0	673693	525778	genus
V4 Primer Test	Bacteria;Proteobacteria;Deltaproteobacteria;Desulfovibrionales;Desulfovibrionaceae;uncultured;	89.2	22	120	120	107	13	0	673689	525778	genus
V4 Primer Test	Bacteria;Proteobacteria;Gammaproteobacteria;Betaproteobacteriales;Rhodocyclaceae;Denitratisoma;	92.2	22	116	116	107	9	0	673693	525778	genus
V4 Primer Test	Bacteria;Chloroflexi;Chloroflexia;Chloroflexales;Roseiflexaceae;uncultured;	71.1	22	149	149	106	43	0	673660	525779	genus
V4 Primer Test	Bacteria;Cyanobacteria;Oxyphotobacteria;Phormidesmiales;Nodosilineaceae;Nodosilinea PCC-7104;	93.8	22	113	113	106	7	0	673696	525779	genus
V4 Primer Test	Bacteria;Proteobacteria;Gammaproteobacteria;Betaproteobacteriales;Burkholderiaceae;Caenimonas;	93	22	114	114	106	8	0	673695	525779	genus
V4 Primer Test	Bacteria;Verrucomicrobia;Verrucomicrobiae;Opitutales;Opitutaceae;Lacunisphaera;	92.2	22	115	115	106	9	0	673694	525779	genus
V4 Primer Test	Bacteria;Actinobacteria;Actinobacteria;Frankiales;Acidothermaceae;Acidothermus;	92.1	22	114	114	105	9	0	673695	525780	genus
V4 Primer Test	Bacteria;Actinobacteria;Actinobacteria;Micrococcales;Micrococcaceae;Nesterenkonia;	92.1	22	114	114	105	9	0	673695	525780	genus
V4 Primer Test	Bacteria;Actinobacteria;Actinobacteria;Micrococcales;Promicromonosporaceae;Cellulosimicrobium;	94.6	22	111	111	105	6	0	673698	525780	genus
V4 Primer Test	Bacteria;Proteobacteria;Alphaproteobacteria;Sphingomonadales;Sphingomonadaceae;Ellin6055;	86.8	22	121	121	105	16	0	673688	525780	genus
V4 Primer Test	Bacteria;Proteobacteria;Gammaproteobacteria;Betaproteobacteriales;Burkholderiaceae;Verminephrobacter;	95.5	22	110	110	105	5	0	673699	525780	genus
V4 Primer Test	Bacteria;Proteobacteria;Gammaproteobacteria;Methylococcales;Methylomonaceae;Methylomonas;	97.2	22	108	108	105	3	0	673701	525780	genus
V4 Primer Test	Bacteria;Spirochaetes;Leptospirae;Leptospirales;Leptospiraceae;RBG-16-49-21;	86.8	22	121	121	105	16	0	673688	525780	genus
V4 Primer Test	Bacteria;Firmicutes;Bacilli;Lactobacillales;Aerococcaceae;Aerococcus;	73.8	22	141	141	104	37	0	673668	525781	genus
V4 Primer Test	Bacteria;Proteobacteria;Alphaproteobacteria;Rhizobiales;Rhizobiaceae;Brucella;	99	22	105	105	104	1	0	673704	525781	genus
V4 Primer Test	Bacteria;Proteobacteria;Alphaproteobacteria;Rhodobacterales;Rhodobacteraceae;Rubellimicrobium;	93.7	22	111	111	104	7	0	673698	525781	genus
V4 Primer Test	Bacteria;Proteobacteria;Gammaproteobacteria;Betaproteobacteriales;Burkholderiaceae;Parapusillimonas;	93.7	22	111	111	104	7	0	673698	525781	genus
V4 Primer Test	Bacteria;Proteobacteria;Gammaproteobacteria;Cardiobacteriales;Cardiobacteriaceae;Cardiobacterium;	83.2	22	125	125	104	21	0	673684	525781	genus
V4 Primer Test	Bacteria;Proteobacteria;Alphaproteobacteria;Rhodobacterales;Rhodobacteraceae;Gemmobacter;	97.2	22	106	106	103	3	0	673703	525782	genus
V4 Primer Test	Archaea;Euryarchaeota;Halobacteria;Halobacteriales;Haloferacaceae;uncultured;	91.1	22	114	112	102	10	2	673697	525783	genus
V4 Primer Test	Bacteria;Actinobacteria;Actinobacteria;Frankiales;Frankiaceae;Jatrophihabitans;	89.5	22	114	114	102	12	0	673695	525783	genus
V4 Primer Test	Bacteria;Actinobacteria;Actinobacteria;Micromonosporales;Micromonosporaceae;uncultured;	94.4	22	108	108	102	6	0	673701	525783	genus
V4 Primer Test	Bacteria;Actinobacteria;Actinobacteria;Propionibacteriales;Nocardioidaceae;Kribbella;	89.5	22	114	114	102	12	0	673695	525783	genus
V4 Primer Test	Bacteria;Proteobacteria;Alphaproteobacteria;Rhizobiales;Rhizobiales Incertae Sedis;Phreatobacter;	91.9	22	111	111	102	9	0	673698	525783	genus
V4 Primer Test	Bacteria;Actinobacteria;Actinobacteria;Frankiales;Nakamurellaceae;Nakamurella;	96.2	22	105	105	101	4	0	673704	525784	genus
V4 Primer Test	Bacteria;Actinobacteria;Coriobacteriia;Coriobacteriales;Atopobiaceae;Olsenella;	97.1	22	104	104	101	3	0	673705	525784	genus
V4 Primer Test	Bacteria;Bacteroidetes;Bacteroidia;Bacteroidales;Prevotellaceae;Prevotellaceae NK3B31 group;	87.1	22	116	116	101	15	0	673693	525784	genus
V4 Primer Test	Bacteria;Proteobacteria;Alphaproteobacteria;Acetobacterales;Acetobacteraceae;Asaia;	97.1	22	104	104	101	3	0	673705	525784	genus
V4 Primer Test	Bacteria;Proteobacteria;Deltaproteobacteria;Myxococcales;Archangiaceae;Anaeromyxobacter;	89.4	22	113	113	101	12	0	673696	525784	genus
V4 Primer Test	Archaea;Euryarchaeota;Methanomicrobia;Methanomicrobiales;Methanoregulaceae;Methanolinea;	93.5	22	109	107	100	7	2	673702	525785	genus
V4 Primer Test	Bacteria;Bacteroidetes;Bacteroidia;Bacteroidales;Marinifilaceae;Odoribacter;	82.6	22	121	121	100	21	0	673688	525785	genus
V4 Primer Test	Bacteria;Firmicutes;Negativicutes;Selenomonadales;Veillonellaceae;Selenomonas 1;	92.6	22	108	108	100	8	0	673701	525785	genus
V4 Primer Test	Bacteria;Proteobacteria;Alphaproteobacteria;Rhizobiales;Rhizobiaceae;Pseudaminobacter;	91.7	22	109	109	100	9	0	673700	525785	genus
V4 Primer Test	Bacteria;Bacteroidetes;Bacteroidia;Bacteroidales;Barnesiellaceae;Barnesiella;	92.5	22	107	107	99	8	0	673702	525786	genus
V4 Primer Test	Bacteria;Bacteroidetes;Bacteroidia;Flavobacteriales;Flavobacteriaceae;Myroides;	93.4	22	106	106	99	7	0	673703	525786	genus
V4 Primer Test	Bacteria;Firmicutes;Erysipelotrichia;Erysipelotrichales;Erysipelotrichaceae;uncultured;	92.5	22	107	107	99	8	0	673702	525786	genus
V4 Primer Test	Bacteria;Proteobacteria;Alphaproteobacteria;Rhodospirillales;Terasakiellaceae;uncultured;	89.2	22	111	111	99	12	0	673698	525786	genus
V4 Primer Test	Bacteria;Proteobacteria;Gammaproteobacteria;Betaproteobacteriales;Rhodocyclaceae;Methyloversatilis;	94.3	22	105	105	99	6	0	673704	525786	genus
V4 Primer Test	Bacteria;Actinobacteria;Actinobacteria;Micrococcales;Promicromonosporaceae;Isoptericola;	92.5	22	106	106	98	8	0	673703	525787	genus
V4 Primer Test	Bacteria;Proteobacteria;Alphaproteobacteria;Rhizobiales;Devosiaceae;uncultured;	95.1	22	103	103	98	5	0	673706	525787	genus
V4 Primer Test	Bacteria;Proteobacteria;Gammaproteobacteria;Betaproteobacteriales;Burkholderiaceae;MWH-UniP1 aquatic group;	88.3	22	111	111	98	13	0	673698	525787	genus
V4 Primer Test	Bacteria;Actinobacteria;Actinobacteria;Frankiales;Geodermatophilaceae;Geodermatophilus;	92.4	22	105	105	97	8	0	673704	525788	genus
V4 Primer Test	Bacteria;Firmicutes;Clostridia;Clostridiales;Family XIV;uncultured;	94.2	22	103	103	97	6	0	673706	525788	genus
V4 Primer Test	Bacteria;Firmicutes;Clostridia;Clostridiales;Ruminococcaceae;CAG-352;	90.7	22	107	107	97	10	0	673702	525788	genus
V4 Primer Test	Bacteria;Firmicutes;Clostridia;Thermoanaerobacterales;Thermoanaerobacteraceae;Thermoanaerobacter;	86.6	22	112	112	97	15	0	673697	525788	genus
V4 Primer Test	Bacteria;Nitrospinae;Nitrospinia;Nitrospinales;Nitrospinaceae;LS-NOB;	94.2	22	103	103	97	6	0	673706	525788	genus
V4 Primer Test	Bacteria;Planctomycetes;Brocadiae;Brocadiales;Scalinduaceae;Candidatus Scalindua;	95.1	22	102	102	97	5	0	673707	525788	genus
V4 Primer Test	Bacteria;Proteobacteria;Alphaproteobacteria;Rhodobacterales;Rhodobacteraceae;Sedimentitalea;	94.2	22	103	103	97	6	0	673706	525788	genus
V4 Primer Test	Bacteria;Proteobacteria;Deltaproteobacteria;Myxococcales;Phaselicystidaceae;Phaselicystis;	96	22	101	101	97	4	0	673708	525788	genus
V4 Primer Test	Bacteria;Proteobacteria;Gammaproteobacteria;Chromatiales;Chromatiaceae;Thiohalocapsa;	82.9	22	117	117	97	20	0	673692	525788	genus
V4 Primer Test	Bacteria;Proteobacteria;Gammaproteobacteria;Thiomicrospirales;Thiomicrospiraceae;endosymbionts;	88.2	22	110	110	97	13	0	673699	525788	genus
V4 Primer Test	Bacteria;Actinobacteria;Actinobacteria;Micrococcales;Microbacteriaceae;Cryobacterium;	91.4	22	105	105	96	9	0	673704	525789	genus
V4 Primer Test	Bacteria;Proteobacteria;Alphaproteobacteria;Rhodobacterales;Rhodobacteraceae;Celeribacter;	100	22	96	96	96	0	0	673713	525789	genus
V4 Primer Test	Bacteria;Proteobacteria;Gammaproteobacteria;Betaproteobacteriales;Burkholderiaceae;Pandoraea;	94.1	22	102	102	96	6	0	673707	525789	genus
V4 Primer Test	Bacteria;Verrucomicrobia;Verrucomicrobiae;Opitutales;Puniceicoccaceae;Lentimonas;	92.3	22	104	104	96	8	0	673705	525789	genus
V4 Primer Test	Archaea;Euryarchaeota;Halobacteria;Halobacteriales;Haloferacaceae;Halonotius;	93.1	22	103	102	95	7	1	673707	525790	genus
V4 Primer Test	Bacteria;Proteobacteria;Alphaproteobacteria;Kordiimonadales;Kordiimonadaceae;Kordiimonas;	94.1	22	101	101	95	6	0	673708	525790	genus
V4 Primer Test	Bacteria;Actinobacteria;Actinobacteria;Pseudonocardiales;Pseudonocardiaceae;Saccharothrix;	92.2	22	102	102	94	8	0	673707	525791	genus
V4 Primer Test	Bacteria;Firmicutes;Negativicutes;Selenomonadales;Veillonellaceae;Sporomusa;	94.9	22	99	99	94	5	0	673710	525791	genus
V4 Primer Test	Bacteria;Proteobacteria;Alphaproteobacteria;Rhizobiales;Stappiaceae;Pseudovibrio;	94.9	22	99	99	94	5	0	673710	525791	genus
V4 Primer Test	Bacteria;Proteobacteria;Gammaproteobacteria;Betaproteobacteriales;Nitrosomonadaceae;Nitrosospira;	91.3	22	103	103	94	9	0	673706	525791	genus
V4 Primer Test	Bacteria;Firmicutes;Clostridia;Clostridiales;Clostridiaceae 1;uncultured;	91.2	22	102	102	93	9	0	673707	525792	genus
V4 Primer Test	Bacteria;Firmicutes;Clostridia;Clostridiales;Ruminococcaceae;Caproiciproducens;	89.4	22	104	104	93	11	0	673705	525792	genus
V4 Primer Test	Bacteria;Proteobacteria;Alphaproteobacteria;Rhodobacterales;Rhodobacteraceae;Shimia;	93.9	22	99	99	93	6	0	673710	525792	genus
V4 Primer Test	Bacteria;Proteobacteria;Deltaproteobacteria;Desulfovibrionales;Desulfohalobiaceae;Desulfovermiculus;	80.2	22	116	116	93	23	0	673693	525792	genus
V4 Primer Test	Bacteria;Proteobacteria;Gammaproteobacteria;Cellvibrionales;Halieaceae;Pseudohaliea;	89.4	22	104	104	93	11	0	673705	525792	genus
V4 Primer Test	Bacteria;Chloroflexi;Chloroflexia;Chloroflexales;Chloroflexaceae;Candidatus Chlorothrix;	82.1	22	112	112	92	20	0	673697	525793	genus
V4 Primer Test	Bacteria;Proteobacteria;Alphaproteobacteria;Acetobacterales;Acetobacteraceae;Gluconacetobacter;	92.9	22	99	99	92	7	0	673710	525793	genus
V4 Primer Test	Bacteria;Firmicutes;Clostridia;Clostridiales;Lachnospiraceae;Anaerosporobacter;	89.2	22	102	102	91	11	0	673707	525794	genus
V4 Primer Test	Bacteria;Firmicutes;Clostridia;Clostridiales;Lachnospiraceae;Shuttleworthia;	94.8	22	96	96	91	5	0	673713	525794	genus
V4 Primer Test	Bacteria;Firmicutes;Clostridia;Clostridiales;Ruminococcaceae;Ruminococcaceae UCG-004;	91.9	22	99	99	91	8	0	673710	525794	genus
V4 Primer Test	Bacteria;Proteobacteria;Gammaproteobacteria;Francisellales;Francisellaceae;Francisella;	96.8	22	94	94	91	3	0	673715	525794	genus
V4 Primer Test	Bacteria;Bacteroidetes;Bacteroidia;Bacteroidales;Prevotellaceae;Prevotellaceae UCG-004;	89.1	22	101	101	90	11	0	673708	525795	genus
V4 Primer Test	Bacteria;Proteobacteria;Alphaproteobacteria;Rhizobiales;Beijerinckiaceae;alphaI cluster;	93.8	22	96	96	90	6	0	673713	525795	genus
V4 Primer Test	Bacteria;Proteobacteria;Alphaproteobacteria;Rhodobacterales;Rhodobacteraceae;Marivita;	91.8	22	98	98	90	8	0	673711	525795	genus
V4 Primer Test	Bacteria;Proteobacteria;Gammaproteobacteria;Betaproteobacteriales;Burkholderiaceae;RS62 marine group;	92.8	22	97	97	90	7	0	673712	525795	genus
V4 Primer Test	Bacteria;Cyanobacteria;Oxyphotobacteria;Nostocales;Nostocaceae;Nodularia PCC-9350;	96.7	22	92	92	89	3	0	673717	525796	genus
V4 Primer Test	Bacteria;Proteobacteria;Alphaproteobacteria;Rhizobiales;Rhizobiaceae;Candidatus Hodgkinia;	90.8	22	98	98	89	9	0	673711	525796	genus
V4 Primer Test	Bacteria;Proteobacteria;Deltaproteobacteria;Desulfobacterales;Desulfobacteraceae;Desulfobacter;	89.9	22	99	99	89	10	0	673710	525796	genus
V4 Primer Test	Bacteria;Proteobacteria;Deltaproteobacteria;Syntrophobacterales;Syntrophobacteraceae;Syntrophobacter;	89.9	22	99	99	89	10	0	673710	525796	genus
V4 Primer Test	Bacteria;Proteobacteria;Gammaproteobacteria;Betaproteobacteriales;Gallionellaceae;uncultured;	91.8	22	97	97	89	8	0	673712	525796	genus
V4 Primer Test	Bacteria;Proteobacteria;Gammaproteobacteria;Enterobacteriales;Enterobacteriaceae;Cedecea;	97.8	22	91	91	89	2	0	673718	525796	genus
V4 Primer Test	Bacteria;Actinobacteria;Actinobacteria;Micrococcales;Microbacteriaceae;uncultured;	95.7	22	92	92	88	4	0	673717	525797	genus
V4 Primer Test	Bacteria;Cyanobacteria;Oxyphotobacteria;Nostocales;Nostocaceae;Calothrix PCC-6303;	91.7	22	96	96	88	8	0	673713	525797	genus
V4 Primer Test	Bacteria;Firmicutes;Clostridia;Clostridiales;Ruminococcaceae;Anaerotruncus;	90.7	22	97	97	88	9	0	673712	525797	genus
V4 Primer Test	Bacteria;Firmicutes;Erysipelotrichia;Erysipelotrichales;Erysipelotrichaceae;Solobacterium;	87.1	22	101	101	88	13	0	673708	525797	genus
V4 Primer Test	Bacteria;Cyanobacteria;Oxyphotobacteria;Nostocales;Nostocaceae;Dolichospermum NIES41;	95.6	22	91	91	87	4	0	673718	525798	genus
V4 Primer Test	Bacteria;Firmicutes;Bacilli;Bacillales;Staphylococcaceae;Jeotgalicoccus;	87.9	22	99	99	87	12	0	673710	525798	genus
V4 Primer Test	Bacteria;Proteobacteria;Alphaproteobacteria;Rhodobacterales;Rhodobacteraceae;Rhodovulum;	97.8	22	89	89	87	2	0	673720	525798	genus
V4 Primer Test	Bacteria;Proteobacteria;Alphaproteobacteria;Rhodobacterales;Rhodobacteraceae;Tabrizicola;	85.3	22	102	102	87	15	0	673707	525798	genus
V4 Primer Test	Bacteria;Proteobacteria;Gammaproteobacteria;Betaproteobacteriales;Burkholderiaceae;Thiomonas;	91.6	22	95	95	87	8	0	673714	525798	genus
V4 Primer Test	Bacteria;Actinobacteria;Actinobacteria;Corynebacteriales;Nocardiaceae;Williamsia;	98.9	22	87	87	86	1	0	673722	525799	genus
V4 Primer Test	Bacteria;Actinobacteria;Actinobacteria;Propionibacteriales;Nocardioidaceae;uncultured;	85.1	22	101	101	86	15	0	673708	525799	genus
V4 Primer Test	Bacteria;Cyanobacteria;Oxyphotobacteria;Nostocales;Nostocaceae;Nostoc PCC-7524;	92.5	22	93	93	86	7	0	673716	525799	genus
V4 Primer Test	Bacteria;Proteobacteria;Gammaproteobacteria;Alteromonadales;Psychromonadaceae;Psychromonas;	92.5	22	93	93	86	7	0	673716	525799	genus
V4 Primer Test	Bacteria;Proteobacteria;Gammaproteobacteria;Betaproteobacteriales;Burkholderiaceae;Candidatus Symbiobacter;	93.5	22	92	92	86	6	0	673717	525799	genus
V4 Primer Test	Bacteria;Proteobacteria;Gammaproteobacteria;Methylococcales;Methylomonaceae;Methylobacter;	86.9	22	99	99	86	13	0	673710	525799	genus
V4 Primer Test	Bacteria;Proteobacteria;Gammaproteobacteria;Nitrosococcales;Nitrosococcaceae;AqS1;	95.6	22	90	90	86	4	0	673719	525799	genus
V4 Primer Test	Bacteria;Acidobacteria;Acidobacteriia;Solibacterales;Solibacteraceae (Subgroup 3);PAUC26f;	91.4	22	93	93	85	8	0	673716	525800	genus
V4 Primer Test	Bacteria;Bacteroidetes;Bacteroidia;Chitinophagales;Chitinophagaceae;Taibaiella;	86.7	22	98	98	85	13	0	673711	525800	genus
V4 Primer Test	Bacteria;Firmicutes;Clostridia;Clostridiales;Clostridiaceae 2;Alkaliphilus;	92.4	22	92	92	85	7	0	673717	525800	genus
V4 Primer Test	Bacteria;Firmicutes;Clostridia;Clostridiales;Family XI;Tepidimicrobium;	91.4	22	93	93	85	8	0	673716	525800	genus
V4 Primer Test	Bacteria;Planctomycetes;Planctomycetacia;Planctomycetales;Rubinisphaeraceae;SH-PL14;	91.4	22	93	93	85	8	0	673716	525800	genus
V4 Primer Test	Bacteria;Verrucomicrobia;Verrucomicrobiae;Verrucomicrobiales;Verrucomicrobiaceae;uncultured;	92.4	22	92	92	85	7	0	673717	525800	genus
V4 Primer Test	Archaea;Euryarchaeota;Halobacteria;Halobacteriales;Halobacteriaceae;Halobacterium;	86.6	22	97	97	84	13	0	673712	525801	genus
V4 Primer Test	Bacteria;Firmicutes;Clostridia;Clostridiales;Gracilibacteraceae;Lutispora;	88.4	22	95	95	84	11	0	673714	525801	genus
V4 Primer Test	Bacteria;Proteobacteria;Alphaproteobacteria;Caulobacterales;Caulobacteraceae;Asticcacaulis;	93.3	22	90	90	84	6	0	673719	525801	genus
V4 Primer Test	Bacteria;Proteobacteria;Deltaproteobacteria;Syntrophobacterales;Syntrophobacteraceae;uncultured;	89.4	22	94	94	84	10	0	673715	525801	genus
V4 Primer Test	Bacteria;Firmicutes;Bacilli;Bacillales;Planococcaceae;uncultured;	91.2	22	91	91	83	8	0	673718	525802	genus
V4 Primer Test	Bacteria;Firmicutes;Clostridia;Clostridiales;Clostridiaceae 1;Clostridium sensu stricto 7;	91.2	22	91	91	83	8	0	673718	525802	genus
V4 Primer Test	Bacteria;Firmicutes;Clostridia;Clostridiales;Ruminococcaceae;Ruminococcaceae UCG-009;	87.4	22	95	95	83	12	0	673714	525802	genus
V4 Primer Test	Bacteria;Firmicutes;Clostridia;Clostridiales;Ruminococcaceae;Ruminococcaceae UCG-012;	85.6	22	97	97	83	14	0	673712	525802	genus
V4 Primer Test	Bacteria;Proteobacteria;Alphaproteobacteria;Sneathiellales;Sneathiellaceae;AT-s3-44;	86.5	22	96	96	83	13	0	673713	525802	genus
V4 Primer Test	Bacteria;Proteobacteria;Gammaproteobacteria;Betaproteobacteriales;Methylophilaceae;Candidatus Methylopumilus;	93.3	22	89	89	83	6	0	673720	525802	genus
V4 Primer Test	Bacteria;Synergistetes;Synergistia;Synergistales;Synergistaceae;Thermovirga;	91.2	22	91	91	83	8	0	673718	525802	genus
V4 Primer Test	Archaea;Euryarchaeota;Methanomicrobia;Methanosarcinales;Methanosarcinaceae;Methanolobus;	90.1	22	91	91	82	9	0	673718	525803	genus
V4 Primer Test	Bacteria;Bacteroidetes;Bacteroidia;Bacteroidales;Tannerellaceae;Tannerella;	92.1	22	89	89	82	7	0	673720	525803	genus
V4 Primer Test	Bacteria;Proteobacteria;Gammaproteobacteria;Ectothiorhodospirales;Thioalkalispiraceae;Thioalkalispira;	95.3	22	86	86	82	4	0	673723	525803	genus
V4 Primer Test	Bacteria;Verrucomicrobia;Verrucomicrobiae;Opitutales;Puniceicoccaceae;Verruc-01;	89.1	22	92	92	82	10	0	673717	525803	genus
V4 Primer Test	Bacteria;Bacteroidetes;Bacteroidia;Flavobacteriales;Flavobacteriaceae;Lutibacter;	98.8	22	82	82	81	1	0	673727	525804	genus
V4 Primer Test	Bacteria;Firmicutes;Bacilli;Bacillales;Planococcaceae;Kurthia;	95.3	22	85	85	81	4	0	673724	525804	genus
V4 Primer Test	Bacteria;Firmicutes;Bacilli;Lactobacillales;Carnobacteriaceae;Jeotgalibaca;	85.3	22	95	95	81	14	0	673714	525804	genus
V4 Primer Test	Bacteria;Planctomycetes;Planctomycetacia;Planctomycetales;Gimesiaceae;uncultured;	74.3	22	109	109	81	28	0	673700	525804	genus
V4 Primer Test	Bacteria;Proteobacteria;Alphaproteobacteria;Rhodobacterales;Rhodobacteraceae;Octadecabacter;	100	22	81	81	81	0	0	673728	525804	genus
V4 Primer Test	Bacteria;Proteobacteria;Gammaproteobacteria;Xanthomonadales;Xanthomonadaceae;Xylella;	100	22	81	81	81	0	0	673728	525804	genus
V4 Primer Test	Bacteria;Actinobacteria;Actinobacteria;Glycomycetales;Glycomycetaceae;Glycomyces;	90.9	22	88	88	80	8	0	673721	525805	genus
V4 Primer Test	Bacteria;Bacteroidetes;Bacteroidia;Flavobacteriales;Flavobacteriaceae;NS2b marine group;	93	22	86	86	80	6	0	673723	525805	genus
V4 Primer Test	Bacteria;Cyanobacteria;Oxyphotobacteria;Nostocales;Phormidiaceae;Tychonema CCAP 1459-11B;	95.2	22	84	84	80	4	0	673725	525805	genus
V4 Primer Test	Bacteria;Firmicutes;Clostridia;Clostridiales;Family XVII;Sulfobacillus;	88.9	22	90	90	80	10	0	673719	525805	genus
V4 Primer Test	Bacteria;Firmicutes;Clostridia;Clostridiales;Ruminococcaceae;Negativibacillus;	95.2	22	84	84	80	4	0	673725	525805	genus
V4 Primer Test	Bacteria;Proteobacteria;Alphaproteobacteria;Rhizobiales;Xanthobacteraceae;Nitrobacter;	87.9	22	91	91	80	11	0	673718	525805	genus
V4 Primer Test	Bacteria;Proteobacteria;Deltaproteobacteria;Bdellovibrionales;Bacteriovoracaceae;Halobacteriovorax;	88.9	22	90	90	80	10	0	673719	525805	genus
V4 Primer Test	Bacteria;Proteobacteria;Gammaproteobacteria;Chromatiales;Sedimenticolaceae;Sedimenticola;	94.1	22	85	85	80	5	0	673724	525805	genus
V4 Primer Test	Archaea;Euryarchaeota;Methanomicrobia;Methanosarcinales;Methanoperedenaceae;Candidatus Methanoperedens;	94	22	84	84	79	5	0	673725	525806	genus
V4 Primer Test	Bacteria;Bacteroidetes;Bacteroidia;Cytophagales;Cyclobacteriaceae;Marinoscillum;	88.8	22	89	89	79	10	0	673720	525806	genus
V4 Primer Test	Bacteria;Deinococcus-Thermus;Deinococci;Thermales;Thermaceae;Meiothermus;	90.8	22	87	87	79	8	0	673722	525806	genus
V4 Primer Test	Bacteria;Proteobacteria;Alphaproteobacteria;Rhizobiales;Hyphomicrobiaceae;Filomicrobium;	89.8	22	88	88	79	9	0	673721	525806	genus
V4 Primer Test	Bacteria;Proteobacteria;Alphaproteobacteria;Rhizobiales;Methyloligellaceae;Methyloceanibacter;	97.5	22	81	81	79	2	0	673728	525806	genus
V4 Primer Test	Bacteria;Proteobacteria;Alphaproteobacteria;Rhodobacterales;Rhodobacteraceae;Amaricoccus;	96.3	22	82	82	79	3	0	673727	525806	genus
V4 Primer Test	Bacteria;Proteobacteria;Alphaproteobacteria;Rhodobacterales;Rhodobacteraceae;Leisingera;	94	22	84	84	79	5	0	673725	525806	genus
V4 Primer Test	Bacteria;Proteobacteria;Deltaproteobacteria;Desulfovibrionales;Desulfomicrobiaceae;Desulfomicrobium;	90.8	22	87	87	79	8	0	673722	525806	genus
V4 Primer Test	Bacteria;Proteobacteria;Gammaproteobacteria;Acidiferrobacterales;Acidiferrobacteraceae;Sulfurifustis;	87.8	22	90	90	79	11	0	673719	525806	genus
V4 Primer Test	Bacteria;Proteobacteria;Gammaproteobacteria;Cellvibrionales;Cellvibrionaceae;uncultured;	87.8	22	90	90	79	11	0	673719	525806	genus
V4 Primer Test	Bacteria;Proteobacteria;Gammaproteobacteria;Pasteurellales;Pasteurellaceae;Mannheimia;	94	22	84	84	79	5	0	673725	525806	genus
V4 Primer Test	Bacteria;Tenericutes;Mollicutes;Mycoplasmatales;Mycoplasmataceae;Ureaplasma;	94	22	84	84	79	5	0	673725	525806	genus
V4 Primer Test	Bacteria;Verrucomicrobia;Verrucomicrobiae;Pedosphaerales;Pedosphaeraceae;ADurb.Bin063-1;	97.5	22	81	81	79	2	0	673728	525806	genus
V4 Primer Test	Bacteria;Bacteroidetes;Bacteroidia;Bacteroidales;Rs-E47 termite group;GWE2-42-42;	97.5	22	80	80	78	2	0	673729	525807	genus
V4 Primer Test	Bacteria;Firmicutes;Bacilli;Bacillales;Paenibacillaceae;Aneurinibacillus;	89.7	22	87	87	78	9	0	673722	525807	genus
V4 Primer Test	Bacteria;Firmicutes;Bacilli;Bacillales;Planococcaceae;Paenisporosarcina;	92.9	22	84	84	78	6	0	673725	525807	genus
V4 Primer Test	Bacteria;Proteobacteria;Gammaproteobacteria;Alteromonadales;Alteromonadaceae;Glaciecola;	95.1	22	82	82	78	4	0	673727	525807	genus
V4 Primer Test	Bacteria;Proteobacteria;Gammaproteobacteria;Ectothiorhodospirales;Thioalkalispiraceae;Thiohalophilus;	91.8	22	85	85	78	7	0	673724	525807	genus
V4 Primer Test	Bacteria;Proteobacteria;Gammaproteobacteria;Oceanospirillales;Halomonadaceae;Cobetia;	88.6	22	88	88	78	10	0	673721	525807	genus
V4 Primer Test	Bacteria;Verrucomicrobia;Verrucomicrobiae;Opitutales;Puniceicoccaceae;MB11C04 marine group;	92.9	22	84	84	78	6	0	673725	525807	genus
V4 Primer Test	Archaea;Crenarchaeota;Thermoprotei;Sulfolobales;Sulfolobaceae;Sulfolobus;	97.5	22	81	79	77	2	2	673730	525808	genus
V4 Primer Test	Bacteria;Actinobacteria;Coriobacteriia;Coriobacteriales;Atopobiaceae;Atopobium;	85.6	22	90	90	77	13	0	673719	525808	genus
V4 Primer Test	Bacteria;Aquificae;Aquificae;Aquificales;Hydrogenobaculaceae;Hydrogenobaculum;	84.6	22	91	91	77	14	0	673718	525808	genus
V4 Primer Test	Bacteria;Cloacimonetes;Cloacimonadia;Cloacimonadales;Cloacimonadaceae;Candidatus Cloacimonas;	84.6	22	91	91	77	14	0	673718	525808	genus
V4 Primer Test	Bacteria;Cyanobacteria;Oxyphotobacteria;Nostocales;Phormidiaceae;Planktothrix NIVA-CYA 15;	100	22	77	77	77	0	0	673732	525808	genus
V4 Primer Test	Bacteria;Epsilonbacteraeota;Campylobacteria;Campylobacterales;Sulfurovaceae;Nitratifractor;	91.7	22	84	84	77	7	0	673725	525808	genus
V4 Primer Test	Bacteria;Firmicutes;Clostridia;Clostridiales;Ruminococcaceae;Papillibacter;	90.6	22	85	85	77	8	0	673724	525808	genus
V4 Primer Test	Bacteria;Proteobacteria;Gammaproteobacteria;Betaproteobacteriales;Nitrosomonadaceae;mle1-7;	93.9	22	82	82	77	5	0	673727	525808	genus
V4 Primer Test	Archaea;Euryarchaeota;Halobacteria;Halobacteriales;Halomicrobiaceae;Natronomonas;	96.2	22	80	79	76	3	1	673730	525809	genus
V4 Primer Test	Bacteria;Proteobacteria;Gammaproteobacteria;Betaproteobacteriales;Neisseriaceae;Conchiformibius;	92.7	22	82	82	76	6	0	673727	525809	genus
V4 Primer Test	Bacteria;Proteobacteria;Gammaproteobacteria;Betaproteobacteriales;Rhodocyclaceae;Azonexus;	86.4	22	88	88	76	12	0	673721	525809	genus
V4 Primer Test	Bacteria;Proteobacteria;Gammaproteobacteria;Enterobacteriales;Enterobacteriaceae;Brenneria;	96.2	22	79	79	76	3	0	673730	525809	genus
V4 Primer Test	Bacteria;Proteobacteria;Gammaproteobacteria;Halothiobacillales;Halothiobacillaceae;Halothiobacillus;	91.6	22	83	83	76	7	0	673726	525809	genus
V4 Primer Test	Bacteria;Actinobacteria;Actinobacteria;Frankiales;Geodermatophilaceae;Modestobacter;	91.5	22	82	82	75	7	0	673727	525810	genus
V4 Primer Test	Bacteria;Bacteroidetes;Bacteroidia;Bacteroidales;Dysgonomonadaceae;Candidatus Symbiothrix;	100	22	75	75	75	0	0	673734	525810	genus
V4 Primer Test	Bacteria;Firmicutes;Clostridia;Clostridiales;Family XI;W5053;	91.5	22	82	82	75	7	0	673727	525810	genus
V4 Primer Test	Bacteria;Firmicutes;Clostridia;Clostridiales;Peptococcaceae;Pelotomaculum;	91.5	22	82	82	75	7	0	673727	525810	genus
V4 Primer Test	Bacteria;Proteobacteria;Alphaproteobacteria;Rhodobacterales;Rhodobacteraceae;Phaeobacter;	98.7	22	76	76	75	1	0	673733	525810	genus
V4 Primer Test	Bacteria;Proteobacteria;Alphaproteobacteria;Rhodobacterales;Rhodobacteraceae;Tropicibacter;	98.7	22	76	76	75	1	0	673733	525810	genus
V4 Primer Test	Bacteria;Proteobacteria;Alphaproteobacteria;Rhodospirillales;Rhodopirillaceae;Defluviicoccus;	90.4	22	83	83	75	8	0	673726	525810	genus
V4 Primer Test	Bacteria;Proteobacteria;Gammaproteobacteria;Alteromonadales;Alteromonadaceae;uncultured;	93.8	22	80	80	75	5	0	673729	525810	genus
V4 Primer Test	Bacteria;Proteobacteria;Gammaproteobacteria;Betaproteobacteriales;Rhodocyclaceae;C39;	92.6	22	81	81	75	6	0	673728	525810	genus
V4 Primer Test	Bacteria;Proteobacteria;Gammaproteobacteria;Ectothiorhodospirales;Ectothiorhodospiraceae;Thioalkalivibrio;	91.5	22	82	82	75	7	0	673727	525810	genus
V4 Primer Test	Bacteria;Aquificae;Aquificae;Hydrogenothermales;Hydrogenothermaceae;Sulfurihydrogenibium;	87.1	22	85	85	74	11	0	673724	525811	genus
V4 Primer Test	Bacteria;Bacteroidetes;Bacteroidia;Flavobacteriales;Weeksellaceae;uncultured;	88.1	22	84	84	74	10	0	673725	525811	genus
V4 Primer Test	Bacteria;Firmicutes;Bacilli;Bacillales;Sporolactobacillaceae;Salipaludibacillus;	91.4	22	81	81	74	7	0	673728	525811	genus
V4 Primer Test	Bacteria;Firmicutes;Clostridia;Clostridiales;Family XI;uncultured;	92.5	22	80	80	74	6	0	673729	525811	genus
V4 Primer Test	Bacteria;Firmicutes;Clostridia;Clostridiales;Peptococcaceae;Desulfitobacterium;	93.7	22	79	79	74	5	0	673730	525811	genus
V4 Primer Test	Bacteria;Firmicutes;Clostridia;Clostridiales;Peptostreptococcaceae;Clostridioides;	88.1	22	84	84	74	10	0	673725	525811	genus
V4 Primer Test	Bacteria;Proteobacteria;Alphaproteobacteria;Sphingomonadales;Sphingomonadaceae;Rhizorhapis;	94.9	22	78	78	74	4	0	673731	525811	genus
V4 Primer Test	Bacteria;Proteobacteria;Gammaproteobacteria;Alteromonadales;Alteromonadaceae;Paraglaciecola;	96.1	22	77	77	74	3	0	673732	525811	genus
V4 Primer Test	Bacteria;Proteobacteria;Gammaproteobacteria;Betaproteobacteriales;Burkholderiaceae;Verticia;	97.4	22	76	76	74	2	0	673733	525811	genus
V4 Primer Test	Bacteria;Bacteroidetes;Bacteroidia;Bacteroidales;Prolixibacteraceae;BSV13;	89	22	82	82	73	9	0	673727	525812	genus
V4 Primer Test	Bacteria;Bacteroidetes;Bacteroidia;Flavobacteriales;Crocinitomicaceae;Crocinitomix;	91.3	22	80	80	73	7	0	673729	525812	genus
V4 Primer Test	Bacteria;Bacteroidetes;Bacteroidia;Sphingobacteriales;Sphingobacteriaceae;uncultured;	88	22	83	83	73	10	0	673726	525812	genus
V4 Primer Test	Bacteria;Cyanobacteria;Oxyphotobacteria;Nostocales;Nostocaceae;Aphanizomenon NIES81;	98.6	22	74	74	73	1	0	673735	525812	genus
V4 Primer Test	Bacteria;Firmicutes;Clostridia;Clostridiales;Peptostreptococcaceae;Peptostreptococcus;	86.9	22	84	84	73	11	0	673725	525812	genus
V4 Primer Test	Bacteria;Firmicutes;Clostridia;Clostridiales;Ruminococcaceae;Ruminococcaceae UCG-011;	92.4	22	79	79	73	6	0	673730	525812	genus
V4 Primer Test	Bacteria;Proteobacteria;Alphaproteobacteria;Rhodospirillales;Magnetospirillaceae;Magnetospirillum;	97.3	22	75	75	73	2	0	673734	525812	genus
V4 Primer Test	Bacteria;Proteobacteria;Deltaproteobacteria;Bdellovibrionales;Bacteriovoracaceae;uncultured;	91.3	22	80	80	73	7	0	673729	525812	genus
V4 Primer Test	Bacteria;Proteobacteria;Gammaproteobacteria;Betaproteobacteriales;Methylophilaceae;uncultured;	96.1	22	76	76	73	3	0	673733	525812	genus
V4 Primer Test	Bacteria;Proteobacteria;Gammaproteobacteria;Betaproteobacteriales;Sulfuricellaceae;Ferritrophicum;	89	22	82	82	73	9	0	673727	525812	genus
V4 Primer Test	Bacteria;Proteobacteria;Gammaproteobacteria;Enterobacteriales;Enterobacteriaceae;Rosenbergiella;	83.9	22	87	87	73	14	0	673722	525812	genus
V4 Primer Test	Bacteria;Proteobacteria;Gammaproteobacteria;Methylococcales;Methylomonaceae;Marine Methylotrophic Group 2;	92.4	22	79	79	73	6	0	673730	525812	genus
V4 Primer Test	Bacteria;Actinobacteria;Actinobacteria;Micrococcales;Bogoriellaceae;Georgenia;	97.3	22	74	74	72	2	0	673735	525813	genus
V4 Primer Test	Bacteria;Actinobacteria;Nitriliruptoria;Euzebyales;Euzebyaceae;uncultured;	72.7	22	99	99	72	27	0	673710	525813	genus
V4 Primer Test	Bacteria;Firmicutes;Clostridia;Clostridiales;Ruminococcaceae;Flavonifractor;	90	22	80	80	72	8	0	673729	525813	genus
V4 Primer Test	Bacteria;Proteobacteria;Alphaproteobacteria;Rhizobiales;Rhizobiaceae;Neorhizobium;	98.6	22	73	73	72	1	0	673736	525813	genus
V4 Primer Test	Bacteria;Proteobacteria;Deltaproteobacteria;Myxococcales;Myxococcaceae;Corallococcus;	94.7	22	76	76	72	4	0	673733	525813	genus
V4 Primer Test	Bacteria;Proteobacteria;Gammaproteobacteria;Betaproteobacteriales;Sulfuricellaceae;Sulfuriferula;	97.3	22	74	74	72	2	0	673735	525813	genus
V4 Primer Test	Bacteria;Bacteroidetes;Bacteroidia;Cytophagales;Microscillaceae;Chryseolinea;	94.7	22	75	75	71	4	0	673734	525814	genus
V4 Primer Test	Bacteria;Bacteroidetes;Ignavibacteria;Ignavibacteriales;Ignavibacteriaceae;Ignavibacterium;	89.9	22	79	79	71	8	0	673730	525814	genus
V4 Primer Test	Bacteria;Cyanobacteria;Oxyphotobacteria;Nostocales;Nostocaceae;Fischerella PCC-9339;	92.2	22	77	77	71	6	0	673732	525814	genus
V4 Primer Test	Bacteria;Firmicutes;Clostridia;Clostridiales;Clostridiaceae 1;Clostridium sensu stricto 18;	92.2	22	77	77	71	6	0	673732	525814	genus
V4 Primer Test	Bacteria;Firmicutes;Clostridia;Clostridiales;Lachnospiraceae;Syntrophococcus;	88.8	22	80	80	71	9	0	673729	525814	genus
V4 Primer Test	Bacteria;Proteobacteria;Alphaproteobacteria;Paracaedibacterales;Paracaedibacteraceae;uncultured;	93.4	22	76	76	71	5	0	673733	525814	genus
V4 Primer Test	Bacteria;Proteobacteria;Alphaproteobacteria;Rhizobiales;Rhodomicrobiaceae;Rhodomicrobium;	92.2	22	77	77	71	6	0	673732	525814	genus
V4 Primer Test	Bacteria;Proteobacteria;Alphaproteobacteria;Rhizobiales;Xanthobacteraceae;Xanthobacter;	94.7	22	75	75	71	4	0	673734	525814	genus
V4 Primer Test	Bacteria;Proteobacteria;Deltaproteobacteria;Desulfobacterales;Desulfobacteraceae;Desulfococcus;	95.9	22	74	74	71	3	0	673735	525814	genus
V4 Primer Test	Bacteria;Proteobacteria;Gammaproteobacteria;Oceanospirillales;Pseudohongiellaceae;BIyi10;	93.4	22	76	76	71	5	0	673733	525814	genus
V4 Primer Test	Archaea;Euryarchaeota;Halobacteria;Halobacteriales;Haloferacaceae;Haloquadratum;	90.9	22	77	77	70	7	0	673732	525815	genus
V4 Primer Test	Bacteria;Actinobacteria;Actinobacteria;Micrococcales;Microbacteriaceae;Candidatus Aquiluna;	89.7	22	78	78	70	8	0	673731	525815	genus
V4 Primer Test	Bacteria;Bacteroidetes;Bacteroidia;Flavobacteriales;Flavobacteriaceae;Polaribacter;	94.6	22	74	74	70	4	0	673735	525815	genus
V4 Primer Test	Bacteria;Firmicutes;Bacilli;Lactobacillales;Enterococcaceae;Tetragenococcus;	95.9	22	73	73	70	3	0	673736	525815	genus
V4 Primer Test	Bacteria;Firmicutes;Clostridia;Clostridiales;Clostridiaceae 1;Caloramator;	84.3	22	83	83	70	13	0	673726	525815	genus
V4 Primer Test	Bacteria;Omnitrophicaeota;Omnitrophia;Omnitrophales;Omnitrophaceae;Candidatus Omnitrophus;	92.1	22	76	76	70	6	0	673733	525815	genus
V4 Primer Test	Bacteria;Proteobacteria;Alphaproteobacteria;Caulobacterales;Hyphomonadaceae;Oceanicaulis;	92.1	22	76	76	70	6	0	673733	525815	genus
V4 Primer Test	Bacteria;Proteobacteria;Alphaproteobacteria;Rhodobacterales;Rhodobacteraceae;Jannaschia;	92.1	22	76	76	70	6	0	673733	525815	genus
V4 Primer Test	Bacteria;Proteobacteria;Gammaproteobacteria;Betaproteobacteriales;Burkholderiaceae;Alicycliphilus;	100	22	70	70	70	0	0	673739	525815	genus
V4 Primer Test	Bacteria;Proteobacteria;Gammaproteobacteria;Betaproteobacteriales;Methylophilaceae;Methylobacillus;	90.9	22	77	77	70	7	0	673732	525815	genus
V4 Primer Test	Bacteria;Proteobacteria;Gammaproteobacteria;Halothiobacillales;Halothiobacillaceae;uncultured;	98.6	22	71	71	70	1	0	673738	525815	genus
V4 Primer Test	Bacteria;Actinobacteria;Coriobacteriia;Coriobacteriales;Eggerthellaceae;uncultured;	92	22	75	75	69	6	0	673734	525816	genus
V4 Primer Test	Bacteria;Bacteroidetes;Bacteroidia;Flavobacteriales;Flavobacteriaceae;Aquimarina;	93.2	22	74	74	69	5	0	673735	525816	genus
V4 Primer Test	Bacteria;Proteobacteria;Gammaproteobacteria;Thiotrichales;Thiotrichaceae;Cocleimonas;	93.2	22	74	74	69	5	0	673735	525816	genus
V4 Primer Test	Bacteria;Acidobacteria;Holophagae;Holophagales;Holophagaceae;uncultured;	95.8	22	71	71	68	3	0	673738	525817	genus
V4 Primer Test	Bacteria;Bacteroidetes;Bacteroidia;Bacteroidales;Tannerellaceae;Macellibacteroides;	89.5	22	76	76	68	8	0	673733	525817	genus
V4 Primer Test	Bacteria;Bacteroidetes;Bacteroidia;Flavobacteriales;Flavobacteriaceae;Cellulophaga;	95.8	22	71	71	68	3	0	673738	525817	genus
V4 Primer Test	Bacteria;Cyanobacteria;Oxyphotobacteria;Nostocales;Nostocaceae;Tolypothrix PCC-7601;	94.4	22	72	72	68	4	0	673737	525817	genus
V4 Primer Test	Bacteria;Firmicutes;Clostridia;Clostridiales;Lachnospiraceae;Catonella;	89.5	22	76	76	68	8	0	673733	525817	genus
V4 Primer Test	Bacteria;Firmicutes;Clostridia;Clostridiales;Peptococcaceae;Thermincola;	93.2	22	73	73	68	5	0	673736	525817	genus
V4 Primer Test	Bacteria;Proteobacteria;Alphaproteobacteria;Rhodobacterales;Rhodobacteraceae;Nautella;	97.1	22	70	70	68	2	0	673739	525817	genus
V4 Primer Test	Bacteria;Proteobacteria;Alphaproteobacteria;Sphingomonadales;Sphingomonadaceae;Blastomonas;	97.1	22	70	70	68	2	0	673739	525817	genus
V4 Primer Test	Bacteria;Proteobacteria;Gammaproteobacteria;Methylococcales;Methylomonaceae;Methyloprofundus;	94.4	22	72	72	68	4	0	673737	525817	genus
V4 Primer Test	Bacteria;Actinobacteria;Acidimicrobiia;Microtrichales;Ilumatobacteraceae;uncultured;	33.3	21.9	201	201	67	134	0	673608	525818	genus
V4 Primer Test	Bacteria;Actinobacteria;Actinobacteria;Propionibacteriales;Propionibacteriaceae;Haloactinopolyspora;	94.4	22	71	71	67	4	0	673738	525818	genus
V4 Primer Test	Bacteria;Firmicutes;Bacilli;Bacillales;Sporolactobacillaceae;Sporolactobacillus;	90.5	22	74	74	67	7	0	673735	525818	genus
V4 Primer Test	Bacteria;Firmicutes;Clostridia;Clostridiales;Clostridiaceae 1;Fonticella;	97.1	22	69	69	67	2	0	673740	525818	genus
V4 Primer Test	Bacteria;Firmicutes;Erysipelotrichia;Erysipelotrichales;Erysipelotrichaceae;Dubosiella;	83.8	22	80	80	67	13	0	673729	525818	genus
V4 Primer Test	Bacteria;Proteobacteria;Alphaproteobacteria;Rhizobiales;Labraceae;Labrys;	97.1	22	69	69	67	2	0	673740	525818	genus
V4 Primer Test	Bacteria;Proteobacteria;Alphaproteobacteria;Rhizobiales;Rhizobiaceae;Pseudahrensia;	93.1	22	72	72	67	5	0	673737	525818	genus
V4 Primer Test	Bacteria;Proteobacteria;Gammaproteobacteria;Nitrosococcales;Methylophagaceae;uncultured;	97.1	22	69	69	67	2	0	673740	525818	genus
V4 Primer Test	Bacteria;Proteobacteria;Gammaproteobacteria;Xanthomonadales;Xanthomonadaceae;uncultured;	83.8	22	80	80	67	13	0	673729	525818	genus
V4 Primer Test	Bacteria;Actinobacteria;Actinobacteria;Micrococcales;Microbacteriaceae;Clavibacter;	97.1	22	68	68	66	2	0	673741	525819	genus
V4 Primer Test	Bacteria;Actinobacteria;Actinobacteria;Micrococcales;Microbacteriaceae;Pseudoclavibacter;	90.4	22	73	73	66	7	0	673736	525819	genus
V4 Primer Test	Bacteria;Actinobacteria;Actinobacteria;Micrococcales;Micrococcaceae;Citricoccus;	95.7	22	69	69	66	3	0	673740	525819	genus
V4 Primer Test	Bacteria;Actinobacteria;Actinobacteria;Streptosporangiales;Thermomonosporaceae;Actinoallomurus;	97.1	22	68	68	66	2	0	673741	525819	genus
V4 Primer Test	Bacteria;Bacteroidetes;Bacteroidia;Bacteroidales;Marinifilaceae;uncultured;	82.5	22	80	80	66	14	0	673729	525819	genus
V4 Primer Test	Bacteria;Bacteroidetes;Bacteroidia;Bacteroidales;Prolixibacteraceae;Roseimarinus;	85.7	22	77	77	66	11	0	673732	525819	genus
V4 Primer Test	Bacteria;Cyanobacteria;Oxyphotobacteria;Nostocales;Nostocaceae;Stigonema SAG 48.90;	95.7	22	69	69	66	3	0	673740	525819	genus
V4 Primer Test	Bacteria;Firmicutes;Bacilli;Bacillales;Planococcaceae;Psychrobacillus;	82.5	22	80	80	66	14	0	673729	525819	genus
V4 Primer Test	Bacteria;Firmicutes;Bacilli;Bacillales;Staphylococcaceae;Salinicoccus;	89.2	22	74	74	66	8	0	673735	525819	genus
V4 Primer Test	Bacteria;Firmicutes;Clostridia;Clostridiales;Clostridiaceae 1;Proteiniclasticum;	83.5	22	79	79	66	13	0	673730	525819	genus
V4 Primer Test	Bacteria;Firmicutes;Clostridia;Clostridiales;Lachnospiraceae;Johnsonella;	86.8	22	76	76	66	10	0	673733	525819	genus
V4 Primer Test	Bacteria;Planctomycetes;Planctomycetacia;Planctomycetales;Rubinisphaeraceae;Planctomicrobium;	88	22	75	75	66	9	0	673734	525819	genus
V4 Primer Test	Bacteria;Proteobacteria;Alphaproteobacteria;Rhodobacterales;Rhodobacteraceae;Lentibacter;	98.5	22	67	67	66	1	0	673742	525819	genus
V4 Primer Test	Bacteria;Proteobacteria;Gammaproteobacteria;Chromatiales;Sedimenticolaceae;uncultured;	90.4	22	73	73	66	7	0	673736	525819	genus
V4 Primer Test	Bacteria;Cyanobacteria;Oxyphotobacteria;Nostocales;Microcystaceae;Microcystis PCC-7914;	83.3	22	78	78	65	13	0	673731	525820	genus
V4 Primer Test	Bacteria;Firmicutes;Clostridia;Clostridiales;Clostridiaceae 1;Clostridium sensu stricto 11;	90.3	22	72	72	65	7	0	673737	525820	genus
V4 Primer Test	Bacteria;Firmicutes;Clostridia;Clostridiales;Family XII;Acidaminobacter;	98.5	22	66	66	65	1	0	673743	525820	genus
V4 Primer Test	Bacteria;Firmicutes;Clostridia;Clostridiales;Lachnospiraceae;Butyrivibrio;	91.5	22	71	71	65	6	0	673738	525820	genus
V4 Primer Test	Bacteria;Firmicutes;Negativicutes;Selenomonadales;Veillonellaceae;Anaerovibrio;	84.4	22	77	77	65	12	0	673732	525820	genus
V4 Primer Test	Bacteria;Planctomycetes;Planctomycetacia;Gemmatales;Gemmataceae;Fimbriiglobus;	94.2	22	69	69	65	4	0	673740	525820	genus
V4 Primer Test	Bacteria;Proteobacteria;Alphaproteobacteria;Parvibaculales;Parvibaculaceae;Parvibaculum;	91.5	22	71	71	65	6	0	673738	525820	genus
V4 Primer Test	Bacteria;Proteobacteria;Deltaproteobacteria;Syntrophobacterales;Syntrophaceae;Desulfobacca;	89	22	73	73	65	8	0	673736	525820	genus
V4 Primer Test	Bacteria;Proteobacteria;Gammaproteobacteria;Methylococcales;Methylomonaceae;Crenothrix;	94.2	22	69	69	65	4	0	673740	525820	genus
V4 Primer Test	Bacteria;Actinobacteria;Actinobacteria;Micromonosporales;Micromonosporaceae;Asanoa;	97	22	66	66	64	2	0	673743	525821	genus
V4 Primer Test	Bacteria;Fibrobacteres;Fibrobacteria;Fibrobacterales;Fibrobacteraceae;uncultured;	92.8	22	69	69	64	5	0	673740	525821	genus
V4 Primer Test	Bacteria;Firmicutes;Clostridia;Clostridiales;Lachnospiraceae;Moryella;	88.9	22	72	72	64	8	0	673737	525821	genus
V4 Primer Test	Bacteria;Proteobacteria;Deltaproteobacteria;Desulfobacterales;Desulfobacteraceae;Desulfobacterium;	84.2	22	76	76	64	12	0	673733	525821	genus
V4 Primer Test	Bacteria;Actinobacteria;Actinobacteria;Micrococcales;Microbacteriaceae;Parafrigoribacterium;	98.4	22	64	64	63	1	0	673745	525822	genus
V4 Primer Test	Bacteria;Actinobacteria;Actinobacteria;Micrococcales;Sanguibacteraceae;Sanguibacter;	94	22	67	67	63	4	0	673742	525822	genus
V4 Primer Test	Bacteria;Bacteroidetes;Bacteroidia;Flavobacteriales;Flavobacteriaceae;Ulvibacter;	91.3	22	69	69	63	6	0	673740	525822	genus
V4 Primer Test	Bacteria;Coprothermobacteraeota;Coprothermobacteria;Coprothermobacterales;Coprothermobacteraceae;Coprothermobacter;	85.1	22	74	74	63	11	0	673735	525822	genus
V4 Primer Test	Bacteria;Firmicutes;Bacilli;Lactobacillales;Enterococcaceae;Vagococcus;	95.5	22	66	66	63	3	0	673743	525822	genus
V4 Primer Test	Bacteria;Gemmatimonadetes;Gemmatimonadetes;Gemmatimonadales;Gemmatimonadaceae;Gemmatirosa;	90	22	70	70	63	7	0	673739	525822	genus
V4 Primer Test	Bacteria;Proteobacteria;Alphaproteobacteria;Azospirillales;Azospirillaceae;Skermanella;	84	22	75	75	63	12	0	673734	525822	genus
V4 Primer Test	Bacteria;Proteobacteria;Alphaproteobacteria;Rhizobiales;Beijerinckiaceae;Pseudochelatococcus;	96.9	22	65	65	63	2	0	673744	525822	genus
V4 Primer Test	Bacteria;Proteobacteria;Gammaproteobacteria;Alteromonadales;Alteromonadaceae;Aestuariibacter;	92.6	22	68	68	63	5	0	673741	525822	genus
V4 Primer Test	Bacteria;Proteobacteria;Gammaproteobacteria;Alteromonadales;Idiomarinaceae;Aliidiomarina;	95.5	22	66	66	63	3	0	673743	525822	genus
V4 Primer Test	Bacteria;Proteobacteria;Gammaproteobacteria;Beggiatoales;Beggiatoaceae;uncultured;	90	22	70	70	63	7	0	673739	525822	genus
V4 Primer Test	Bacteria;Proteobacteria;Gammaproteobacteria;Chromatiales;Sedimenticolaceae;Candidatus Thiodiazotropha;	94	22	67	67	63	4	0	673742	525822	genus
V4 Primer Test	Bacteria;Verrucomicrobia;Verrucomicrobiae;Chthoniobacterales;Xiphinematobacteraceae;Candidatus Xiphinematobacter;	87.5	22	72	72	63	9	0	673737	525822	genus
V4 Primer Test	Archaea;Euryarchaeota;Halobacteria;Halobacteriales;Haloferacaceae;Halolamina;	95.4	22	69	65	62	3	4	673744	525823	genus
V4 Primer Test	Bacteria;Actinobacteria;Actinobacteria;Frankiales;Frankiaceae;Frankia;	91.2	22	68	68	62	6	0	673741	525823	genus
V4 Primer Test	Bacteria;Firmicutes;Clostridia;Clostridiales;Clostridiaceae 1;Clostridium sensu stricto 8;	93.9	22	66	66	62	4	0	673743	525823	genus
V4 Primer Test	Bacteria;Proteobacteria;Alphaproteobacteria;Rhizobiales;Beijerinckiaceae;Methylosinus;	98.4	22	63	63	62	1	0	673746	525823	genus
V4 Primer Test	Bacteria;Proteobacteria;Alphaproteobacteria;Rhizobiales;Beijerinckiaceae;Roseiarcus;	91.2	22	68	68	62	6	0	673741	525823	genus
V4 Primer Test	Bacteria;Proteobacteria;Alphaproteobacteria;Rhizobiales;Rhizobiaceae;Hoeflea;	93.9	22	66	66	62	4	0	673743	525823	genus
V4 Primer Test	Bacteria;Proteobacteria;Alphaproteobacteria;Rhizobiales;Rhizobiaceae;Pseudochrobactrum;	86.1	22	72	72	62	10	0	673737	525823	genus
V4 Primer Test	Bacteria;Proteobacteria;Alphaproteobacteria;Rhodospirillales;Magnetospiraceae;Magnetospira;	95.4	22	65	65	62	3	0	673744	525823	genus
V4 Primer Test	Bacteria;Proteobacteria;Gammaproteobacteria;Betaproteobacteriales;Burkholderiaceae;Xylophilus;	92.5	22	67	67	62	5	0	673742	525823	genus
V4 Primer Test	Bacteria;Proteobacteria;Gammaproteobacteria;Xanthomonadales;Rhodanobacteraceae;Chujaibacter;	91.2	22	68	68	62	6	0	673741	525823	genus
V4 Primer Test	Bacteria;Actinobacteria;Actinobacteria;Micrococcales;Microbacteriaceae;Frigoribacterium;	93.8	22	65	65	61	4	0	673744	525824	genus
V4 Primer Test	Bacteria;Bacteroidetes;Bacteroidia;Bacteroidales;Marinifilaceae;Butyricimonas;	93.8	22	65	65	61	4	0	673744	525824	genus
V4 Primer Test	Bacteria;Bacteroidetes;Bacteroidia;Chitinophagales;Chitinophagaceae;Niastella;	95.3	22	64	64	61	3	0	673745	525824	genus
V4 Primer Test	Bacteria;Bacteroidetes;Bacteroidia;Flavobacteriales;Flavobacteriaceae;Polaribacter 4;	98.4	22	62	62	61	1	0	673747	525824	genus
V4 Primer Test	Bacteria;Firmicutes;Bacilli;Bacillales;Bacillaceae;uncultured;	91	22	67	67	61	6	0	673742	525824	genus
V4 Primer Test	Bacteria;Proteobacteria;Deltaproteobacteria;Desulfuromonadales;Desulfuromonadaceae;Desulfuromusa;	88.4	22	69	69	61	8	0	673740	525824	genus
V4 Primer Test	Bacteria;Proteobacteria;Deltaproteobacteria;Syntrophobacterales;Syntrophaceae;Desulfomonile;	87.1	22	70	70	61	9	0	673739	525824	genus
V4 Primer Test	Bacteria;Proteobacteria;Gammaproteobacteria;Pasteurellales;Pasteurellaceae;Gallibacterium;	95.3	22	64	64	61	3	0	673745	525824	genus
V4 Primer Test	Bacteria;Actinobacteria;Actinobacteria;Actinomycetales;Actinomycetaceae;Trueperella;	93.8	22	64	64	60	4	0	673745	525825	genus
V4 Primer Test	Bacteria;Bacteroidetes;Bacteroidia;Bacteroidales;Rikenellaceae;Blvii28 wastewater-sludge group;	83.3	22	72	72	60	12	0	673737	525825	genus
V4 Primer Test	Bacteria;Firmicutes;Bacilli;Bacillales;Planococcaceae;Domibacillus;	93.8	22	64	64	60	4	0	673745	525825	genus
V4 Primer Test	Bacteria;Kiritimatiellaeota;Kiritimatiellae;Kiritimatiellales;Kiritimatiellaceae;R76-B128;	92.3	22	65	65	60	5	0	673744	525825	genus
V4 Primer Test	Bacteria;Planctomycetes;Phycisphaerae;Phycisphaerales;Phycisphaeraceae;Urania-1B-19 marine sediment group;	89.6	22	67	67	60	7	0	673742	525825	genus
V4 Primer Test	Bacteria;Proteobacteria;Alphaproteobacteria;Rhizobiales;Rhizobiales Incertae Sedis;Nordella;	87	22	69	69	60	9	0	673740	525825	genus
V4 Primer Test	Bacteria;Proteobacteria;Alphaproteobacteria;Rhodobacterales;Rhodobacteraceae;Halodurantibacterium;	90.9	22	66	66	60	6	0	673743	525825	genus
V4 Primer Test	Bacteria;Proteobacteria;Alphaproteobacteria;Tistrellales;Geminicoccaceae;Candidatus Alysiosphaera;	87	22	69	69	60	9	0	673740	525825	genus
V4 Primer Test	Bacteria;Proteobacteria;Gammaproteobacteria;Acidithiobacillales;Acidithiobacillaceae;KCM-B-112;	87	22	69	69	60	9	0	673740	525825	genus
V4 Primer Test	Bacteria;Proteobacteria;Gammaproteobacteria;Betaproteobacteriales;Burkholderiaceae;Kerstersia;	89.6	22	67	67	60	7	0	673742	525825	genus
V4 Primer Test	Bacteria;Verrucomicrobia;Verrucomicrobiae;Methylacidiphilales;Methylacidiphilaceae;uncultured;	73.2	22	82	82	60	22	0	673727	525825	genus
V4 Primer Test	Bacteria;Actinobacteria;Actinobacteria;Micrococcales;Demequinaceae;Demequina;	98.3	22	60	60	59	1	0	673749	525826	genus
V4 Primer Test	Bacteria;Bacteroidetes;Bacteroidia;Chitinophagales;Chitinophagaceae;Dinghuibacter;	96.7	22	61	61	59	2	0	673748	525826	genus
V4 Primer Test	Bacteria;Bacteroidetes;Bacteroidia;Chitinophagales;Chitinophagaceae;Niabella;	92.2	22	64	64	59	5	0	673745	525826	genus
V4 Primer Test	Bacteria;Firmicutes;Bacilli;Bacillales;Bacillaceae;Aeribacillus;	88.1	22	67	67	59	8	0	673742	525826	genus
V4 Primer Test	Bacteria;Firmicutes;Clostridia;Clostridiales;Gracilibacteraceae;Gracilibacter;	89.4	22	66	66	59	7	0	673743	525826	genus
V4 Primer Test	Bacteria;Proteobacteria;Alphaproteobacteria;Rhizobiales;Xanthobacteraceae;Tardiphaga;	93.7	22	63	63	59	4	0	673746	525826	genus
V4 Primer Test	Bacteria;Proteobacteria;Alphaproteobacteria;Rhodobacterales;Rhodobacteraceae;Pseudooceanicola;	93.7	22	63	63	59	4	0	673746	525826	genus
V4 Primer Test	Bacteria;Proteobacteria;Gammaproteobacteria;Pasteurellales;Pasteurellaceae;uncultured;	88.1	22	67	67	59	8	0	673742	525826	genus
V4 Primer Test	Bacteria;Verrucomicrobia;Verrucomicrobiae;Verrucomicrobiales;Rubritaleaceae;Roseibacillus;	89.4	22	66	66	59	7	0	673743	525826	genus
V4 Primer Test	Bacteria;Acidobacteria;Acidobacteriia;Acidobacteriales;Acidobacteriaceae (Subgroup 1);Terriglobus;	98.3	22	59	59	58	1	0	673750	525827	genus
V4 Primer Test	Bacteria;Acidobacteria;Holophagae;Holophagales;Holophagaceae;Geothrix;	93.5	22	62	62	58	4	0	673747	525827	genus
V4 Primer Test	Bacteria;Bacteroidetes;Bacteroidia;Flavobacteriales;Flavobacteriaceae;Polaribacter 1;	92.1	22	63	63	58	5	0	673746	525827	genus
V4 Primer Test	Bacteria;Bacteroidetes;Bacteroidia;Flavobacteriales;Weeksellaceae;Elizabethkingia;	93.5	22	62	62	58	4	0	673747	525827	genus
V4 Primer Test	Bacteria;Bacteroidetes;Ignavibacteria;Ignavibacteriales;Melioribacteraceae;IheB3-7;	93.5	22	62	62	58	4	0	673747	525827	genus
V4 Primer Test	Bacteria;Firmicutes;Bacilli;Bacillales;Bacillaceae;Gracilibacillus;	89.2	22	65	65	58	7	0	673744	525827	genus
V4 Primer Test	Bacteria;Firmicutes;Bacilli;Lactobacillales;Carnobacteriaceae;Atopostipes;	84.1	22	69	69	58	11	0	673740	525827	genus
V4 Primer Test	Bacteria;Proteobacteria;Alphaproteobacteria;Rhizobiales;Beijerinckiaceae;1174-901-12;	89.2	22	65	65	58	7	0	673744	525827	genus
V4 Primer Test	Bacteria;Proteobacteria;Alphaproteobacteria;Rhizobiales;Devosiaceae;Pelagibacterium;	92.1	22	63	63	58	5	0	673746	525827	genus
V4 Primer Test	Bacteria;Proteobacteria;Gammaproteobacteria;Betaproteobacteriales;Burkholderiaceae;Advenella;	87.9	22	66	66	58	8	0	673743	525827	genus
V4 Primer Test	Bacteria;Proteobacteria;Gammaproteobacteria;Cellvibrionales;Porticoccaceae;Porticoccus;	89.2	22	65	65	58	7	0	673744	525827	genus
V4 Primer Test	Bacteria;Verrucomicrobia;Verrucomicrobiae;Verrucomicrobiales;Verrucomicrobiaceae;Prosthecobacter;	92.1	22	63	63	58	5	0	673746	525827	genus
V4 Primer Test	Archaea;Euryarchaeota;Halobacteria;Halobacteriales;Halococcaceae;Halococcus;	90.5	22	63	63	57	6	0	673746	525828	genus
V4 Primer Test	Bacteria;Actinobacteria;Actinobacteria;Actinomycetales;Actinomycetaceae;F0332;	96.6	22	59	59	57	2	0	673750	525828	genus
V4 Primer Test	Bacteria;Actinobacteria;Actinobacteria;Micromonosporales;Micromonosporaceae;Dactylosporangium;	96.6	22	59	59	57	2	0	673750	525828	genus
V4 Primer Test	Bacteria;Actinobacteria;Actinobacteria;Pseudonocardiales;Pseudonocardiaceae;Actinophytocola;	96.6	22	59	59	57	2	0	673750	525828	genus
V4 Primer Test	Bacteria;Firmicutes;Clostridia;Clostridiales;Syntrophomonadaceae;Dethiobacter;	91.9	22	62	62	57	5	0	673747	525828	genus
V4 Primer Test	Bacteria;Proteobacteria;Alphaproteobacteria;Reyranellales;Reyranellaceae;uncultured;	96.6	22	59	59	57	2	0	673750	525828	genus
V4 Primer Test	Bacteria;Proteobacteria;Deltaproteobacteria;Desulfobacterales;Desulfobulbaceae;Desulfopila;	90.5	22	63	63	57	6	0	673746	525828	genus
V4 Primer Test	Bacteria;Proteobacteria;Gammaproteobacteria;Betaproteobacteriales;Burkholderiaceae;Collimonas;	100	22	57	57	57	0	0	673752	525828	genus
V4 Primer Test	Bacteria;Proteobacteria;Gammaproteobacteria;Betaproteobacteriales;Rhodocyclaceae;Ferribacterium;	95	22	60	60	57	3	0	673749	525828	genus
V4 Primer Test	Bacteria;Proteobacteria;Gammaproteobacteria;Betaproteobacteriales;Rhodocyclaceae;Z-35;	95	22	60	60	57	3	0	673749	525828	genus
V4 Primer Test	Bacteria;Proteobacteria;Gammaproteobacteria;Chromatiales;Chromatiaceae;Candidatus Thiobios;	91.9	22	62	62	57	5	0	673747	525828	genus
V4 Primer Test	Archaea;Euryarchaeota;Halobacteria;Halobacteriales;Halomicrobiaceae;Halomicrobium;	93.3	22	62	60	56	4	2	673749	525829	genus
V4 Primer Test	Bacteria;Actinobacteria;Actinobacteria;Micrococcales;Dermatophilaceae;uncultured;	94.9	22	59	59	56	3	0	673750	525829	genus
V4 Primer Test	Bacteria;Actinobacteria;Actinobacteria;Micrococcales;Intrasporangiaceae;Ornithinimicrobium;	96.6	22	58	58	56	2	0	673751	525829	genus
V4 Primer Test	Bacteria;Firmicutes;Clostridia;Clostridiales;Family XII;Guggenheimella;	93.3	22	60	60	56	4	0	673749	525829	genus
V4 Primer Test	Bacteria;Firmicutes;Clostridia;Clostridiales;Lachnospiraceae;Sellimonas;	88.9	22	63	63	56	7	0	673746	525829	genus
V4 Primer Test	Bacteria;Firmicutes;Clostridia;Clostridiales;Peptococcaceae;Desulfurispora;	94.9	22	59	59	56	3	0	673750	525829	genus
V4 Primer Test	Bacteria;Nitrospirae;Thermodesulfovibrionia;Thermodesulfovibrionales;Thermodesulfovibrionaceae;Thermodesulfovibrio;	91.8	22	61	61	56	5	0	673748	525829	genus
V4 Primer Test	Bacteria;Proteobacteria;Alphaproteobacteria;Rhodovibrionales;Kiloniellaceae;Pelagibius;	93.3	22	60	60	56	4	0	673749	525829	genus
V4 Primer Test	Bacteria;Proteobacteria;Gammaproteobacteria;Enterobacteriales;Enterobacteriaceae;Pluralibacter;	93.3	22	60	60	56	4	0	673749	525829	genus
V4 Primer Test	Archaea;Euryarchaeota;Halobacteria;Halobacteriales;Haloferacaceae;Natrialba;	93.2	22	59	59	55	4	0	673750	525830	genus
V4 Primer Test	Archaea;Euryarchaeota;Halobacteria;Halobacteriales;Halomicrobiaceae;uncultured;	91.7	22	60	60	55	5	0	673749	525830	genus
V4 Primer Test	Bacteria;Actinobacteria;Actinobacteria;Streptomycetales;Streptomycetaceae;Streptacidiphilus;	98.2	22	56	56	55	1	0	673753	525830	genus
V4 Primer Test	Bacteria;Bacteroidetes;Bacteroidia;Flavobacteriales;Cryomorphaceae;Cryomorpha;	85.9	22	64	64	55	9	0	673745	525830	genus
V4 Primer Test	Bacteria;Firmicutes;Clostridia;Clostridiales;Peptococcaceae;Peptococcus;	94.8	22	58	58	55	3	0	673751	525830	genus
V4 Primer Test	Bacteria;Proteobacteria;Alphaproteobacteria;Rhodobacterales;Rhodobacteraceae;Roseobacter;	91.7	22	60	60	55	5	0	673749	525830	genus
V4 Primer Test	Bacteria;Proteobacteria;Gammaproteobacteria;Alteromonadales;Shewanellaceae;Ferrimonas;	96.5	22	57	57	55	2	0	673752	525830	genus
V4 Primer Test	Bacteria;Proteobacteria;Gammaproteobacteria;Betaproteobacteriales;Chromobacteriaceae;Vogesella;	88.7	22	62	62	55	7	0	673747	525830	genus
V4 Primer Test	Bacteria;Proteobacteria;Gammaproteobacteria;Betaproteobacteriales;Ferrovaceae;Ferrovum;	84.6	22	65	65	55	10	0	673744	525830	genus
V4 Primer Test	Bacteria;Proteobacteria;Gammaproteobacteria;Betaproteobacteriales;Gallionellaceae;Candidatus Nitrotoga;	93.2	22	59	59	55	4	0	673750	525830	genus
V4 Primer Test	Bacteria;Proteobacteria;Gammaproteobacteria;Betaproteobacteriales;Neisseriaceae;Eikenella;	91.7	22	60	60	55	5	0	673749	525830	genus
V4 Primer Test	Bacteria;Proteobacteria;Gammaproteobacteria;Oceanospirillales;Halomonadaceae;uncultured;	94.8	22	58	58	55	3	0	673751	525830	genus
V4 Primer Test	Bacteria;Verrucomicrobia;Verrucomicrobiae;Opitutales;Puniceicoccaceae;Cerasicoccus;	88.7	22	62	62	55	7	0	673747	525830	genus
V4 Primer Test	Bacteria;Verrucomicrobia;Verrucomicrobiae;Verrucomicrobiales;Rubritaleaceae;Rubritalea;	91.7	22	60	60	55	5	0	673749	525830	genus
V4 Primer Test	Archaea;Euryarchaeota;Methanomicrobia;Methanomicrobiales;Methanomicrobiaceae;uncultured;	88.5	22	62	61	54	7	1	673748	525831	genus
V4 Primer Test	Archaea;Euryarchaeota;Methanomicrobia;Methanosarcinales;Methanosarcinaceae;Methanococcoides;	88.5	22	61	61	54	7	0	673748	525831	genus
V4 Primer Test	Bacteria;Bacteroidetes;Bacteroidia;Cytophagales;Spirosomaceae;Arcicella;	94.7	22	57	57	54	3	0	673752	525831	genus
V4 Primer Test	Bacteria;Firmicutes;Clostridia;Clostridiales;Clostridiaceae 1;Oxobacter;	91.5	22	59	59	54	5	0	673750	525831	genus
V4 Primer Test	Bacteria;Firmicutes;Clostridia;Clostridiales;Family XI;Helcococcus;	90	22	60	60	54	6	0	673749	525831	genus
V4 Primer Test	Bacteria;Firmicutes;Clostridia;Clostridiales;Ruminococcaceae;Fournierella;	96.4	22	56	56	54	2	0	673753	525831	genus
V4 Primer Test	Bacteria;Firmicutes;Negativicutes;Selenomonadales;Veillonellaceae;Megamonas;	94.7	22	57	57	54	3	0	673752	525831	genus
V4 Primer Test	Bacteria;Proteobacteria;Gammaproteobacteria;Betaproteobacteriales;Burkholderiaceae;Oxalicibacterium;	93.1	22	58	58	54	4	0	673751	525831	genus
V4 Primer Test	Bacteria;Proteobacteria;Gammaproteobacteria;Ectothiorhodospirales;Ectothiorhodospiraceae;Thiogranum;	84.4	22	64	64	54	10	0	673745	525831	genus
V4 Primer Test	Bacteria;Proteobacteria;Gammaproteobacteria;Methylococcales;Cycloclasticaceae;Cycloclasticus;	91.5	22	59	59	54	5	0	673750	525831	genus
V4 Primer Test	Bacteria;Proteobacteria;Gammaproteobacteria;Nitrosococcales;Nitrosococcaceae;wb1-P19;	85.7	22	63	63	54	9	0	673746	525831	genus
V4 Primer Test	Archaea;Crenarchaeota;Crenarchaeota Incertae Sedis;Aigarchaeales;Caldiarchaeaceae;Candidatus Caldiarchaeum;	86.9	22	61	61	53	8	0	673748	525832	genus
V4 Primer Test	Archaea;Euryarchaeota;Methanomicrobia;Methanosarcinales;Methanosarcinaceae;ANME-3;	84.1	22	63	63	53	10	0	673746	525832	genus
V4 Primer Test	Archaea;Thaumarchaeota;Nitrososphaeria;Nitrososphaerales;Nitrososphaeraceae;Candidatus Nitrocosmicus;	88.3	22	60	60	53	7	0	673749	525832	genus
V4 Primer Test	Bacteria;Bacteroidetes;Bacteroidia;Flavobacteriales;Flavobacteriaceae;Nonlabens;	94.6	22	56	56	53	3	0	673753	525832	genus
V4 Primer Test	Bacteria;Bacteroidetes;Bacteroidia;Sphingobacteriales;Sphingobacteriaceae;Parapedobacter;	94.6	22	56	56	53	3	0	673753	525832	genus
V4 Primer Test	Bacteria;Cyanobacteria;Oxyphotobacteria;Nostocales;Nostocaceae;Desmonostoc PCC-7422;	89.8	22	59	59	53	6	0	673750	525832	genus
V4 Primer Test	Bacteria;Firmicutes;Clostridia;Clostridiales;Lachnospiraceae;Anaerocolumna;	91.4	22	58	58	53	5	0	673751	525832	genus
V4 Primer Test	Bacteria;Firmicutes;Clostridia;Thermoanaerobacterales;Thermoanaerobacteraceae;Caldanaerobacter;	89.8	22	59	59	53	6	0	673750	525832	genus
V4 Primer Test	Bacteria;Firmicutes;Negativicutes;Selenomonadales;Acidaminococcaceae;uncultured;	91.4	22	58	58	53	5	0	673751	525832	genus
V4 Primer Test	Bacteria;Proteobacteria;Alphaproteobacteria;Rhodobacterales;Rhodobacteraceae;Aliiroseovarius;	94.6	22	56	56	53	3	0	673753	525832	genus
V4 Primer Test	Bacteria;Proteobacteria;Alphaproteobacteria;Rhodobacterales;Rhodobacteraceae;Thioclava;	96.4	22	55	55	53	2	0	673754	525832	genus
V4 Primer Test	Bacteria;Proteobacteria;Deltaproteobacteria;Desulfuromonadales;Desulfuromonadaceae;Pelobacter;	88.3	22	60	60	53	7	0	673749	525832	genus
V4 Primer Test	Bacteria;Proteobacteria;Gammaproteobacteria;Betaproteobacteriales;Burkholderiaceae;Tepidimonas;	96.4	22	55	55	53	2	0	673754	525832	genus
V4 Primer Test	Bacteria;Actinobacteria;Actinobacteria;Micrococcales;Intrasporangiaceae;Knoellia;	94.5	22	55	55	52	3	0	673754	525833	genus
V4 Primer Test	Bacteria;Fibrobacteres;Fibrobacteria;Fibrobacterales;Fibrobacteraceae;possible genus 05;	100	22	52	52	52	0	0	673757	525833	genus
V4 Primer Test	Bacteria;Firmicutes;Bacilli;Bacillales;Bacillaceae;Ornithinibacillus;	96.3	22	54	54	52	2	0	673755	525833	genus
V4 Primer Test	Bacteria;Firmicutes;Clostridia;Clostridiales;Lachnospiraceae;Lachnoclostridium 10;	96.3	22	54	54	52	2	0	673755	525833	genus
V4 Primer Test	Bacteria;Proteobacteria;Deltaproteobacteria;Myxococcales;Nannocystaceae;Nannocystis;	89.7	22	58	58	52	6	0	673751	525833	genus
V4 Primer Test	Bacteria;Proteobacteria;Gammaproteobacteria;Alteromonadales;Alteromonadaceae;Alishewanella;	88.1	22	59	59	52	7	0	673750	525833	genus
V4 Primer Test	Bacteria;Proteobacteria;Gammaproteobacteria;Betaproteobacteriales;Burkholderiaceae;Pseudorhodoferax;	91.2	22	57	57	52	5	0	673752	525833	genus
V4 Primer Test	Bacteria;Actinobacteria;Acidimicrobiia;Microtrichales;Microtrichaceae;IMCC26207;	94.4	22	54	54	51	3	0	673755	525834	genus
V4 Primer Test	Bacteria;Actinobacteria;Actinobacteria;Kineosporiales;Kineosporiaceae;Kineococcus;	94.4	22	54	54	51	3	0	673755	525834	genus
V4 Primer Test	Bacteria;Actinobacteria;Actinobacteria;Micrococcales;Micrococcaceae;Sinomonas;	91.1	22	56	56	51	5	0	673753	525834	genus
V4 Primer Test	Bacteria;Actinobacteria;Actinobacteria;Streptosporangiales;Streptosporangiaceae;Sphaerisporangium;	89.5	22	57	57	51	6	0	673752	525834	genus
V4 Primer Test	Bacteria;Actinobacteria;Coriobacteriia;Coriobacteriales;Eggerthellaceae;Slackia;	94.4	22	54	54	51	3	0	673755	525834	genus
V4 Primer Test	Bacteria;Bacteroidetes;Bacteroidia;Cytophagales;Microscillaceae;Ohtaekwangia;	96.2	22	53	53	51	2	0	673756	525834	genus
V4 Primer Test	Bacteria;Cyanobacteria;Oxyphotobacteria;Nostocales;Nostocaceae;Nostoc PCC-7107;	92.7	22	55	55	51	4	0	673754	525834	genus
V4 Primer Test	Bacteria;Firmicutes;Bacilli;Lactobacillales;Carnobacteriaceae;Alkalibacterium;	89.5	22	57	57	51	6	0	673752	525834	genus
V4 Primer Test	Bacteria;Firmicutes;Clostridia;Clostridiales;Clostridiaceae 1;Clostridium sensu stricto 10;	94.4	22	54	54	51	3	0	673755	525834	genus
V4 Primer Test	Bacteria;Firmicutes;Clostridia;Thermoanaerobacterales;Family III;Thermoanaerobacterium;	91.1	22	56	56	51	5	0	673753	525834	genus
V4 Primer Test	Bacteria;Latescibacteria;Latescibacteria;Latescibacterales;Latescibacteraceae;Candidatus Latescibacter;	92.7	22	55	55	51	4	0	673754	525834	genus
V4 Primer Test	Bacteria;Planctomycetes;Planctomycetacia;Isosphaerales;Isosphaeraceae;Aquisphaera;	92.7	22	55	55	51	4	0	673754	525834	genus
V4 Primer Test	Bacteria;Proteobacteria;Alphaproteobacteria;Rickettsiales;Rickettsiaceae;uncultured;	83.6	22	61	61	51	10	0	673748	525834	genus
V4 Primer Test	Bacteria;Proteobacteria;Deltaproteobacteria;Desulfobacterales;Desulfobulbaceae;SEEP-SRB4;	94.4	22	54	54	51	3	0	673755	525834	genus
V4 Primer Test	Bacteria;Proteobacteria;Deltaproteobacteria;Myxococcales;Polyangiaceae;Sorangium;	85	22	60	60	51	9	0	673749	525834	genus
V4 Primer Test	Bacteria;Proteobacteria;Gammaproteobacteria;Betaproteobacteriales;Burkholderiaceae;Methylibium;	96.2	22	53	53	51	2	0	673756	525834	genus
V4 Primer Test	Bacteria;Proteobacteria;Gammaproteobacteria;Enterobacteriales;Enterobacteriaceae;Lonsdalea;	98.1	22	52	52	51	1	0	673757	525834	genus
V4 Primer Test	Bacteria;Proteobacteria;Gammaproteobacteria;Legionellales;Legionellaceae;uncultured;	87.9	22	58	58	51	7	0	673751	525834	genus
V4 Primer Test	Bacteria;Synergistetes;Synergistia;Synergistales;Synergistaceae;JGI-0000079-D21;	94.4	22	54	54	51	3	0	673755	525834	genus
V4 Primer Test	Archaea;Euryarchaeota;Halobacteria;Halobacteriales;Halomicrobiaceae;Halapricum;	92.6	22	54	54	50	4	0	673755	525835	genus
V4 Primer Test	Archaea;Thaumarchaeota;Nitrososphaeria;Nitrosopumilales;Nitrosopumilaceae;Candidatus Nitrosopelagicus;	100	22	52	50	50	0	2	673759	525835	genus
V4 Primer Test	Bacteria;Actinobacteria;Actinobacteria;Micrococcales;Intrasporangiaceae;Phycicoccus;	98	22	51	51	50	1	0	673758	525835	genus
V4 Primer Test	Bacteria;Cloacimonetes;Cloacimonadia;Cloacimonadales;Cloacimonadaceae;W5;	86.2	22	58	58	50	8	0	673751	525835	genus
V4 Primer Test	Bacteria;Firmicutes;Bacilli;Bacillales;Planococcaceae;Rummeliibacillus;	98	22	51	51	50	1	0	673758	525835	genus
V4 Primer Test	Bacteria;Proteobacteria;Alphaproteobacteria;Rhizobiales;Rhizobiaceae;Cohaesibacter;	90.9	22	55	55	50	5	0	673754	525835	genus
V4 Primer Test	Bacteria;Proteobacteria;Gammaproteobacteria;Alteromonadales;Moritellaceae;Moritella;	87.7	22	57	57	50	7	0	673752	525835	genus
V4 Primer Test	Bacteria;Proteobacteria;Gammaproteobacteria;Arenicellales;Arenicellaceae;Candidatus Thiosymbion;	94.3	22	53	53	50	3	0	673756	525835	genus
V4 Primer Test	Bacteria;Proteobacteria;Gammaproteobacteria;Betaproteobacteriales;Burkholderiaceae;Xenophilus;	92.6	22	54	54	50	4	0	673755	525835	genus
V4 Primer Test	Bacteria;Proteobacteria;Gammaproteobacteria;Gammaproteobacteria Incertae Sedis;Unknown Family;Marinicella;	92.6	22	54	54	50	4	0	673755	525835	genus
V4 Primer Test	Bacteria;Proteobacteria;Gammaproteobacteria;Pasteurellales;Pasteurellaceae;Avibacterium;	90.9	22	55	55	50	5	0	673754	525835	genus
V4 Primer Test	Bacteria;Verrucomicrobia;Verrucomicrobiae;Chthoniobacterales;Terrimicrobiaceae;Terrimicrobium;	96.2	22	52	52	50	2	0	673757	525835	genus
V4 Primer Test	Archaea;Euryarchaeota;Thermoplasmata;Thermoplasmatales;Ferroplasmaceae;Ferroplasma;	98	22	50	50	49	1	0	673759	525836	genus
V4 Primer Test	Bacteria;Actinobacteria;Actinobacteria;Micrococcales;Dermabacteraceae;Dermabacter;	84.5	22	58	58	49	9	0	673751	525836	genus
V4 Primer Test	Bacteria;Bacteroidetes;Bacteroidia;Cytophagales;Cytophagaceae;Cytophaga;	96.1	22	51	51	49	2	0	673758	525836	genus
V4 Primer Test	Bacteria;Bacteroidetes;Bacteroidia;Flavobacteriales;Flavobacteriaceae;Arenibacter;	98	22	50	50	49	1	0	673759	525836	genus
V4 Primer Test	Bacteria;Cyanobacteria;Oxyphotobacteria;Nostocales;Nostocaceae;Scytonema UTEX 2349;	92.5	22	53	53	49	4	0	673756	525836	genus
V4 Primer Test	Bacteria;Firmicutes;Clostridia;Clostridiales;Lachnospiraceae;Lachnospiraceae UCG-003;	98	22	50	50	49	1	0	673759	525836	genus
V4 Primer Test	Bacteria;Proteobacteria;Alphaproteobacteria;Rhizobiales;Xanthobacteraceae;Pseudorhodoplanes;	92.5	22	53	53	49	4	0	673756	525836	genus
V4 Primer Test	Bacteria;Proteobacteria;Gammaproteobacteria;Betaproteobacteriales;Burkholderiaceae;Pigmentiphaga;	89.1	22	55	55	49	6	0	673754	525836	genus
V4 Primer Test	Bacteria;Proteobacteria;Gammaproteobacteria;Enterobacteriales;Enterobacteriaceae;Trabulsiella;	100	22	49	49	49	0	0	673760	525836	genus
V4 Primer Test	Bacteria;Proteobacteria;Gammaproteobacteria;Gammaproteobacteria Incertae Sedis;Unknown Family;Candidatus Berkiella;	94.2	22	52	52	49	3	0	673757	525836	genus
V4 Primer Test	Bacteria;Proteobacteria;Gammaproteobacteria;Immundisolibacterales;Immundisolibacteraceae;Immundisolibacter;	81.7	22	60	60	49	11	0	673749	525836	genus
V4 Primer Test	Bacteria;Proteobacteria;Gammaproteobacteria;Steroidobacterales;Woeseiaceae;JTB255 marine benthic group;	96.1	22	51	51	49	2	0	673758	525836	genus
V4 Primer Test	Bacteria;Spirochaetes;Spirochaetia;Spirochaetales;Spirochaetaceae;Alkalispirochaeta;	90.7	22	54	54	49	5	0	673755	525836	genus
V4 Primer Test	Archaea;Euryarchaeota;Halobacteria;Halobacteriales;Haloferacaceae;Natronorubrum;	94.1	22	51	51	48	3	0	673758	525837	genus
V4 Primer Test	Archaea;Euryarchaeota;Thermococci;Methanofastidiosales;Methanofastidiosaceae;Candidatus Methanofastidiosum;	76.2	22	64	63	48	15	1	673746	525837	genus
V4 Primer Test	Bacteria;Actinobacteria;Actinobacteria;Propionibacteriales;Propionibacteriaceae;uncultured;	30.4	21.9	158	158	48	110	0	673651	525837	genus
V4 Primer Test	Bacteria;Bacteroidetes;Bacteroidia;Bacteroidales;Dysgonomonadaceae;Petrimonas;	88.9	22	54	54	48	6	0	673755	525837	genus
V4 Primer Test	Bacteria;Bacteroidetes;Bacteroidia;Chitinophagales;Chitinophagaceae;Flavitalea;	87.3	22	55	55	48	7	0	673754	525837	genus
V4 Primer Test	Bacteria;Firmicutes;Bacilli;Bacillales;Planococcaceae;Bhargavaea;	92.3	22	52	52	48	4	0	673757	525837	genus
V4 Primer Test	Bacteria;Firmicutes;Erysipelotrichia;Erysipelotrichales;Erysipelotrichaceae;Faecalitalea;	92.3	22	52	52	48	4	0	673757	525837	genus
V4 Primer Test	Bacteria;Firmicutes;Negativicutes;Selenomonadales;Acidaminococcaceae;Acidaminococcus;	87.3	22	55	55	48	7	0	673754	525837	genus
V4 Primer Test	Bacteria;Firmicutes;Negativicutes;Selenomonadales;Veillonellaceae;Selenomonas 4;	94.1	22	51	51	48	3	0	673758	525837	genus
V4 Primer Test	Bacteria;Proteobacteria;Alphaproteobacteria;Rhizobiales;Stappiaceae;Stappia;	98	22	49	49	48	1	0	673760	525837	genus
V4 Primer Test	Bacteria;Proteobacteria;Alphaproteobacteria;Rhodobacterales;Rhodobacteraceae;Pelagibaca;	94.1	22	51	51	48	3	0	673758	525837	genus
V4 Primer Test	Bacteria;Proteobacteria;Gammaproteobacteria;Betaproteobacteriales;Burkholderiaceae;Corticibacter;	98	22	49	49	48	1	0	673760	525837	genus
V4 Primer Test	Bacteria;Proteobacteria;Gammaproteobacteria;Nitrococcales;Halorhodospiraceae;Halorhodospira;	94.1	22	51	51	48	3	0	673758	525837	genus
V4 Primer Test	Bacteria;Tenericutes;Mollicutes;Anaeroplasmatales;Anaeroplasmataceae;Anaeroplasma;	81.4	22	59	59	48	11	0	673750	525837	genus
V4 Primer Test	Bacteria;Bacteroidetes;Bacteroidia;Bacteroidales;Marinilabiliaceae;Carboxylicivirga;	94	22	50	50	47	3	0	673759	525838	genus
V4 Primer Test	Bacteria;Bacteroidetes;Bacteroidia;Bacteroidales;Prolixibacteraceae;Draconibacterium;	90.4	22	52	52	47	5	0	673757	525838	genus
V4 Primer Test	Bacteria;Firmicutes;Bacilli;Bacillales;Bacillaceae;Pontibacillus;	94	22	50	50	47	3	0	673759	525838	genus
V4 Primer Test	Bacteria;Firmicutes;Bacilli;Bacillales;Planococcaceae;Jeotgalibacillus;	97.9	22	48	48	47	1	0	673761	525838	genus
V4 Primer Test	Bacteria;Proteobacteria;Alphaproteobacteria;Rhizobiales;Stappiaceae;Pannonibacter;	92.2	22	51	51	47	4	0	673758	525838	genus
V4 Primer Test	Bacteria;Proteobacteria;Alphaproteobacteria;Rhodobacterales;Rhodobacteraceae;Planktotalea;	95.9	22	49	49	47	2	0	673760	525838	genus
V4 Primer Test	Bacteria;Proteobacteria;Alphaproteobacteria;Rhodobacterales;Rhodobacteraceae;Rhodobaculum;	92.2	22	51	51	47	4	0	673758	525838	genus
V4 Primer Test	Bacteria;Proteobacteria;Gammaproteobacteria;Betaproteobacteriales;Burkholderiaceae;Rubrivivax;	97.9	22	48	48	47	1	0	673761	525838	genus
V4 Primer Test	Bacteria;Proteobacteria;Gammaproteobacteria;Oceanospirillales;Saccharospirillaceae;uncultured;	92.2	22	51	51	47	4	0	673758	525838	genus
V4 Primer Test	Bacteria;Synergistetes;Synergistia;Synergistales;Synergistaceae;Syner-01;	92.2	22	51	51	47	4	0	673758	525838	genus
V4 Primer Test	Archaea;Euryarchaeota;Halobacteria;Halobacteriales;Haloferacaceae;Halobellus;	97.9	22	47	47	46	1	0	673762	525839	genus
V4 Primer Test	Bacteria;Bacteroidetes;Bacteroidia;Bacteroidales;Prevotellaceae;Prevotella 6;	95.8	22	48	48	46	2	0	673761	525839	genus
V4 Primer Test	Bacteria;Firmicutes;Clostridia;Clostridiales;Lachnospiraceae;Cellulosilyticum;	97.9	22	47	47	46	1	0	673762	525839	genus
V4 Primer Test	Bacteria;Firmicutes;Clostridia;Clostridiales;Lachnospiraceae;Herbinix;	97.9	22	47	47	46	1	0	673762	525839	genus
V4 Primer Test	Bacteria;Firmicutes;Clostridia;Clostridiales;Lachnospiraceae;probable genus 10;	97.9	22	47	47	46	1	0	673762	525839	genus
V4 Primer Test	Bacteria;Firmicutes;Clostridia;Clostridiales;Ruminococcaceae;Intestinimonas;	92	22	50	50	46	4	0	673759	525839	genus
V4 Primer Test	Bacteria;Firmicutes;Negativicutes;Selenomonadales;Veillonellaceae;Quinella;	95.8	22	48	48	46	2	0	673761	525839	genus
V4 Primer Test	Bacteria;Planctomycetes;Planctomycetacia;Pirellulales;Pirellulaceae;Rubripirellula;	79.3	22	58	58	46	12	0	673751	525839	genus
V4 Primer Test	Bacteria;Proteobacteria;Alphaproteobacteria;Caulobacterales;Parvularculaceae;Amphiplicatus;	83.6	22	55	55	46	9	0	673754	525839	genus
V4 Primer Test	Bacteria;Proteobacteria;Alphaproteobacteria;Rickettsiales;Anaplasmataceae;Ehrlichia;	100	22	46	46	46	0	0	673763	525839	genus
V4 Primer Test	Bacteria;Proteobacteria;Gammaproteobacteria;Betaproteobacteriales;Burkholderiaceae;Mitsuaria;	95.8	22	48	48	46	2	0	673761	525839	genus
V4 Primer Test	Archaea;Euryarchaeota;Methanomicrobia;Methanosarcinales;Methanosarcinaceae;Methanomethylovorans;	88.2	22	51	51	45	6	0	673758	525840	genus
V4 Primer Test	Bacteria;Atribacteria;Caldatribacteriia;Caldatribacteriales;Caldatribacteriaceae;Candidatus Caldatribacterium;	97.8	22	46	46	45	1	0	673763	525840	genus
V4 Primer Test	Bacteria;Bacteroidetes;Bacteroidia;Flavobacteriales;Blattabacteriaceae;Candidatus Uzinura;	63.4	22	71	71	45	26	0	673738	525840	genus
V4 Primer Test	Bacteria;Chloroflexi;Dehalococcoidia;GIF9;AB-539-J10;SCGC-AB-539-J10;	91.8	22	49	49	45	4	0	673760	525840	genus
V4 Primer Test	Bacteria;Proteobacteria;Alphaproteobacteria;Alphaproteobacteria Incertae Sedis;Unknown Family;uncultured;	93.8	22	48	48	45	3	0	673761	525840	genus
V4 Primer Test	Bacteria;Proteobacteria;Alphaproteobacteria;Rhodobacterales;Rhodobacteraceae;Thalassococcus;	93.8	22	48	48	45	3	0	673761	525840	genus
V4 Primer Test	Bacteria;Proteobacteria;Gammaproteobacteria;Betaproteobacteriales;Chitinimonadaceae;Chitinimonas;	93.8	22	48	48	45	3	0	673761	525840	genus
V4 Primer Test	Bacteria;Proteobacteria;Gammaproteobacteria;Pasteurellales;Pasteurellaceae;Muribacter;	88.2	22	51	51	45	6	0	673758	525840	genus
V4 Primer Test	Bacteria;Proteobacteria;Gammaproteobacteria;Pasteurellales;Pasteurellaceae;Rodentibacter;	93.8	22	48	48	45	3	0	673761	525840	genus
V4 Primer Test	Bacteria;Actinobacteria;Actinobacteria;Catenulisporales;Actinospicaceae;Actinospica;	100	22	44	44	44	0	0	673765	525841	genus
V4 Primer Test	Bacteria;Bacteroidetes;Bacteroidia;Bacteroidales;Salinivirgaceae;Salinivirga;	80	22	55	55	44	11	0	673754	525841	genus
V4 Primer Test	Bacteria;Bacteroidetes;Bacteroidia;Cytophagales;Microscillaceae;OLB12;	97.8	22	45	45	44	1	0	673764	525841	genus
V4 Primer Test	Bacteria;Deferribacteres;Deferribacteres;Deferribacterales;Deferribacteraceae;uncultured;	95.7	22	46	46	44	2	0	673763	525841	genus
V4 Primer Test	Bacteria;Proteobacteria;Deltaproteobacteria;Desulfobacterales;Desulfobacteraceae;Desulfosarcina;	95.7	22	46	46	44	2	0	673763	525841	genus
V4 Primer Test	Bacteria;Proteobacteria;Deltaproteobacteria;Desulfovibrionales;Desulfovibrionaceae;Halodesulfovibrio;	91.7	22	48	48	44	4	0	673761	525841	genus
V4 Primer Test	Bacteria;Proteobacteria;Deltaproteobacteria;Myxococcales;Sandaracinaceae;Sandaracinus;	95.7	22	46	46	44	2	0	673763	525841	genus
V4 Primer Test	Bacteria;Proteobacteria;Gammaproteobacteria;Betaproteobacteriales;Burkholderiaceae;Oxalobacter;	97.8	22	45	45	44	1	0	673764	525841	genus
V4 Primer Test	Bacteria;Proteobacteria;Gammaproteobacteria;Enterobacteriales;Enterobacteriaceae;Franconibacter;	95.7	22	46	46	44	2	0	673763	525841	genus
V4 Primer Test	Bacteria;Proteobacteria;Gammaproteobacteria;Enterobacteriales;Enterobacteriaceae;Siccibacter;	97.8	22	45	45	44	1	0	673764	525841	genus
V4 Primer Test	Archaea;Euryarchaeota;Halobacteria;Halobacteriales;Haloferacaceae;Haloplanus;	97.7	22	44	44	43	1	0	673765	525842	genus
V4 Primer Test	Bacteria;Acidobacteria;Blastocatellia (Subgroup 4);Blastocatellales;Blastocatellaceae;OLB17;	97.7	22	44	44	43	1	0	673765	525842	genus
V4 Primer Test	Bacteria;Actinobacteria;Actinobacteria;Micrococcales;Cellulomonadaceae;Actinotalea;	93.5	22	46	46	43	3	0	673763	525842	genus
V4 Primer Test	Bacteria;Actinobacteria;Actinobacteria;Micrococcales;Microbacteriaceae;Salinibacterium;	89.6	22	48	48	43	5	0	673761	525842	genus
V4 Primer Test	Bacteria;Actinobacteria;Actinobacteria;Micromonosporales;Micromonosporaceae;Luedemannella;	93.5	22	46	46	43	3	0	673763	525842	genus
V4 Primer Test	Bacteria;Bacteroidetes;Bacteroidia;Bacteroidales;Prevotellaceae;Paraprevotella;	93.5	22	46	46	43	3	0	673763	525842	genus
V4 Primer Test	Bacteria;Bacteroidetes;Bacteroidia;Chitinophagales;Chitinophagaceae;Flavihumibacter;	93.5	22	46	46	43	3	0	673763	525842	genus
V4 Primer Test	Bacteria;Cyanobacteria;Oxyphotobacteria;Nostocales;Phormidiaceae;Trichodesmium IMS101;	91.5	22	47	47	43	4	0	673762	525842	genus
V4 Primer Test	Bacteria;Firmicutes;Bacilli;Bacillales;Bacillaceae;Ureibacillus;	93.5	22	46	46	43	3	0	673763	525842	genus
V4 Primer Test	Bacteria;Firmicutes;Clostridia;Clostridiales;Family XI;Murdochiella;	97.7	22	44	44	43	1	0	673765	525842	genus
V4 Primer Test	Bacteria;Firmicutes;Clostridia;Clostridiales;Gracilibacteraceae;uncultured;	82.7	22	52	52	43	9	0	673757	525842	genus
V4 Primer Test	Bacteria;Firmicutes;Clostridia;Clostridiales;Ruminococcaceae;UBA1819;	81.1	22	53	53	43	10	0	673756	525842	genus
V4 Primer Test	Bacteria;Planctomycetes;Phycisphaerae;Phycisphaerales;Phycisphaeraceae;CL500-3;	91.5	22	47	47	43	4	0	673762	525842	genus
V4 Primer Test	Bacteria;Proteobacteria;Gammaproteobacteria;Betaproteobacteriales;Neisseriaceae;Simonsiella;	91.5	22	47	47	43	4	0	673762	525842	genus
V4 Primer Test	Bacteria;Proteobacteria;Gammaproteobacteria;Betaproteobacteriales;Nitrosomonadaceae;GOUTA6;	93.5	22	46	46	43	3	0	673763	525842	genus
V4 Primer Test	Bacteria;Proteobacteria;Gammaproteobacteria;Methylococcales;Methylomonaceae;Milano-WF1B-03;	87.8	22	49	49	43	6	0	673760	525842	genus
V4 Primer Test	Bacteria;Proteobacteria;Gammaproteobacteria;Oceanospirillales;Hahellaceae;Hahella;	95.6	22	45	45	43	2	0	673764	525842	genus
V4 Primer Test	Bacteria;Verrucomicrobia;Verrucomicrobiae;Chthoniobacterales;Chthoniobacteraceae;LD29;	81.1	22	53	53	43	10	0	673756	525842	genus
V4 Primer Test	Bacteria;Actinobacteria;Actinobacteria;Frankiales;Cryptosporangiaceae;Fodinicola;	95.5	22	44	44	42	2	0	673765	525843	genus
V4 Primer Test	Bacteria;Actinobacteria;Actinobacteria;Kineosporiales;Kineosporiaceae;Quadrisphaera;	85.7	22	49	49	42	7	0	673760	525843	genus
V4 Primer Test	Bacteria;Actinobacteria;Actinobacteria;Micrococcales;Microbacteriaceae;Rathayibacter;	95.5	22	44	44	42	2	0	673765	525843	genus
V4 Primer Test	Bacteria;Actinobacteria;Coriobacteriia;Coriobacteriales;Coriobacteriales Incertae Sedis;uncultured;	95.5	22	44	44	42	2	0	673765	525843	genus
V4 Primer Test	Bacteria;Firmicutes;Bacilli;Bacillales;Staphylococcaceae;Macrococcus;	89.4	22	47	47	42	5	0	673762	525843	genus
V4 Primer Test	Bacteria;Firmicutes;Bacilli;Lactobacillales;Aerococcaceae;Facklamia;	91.3	22	46	46	42	4	0	673763	525843	genus
V4 Primer Test	Bacteria;Proteobacteria;Alphaproteobacteria;Rhizobiales;Xanthobacteraceae;Ancylobacter;	97.7	22	43	43	42	1	0	673766	525843	genus
V4 Primer Test	Bacteria;Proteobacteria;Alphaproteobacteria;Rhodobacterales;Rhodobacteraceae;Aestuariivita;	95.5	22	44	44	42	2	0	673765	525843	genus
V4 Primer Test	Bacteria;Proteobacteria;Deltaproteobacteria;Desulfobacterales;Desulfobacteraceae;Desulfotignum;	89.4	22	47	47	42	5	0	673762	525843	genus
V4 Primer Test	Bacteria;Proteobacteria;Deltaproteobacteria;Desulfuromonadales;Geobacteraceae;Geothermobacter;	91.3	22	46	46	42	4	0	673763	525843	genus
V4 Primer Test	Bacteria;Proteobacteria;Gammaproteobacteria;Vibrionales;Vibrionaceae;Enterovibrio;	100	22	42	42	42	0	0	673767	525843	genus
V4 Primer Test	Bacteria;Actinobacteria;Actinobacteria;Frankiales;Sporichthyaceae;Candidatus Planktophila;	97.6	22	42	42	41	1	0	673767	525844	genus
V4 Primer Test	Bacteria;Bacteroidetes;Bacteroidia;Bacteroidales;Dysgonomonadaceae;Candidatus Armantifilum;	95.3	22	43	43	41	2	0	673766	525844	genus
V4 Primer Test	Bacteria;Bacteroidetes;Bacteroidia;Bacteroidales;Rikenellaceae;dgA-11 gut group;	91.1	22	45	45	41	4	0	673764	525844	genus
V4 Primer Test	Bacteria;Bacteroidetes;Bacteroidia;Flavobacteriales;Flavobacteriaceae;Robiginitalea;	89.1	22	46	46	41	5	0	673763	525844	genus
V4 Primer Test	Bacteria;Cyanobacteria;Oxyphotobacteria;Phormidesmiales;Phormidesmiaceae;Phormidesmis ANT.LACV5.1;	100	22	41	41	41	0	0	673768	525844	genus
V4 Primer Test	Bacteria;Cyanobacteria;Oxyphotobacteria;Phormidesmiales;Phormidesmiaceae;Phormidium MBIC10003;	95.3	22	43	43	41	2	0	673766	525844	genus
V4 Primer Test	Bacteria;Firmicutes;Clostridia;Clostridiales;Eubacteriaceae;Eubacterium;	77.4	22	53	53	41	12	0	673756	525844	genus
V4 Primer Test	Bacteria;Firmicutes;Clostridia;Clostridiales;Family XI;Sporanaerobacter;	91.1	22	45	45	41	4	0	673764	525844	genus
V4 Primer Test	Bacteria;Firmicutes;Clostridia;Clostridiales;Peptococcaceae;Cryptanaerobacter;	95.3	22	43	43	41	2	0	673766	525844	genus
V4 Primer Test	Bacteria;Proteobacteria;Gammaproteobacteria;Aeromonadales;Succinivibrionaceae;Ruminobacter;	82	22	50	50	41	9	0	673759	525844	genus
V4 Primer Test	Bacteria;Proteobacteria;Gammaproteobacteria;Betaproteobacteriales;Neisseriaceae;Snodgrassella;	93.2	22	44	44	41	3	0	673765	525844	genus
V4 Primer Test	Bacteria;Proteobacteria;Gammaproteobacteria;Nitrosococcales;Methylophagaceae;Marine Methylotrophic Group 3;	93.2	22	44	44	41	3	0	673765	525844	genus
V4 Primer Test	Bacteria;Proteobacteria;Gammaproteobacteria;Oceanospirillales;Oleiphilaceae;Oleiphilus;	91.1	22	45	45	41	4	0	673764	525844	genus
V4 Primer Test	Bacteria;Thermotogae;Thermotogae;Thermotogales;Fervidobacteriaceae;Fervidobacterium;	93.2	22	44	44	41	3	0	673765	525844	genus
V4 Primer Test	Archaea;Euryarchaeota;Thermoplasmata;Methanomassiliicoccales;Methanomassiliicoccaceae;uncultured;	97.6	22	41	41	40	1	0	673768	525845	genus
V4 Primer Test	Bacteria;Actinobacteria;Actinobacteria;Micrococcales;Microbacteriaceae;Frondihabitans;	95.2	22	42	42	40	2	0	673767	525845	genus
V4 Primer Test	Bacteria;Actinobacteria;Actinobacteria;Micrococcales;Promicromonosporaceae;uncultured;	90.9	22	44	44	40	4	0	673765	525845	genus
V4 Primer Test	Bacteria;Actinobacteria;Actinobacteria;Pseudonocardiales;Pseudonocardiaceae;Actinokineospora;	93	22	43	43	40	3	0	673766	525845	genus
V4 Primer Test	Bacteria;Firmicutes;Clostridia;Clostridiales;Peptococcaceae;Desulfitibacter;	97.6	22	41	41	40	1	0	673768	525845	genus
V4 Primer Test	Bacteria;Proteobacteria;Alphaproteobacteria;Caulobacterales;Parvularculaceae;uncultured;	88.9	22	45	45	40	5	0	673764	525845	genus
V4 Primer Test	Bacteria;Proteobacteria;Alphaproteobacteria;Holosporales;Holosporaceae;uncultured;	81.6	22	49	49	40	9	0	673760	525845	genus
V4 Primer Test	Bacteria;Proteobacteria;Alphaproteobacteria;Paracaedibacterales;Paracaedibacteraceae;Candidatus Paracaedibacter;	100	22	40	40	40	0	0	673769	525845	genus
V4 Primer Test	Bacteria;Proteobacteria;Alphaproteobacteria;Rhizobiales;Beijerinckiaceae;Methylorosula;	88.9	22	45	45	40	5	0	673764	525845	genus
V4 Primer Test	Bacteria;Proteobacteria;Alphaproteobacteria;Rhizobiales;Kaistiaceae;Kaistia;	95.2	22	42	42	40	2	0	673767	525845	genus
V4 Primer Test	Bacteria;Proteobacteria;Alphaproteobacteria;Rhodobacterales;Rhodobacteraceae;Roseibacterium;	90.9	22	44	44	40	4	0	673765	525845	genus
V4 Primer Test	Bacteria;Proteobacteria;Deltaproteobacteria;Desulfobacterales;Desulfobulbaceae;Desulfurivibrio;	93	22	43	43	40	3	0	673766	525845	genus
V4 Primer Test	Bacteria;Proteobacteria;Deltaproteobacteria;Desulfobacterales;Desulfobulbaceae;MSBL7;	83.3	22	48	48	40	8	0	673761	525845	genus
V4 Primer Test	Bacteria;Proteobacteria;Gammaproteobacteria;Betaproteobacteriales;Burkholderiaceae;Candidimonas;	97.6	22	41	41	40	1	0	673768	525845	genus
V4 Primer Test	Bacteria;Proteobacteria;Gammaproteobacteria;Betaproteobacteriales;Burkholderiaceae;Piscinibacter;	95.2	22	42	42	40	2	0	673767	525845	genus
V4 Primer Test	Bacteria;Proteobacteria;Gammaproteobacteria;Enterobacteriales;Enterobacteriaceae;Yokenella;	97.6	22	41	41	40	1	0	673768	525845	genus
V4 Primer Test	Bacteria;Proteobacteria;Gammaproteobacteria;Salinisphaerales;Solimonadaceae;Nevskia;	90.9	22	44	44	40	4	0	673765	525845	genus
V4 Primer Test	Archaea;Euryarchaeota;Methanobacteria;Methanobacteriales;Methanothermobacteraceae;Methanothermobacter;	88.6	22	44	44	39	5	0	673765	525846	genus
V4 Primer Test	Archaea;Euryarchaeota;Methanomicrobia;Methanocellales;Methanocellaceae;Methanocella;	83	22	47	47	39	8	0	673762	525846	genus
V4 Primer Test	Bacteria;Actinobacteria;Actinobacteria;Kineosporiales;Kineosporiaceae;Kineosporia;	97.5	22	40	40	39	1	0	673769	525846	genus
V4 Primer Test	Bacteria;Actinobacteria;Actinobacteria;Micrococcales;Intrasporangiaceae;Terrabacter;	92.9	22	42	42	39	3	0	673767	525846	genus
V4 Primer Test	Bacteria;Actinobacteria;Actinobacteria;Pseudonocardiales;Pseudonocardiaceae;Prauserella;	100	22	39	39	39	0	0	673770	525846	genus
V4 Primer Test	Bacteria;Bacteroidetes;Bacteroidia;Cytophagales;Spirosomaceae;uncultured;	92.9	22	42	42	39	3	0	673767	525846	genus
V4 Primer Test	Bacteria;Bacteroidetes;Bacteroidia;Flavobacteriales;Blattabacteriaceae;Candidatus Sulcia;	50.6	22	77	77	39	38	0	673732	525846	genus
V4 Primer Test	Bacteria;Bacteroidetes;Bacteroidia;Flavobacteriales;Flavobacteriaceae;Olleya;	100	22	39	39	39	0	0	673770	525846	genus
V4 Primer Test	Bacteria;Bacteroidetes;Bacteroidia;Flavobacteriales;Weeksellaceae;Riemerella;	92.9	22	42	42	39	3	0	673767	525846	genus
V4 Primer Test	Bacteria;Cyanobacteria;Oxyphotobacteria;Oxyphotobacteria Incertae Sedis;Unknown Family;Leptolyngbya ANT.L52.2;	83	22	47	47	39	8	0	673762	525846	genus
V4 Primer Test	Bacteria;Firmicutes;Bacilli;Bacillales;Bacillaceae;Halolactibacillus;	95.1	22	41	41	39	2	0	673768	525846	genus
V4 Primer Test	Bacteria;Firmicutes;Clostridia;Clostridiales;Family XIII;Family XIII UCG-001;	92.9	22	42	42	39	3	0	673767	525846	genus
V4 Primer Test	Bacteria;Firmicutes;Clostridia;Clostridiales;Lachnospiraceae;ASF356;	92.9	22	42	42	39	3	0	673767	525846	genus
V4 Primer Test	Bacteria;Firmicutes;Erysipelotrichia;Erysipelotrichales;Erysipelotrichaceae;ZOR0006;	95.1	22	41	41	39	2	0	673768	525846	genus
V4 Primer Test	Bacteria;Firmicutes;Negativicutes;Selenomonadales;Veillonellaceae;Mitsuokella;	92.9	22	42	42	39	3	0	673767	525846	genus
V4 Primer Test	Bacteria;Proteobacteria;Alphaproteobacteria;Rhodobacterales;Rhodobacteraceae;Marinovum;	97.5	22	40	40	39	1	0	673769	525846	genus
V4 Primer Test	Bacteria;Proteobacteria;Alphaproteobacteria;Rhodospirillales;Magnetospiraceae;Magnetovibrio;	62.9	22	62	62	39	23	0	673747	525846	genus
V4 Primer Test	Bacteria;Proteobacteria;Gammaproteobacteria;Alteromonadales;Psychromonadaceae;Agarivorans;	97.5	22	40	40	39	1	0	673769	525846	genus
V4 Primer Test	Bacteria;Proteobacteria;Gammaproteobacteria;Betaproteobacteriales;Rhodocyclaceae;Dechlorobacter;	95.1	22	41	41	39	2	0	673768	525846	genus
V4 Primer Test	Bacteria;Proteobacteria;Gammaproteobacteria;Cellvibrionales;Cellvibrionaceae;Marinimicrobium;	90.7	22	43	43	39	4	0	673766	525846	genus
V4 Primer Test	Bacteria;Proteobacteria;Gammaproteobacteria;Halothiobacillales;Halothiobacillaceae;Thiovirga;	83	22	47	47	39	8	0	673762	525846	genus
V4 Primer Test	Bacteria;Proteobacteria;Gammaproteobacteria;Thiohalorhabdales;Thiohalorhabdaceae;Granulosicoccus;	97.5	22	40	40	39	1	0	673769	525846	genus
V4 Primer Test	Bacteria;Proteobacteria;Gammaproteobacteria;Xanthomonadales;Rhodanobacteraceae;Aquimonas;	92.9	22	42	42	39	3	0	673767	525846	genus
V4 Primer Test	Archaea;Crenarchaeota;Thermoprotei;Sulfolobales;Sulfolobaceae;Metallosphaera;	92.7	22	41	41	38	3	0	673768	525847	genus
V4 Primer Test	Archaea;Crenarchaeota;Thermoprotei;Thermoproteales;Thermofilaceae;Thermofilum;	82.6	22	46	46	38	8	0	673763	525847	genus
V4 Primer Test	Archaea;Euryarchaeota;Halobacteria;Halobacteriales;Halomicrobiaceae;Halosimplex;	97.4	22	39	39	38	1	0	673770	525847	genus
V4 Primer Test	Bacteria;Actinobacteria;Actinobacteria;Actinomycetales;Actinomycetaceae;Arcanobacterium;	100	22	38	38	38	0	0	673771	525847	genus
V4 Primer Test	Bacteria;Aquificae;Aquificae;Aquificales;Aquificaceae;Thermocrinis;	86.4	22	44	44	38	6	0	673765	525847	genus
V4 Primer Test	Bacteria;Bacteroidetes;Bacteroidia;Flavobacteriales;Flavobacteriaceae;Psychroserpens;	90.5	22	42	42	38	4	0	673767	525847	genus
V4 Primer Test	Bacteria;Cyanobacteria;Oxyphotobacteria;Leptolyngbyales;Leptolyngbyaceae;Leptolyngbya PCC-6306;	95	22	40	40	38	2	0	673769	525847	genus
V4 Primer Test	Bacteria;Firmicutes;Bacilli;Bacillales;Bacillaceae;Marinococcus;	90.5	22	42	42	38	4	0	673767	525847	genus
V4 Primer Test	Bacteria;Firmicutes;Bacilli;Bacillales;Paenibacillaceae;Thermobacillus;	97.4	22	39	39	38	1	0	673770	525847	genus
V4 Primer Test	Bacteria;Firmicutes;Bacilli;Lactobacillales;Carnobacteriaceae;Desemzia;	95	22	40	40	38	2	0	673769	525847	genus
V4 Primer Test	Bacteria;Firmicutes;Clostridia;Clostridiales;Lachnospiraceae;Howardella;	90.5	22	42	42	38	4	0	673767	525847	genus
V4 Primer Test	Bacteria;Firmicutes;Clostridia;Clostridiales;Ruminococcaceae;Oscillospira;	95	22	40	40	38	2	0	673769	525847	genus
V4 Primer Test	Bacteria;Firmicutes;Clostridia;Thermoanaerobacterales;Thermoanaerobacteraceae;Moorella;	95	22	40	40	38	2	0	673769	525847	genus
V4 Primer Test	Bacteria;Proteobacteria;Alphaproteobacteria;Azospirillales;Inquilinaceae;Inquilinus;	95	22	40	40	38	2	0	673769	525847	genus
V4 Primer Test	Bacteria;Proteobacteria;Alphaproteobacteria;Caulobacterales;Hyphomonadaceae;Maricaulis;	100	22	38	38	38	0	0	673771	525847	genus
V4 Primer Test	Bacteria;Proteobacteria;Alphaproteobacteria;Elsterales;Elsteraceae;uncultured;	92.7	22	41	41	38	3	0	673768	525847	genus
V4 Primer Test	Bacteria;Proteobacteria;Alphaproteobacteria;Rhodobacterales;Rhodobacteraceae;Ketogulonicigenium;	97.4	22	39	39	38	1	0	673770	525847	genus
V4 Primer Test	Bacteria;Proteobacteria;Gammaproteobacteria;Betaproteobacteriales;Burkholderiaceae;AAP99;	95	22	40	40	38	2	0	673769	525847	genus
V4 Primer Test	Bacteria;Proteobacteria;Gammaproteobacteria;Betaproteobacteriales;Burkholderiaceae;Malikia;	95	22	40	40	38	2	0	673769	525847	genus
V4 Primer Test	Bacteria;Proteobacteria;Gammaproteobacteria;Enterobacteriales;Enterobacteriaceae;Pseudocitrobacter;	88.4	22	43	43	38	5	0	673766	525847	genus
V4 Primer Test	Bacteria;Proteobacteria;Gammaproteobacteria;Pseudomonadales;Pseudomonadaceae;Thiopseudomonas;	90.5	22	42	42	38	4	0	673767	525847	genus
V4 Primer Test	Bacteria;Proteobacteria;Gammaproteobacteria;Salinisphaerales;Salinisphaeraceae;Salinisphaera;	92.7	22	41	41	38	3	0	673768	525847	genus
V4 Primer Test	Bacteria;Proteobacteria;Gammaproteobacteria;Thiomicrospirales;Thiomicrospiraceae;Thiomicrospira;	90.5	22	42	42	38	4	0	673767	525847	genus
V4 Primer Test	Archaea;Euryarchaeota;Methanomicrobia;Methanocellales;Methanocellaceae;Rice Cluster I;	94.9	22	39	39	37	2	0	673770	525848	genus
V4 Primer Test	Archaea;Euryarchaeota;Thermoplasmata;Methanomassiliicoccales;Methanomethylophilaceae;Candidatus Methanoplasma;	92.5	22	40	40	37	3	0	673769	525848	genus
V4 Primer Test	Bacteria;Actinobacteria;Actinobacteria;Pseudonocardiales;Pseudonocardiaceae;Actinomycetospora;	90.2	22	41	41	37	4	0	673768	525848	genus
V4 Primer Test	Bacteria;Actinobacteria;Actinobacteria;Streptosporangiales;Thermomonosporaceae;Actinocorallia;	90.2	22	41	41	37	4	0	673768	525848	genus
V4 Primer Test	Bacteria;Actinobacteria;Thermoleophilia;Solirubrobacterales;Solirubrobacteraceae;uncultured;	86	22	43	43	37	6	0	673766	525848	genus
V4 Primer Test	Bacteria;Bacteroidetes;Bacteroidia;Cytophagales;Cyclobacteriaceae;Ekhidna;	97.4	22	38	38	37	1	0	673771	525848	genus
V4 Primer Test	Bacteria;Bacteroidetes;Bacteroidia;Flavobacteriales;Flavobacteriaceae;Aequorivita;	90.2	22	41	41	37	4	0	673768	525848	genus
V4 Primer Test	Bacteria;Bacteroidetes;Bacteroidia;Flavobacteriales;Schleiferiaceae;Schleiferia;	97.4	22	38	38	37	1	0	673771	525848	genus
V4 Primer Test	Bacteria;Bacteroidetes;Bacteroidia;Flavobacteriales;Weeksellaceae;Moheibacter;	86	22	43	43	37	6	0	673766	525848	genus
V4 Primer Test	Bacteria;Bacteroidetes;Rhodothermia;Balneolales;Balneolaceae;Balneola;	92.5	22	40	40	37	3	0	673769	525848	genus
V4 Primer Test	Bacteria;Cyanobacteria;Oxyphotobacteria;Nostocales;Nostocaceae;Anabaena PCC-7122;	100	22	37	37	37	0	0	673772	525848	genus
V4 Primer Test	Bacteria;Cyanobacteria;Oxyphotobacteria;Nostocales;Phormidiaceae;Arthrospira PCC-7345;	92.5	22	40	40	37	3	0	673769	525848	genus
V4 Primer Test	Bacteria;Cyanobacteria;Oxyphotobacteria;Pseudanabaenales;Pseudanabaenaceae;Pseudanabaena PCC-7429;	100	22	37	37	37	0	0	673772	525848	genus
V4 Primer Test	Bacteria;Firmicutes;Bacilli;Bacillales;Bacillaceae;Anaerobacillus;	80.4	22	46	46	37	9	0	673763	525848	genus
V4 Primer Test	Bacteria;Firmicutes;Bacilli;Bacillales;Bacillaceae;Terribacillus;	100	22	37	37	37	0	0	673772	525848	genus
V4 Primer Test	Bacteria;Firmicutes;Clostridia;Clostridiales;Eubacteriaceae;Anaerofustis;	94.9	22	39	39	37	2	0	673770	525848	genus
V4 Primer Test	Bacteria;Firmicutes;Clostridia;Clostridiales;Lachnospiraceae;Robinsoniella;	97.4	22	38	38	37	1	0	673771	525848	genus
V4 Primer Test	Bacteria;Firmicutes;Clostridia;Thermoanaerobacterales;Family III;Tepidanaerobacter;	92.5	22	40	40	37	3	0	673769	525848	genus
V4 Primer Test	Bacteria;Proteobacteria;Alphaproteobacteria;Acetobacterales;Acetobacteraceae;Acidocella;	92.5	22	40	40	37	3	0	673769	525848	genus
V4 Primer Test	Bacteria;Proteobacteria;Alphaproteobacteria;Rhizobiales;Beijerinckiaceae;Chelatococcus;	90.2	22	41	41	37	4	0	673768	525848	genus
V4 Primer Test	Bacteria;Proteobacteria;Alphaproteobacteria;Rhodobacterales;Rhodobacteraceae;Mameliella;	100	22	37	37	37	0	0	673772	525848	genus
V4 Primer Test	Bacteria;Proteobacteria;Alphaproteobacteria;Thalassobaculales;Nisaeaceae;OM75 clade;	94.9	22	39	39	37	2	0	673770	525848	genus
V4 Primer Test	Bacteria;Proteobacteria;Deltaproteobacteria;Desulfobacterales;Desulfobulbaceae;Desulfofustis;	92.5	22	40	40	37	3	0	673769	525848	genus
V4 Primer Test	Bacteria;Proteobacteria;Deltaproteobacteria;Myxococcales;Polyangiaceae;uncultured;	94.9	22	39	39	37	2	0	673770	525848	genus
V4 Primer Test	Bacteria;Proteobacteria;Gammaproteobacteria;Betaproteobacteriales;Burkholderiaceae;Candidatus Tremblaya;	97.4	22	38	38	37	1	0	673771	525848	genus
V4 Primer Test	Bacteria;Proteobacteria;Gammaproteobacteria;Methylococcales;Methylococcaceae;uncultured;	94.9	22	39	39	37	2	0	673770	525848	genus
V4 Primer Test	Bacteria;Proteobacteria;Gammaproteobacteria;Methylococcales;Methylomonaceae;Methylomicrobium;	97.4	22	38	38	37	1	0	673771	525848	genus
V4 Primer Test	Bacteria;Proteobacteria;Gammaproteobacteria;Oceanospirillales;Halomonadaceae;Candidatus Portiera;	94.9	22	39	39	37	2	0	673770	525848	genus
V4 Primer Test	Bacteria;Proteobacteria;Gammaproteobacteria;Thiohalorhabdales;Thiohalorhabdaceae;Thiohalorhabdus;	97.4	22	38	38	37	1	0	673771	525848	genus
V4 Primer Test	Archaea;Euryarchaeota;Halobacteria;Halobacteriales;Halomicrobiaceae;Halomicroarcula;	94.7	22	38	38	36	2	0	673771	525849	genus
V4 Primer Test	Archaea;Euryarchaeota;Methanomicrobia;Methanomicrobiales;Methanocorpusculaceae;Methanocalculus;	97.3	22	37	37	36	1	0	673772	525849	genus
V4 Primer Test	Archaea;Euryarchaeota;Methanomicrobia;Methanosarcinales;Methanosarcinaceae;Methanohalophilus;	87.8	22	41	41	36	5	0	673768	525849	genus
V4 Primer Test	Bacteria;Actinobacteria;Actinobacteria;Actinomycetales;Actinomycetaceae;Mobiluncus;	100	22	36	36	36	0	0	673773	525849	genus
V4 Primer Test	Bacteria;Actinobacteria;Actinobacteria;Micrococcales;Intrasporangiaceae;uncultured;	97.3	22	37	37	36	1	0	673772	525849	genus
V4 Primer Test	Bacteria;Actinobacteria;Actinobacteria;Micromonosporales;Micromonosporaceae;Plantactinospora;	100	22	36	36	36	0	0	673773	525849	genus
V4 Primer Test	Bacteria;Bacteroidetes;Bacteroidia;Bacteroidales;Paludibacteraceae;F0058;	92.3	22	39	39	36	3	0	673770	525849	genus
V4 Primer Test	Bacteria;Bacteroidetes;Bacteroidia;Bacteroidales;Rikenellaceae;Rikenella;	92.3	22	39	39	36	3	0	673770	525849	genus
V4 Primer Test	Bacteria;Bacteroidetes;Bacteroidia;Cytophagales;Cyclobacteriaceae;Fulvivirga;	85.7	22	42	42	36	6	0	673767	525849	genus
V4 Primer Test	Bacteria;Firmicutes;Negativicutes;Selenomonadales;Veillonellaceae;Veillonellaceae UCG-001;	85.7	22	42	42	36	6	0	673767	525849	genus
V4 Primer Test	Bacteria;Planctomycetes;Planctomycetacia;Pirellulales;Pirellulaceae;p-1088-a5 gut group;	92.3	22	39	39	36	3	0	673770	525849	genus
V4 Primer Test	Bacteria;Proteobacteria;Alphaproteobacteria;Caulobacterales;Hyphomonadaceae;Henriciella;	100	22	36	36	36	0	0	673773	525849	genus
V4 Primer Test	Bacteria;Proteobacteria;Alphaproteobacteria;Rhizobiales;Xanthobacteraceae;Starkeya;	92.3	22	39	39	36	3	0	673770	525849	genus
V4 Primer Test	Bacteria;Proteobacteria;Alphaproteobacteria;Rickettsiales;Rickettsiaceae;Candidatus Megaira;	94.7	22	38	38	36	2	0	673771	525849	genus
V4 Primer Test	Bacteria;Proteobacteria;Gammaproteobacteria;Betaproteobacteriales;Chromobacteriaceae;Aquitalea;	90	22	40	40	36	4	0	673769	525849	genus
V4 Primer Test	Bacteria;Proteobacteria;Gammaproteobacteria;Cellvibrionales;Halieaceae;Luminiphilus;	92.3	22	39	39	36	3	0	673770	525849	genus
V4 Primer Test	Bacteria;Proteobacteria;Gammaproteobacteria;Oceanospirillales;Nitrincolaceae;Amphritea;	85.7	22	42	42	36	6	0	673767	525849	genus
V4 Primer Test	Bacteria;Proteobacteria;Gammaproteobacteria;Oceanospirillales;Nitrincolaceae;Neptuniibacter;	70.6	22	51	51	36	15	0	673758	525849	genus
V4 Primer Test	Archaea;Euryarchaeota;Halobacteria;Halobacteriales;Haloferacaceae;Natrinema;	81.4	22	43	43	35	8	0	673766	525850	genus
V4 Primer Test	Archaea;Euryarchaeota;Halobacteria;Halobacteriales;Haloferacaceae;Natronococcus;	87.5	22	43	40	35	5	3	673769	525850	genus
V4 Primer Test	Archaea;Euryarchaeota;Thermoplasmata;Thermoplasmatales;Aciduliprofundaceae;Aciduliprofundum;	100	22	35	35	35	0	0	673774	525850	genus
V4 Primer Test	Bacteria;Acidobacteria;Acidobacteriia;Acidobacteriales;Acidobacteriaceae (Subgroup 1);Bryocella;	97.2	22	36	36	35	1	0	673773	525850	genus
V4 Primer Test	Bacteria;Acidobacteria;Holophagae;Holophagales;Holophagaceae;marine group;	100	22	35	35	35	0	0	673774	525850	genus
V4 Primer Test	Bacteria;Actinobacteria;Actinobacteria;Micromonosporales;Micromonosporaceae;Longispora;	94.6	22	37	37	35	2	0	673772	525850	genus
V4 Primer Test	Bacteria;Bacteroidetes;Bacteroidia;Bacteroidales;Tannerellaceae;Candidatus Vestibaculum;	92.1	22	38	38	35	3	0	673771	525850	genus
V4 Primer Test	Bacteria;Bacteroidetes;Bacteroidia;Chitinophagales;Chitinophagaceae;Cnuella;	97.2	22	36	36	35	1	0	673773	525850	genus
V4 Primer Test	Bacteria;Bacteroidetes;Bacteroidia;Cytophagales;Amoebophilaceae;Candidatus Amoebophilus;	55.6	22	63	63	35	28	0	673746	525850	genus
V4 Primer Test	Bacteria;Cyanobacteria;Oxyphotobacteria;Nostocales;Chroococcidiopsaceae;Aliterella CENA595;	89.7	22	39	39	35	4	0	673770	525850	genus
V4 Primer Test	Bacteria;Cyanobacteria;Oxyphotobacteria;Nostocales;Phormidiaceae;Lyngbya PCC-7419;	81.4	22	43	43	35	8	0	673766	525850	genus
V4 Primer Test	Bacteria;Firmicutes;Bacilli;Lactobacillales;Carnobacteriaceae;Marinilactibacillus;	97.2	22	36	36	35	1	0	673773	525850	genus
V4 Primer Test	Bacteria;Firmicutes;Clostridia;Clostridiales;Lachnospiraceae;FD2005;	97.2	22	36	36	35	1	0	673773	525850	genus
V4 Primer Test	Bacteria;Firmicutes;Clostridia;Clostridiales;Ruminococcaceae;Ercella;	92.1	22	38	38	35	3	0	673771	525850	genus
V4 Primer Test	Bacteria;Proteobacteria;Alphaproteobacteria;Parvibaculales;Parvibaculaceae;Mf105b01;	94.6	22	37	37	35	2	0	673772	525850	genus
V4 Primer Test	Bacteria;Proteobacteria;Alphaproteobacteria;Rhizobiales;Rhizobiaceae;Chelativorans;	92.1	22	38	38	35	3	0	673771	525850	genus
V4 Primer Test	Bacteria;Proteobacteria;Alphaproteobacteria;Rhodobacterales;Rhodobacteraceae;Donghicola;	83.3	22	42	42	35	7	0	673767	525850	genus
V4 Primer Test	Bacteria;Proteobacteria;Alphaproteobacteria;Rhodobacterales;Rhodobacteraceae;Falsirhodobacter;	94.6	22	37	37	35	2	0	673772	525850	genus
V4 Primer Test	Bacteria;Proteobacteria;Alphaproteobacteria;Rhodobacterales;Rhodobacteraceae;Roseobacter clade CHAB-I-5 lineage;	85.4	22	41	41	35	6	0	673768	525850	genus
V4 Primer Test	Bacteria;Proteobacteria;Alphaproteobacteria;Sphingomonadales;Sphingomonadaceae;Polymorphobacter;	100	22	35	35	35	0	0	673774	525850	genus
V4 Primer Test	Bacteria;Proteobacteria;Gammaproteobacteria;Oceanospirillales;Nitrincolaceae;Neptunomonas;	92.1	22	38	38	35	3	0	673771	525850	genus
V4 Primer Test	Bacteria;Verrucomicrobia;Verrucomicrobiae;Opitutales;Opitutaceae;Cephaloticoccus;	92.1	22	38	38	35	3	0	673771	525850	genus
V4 Primer Test	Archaea;Euryarchaeota;Methanomicrobia;Methanomicrobiales;Methanomicrobiaceae;Methanomicrobium;	82.9	22	41	41	34	7	0	673768	525851	genus
V4 Primer Test	Bacteria;Actinobacteria;Coriobacteriia;Coriobacteriales;Eggerthellaceae;Eggerthella;	97.1	22	35	35	34	1	0	673774	525851	genus
V4 Primer Test	Bacteria;Bacteroidetes;Bacteroidia;Cytophagales;Cytophagaceae;Sporocytophaga;	94.4	22	36	36	34	2	0	673773	525851	genus
V4 Primer Test	Bacteria;Bacteroidetes;Bacteroidia;Flavobacteriales;Crocinitomicaceae;uncultured;	94.4	22	36	36	34	2	0	673773	525851	genus
V4 Primer Test	Bacteria;Bacteroidetes;Bacteroidia;Flavobacteriales;Flavobacteriaceae;NS3a marine group;	89.5	22	38	38	34	4	0	673771	525851	genus
V4 Primer Test	Bacteria;Bacteroidetes;Rhodothermia;Balneolales;Balneolaceae;Gracilimonas;	97.1	22	35	35	34	1	0	673774	525851	genus
V4 Primer Test	Bacteria;Chloroflexi;Anaerolineae;Ardenticatenales;Ardenticatenaceae;uncultured;	66.7	22	51	51	34	17	0	673758	525851	genus
V4 Primer Test	Bacteria;Cyanobacteria;Oxyphotobacteria;Pseudanabaenales;Pseudanabaenaceae;uncultured;	97.1	22	35	35	34	1	0	673774	525851	genus
V4 Primer Test	Bacteria;Entotheonellaeota;Entotheonellia;Entotheonellales;Entotheonellaceae;Candidatus Entotheonella;	81	22	42	42	34	8	0	673767	525851	genus
V4 Primer Test	Bacteria;Firmicutes;Bacilli;Bacillales;Alicyclobacillaceae;Acidibacillus;	91.9	22	37	37	34	3	0	673772	525851	genus
V4 Primer Test	Bacteria;Proteobacteria;Gammaproteobacteria;Betaproteobacteriales;Burkholderiaceae;Inhella;	94.4	22	36	36	34	2	0	673773	525851	genus
V4 Primer Test	Bacteria;Proteobacteria;Gammaproteobacteria;Betaproteobacteriales;Rhodocyclaceae;Uliginosibacterium;	87.2	22	39	39	34	5	0	673770	525851	genus
V4 Primer Test	Bacteria;Proteobacteria;Gammaproteobacteria;Tenderiales;Tenderiaceae;Candidatus Tenderia;	81	22	42	42	34	8	0	673767	525851	genus
V4 Primer Test	Archaea;Euryarchaeota;Halobacteria;Halobacteriales;Haloferacaceae;Halogeometricum;	97.1	22	34	34	33	1	0	673775	525852	genus
V4 Primer Test	Archaea;Euryarchaeota;Methanomicrobia;Methanomicrobiales;Methanomicrobiaceae;Methanogenium;	97.1	22	34	34	33	1	0	673775	525852	genus
V4 Primer Test	Bacteria;Actinobacteria;Actinobacteria;Pseudonocardiales;Pseudonocardiaceae;Actinopolyspora;	91.7	22	36	36	33	3	0	673773	525852	genus
V4 Primer Test	Bacteria;Actinobacteria;Actinobacteria;Pseudonocardiales;Pseudonocardiaceae;Kibdelosporangium;	94.3	22	35	35	33	2	0	673774	525852	genus
V4 Primer Test	Bacteria;Bacteroidetes;Bacteroidia;Flavobacteriales;Cryomorphaceae;Owenweeksia;	91.7	22	36	36	33	3	0	673773	525852	genus
V4 Primer Test	Bacteria;Bacteroidetes;Bacteroidia;Flavobacteriales;Weeksellaceae;Empedobacter;	89.2	22	37	37	33	4	0	673772	525852	genus
V4 Primer Test	Bacteria;Bacteroidetes;Bacteroidia;Sphingobacteriales;Lentimicrobiaceae;Lentimicrobium;	84.6	22	39	39	33	6	0	673770	525852	genus
V4 Primer Test	Bacteria;Chloroflexi;Chloroflexia;Chloroflexales;Chloroflexaceae;Chloroflexus;	84.6	22	39	39	33	6	0	673770	525852	genus
V4 Primer Test	Bacteria;Cyanobacteria;Oxyphotobacteria;Nostocales;Chroococcidiopsaceae;Chroococcidiopsis SAG 2023;	100	22	33	33	33	0	0	673776	525852	genus
V4 Primer Test	Bacteria;Firmicutes;Clostridia;Clostridiales;Clostridiaceae 1;Clostridium sensu stricto 3;	91.7	22	36	36	33	3	0	673773	525852	genus
V4 Primer Test	Bacteria;Firmicutes;Clostridia;Clostridiales;Clostridiales Incertae Sedis;Dethiosulfatibacter;	94.3	22	35	35	33	2	0	673774	525852	genus
V4 Primer Test	Bacteria;Lentisphaerae;Oligosphaeria;Oligosphaerales;Oligosphaeraceae;Z20;	94.3	22	35	35	33	2	0	673774	525852	genus
V4 Primer Test	Bacteria;Proteobacteria;Alphaproteobacteria;Rhizobiales;Rhizobiaceae;Martelella;	94.3	22	35	35	33	2	0	673774	525852	genus
V4 Primer Test	Bacteria;Proteobacteria;Alphaproteobacteria;Rhodobacterales;Rhodobacteraceae;Salinihabitans;	100	22	33	33	33	0	0	673776	525852	genus
V4 Primer Test	Bacteria;Proteobacteria;Gammaproteobacteria;Enterobacteriales;Enterobacteriaceae;Candidatus Blochmannia;	89.2	22	37	37	33	4	0	673772	525852	genus
V4 Primer Test	Bacteria;Proteobacteria;Gammaproteobacteria;Enterobacteriales;Enterobacteriaceae;Candidatus Curculioniphilus;	97.1	22	34	34	33	1	0	673775	525852	genus
V4 Primer Test	Bacteria;Proteobacteria;Gammaproteobacteria;Enterobacteriales;Enterobacteriaceae;Candidatus Hamiltonella;	94.3	22	35	35	33	2	0	673774	525852	genus
V4 Primer Test	Bacteria;Proteobacteria;Gammaproteobacteria;Gammaproteobacteria Incertae Sedis;Unknown Family;Candidatus Ovatusbacter;	91.7	22	36	36	33	3	0	673773	525852	genus
V4 Primer Test	Bacteria;Proteobacteria;Gammaproteobacteria;Methylococcales;Methylococcaceae;Methylococcus;	97.1	22	34	34	33	1	0	673775	525852	genus
V4 Primer Test	Bacteria;Proteobacteria;Gammaproteobacteria;Salinisphaerales;Solimonadaceae;Polycyclovorans;	91.7	22	36	36	33	3	0	673773	525852	genus
V4 Primer Test	Bacteria;Proteobacteria;Gammaproteobacteria;Vibrionales;Vibrionaceae;Grimontia;	97.1	22	34	34	33	1	0	673775	525852	genus
V4 Primer Test	Bacteria;Synergistetes;Synergistia;Synergistales;Synergistaceae;Acetomicrobium;	94.3	22	35	35	33	2	0	673774	525852	genus
V4 Primer Test	Bacteria;Verrucomicrobia;Verrucomicrobiae;Opitutales;Puniceicoccaceae;Coraliomargarita;	76.7	22	43	43	33	10	0	673766	525852	genus
V4 Primer Test	Archaea;Euryarchaeota;Halobacteria;Halobacteriales;Haloadaptaceae;Haladaptatus;	94.1	22	34	34	32	2	0	673775	525853	genus
V4 Primer Test	Archaea;Euryarchaeota;Methanomicrobia;Methanomicrobiales;Methanocorpusculaceae;Methanocorpusculum;	86.5	22	42	37	32	5	5	673772	525853	genus
V4 Primer Test	Bacteria;Bacteroidetes;Bacteroidia;Chitinophagales;Saprospiraceae;Portibacter;	94.1	22	34	34	32	2	0	673775	525853	genus
V4 Primer Test	Bacteria;Bacteroidetes;Bacteroidia;Cytophagales;Flammeovirgaceae;Flammeovirga;	94.1	22	34	34	32	2	0	673775	525853	genus
V4 Primer Test	Bacteria;Bacteroidetes;Bacteroidia;Flavobacteriales;Cryomorphaceae;NS10 marine group;	80	22	40	40	32	8	0	673769	525853	genus
V4 Primer Test	Bacteria;Bacteroidetes;Bacteroidia;Flavobacteriales;Flavobacteriaceae;Kordia;	97	22	33	33	32	1	0	673776	525853	genus
V4 Primer Test	Bacteria;Bacteroidetes;Bacteroidia;Flavobacteriales;Flavobacteriaceae;Lacinutrix;	100	22	32	32	32	0	0	673777	525853	genus
V4 Primer Test	Bacteria;Bacteroidetes;Bacteroidia;Sphingobacteriales;Sphingobacteriaceae;Olivibacter;	97	22	33	33	32	1	0	673776	525853	genus
V4 Primer Test	Bacteria;Firmicutes;Clostridia;Clostridiales;Clostridiaceae 4;Caminicella;	76.2	22	42	42	32	10	0	673767	525853	genus
V4 Primer Test	Bacteria;Firmicutes;Clostridia;Clostridiales;Heliobacteriaceae;uncultured;	91.4	22	35	35	32	3	0	673774	525853	genus
V4 Primer Test	Bacteria;Firmicutes;Clostridia;Clostridiales;Lachnospiraceae;Lachnospiraceae UCG-009;	97	22	33	33	32	1	0	673776	525853	genus
V4 Primer Test	Bacteria;Firmicutes;Clostridia;Clostridiales;Peptococcaceae;Dehalobacter;	91.4	22	35	35	32	3	0	673774	525853	genus
V4 Primer Test	Bacteria;Firmicutes;Clostridia;Thermoanaerobacterales;Thermoanaerobacteraceae;uncultured;	78	22	41	41	32	9	0	673768	525853	genus
V4 Primer Test	Bacteria;Proteobacteria;Alphaproteobacteria;Rhizobiales;Rhodobiaceae;Afifella;	91.4	22	35	35	32	3	0	673774	525853	genus
V4 Primer Test	Bacteria;Proteobacteria;Alphaproteobacteria;Rhodobacterales;Rhodobacteraceae;Marivivens;	97	22	33	33	32	1	0	673776	525853	genus
V4 Primer Test	Bacteria;Proteobacteria;Alphaproteobacteria;Rhodobacterales;Rhodobacteraceae;Silicimonas;	91.4	22	35	35	32	3	0	673774	525853	genus
V4 Primer Test	Bacteria;Proteobacteria;Alphaproteobacteria;Sneathiellales;Sneathiellaceae;Sneathiella;	88.9	22	36	36	32	4	0	673773	525853	genus
V4 Primer Test	Bacteria;Proteobacteria;Deltaproteobacteria;Desulfobacterales;Desulfobacteraceae;Desulfatirhabdium;	86.5	22	37	37	32	5	0	673772	525853	genus
V4 Primer Test	Bacteria;Proteobacteria;Deltaproteobacteria;Myxococcales;Nannocystaceae;uncultured;	84.2	22	38	38	32	6	0	673771	525853	genus
V4 Primer Test	Bacteria;Proteobacteria;Gammaproteobacteria;Aeromonadales;Aeromonadaceae;Oceanisphaera;	86.5	22	37	37	32	5	0	673772	525853	genus
V4 Primer Test	Bacteria;Proteobacteria;Gammaproteobacteria;Chromatiales;Chromatiaceae;Thiocapsa;	100	22	32	32	32	0	0	673777	525853	genus
V4 Primer Test	Bacteria;Proteobacteria;Gammaproteobacteria;Diplorickettsiales;Diplorickettsiaceae;Rickettsiella;	84.2	22	38	38	32	6	0	673771	525853	genus
V4 Primer Test	Bacteria;Synergistetes;Synergistia;Synergistales;Synergistaceae;Pyramidobacter;	86.5	22	37	37	32	5	0	673772	525853	genus
V4 Primer Test	Archaea;Euryarchaeota;Halobacteria;Halobacteriales;Haloferacaceae;Halopiger;	93.9	22	33	33	31	2	0	673776	525854	genus
V4 Primer Test	Bacteria;Actinobacteria;Actinobacteria;Micrococcales;Microbacteriaceae;Aurantimicrobium;	100	22	31	31	31	0	0	673778	525854	genus
V4 Primer Test	Bacteria;Aquificae;Aquificae;Aquificales;Aquificaceae;Hydrogenobacter;	86.1	22	36	36	31	5	0	673773	525854	genus
V4 Primer Test	Bacteria;Armatimonadetes;Chthonomonadetes;Chthonomonadales;Chthonomonadaceae;Chthonomonas;	96.9	22	32	32	31	1	0	673777	525854	genus
V4 Primer Test	Bacteria;Bacteroidetes;Bacteroidia;Cytophagales;Spirosomaceae;Emticicia;	96.9	22	32	32	31	1	0	673777	525854	genus
V4 Primer Test	Bacteria;Chloroflexi;Anaerolineae;Thermoflexales;Thermoflexaceae;Thermoflexus;	64.6	22	48	48	31	17	0	673761	525854	genus
V4 Primer Test	Bacteria;Chloroflexi;Ktedonobacteria;Ktedonobacterales;Ktedonobacteraceae;HSB OF53-F07;	93.9	22	33	33	31	2	0	673776	525854	genus
V4 Primer Test	Bacteria;Firmicutes;Bacilli;Bacillales;Planococcaceae;Chryseomicrobium;	86.1	22	36	36	31	5	0	673773	525854	genus
V4 Primer Test	Bacteria;Firmicutes;Clostridia;Clostridiales;Clostridiaceae 3;Clostridiisalibacter;	93.9	22	33	33	31	2	0	673776	525854	genus
V4 Primer Test	Bacteria;Firmicutes;Clostridia;Clostridiales;Defluviitaleaceae;Defluviitalea;	83.8	22	37	37	31	6	0	673772	525854	genus
V4 Primer Test	Bacteria;Proteobacteria;Alphaproteobacteria;Rhodobacterales;Rhodobacteraceae;Citreicella;	96.9	22	32	32	31	1	0	673777	525854	genus
V4 Primer Test	Bacteria;Proteobacteria;Alphaproteobacteria;Sphingomonadales;Sphingomonadaceae;Qipengyuania;	77.5	22	40	40	31	9	0	673769	525854	genus
V4 Primer Test	Bacteria;Proteobacteria;Gammaproteobacteria;Aeromonadales;Aeromonadaceae;Tolumonas;	93.9	22	33	33	31	2	0	673776	525854	genus
V4 Primer Test	Bacteria;Proteobacteria;Gammaproteobacteria;Betaproteobacteriales;Rhodocyclaceae;Sterolibacterium;	100	22	31	31	31	0	0	673778	525854	genus
V4 Primer Test	Bacteria;Proteobacteria;Gammaproteobacteria;Chromatiales;Chromatiaceae;Allochromatium;	96.9	22	32	32	31	1	0	673777	525854	genus
V4 Primer Test	Bacteria;Proteobacteria;Gammaproteobacteria;Oceanospirillales;Litoricolaceae;Litoricola;	96.9	22	32	32	31	1	0	673777	525854	genus
V4 Primer Test	Bacteria;Proteobacteria;Gammaproteobacteria;Oceanospirillales;Nitrincolaceae;Nitrincola;	91.2	22	34	34	31	3	0	673775	525854	genus
V4 Primer Test	Bacteria;Proteobacteria;Gammaproteobacteria;Xanthomonadales;Rhodanobacteraceae;Frateuria;	93.9	22	33	33	31	2	0	673776	525854	genus
V4 Primer Test	Bacteria;Rokubacteria;NC10;Methylomirabilales;Methylomirabilaceae;wb1-A12;	86.1	22	36	36	31	5	0	673773	525854	genus
V4 Primer Test	Archaea;Crenarchaeota;Thermoprotei;Desulfurococcales;Ignisphaeraceae;Ignisphaera;	96.8	22	31	31	30	1	0	673778	525855	genus
V4 Primer Test	Archaea;Euryarchaeota;Thermoplasmata;Thermoplasmatales;Thermoplasmataceae;uncultured;	75	22	41	40	30	10	1	673769	525855	genus
V4 Primer Test	Bacteria;Actinobacteria;Actinobacteria;Frankiales;Sporichthyaceae;uncultured;	96.8	22	31	31	30	1	0	673778	525855	genus
V4 Primer Test	Bacteria;Actinobacteria;Actinobacteria;Micrococcales;Cellulomonadaceae;Oerskovia;	90.9	22	33	33	30	3	0	673776	525855	genus
V4 Primer Test	Bacteria;Actinobacteria;Actinobacteria;Micrococcales;Intrasporangiaceae;Ornithinicoccus;	96.8	22	31	31	30	1	0	673778	525855	genus
V4 Primer Test	Bacteria;Actinobacteria;Actinobacteria;Micrococcales;Microbacteriaceae;Galbitalea;	96.8	22	31	31	30	1	0	673778	525855	genus
V4 Primer Test	Bacteria;Bacteroidetes;Bacteroidia;Bacteroidales;Barnesiellaceae;uncultured;	96.8	22	31	31	30	1	0	673778	525855	genus
V4 Primer Test	Bacteria;Bacteroidetes;Bacteroidia;Bacteroidales;Muribaculaceae;Muribaculum;	100	22	30	30	30	0	0	673779	525855	genus
V4 Primer Test	Bacteria;Bacteroidetes;Bacteroidia;Cytophagales;Spirosomaceae;Pseudarcicella;	90.9	22	33	33	30	3	0	673776	525855	genus
V4 Primer Test	Bacteria;Bacteroidetes;Bacteroidia;Flavobacteriales;Flavobacteriaceae;Polaribacter 3;	90.9	22	33	33	30	3	0	673776	525855	genus
V4 Primer Test	Bacteria;Bacteroidetes;Bacteroidia;Flavobacteriales;Weeksellaceae;Ornithobacterium;	96.8	22	31	31	30	1	0	673778	525855	genus
V4 Primer Test	Bacteria;Bacteroidetes;Bacteroidia;Sphingobacteriales;Sphingobacteriaceae;Solitalea;	85.7	22	35	35	30	5	0	673774	525855	genus
V4 Primer Test	Bacteria;Calditrichaeota;Calditrichia;Calditrichales;Calditrichaceae;SM23-31;	93.8	22	32	32	30	2	0	673777	525855	genus
V4 Primer Test	Bacteria;Epsilonbacteraeota;Campylobacteria;Campylobacterales;Helicobacteraceae;uncultured;	93.8	22	32	32	30	2	0	673777	525855	genus
V4 Primer Test	Bacteria;Firmicutes;Bacilli;Bacillales;Paenibacillaceae;uncultured;	100	22	30	30	30	0	0	673779	525855	genus
V4 Primer Test	Bacteria;Firmicutes;Clostridia;Clostridiales;Family XI;Soehngenia;	85.7	22	35	35	30	5	0	673774	525855	genus
V4 Primer Test	Bacteria;Firmicutes;Clostridia;Clostridiales;Ruminococcaceae;Hydrogenoanaerobacterium;	96.8	22	31	31	30	1	0	673778	525855	genus
V4 Primer Test	Bacteria;Firmicutes;Clostridia;Clostridiales;Ruminococcaceae;Ruminococcaceae UCG-008;	90.9	22	33	33	30	3	0	673776	525855	genus
V4 Primer Test	Bacteria;Fusobacteria;Fusobacteriia;Fusobacteriales;Leptotrichiaceae;uncultured;	93.8	22	32	32	30	2	0	673777	525855	genus
V4 Primer Test	Bacteria;Kiritimatiellaeota;Kiritimatiellae;Kiritimatiellales;Kiritimatiellaceae;MSBL3;	85.7	22	35	35	30	5	0	673774	525855	genus
V4 Primer Test	Bacteria;Planctomycetes;Phycisphaerae;Phycisphaerales;Phycisphaeraceae;JL-ETNP-F27;	96.8	22	31	31	30	1	0	673778	525855	genus
V4 Primer Test	Bacteria;Proteobacteria;Alphaproteobacteria;Acetobacterales;Acetobacteraceae;Craurococcus;	90.9	22	33	33	30	3	0	673776	525855	genus
V4 Primer Test	Bacteria;Proteobacteria;Alphaproteobacteria;Rhizobiales;Pleomorphomonadaceae;Pleomorphomonas;	96.8	22	31	31	30	1	0	673778	525855	genus
V4 Primer Test	Bacteria;Proteobacteria;Alphaproteobacteria;Rhodobacterales;Rhodobacteraceae;Jhaorihella;	96.8	22	31	31	30	1	0	673778	525855	genus
V4 Primer Test	Bacteria;Proteobacteria;Alphaproteobacteria;Rhodospirillales;Magnetospirillaceae;Telmatospirillum;	96.8	22	31	31	30	1	0	673778	525855	genus
V4 Primer Test	Bacteria;Proteobacteria;Alphaproteobacteria;Rhodovibrionales;Fodinicurvataceae;uncultured;	90.9	22	33	33	30	3	0	673776	525855	genus
V4 Primer Test	Bacteria;Proteobacteria;Deltaproteobacteria;Oligoflexales;Oligoflexaceae;Oligoflexus;	100	22	30	30	30	0	0	673779	525855	genus
V4 Primer Test	Bacteria;Proteobacteria;Gammaproteobacteria;Betaproteobacteriales;Burkholderiaceae;Paenalcaligenes;	96.8	22	31	31	30	1	0	673778	525855	genus
V4 Primer Test	Bacteria;Proteobacteria;Gammaproteobacteria;Betaproteobacteriales;Methylophilaceae;MM2;	88.2	22	34	34	30	4	0	673775	525855	genus
V4 Primer Test	Bacteria;Proteobacteria;Gammaproteobacteria;Enterobacteriales;Enterobacteriaceae;endosymbionts2;	100	22	30	30	30	0	0	673779	525855	genus
V4 Primer Test	Bacteria;Proteobacteria;Gammaproteobacteria;Enterobacteriales;Enterobacteriaceae;Izhakiella;	93.8	22	32	32	30	2	0	673777	525855	genus
V4 Primer Test	Bacteria;Proteobacteria;Gammaproteobacteria;Pasteurellales;Pasteurellaceae;Histophilus;	88.2	22	34	34	30	4	0	673775	525855	genus
V4 Primer Test	Bacteria;Spirochaetes;Spirochaetia;Spirochaetales;Spirochaetaceae;Candidatus Marispirochaeta;	83.3	22	36	36	30	6	0	673773	525855	genus
V4 Primer Test	Bacteria;Tenericutes;Mollicutes;Haloplasmatales;Haloplasmataceae;Haloplasma;	93.8	22	32	32	30	2	0	673777	525855	genus
V4 Primer Test	Archaea;Euryarchaeota;Halobacteria;Halobacteriales;Haloferacaceae;Halorussus;	93.5	22	31	31	29	2	0	673778	525856	genus
V4 Primer Test	Archaea;Euryarchaeota;Methanomicrobia;Methanosarcinales;Methanosarcinaceae;Methanimicrococcus;	93.5	22	31	31	29	2	0	673778	525856	genus
V4 Primer Test	Bacteria;Actinobacteria;Actinobacteria;Actinomycetales;Actinomycetaceae;Varibaculum;	90.6	22	32	32	29	3	0	673777	525856	genus
V4 Primer Test	Bacteria;Actinobacteria;Actinobacteria;Micrococcales;Microbacteriaceae;Rhodoluna;	93.5	22	31	31	29	2	0	673778	525856	genus
V4 Primer Test	Bacteria;Actinobacteria;Actinobacteria;Propionibacteriales;Propionibacteriaceae;Jiangella;	96.7	22	30	30	29	1	0	673779	525856	genus
V4 Primer Test	Bacteria;Actinobacteria;Actinobacteria;Streptosporangiales;Nocardiopsaceae;Streptomonospora;	87.9	22	33	33	29	4	0	673776	525856	genus
V4 Primer Test	Bacteria;Actinobacteria;Actinobacteria;Streptosporangiales;Nocardiopsaceae;Thermobifida;	93.5	22	31	31	29	2	0	673778	525856	genus
V4 Primer Test	Bacteria;Bacteroidetes;Bacteroidia;Chitinophagales;Saprospiraceae;Haliscomenobacter;	82.9	22	35	35	29	6	0	673774	525856	genus
V4 Primer Test	Bacteria;Bacteroidetes;Bacteroidia;Flavobacteriales;Flavobacteriaceae;Bizionia;	90.6	22	32	32	29	3	0	673777	525856	genus
V4 Primer Test	Bacteria;Chloroflexi;Chloroflexia;Chloroflexales;Roseiflexaceae;Roseiflexus;	93.5	22	31	31	29	2	0	673778	525856	genus
V4 Primer Test	Bacteria;Deferribacteres;Deferribacteres;Deferribacterales;Deferribacteraceae;Mucispirillum;	93.5	22	31	31	29	2	0	673778	525856	genus
V4 Primer Test	Bacteria;Firmicutes;Clostridia;Clostridiales;Clostridiaceae 1;Thermobrachium;	76.3	22	38	38	29	9	0	673771	525856	genus
V4 Primer Test	Bacteria;Firmicutes;Clostridia;Clostridiales;Ruminococcaceae;Ruminococcaceae V9D2013 group;	90.6	22	32	32	29	3	0	673777	525856	genus
V4 Primer Test	Bacteria;Firmicutes;Erysipelotrichia;Erysipelotrichales;Erysipelotrichaceae;Candidatus Stoquefichus;	78.4	22	37	37	29	8	0	673772	525856	genus
V4 Primer Test	Bacteria;Proteobacteria;Alphaproteobacteria;Rhizobiales;Beijerinckiaceae;Methylocella;	100	22	29	29	29	0	0	673780	525856	genus
V4 Primer Test	Bacteria;Proteobacteria;Alphaproteobacteria;Rhodovibrionales;Kiloniellaceae;Tistlia;	82.9	22	35	35	29	6	0	673774	525856	genus
V4 Primer Test	Bacteria;Proteobacteria;Deltaproteobacteria;Desulfobacterales;Desulfobulbaceae;SEEP-SRB2;	85.3	22	34	34	29	5	0	673775	525856	genus
V4 Primer Test	Bacteria;Proteobacteria;Gammaproteobacteria;Beggiatoales;Beggiatoaceae;Beggiatoa;	96.7	22	30	30	29	1	0	673779	525856	genus
V4 Primer Test	Bacteria;Proteobacteria;Gammaproteobacteria;Betaproteobacteriales;Nitrosomonadaceae;oc32;	93.5	22	31	31	29	2	0	673778	525856	genus
V4 Primer Test	Bacteria;Proteobacteria;Gammaproteobacteria;Betaproteobacteriales;Rhodocyclaceae;Azovibrio;	85.3	22	34	34	29	5	0	673775	525856	genus
V4 Primer Test	Bacteria;Proteobacteria;Gammaproteobacteria;Chromatiales;Chromatiaceae;Chromatium;	85.3	22	34	34	29	5	0	673775	525856	genus
V4 Primer Test	Bacteria;Proteobacteria;Gammaproteobacteria;Gammaproteobacteria Incertae Sedis;Unknown Family;Candidatus Carsonella;	80.6	22	36	36	29	7	0	673773	525856	genus
V4 Primer Test	Bacteria;Proteobacteria;Gammaproteobacteria;Oceanospirillales;Halomonadaceae;Marinospirillum;	93.5	22	31	31	29	2	0	673778	525856	genus
V4 Primer Test	Bacteria;Proteobacteria;Gammaproteobacteria;Xanthomonadales;Rhodanobacteraceae;Metallibacterium;	90.6	22	32	32	29	3	0	673777	525856	genus
V4 Primer Test	Bacteria;Thermotogae;Thermotogae;Kosmotogales;Kosmotogaceae;Mesotoga;	93.5	22	31	31	29	2	0	673778	525856	genus
V4 Primer Test	Bacteria;Verrucomicrobia;Verrucomicrobiae;Verrucomicrobiales;Rubritaleaceae;Persicirhabdus;	93.5	22	31	31	29	2	0	673778	525856	genus
V4 Primer Test	Bacteria;Verrucomicrobia;Verrucomicrobiae;Verrucomicrobiales;Verrucomicrobiaceae;Roseimicrobium;	80.6	22	36	36	29	7	0	673773	525856	genus
V4 Primer Test	Bacteria;Acidobacteria;Subgroup 6;Unknown Order;Unknown Family;Luteitalea;	90.3	22	31	31	28	3	0	673778	525857	genus
V4 Primer Test	Bacteria;Actinobacteria;Actinobacteria;Micrococcales;Dermacoccaceae;Dermacoccus;	93.3	22	30	30	28	2	0	673779	525857	genus
V4 Primer Test	Bacteria;Actinobacteria;Actinobacteria;Micrococcales;Dermacoccaceae;Kytococcus;	96.6	22	29	29	28	1	0	673780	525857	genus
V4 Primer Test	Bacteria;Bacteroidetes;Bacteroidia;Cytophagales;Cyclobacteriaceae;Cyclobacterium;	90.3	22	31	31	28	3	0	673778	525857	genus
V4 Primer Test	Bacteria;Bacteroidetes;Bacteroidia;Cytophagales;Cyclobacteriaceae;Reichenbachiella;	96.6	22	29	29	28	1	0	673780	525857	genus
V4 Primer Test	Bacteria;Bacteroidetes;Bacteroidia;Flavobacteriales;Blattabacteriaceae;Blattabacterium;	84.8	22	33	33	28	5	0	673776	525857	genus
V4 Primer Test	Bacteria;Bacteroidetes;Bacteroidia;Flavobacteriales;Flavobacteriaceae;Leeuwenhoekiella;	87.5	22	32	32	28	4	0	673777	525857	genus
V4 Primer Test	Bacteria;Chloroflexi;Ktedonobacteria;Ktedonobacterales;Ktedonobacteraceae;FCPS473;	96.6	22	29	29	28	1	0	673780	525857	genus
V4 Primer Test	Bacteria;Cyanobacteria;Oxyphotobacteria;Nostocales;Nostocaceae;Nostoc PCC-8976;	90.3	22	31	31	28	3	0	673778	525857	genus
V4 Primer Test	Bacteria;Cyanobacteria;Oxyphotobacteria;Nostocales;Nostocaceae;Rivularia PCC-7116;	77.8	22	36	36	28	8	0	673773	525857	genus
V4 Primer Test	Bacteria;Firmicutes;Bacilli;Bacillales;Alicyclobacillaceae;Effusibacillus;	100	22	28	28	28	0	0	673781	525857	genus
V4 Primer Test	Bacteria;Firmicutes;Clostridia;Clostridiales;Clostridiaceae 1;Clostridium sensu stricto 5;	93.3	22	30	30	28	2	0	673779	525857	genus
V4 Primer Test	Bacteria;Firmicutes;Clostridia;Clostridiales;Lachnospiraceae;Lachnospiraceae UCG-002;	93.3	22	30	30	28	2	0	673779	525857	genus
V4 Primer Test	Bacteria;Firmicutes;Clostridia;Clostridiales;Peptostreptococcaceae;Acetoanaerobium;	90.3	22	31	31	28	3	0	673778	525857	genus
V4 Primer Test	Bacteria;Firmicutes;Clostridia;Clostridiales;Ruminococcaceae;Acetivibrio;	96.6	22	29	29	28	1	0	673780	525857	genus
V4 Primer Test	Bacteria;Firmicutes;Clostridia;Clostridiales;Ruminococcaceae;GCA-900066225;	93.3	22	30	30	28	2	0	673779	525857	genus
V4 Primer Test	Bacteria;Fusobacteria;Fusobacteriia;Fusobacteriales;Leptotrichiaceae;Oceanivirga;	90.3	22	31	31	28	3	0	673778	525857	genus
V4 Primer Test	Bacteria;Proteobacteria;Alphaproteobacteria;Azospirillales;Azospirillaceae;Niveispirillum;	80	22	35	35	28	7	0	673774	525857	genus
V4 Primer Test	Bacteria;Proteobacteria;Alphaproteobacteria;Rhizobiales;Xanthobacteraceae;Azorhizobium;	96.6	22	29	29	28	1	0	673780	525857	genus
V4 Primer Test	Bacteria;Proteobacteria;Alphaproteobacteria;Rhodobacterales;Rhodobacteraceae;Pseudoruegeria;	100	22	28	28	28	0	0	673781	525857	genus
V4 Primer Test	Bacteria;Proteobacteria;Alphaproteobacteria;Rhodobacterales;Rhodobacteraceae;Sagittula;	100	22	28	28	28	0	0	673781	525857	genus
V4 Primer Test	Bacteria;Proteobacteria;Alphaproteobacteria;Rickettsiales;Anaplasmataceae;Neorickettsia;	100	22	28	28	28	0	0	673781	525857	genus
V4 Primer Test	Bacteria;Proteobacteria;Deltaproteobacteria;Desulfobacterales;Desulfobacteraceae;Desulfoconvexum;	93.3	22	30	30	28	2	0	673779	525857	genus
V4 Primer Test	Bacteria;Proteobacteria;Gammaproteobacteria;Betaproteobacteriales;Chromobacteriaceae;Paludibacterium;	93.3	22	30	30	28	2	0	673779	525857	genus
V4 Primer Test	Bacteria;Proteobacteria;Gammaproteobacteria;Betaproteobacteriales;Hydrogenophilaceae;Hydrogenophilus;	93.3	22	30	30	28	2	0	673779	525857	genus
V4 Primer Test	Bacteria;Proteobacteria;Gammaproteobacteria;Chromatiales;Chromatiaceae;uncultured;	93.3	22	30	30	28	2	0	673779	525857	genus
V4 Primer Test	Bacteria;Proteobacteria;Gammaproteobacteria;Enterobacteriales;Enterobacteriaceae;Candidatus Stammerula;	100	22	28	28	28	0	0	673781	525857	genus
V4 Primer Test	Bacteria;Proteobacteria;Gammaproteobacteria;Enterobacteriales;Enterobacteriaceae;Gibbsiella;	93.3	22	30	30	28	2	0	673779	525857	genus
V4 Primer Test	Bacteria;Proteobacteria;Gammaproteobacteria;Oceanospirillales;Halomonadaceae;Kushneria;	90.3	22	31	31	28	3	0	673778	525857	genus
V4 Primer Test	Bacteria;Proteobacteria;Gammaproteobacteria;Oceanospirillales;Halomonadaceae;Oceanospirillum;	100	22	28	28	28	0	0	673781	525857	genus
V4 Primer Test	Bacteria;Proteobacteria;Gammaproteobacteria;Oceanospirillales;Kangiellaceae;Kangiella;	100	22	28	28	28	0	0	673781	525857	genus
V4 Primer Test	Bacteria;Proteobacteria;Gammaproteobacteria;Xanthomonadales;Rhodanobacteraceae;Tahibacter;	90.3	22	31	31	28	3	0	673778	525857	genus
V4 Primer Test	Bacteria;Thermotogae;Thermotogae;Thermotogales;Thermotogaceae;Thermotoga;	96.6	22	29	29	28	1	0	673780	525857	genus
V4 Primer Test	Archaea;Euryarchaeota;Methanococci;Methanococcales;Methanocaldococcaceae;Methanocaldococcus;	93.1	22	29	29	27	2	0	673780	525858	genus
V4 Primer Test	Bacteria;Acidobacteria;Subgroup 6;Unknown Order;Unknown Family;Vicinamibacter;	93.1	22	29	29	27	2	0	673780	525858	genus
V4 Primer Test	Bacteria;Actinobacteria;Actinobacteria;Streptosporangiales;Streptosporangiaceae;Planotetraspora;	100	22	27	27	27	0	0	673782	525858	genus
V4 Primer Test	Bacteria;Bacteroidetes;Bacteroidia;Bacteroidales;Barnesiellaceae;Coprobacter;	84.4	22	32	32	27	5	0	673777	525858	genus
V4 Primer Test	Bacteria;Bacteroidetes;Bacteroidia;Cytophagales;Cyclobacteriaceae;Fabibacter;	93.1	22	29	29	27	2	0	673780	525858	genus
V4 Primer Test	Bacteria;Bacteroidetes;Bacteroidia;Flavobacteriales;Flavobacteriaceae;Algibacter;	52.9	22	51	51	27	24	0	673758	525858	genus
V4 Primer Test	Bacteria;Bacteroidetes;Bacteroidia;Flavobacteriales;Flavobacteriaceae;Gillisia;	21.6	21.9	125	125	27	98	0	673684	525858	genus
V4 Primer Test	Bacteria;Cyanobacteria;Oxyphotobacteria;Nostocales;Nostocaceae;Sphaerospermopsis BCCUSP55;	93.1	22	29	29	27	2	0	673780	525858	genus
V4 Primer Test	Bacteria;Firmicutes;Bacilli;Bacillales;Bacillaceae;Alkalibacillus;	93.1	22	29	29	27	2	0	673780	525858	genus
V4 Primer Test	Bacteria;Firmicutes;Bacilli;Bacillales;Bacillaceae;Amphibacillus;	90	22	30	30	27	3	0	673779	525858	genus
V4 Primer Test	Bacteria;Firmicutes;Bacilli;Bacillales;Bacillaceae;Salimicrobium;	93.1	22	29	29	27	2	0	673780	525858	genus
V4 Primer Test	Bacteria;Firmicutes;Bacilli;Bacillales;Bacillaceae;Thalassobacillus;	90	22	30	30	27	3	0	673779	525858	genus
V4 Primer Test	Bacteria;Firmicutes;Clostridia;Clostridiales;Clostridiaceae 1;Candidatus Arthromitus;	75	22	36	36	27	9	0	673773	525858	genus
V4 Primer Test	Bacteria;Firmicutes;Clostridia;Clostridiales;Clostridiaceae 1;Clostridium sensu stricto 9;	96.4	22	28	28	27	1	0	673781	525858	genus
V4 Primer Test	Bacteria;Firmicutes;Negativicutes;Selenomonadales;Veillonellaceae;Thermosinus;	93.1	22	29	29	27	2	0	673780	525858	genus
V4 Primer Test	Bacteria;Planctomycetes;Brocadiae;Brocadiales;Brocadiaceae;Candidatus Brocadia;	87.1	22	31	31	27	4	0	673778	525858	genus
V4 Primer Test	Bacteria;Proteobacteria;Alphaproteobacteria;Rhizobiales;Devosiaceae;Arsenicitalea;	93.1	22	29	29	27	2	0	673780	525858	genus
V4 Primer Test	Bacteria;Proteobacteria;Alphaproteobacteria;Rhizobiales;Pleomorphomonadaceae;Chthonobacter;	96.4	22	28	28	27	1	0	673781	525858	genus
V4 Primer Test	Bacteria;Proteobacteria;Deltaproteobacteria;Bdellovibrionales;Bacteriovoracaceae;Bacteriovorax;	100	22	27	27	27	0	0	673782	525858	genus
V4 Primer Test	Bacteria;Proteobacteria;Deltaproteobacteria;Thermodesulfobacteriales;Thermodesulfobacteriaceae;Caldimicrobium;	90	22	30	30	27	3	0	673779	525858	genus
V4 Primer Test	Bacteria;Proteobacteria;Gammaproteobacteria;Betaproteobacteriales;Burkholderiaceae;Schlegelella;	93.1	22	29	29	27	2	0	673780	525858	genus
V4 Primer Test	Bacteria;Proteobacteria;Gammaproteobacteria;Betaproteobacteriales;Neisseriaceae;Alysiella;	93.1	22	29	29	27	2	0	673780	525858	genus
V4 Primer Test	Bacteria;Proteobacteria;Gammaproteobacteria;Chromatiales;Chromatiaceae;Marichromatium;	87.1	22	31	31	27	4	0	673778	525858	genus
V4 Primer Test	Bacteria;Proteobacteria;Gammaproteobacteria;Ectothiorhodospirales;Ectothiorhodospiraceae;Ectothiorhodospira;	96.4	22	28	28	27	1	0	673781	525858	genus
V4 Primer Test	Bacteria;Proteobacteria;Gammaproteobacteria;Xanthomonadales;Xanthomonadaceae;Silanimonas;	90	22	30	30	27	3	0	673779	525858	genus
V4 Primer Test	Bacteria;Rokubacteria;NC10;Methylomirabilales;Methylomirabilaceae;Sh765B-TzT-35;	87.1	22	31	31	27	4	0	673778	525858	genus
V4 Primer Test	Bacteria;Thermotogae;Thermotogae;Thermotogales;Fervidobacteriaceae;Thermosipho;	100	22	27	27	27	0	0	673782	525858	genus
V4 Primer Test	Archaea;Crenarchaeota;Thermoprotei;Desulfurococcales;Acidilobaceae;Aeropyrum;	86.7	22	30	30	26	4	0	673779	525859	genus
V4 Primer Test	Archaea;Crenarchaeota;Thermoprotei;Thermoproteales;Thermoproteaceae;Vulcanisaeta;	89.7	22	29	29	26	3	0	673780	525859	genus
V4 Primer Test	Archaea;Euryarchaeota;Halobacteria;Halobacteriales;Haloferacaceae;Haloarchaeobius;	96.3	22	27	27	26	1	0	673782	525859	genus
V4 Primer Test	Archaea;Thaumarchaeota;Nitrososphaeria;Nitrosopumilales;Nitrosopumilaceae;Cenarchaeum;	86.7	22	30	30	26	4	0	673779	525859	genus
V4 Primer Test	Bacteria;Acidobacteria;Thermoanaerobaculia;Thermoanaerobaculales;Thermoanaerobaculaceae;Thermoanaerobaculum;	92.9	22	28	28	26	2	0	673781	525859	genus
V4 Primer Test	Bacteria;Actinobacteria;Actinobacteria;Micrococcales;Intrasporangiaceae;Lapillicoccus;	92.9	22	28	28	26	2	0	673781	525859	genus
V4 Primer Test	Bacteria;Actinobacteria;Actinobacteria;Micrococcales;Microbacteriaceae;Subtercola;	100	22	26	26	26	0	0	673783	525859	genus
V4 Primer Test	Bacteria;Bacteroidetes;Bacteroidia;Bacteroidales;Prolixibacteraceae;Tangfeifania;	86.7	22	30	30	26	4	0	673779	525859	genus
V4 Primer Test	Bacteria;Bacteroidetes;Bacteroidia;Bacteroidales;Rikenellaceae;BCf9-17 termite group;	100	22	26	26	26	0	0	673783	525859	genus
V4 Primer Test	Bacteria;Bacteroidetes;Bacteroidia;Cytophagales;Spirosomaceae;Runella;	83.9	22	31	31	26	5	0	673778	525859	genus
V4 Primer Test	Bacteria;Cyanobacteria;Oxyphotobacteria;Nostocales;Nostocaceae;uncultured;	92.9	22	28	28	26	2	0	673781	525859	genus
V4 Primer Test	Bacteria;Cyanobacteria;Oxyphotobacteria;Phormidesmiales;Nodosilineaceae;uncultured;	92.9	22	28	28	26	2	0	673781	525859	genus
V4 Primer Test	Bacteria;Firmicutes;Clostridia;Clostridiales;Clostridiaceae 3;Caloranaerobacter;	100	22	26	26	26	0	0	673783	525859	genus
V4 Primer Test	Bacteria;Firmicutes;Clostridia;Clostridiales;Lachnospiraceae;Acetatifactor;	89.7	22	29	29	26	3	0	673780	525859	genus
V4 Primer Test	Bacteria;Proteobacteria;Alphaproteobacteria;Rhizobiales;Rhizobiaceae;Ciceribacter;	96.3	22	27	27	26	1	0	673782	525859	genus
V4 Primer Test	Bacteria;Proteobacteria;Alphaproteobacteria;Rhodobacterales;Rhodobacteraceae;Actibacterium;	92.9	22	28	28	26	2	0	673781	525859	genus
V4 Primer Test	Bacteria;Proteobacteria;Alphaproteobacteria;Rhodobacterales;Rhodobacteraceae;Albidovulum;	92.9	22	28	28	26	2	0	673781	525859	genus
V4 Primer Test	Bacteria;Proteobacteria;Alphaproteobacteria;Rhodobacterales;Rhodobacteraceae;Litoreibacter;	100	22	26	26	26	0	0	673783	525859	genus
V4 Primer Test	Bacteria;Proteobacteria;Alphaproteobacteria;Rhodospirillales;Rhodospirillaceae;Candidatus Riegeria;	89.7	22	29	29	26	3	0	673780	525859	genus
V4 Primer Test	Bacteria;Proteobacteria;Alphaproteobacteria;Sphingomonadales;Sphingomonadaceae;Sphingoaurantiacus;	86.7	22	30	30	26	4	0	673779	525859	genus
V4 Primer Test	Bacteria;Proteobacteria;Gammaproteobacteria;Alteromonadales;Colwelliaceae;uncultured;	96.3	22	27	27	26	1	0	673782	525859	genus
V4 Primer Test	Bacteria;Proteobacteria;Gammaproteobacteria;Betaproteobacteriales;Burkholderiaceae;Taylorella;	89.7	22	29	29	26	3	0	673780	525859	genus
V4 Primer Test	Bacteria;Proteobacteria;Gammaproteobacteria;Methylococcales;Methylomonaceae;uncultured;	96.3	22	27	27	26	1	0	673782	525859	genus
V4 Primer Test	Bacteria;Proteobacteria;Gammaproteobacteria;Oceanospirillales;Nitrincolaceae;Profundimonas;	92.9	22	28	28	26	2	0	673781	525859	genus
V4 Primer Test	Bacteria;Proteobacteria;Gammaproteobacteria;Pasteurellales;Pasteurellaceae;Frederiksenia;	89.7	22	29	29	26	3	0	673780	525859	genus
V4 Primer Test	Bacteria;Proteobacteria;Gammaproteobacteria;Salinisphaerales;Solimonadaceae;uncultured;	92.9	22	28	28	26	2	0	673781	525859	genus
V4 Primer Test	Bacteria;Proteobacteria;Gammaproteobacteria;Vibrionales;Vibrionaceae;uncultured;	100	22	26	26	26	0	0	673783	525859	genus
V4 Primer Test	Bacteria;Proteobacteria;Gammaproteobacteria;Xanthomonadales;Rhodanobacteraceae;Pseudofulvimonas;	89.7	22	29	29	26	3	0	673780	525859	genus
V4 Primer Test	Bacteria;Tenericutes;Mollicutes;Entomoplasmatales;Entomoplasmataceae;Mesoplasma;	86.7	22	30	30	26	4	0	673779	525859	genus
V4 Primer Test	Bacteria;Thermotogae;Thermotogae;Petrotogales;Petrotogaceae;SC103;	92.9	22	28	28	26	2	0	673781	525859	genus
V4 Primer Test	Archaea;Crenarchaeota;Thermoprotei;Thermoproteales;Thermoproteaceae;Pyrobaculum;	89.3	22	28	28	25	3	0	673781	525860	genus
V4 Primer Test	Archaea;Korarchaeota;Korarchaeia;Korarchaeales;Korarchaeaceae;Candidatus Korarchaeum;	45.5	22	55	55	25	30	0	673754	525860	genus
V4 Primer Test	Bacteria;Actinobacteria;Actinobacteria;Micrococcales;Demequinaceae;Lysinimicrobium;	92.6	22	27	27	25	2	0	673782	525860	genus
V4 Primer Test	Bacteria;Actinobacteria;Actinobacteria;Micrococcales;Intrasporangiaceae;Serinicoccus;	100	22	25	25	25	0	0	673784	525860	genus
V4 Primer Test	Bacteria;Actinobacteria;Actinobacteria;Micrococcales;Microbacteriaceae;Marisediminicola;	100	22	25	25	25	0	0	673784	525860	genus
V4 Primer Test	Bacteria;Actinobacteria;Coriobacteriia;Coriobacteriales;Eggerthellaceae;Gordonibacter;	100	22	25	25	25	0	0	673784	525860	genus
V4 Primer Test	Bacteria;Cyanobacteria;Oxyphotobacteria;Nostocales;Oscillatoriaceae;Oscillatoria PCC-6304;	92.6	22	27	27	25	2	0	673782	525860	genus
V4 Primer Test	Bacteria;Epsilonbacteraeota;Campylobacteria;Nautiliales;Nautiliaceae;Caminibacter;	89.3	22	28	28	25	3	0	673781	525860	genus
V4 Primer Test	Bacteria;Firmicutes;Bacilli;Lactobacillales;Aerococcaceae;Abiotrophia;	64.1	22	39	39	25	14	0	673770	525860	genus
V4 Primer Test	Bacteria;Firmicutes;Clostridia;Clostridiales;Family XVII;uncultured;	89.3	22	28	28	25	3	0	673781	525860	genus
V4 Primer Test	Bacteria;Firmicutes;Clostridia;Clostridiales;Peptococcaceae;SCADC1-2-3;	86.2	22	29	29	25	4	0	673780	525860	genus
V4 Primer Test	Bacteria;Firmicutes;Erysipelotrichia;Erysipelotrichales;Erysipelotrichaceae;Dielma;	96.2	22	26	26	25	1	0	673783	525860	genus
V4 Primer Test	Bacteria;Proteobacteria;Alphaproteobacteria;Rhizobiales;Beijerinckiaceae;Salinarimonas;	96.2	22	26	26	25	1	0	673783	525860	genus
V4 Primer Test	Bacteria;Proteobacteria;Alphaproteobacteria;Rhizobiales;Rhizobiaceae;Falsochrobactrum;	83.3	22	30	30	25	5	0	673779	525860	genus
V4 Primer Test	Bacteria;Proteobacteria;Alphaproteobacteria;Rhodobacterales;Rhodobacteraceae;Albirhodobacter;	100	22	25	25	25	0	0	673784	525860	genus
V4 Primer Test	Bacteria;Proteobacteria;Alphaproteobacteria;Rhodobacterales;Rhodobacteraceae;Halocynthiibacter;	92.6	22	27	27	25	2	0	673782	525860	genus
V4 Primer Test	Bacteria;Proteobacteria;Alphaproteobacteria;Rhodobacterales;Rhodobacteraceae;Roseinatronobacter;	96.2	22	26	26	25	1	0	673783	525860	genus
V4 Primer Test	Bacteria;Proteobacteria;Alphaproteobacteria;Rhodovibrionales;Fodinicurvataceae;Rhodovibrio;	92.6	22	27	27	25	2	0	673782	525860	genus
V4 Primer Test	Bacteria;Proteobacteria;Alphaproteobacteria;Sphingomonadales;Sphingomonadaceae;Zymomonas;	86.2	22	29	29	25	4	0	673780	525860	genus
V4 Primer Test	Bacteria;Proteobacteria;Alphaproteobacteria;Tistrellales;Tistrellaceae;Tistrella;	86.2	22	29	29	25	4	0	673780	525860	genus
V4 Primer Test	Bacteria;Proteobacteria;Gammaproteobacteria;Betaproteobacteriales;Burkholderiaceae;Eoetvoesia;	96.2	22	26	26	25	1	0	673783	525860	genus
V4 Primer Test	Bacteria;Proteobacteria;Gammaproteobacteria;Betaproteobacteriales;Nitrosomonadaceae;uncultured;	92.6	22	27	27	25	2	0	673782	525860	genus
V4 Primer Test	Bacteria;Proteobacteria;Gammaproteobacteria;Chromatiales;Chromatiaceae;Thiocystis;	92.6	22	27	27	25	2	0	673782	525860	genus
V4 Primer Test	Bacteria;Proteobacteria;Gammaproteobacteria;Halothiobacillales;Halothiobacillaceae;Thiofaba;	96.2	22	26	26	25	1	0	673783	525860	genus
V4 Primer Test	Bacteria;Tenericutes;Mollicutes;Entomoplasmatales;Entomoplasmatales Incertae Sedis;Candidatus Hepatoplasma;	75.8	22	33	33	25	8	0	673776	525860	genus
V4 Primer Test	Bacteria;Verrucomicrobia;Verrucomicrobiae;Opitutales;Opitutaceae;Diplosphaera;	89.3	22	28	28	25	3	0	673781	525860	genus
V4 Primer Test	Bacteria;Verrucomicrobia;Verrucomicrobiae;Verrucomicrobiales;Rubritaleaceae;Haloferula;	92.6	22	27	27	25	2	0	673782	525860	genus
V4 Primer Test	Archaea;Euryarchaeota;Halobacteria;Halobacteriales;Haloferacaceae;Haloparvum;	100	22	24	24	24	0	0	673785	525861	genus
V4 Primer Test	Archaea;Euryarchaeota;Halobacteria;Halobacteriales;Haloferacaceae;Halovivax;	96	22	25	25	24	1	0	673784	525861	genus
V4 Primer Test	Archaea;Euryarchaeota;Halobacteria;Halobacteriales;Halomicrobiaceae;Halorientalis;	96	22	25	25	24	1	0	673784	525861	genus
V4 Primer Test	Archaea;Thaumarchaeota;Nitrososphaeria;Nitrosopumilales;Nitrosopumilaceae;Candidatus Nitrosotenuis;	80	22	33	30	24	6	3	673779	525861	genus
V4 Primer Test	Bacteria;Acidobacteria;Blastocatellia (Subgroup 4);Blastocatellales;Blastocatellaceae;Aridibacter;	92.3	22	26	26	24	2	0	673783	525861	genus
V4 Primer Test	Bacteria;Actinobacteria;Actinobacteria;Micrococcales;Intrasporangiaceae;Oryzihumus;	96	22	25	25	24	1	0	673784	525861	genus
V4 Primer Test	Bacteria;Actinobacteria;Actinobacteria;Micrococcales;Microbacteriaceae;Herbiconiux;	100	22	24	24	24	0	0	673785	525861	genus
V4 Primer Test	Bacteria;Actinobacteria;Actinobacteria;Micrococcales;Micrococcales Incertae Sedis;Timonella;	88.9	22	27	27	24	3	0	673782	525861	genus
V4 Primer Test	Bacteria;Bacteroidetes;Bacteroidia;Chitinophagales;Saprospiraceae;Aureispira;	92.3	22	26	26	24	2	0	673783	525861	genus
V4 Primer Test	Bacteria;Bacteroidetes;Bacteroidia;Cytophagales;Amoebophilaceae;Candidatus Cardinium;	100	22	24	24	24	0	0	673785	525861	genus
V4 Primer Test	Bacteria;Bacteroidetes;Bacteroidia;Flavobacteriales;Flavobacteriaceae;Lutimonas;	100	22	24	24	24	0	0	673785	525861	genus
V4 Primer Test	Bacteria;Cyanobacteria;Oxyphotobacteria;Nostocales;Microcystaceae;Synechocystis PCC-6803;	92.3	22	26	26	24	2	0	673783	525861	genus
V4 Primer Test	Bacteria;Cyanobacteria;Oxyphotobacteria;Nostocales;Nostocaceae;Cylindrospermopsis CRJ1;	92.3	22	26	26	24	2	0	673783	525861	genus
V4 Primer Test	Bacteria;Cyanobacteria;Oxyphotobacteria;Nostocales;Xenococcaceae;uncultured;	85.7	22	28	28	24	4	0	673781	525861	genus
V4 Primer Test	Bacteria;Cyanobacteria;Oxyphotobacteria;Oxyphotobacteria Incertae Sedis;Unknown Family;Leptolyngbya VRUC 135;	82.8	22	29	29	24	5	0	673780	525861	genus
V4 Primer Test	Bacteria;Firmicutes;Bacilli;Bacillales;Pasteuriaceae;Pasteuria;	92.3	22	26	26	24	2	0	673783	525861	genus
V4 Primer Test	Bacteria;Firmicutes;Erysipelotrichia;Erysipelotrichales;Erysipelotrichaceae;Erysipelotrichaceae UCG-002;	70.6	22	34	34	24	10	0	673775	525861	genus
V4 Primer Test	Bacteria;Proteobacteria;Alphaproteobacteria;Acetobacterales;Acetobacteraceae;Acidicaldus;	82.8	22	29	29	24	5	0	673780	525861	genus
V4 Primer Test	Bacteria;Proteobacteria;Alphaproteobacteria;Caulobacterales;Hyphomonadaceae;Robiginitomaculum;	85.7	22	28	28	24	4	0	673781	525861	genus
V4 Primer Test	Bacteria;Proteobacteria;Alphaproteobacteria;Rhodobacterales;Rhodobacteraceae;Dinoroseobacter;	82.8	22	29	29	24	5	0	673780	525861	genus
V4 Primer Test	Bacteria;Proteobacteria;Alphaproteobacteria;Rhodobacterales;Rhodobacteraceae;Maritimibacter;	96	22	25	25	24	1	0	673784	525861	genus
V4 Primer Test	Bacteria;Proteobacteria;Alphaproteobacteria;Rhodobacterales;Rhodobacteraceae;Sediminimonas;	92.3	22	26	26	24	2	0	673783	525861	genus
V4 Primer Test	Bacteria;Proteobacteria;Alphaproteobacteria;Tistrellales;Geminicoccaceae;uncultured;	85.7	22	28	28	24	4	0	673781	525861	genus
V4 Primer Test	Bacteria;Proteobacteria;Gammaproteobacteria;Aeromonadales;Aeromonadaceae;Oceanimonas;	92.3	22	26	26	24	2	0	673783	525861	genus
V4 Primer Test	Bacteria;Proteobacteria;Gammaproteobacteria;Alteromonadales;Alteromonadaceae;Aliiglaciecola;	96	22	25	25	24	1	0	673784	525861	genus
V4 Primer Test	Bacteria;Proteobacteria;Gammaproteobacteria;Betaproteobacteriales;Burkholderiaceae;Hylemonella;	100	22	24	24	24	0	0	673785	525861	genus
V4 Primer Test	Bacteria;Proteobacteria;Gammaproteobacteria;Betaproteobacteriales;Sulfuricellaceae;Sulfuricella;	96	22	25	25	24	1	0	673784	525861	genus
V4 Primer Test	Bacteria;Proteobacteria;Gammaproteobacteria;Cellvibrionales;Halieaceae;Parahaliea;	85.7	22	28	28	24	4	0	673781	525861	genus
V4 Primer Test	Bacteria;Proteobacteria;Gammaproteobacteria;Enterobacteriales;Enterobacteriaceae;Mangrovibacter;	92.3	22	26	26	24	2	0	673783	525861	genus
V4 Primer Test	Bacteria;Proteobacteria;Gammaproteobacteria;Gammaproteobacteria Incertae Sedis;Unknown Family;Wenzhouxiangella;	96	22	25	25	24	1	0	673784	525861	genus
V4 Primer Test	Bacteria;Proteobacteria;Gammaproteobacteria;Nitrosococcales;Nitrosococcaceae;Cm1-21;	96	22	25	25	24	1	0	673784	525861	genus
V4 Primer Test	Bacteria;Proteobacteria;Gammaproteobacteria;Oceanospirillales;Saccharospirillaceae;Oleispira;	88.9	22	27	27	24	3	0	673782	525861	genus
V4 Primer Test	Bacteria;Proteobacteria;Gammaproteobacteria;Oceanospirillales;Saccharospirillaceae;Reinekea;	88.9	22	27	27	24	3	0	673782	525861	genus
V4 Primer Test	Bacteria;Rokubacteria;NC10;Methylomirabilales;Methylomirabilaceae;Candidatus Methylomirabilis;	92.3	22	26	26	24	2	0	673783	525861	genus
V4 Primer Test	Bacteria;Spirochaetes;Leptospirae;Leptospirales;Leptospiraceae;uncultured;	92.3	22	26	26	24	2	0	673783	525861	genus
V4 Primer Test	Archaea;Euryarchaeota;Halobacteria;Halobacteriales;Haloferacaceae;Halostagnicola;	100	22	23	23	23	0	0	673786	525862	genus
V4 Primer Test	Archaea;Euryarchaeota;Methanococci;Methanococcales;Methanococcaceae;Methanococcus;	95.8	22	24	24	23	1	0	673785	525862	genus
V4 Primer Test	Bacteria;Acidobacteria;Acidobacteriia;Acidobacteriales;Acidobacteriaceae (Subgroup 1);Acidobacterium;	85.2	22	27	27	23	4	0	673782	525862	genus
V4 Primer Test	Bacteria;Acidobacteria;Acidobacteriia;Solibacterales;Solibacteraceae (Subgroup 3);AKIW659;	88.5	22	26	26	23	3	0	673783	525862	genus
V4 Primer Test	Bacteria;Acidobacteria;Holophagae;Acanthopleuribacterales;Acanthopleuribacteraceae;Acanthopleuribacter;	95.8	22	24	24	23	1	0	673785	525862	genus
V4 Primer Test	Bacteria;Actinobacteria;Actinobacteria;Micromonosporales;Micromonosporaceae;Catenuloplanes;	92	22	25	25	23	2	0	673784	525862	genus
V4 Primer Test	Bacteria;Bacteroidetes;Bacteroidia;Bacteroidales;Marinilabiliaceae;Alkaliflexus;	92	22	25	25	23	2	0	673784	525862	genus
V4 Primer Test	Bacteria;Bacteroidetes;Bacteroidia;Chitinophagales;Chitinophagaceae;Pseudoflavitalea;	95.8	22	24	24	23	1	0	673785	525862	genus
V4 Primer Test	Bacteria;Bacteroidetes;Bacteroidia;Cytophagales;Flammeovirgaceae;Flexithrix;	92	22	25	25	23	2	0	673784	525862	genus
V4 Primer Test	Bacteria;Bacteroidetes;Bacteroidia;Cytophagales;Hymenobacteraceae;Rufibacter;	100	22	23	23	23	0	0	673786	525862	genus
V4 Primer Test	Bacteria;Bacteroidetes;Bacteroidia;Flavobacteriales;Flavobacteriaceae;Vitellibacter;	100	22	23	23	23	0	0	673786	525862	genus
V4 Primer Test	Bacteria;Bacteroidetes;Bacteroidia;Flavobacteriales;Flavobacteriaceae;Zeaxanthinibacter;	100	22	23	23	23	0	0	673786	525862	genus
V4 Primer Test	Bacteria;Bacteroidetes;Bacteroidia;Sphingobacteriales;Sphingobacteriaceae;Arcticibacter;	100	22	23	23	23	0	0	673786	525862	genus
V4 Primer Test	Bacteria;Cyanobacteria;Oxyphotobacteria;Leptolyngbyales;Leptolyngbyaceae;Phormidesmis ANT.L52.6;	88.5	22	26	26	23	3	0	673783	525862	genus
V4 Primer Test	Bacteria;Firmicutes;Bacilli;Bacillales;Paenibacillaceae;Ammoniphilus;	92	22	25	25	23	2	0	673784	525862	genus
V4 Primer Test	Bacteria;Firmicutes;Clostridia;Clostridiales;Lachnospiraceae;Stomatobaculum;	92	22	25	25	23	2	0	673784	525862	genus
V4 Primer Test	Bacteria;Fusobacteria;Fusobacteriia;Fusobacteriales;Leptotrichiaceae;Streptobacillus;	92	22	25	25	23	2	0	673784	525862	genus
V4 Primer Test	Bacteria;Planctomycetes;Planctomycetacia;Isosphaerales;Isosphaeraceae;Paludisphaera;	95.8	22	24	24	23	1	0	673785	525862	genus
V4 Primer Test	Bacteria;Proteobacteria;Alphaproteobacteria;Puniceispirillales;SAR116 clade;Candidatus Puniceispirillum;	92	22	25	25	23	2	0	673784	525862	genus
V4 Primer Test	Bacteria;Proteobacteria;Alphaproteobacteria;Rhizobiales;Beijerinckiaceae;Beijerinckia;	85.2	22	27	27	23	4	0	673782	525862	genus
V4 Primer Test	Bacteria;Proteobacteria;Alphaproteobacteria;Rhizobiales;Rhizobiaceae;Aurantimonas;	92	22	25	25	23	2	0	673784	525862	genus
V4 Primer Test	Bacteria;Proteobacteria;Alphaproteobacteria;Rhizobiales;Rhizobiaceae;Candidatus Liberibacter;	88.5	22	26	26	23	3	0	673783	525862	genus
V4 Primer Test	Bacteria;Proteobacteria;Alphaproteobacteria;Rhodospirillales;Magnetospirillaceae;uncultured;	95.8	22	24	24	23	1	0	673785	525862	genus
V4 Primer Test	Bacteria;Proteobacteria;Deltaproteobacteria;Desulfobacterales;Desulfobacteraceae;Desulfatitalea;	95.8	22	24	24	23	1	0	673785	525862	genus
V4 Primer Test	Bacteria;Proteobacteria;Deltaproteobacteria;Myxococcales;Archangiaceae;Archangium;	92	22	25	25	23	2	0	673784	525862	genus
V4 Primer Test	Bacteria;Proteobacteria;Gammaproteobacteria;Alteromonadales;Alteromonadaceae;Salinimonas;	92	22	25	25	23	2	0	673784	525862	genus
V4 Primer Test	Bacteria;Proteobacteria;Gammaproteobacteria;Betaproteobacteriales;Burkholderiaceae;Actimicrobium;	100	22	23	23	23	0	0	673786	525862	genus
V4 Primer Test	Bacteria;Proteobacteria;Gammaproteobacteria;Betaproteobacteriales;Burkholderiaceae;Azohydromonas;	100	22	23	23	23	0	0	673786	525862	genus
V4 Primer Test	Bacteria;Proteobacteria;Gammaproteobacteria;Cardiobacteriales;Wohlfahrtiimonadaceae;Ignatzschineria;	100	22	23	23	23	0	0	673786	525862	genus
V4 Primer Test	Bacteria;Proteobacteria;Gammaproteobacteria;Salinisphaerales;Solimonadaceae;Hydrocarboniphaga;	88.5	22	26	26	23	3	0	673783	525862	genus
V4 Primer Test	Bacteria;Proteobacteria;Gammaproteobacteria;Xanthomonadales;Xanthomonadaceae;Vulcaniibacterium;	88.5	22	26	26	23	3	0	673783	525862	genus
V4 Primer Test	Bacteria;Synergistetes;Synergistia;Synergistales;Synergistaceae;Aminobacterium;	85.2	22	27	27	23	4	0	673782	525862	genus
V4 Primer Test	Bacteria;Thermotogae;Thermotogae;Petrotogales;Petrotogaceae;Defluviitoga;	85.2	22	27	27	23	4	0	673782	525862	genus
V4 Primer Test	Archaea;Euryarchaeota;Halobacteria;Halobacteriales;Haloferacaceae;Halovenus;	91.7	22	24	24	22	2	0	673785	525863	genus
V4 Primer Test	Archaea;Euryarchaeota;Methanomicrobia;Methanomicrobiales;Methanomicrobiaceae;Methanofollis;	91.7	22	24	24	22	2	0	673785	525863	genus
V4 Primer Test	Bacteria;Actinobacteria;Actinobacteria;Actinomycetales;Actinomycetales Incertae Sedis;Candidatus Ancillula;	100	22	22	22	22	0	0	673787	525863	genus
V4 Primer Test	Bacteria;Actinobacteria;Actinobacteria;Bifidobacteriales;Bifidobacteriaceae;Alloscardovia;	95.7	22	23	23	22	1	0	673786	525863	genus
V4 Primer Test	Bacteria;Actinobacteria;Actinobacteria;Micrococcales;Intrasporangiaceae;Intrasporangium;	88	22	25	25	22	3	0	673784	525863	genus
V4 Primer Test	Bacteria;Actinobacteria;Actinobacteria;Micrococcales;Microbacteriaceae;Candidatus Planktoluna;	91.7	22	24	24	22	2	0	673785	525863	genus
V4 Primer Test	Bacteria;Actinobacteria;Actinobacteria;Micrococcales;Micrococcaceae;Pseudoglutamicibacter;	100	22	22	22	22	0	0	673787	525863	genus
V4 Primer Test	Bacteria;Bacteroidetes;Bacteroidia;Bacteroidales;Dysgonomonadaceae;Candidatus Azobacteroides;	100	22	22	22	22	0	0	673787	525863	genus
V4 Primer Test	Bacteria;Bacteroidetes;Bacteroidia;Cytophagales;Amoebophilaceae;uncultured;	57.9	22	38	38	22	16	0	673771	525863	genus
V4 Primer Test	Bacteria;Bacteroidetes;Bacteroidia;Cytophagales;Cyclobacteriaceae;Roseivirga;	100	22	22	22	22	0	0	673787	525863	genus
V4 Primer Test	Bacteria;Bacteroidetes;Bacteroidia;Flavobacteriales;Flavobacteriaceae;Gaetbulibacter;	100	22	22	22	22	0	0	673787	525863	genus
V4 Primer Test	Bacteria;Chloroflexi;Ktedonobacteria;Ktedonobacterales;Ktedonobacteraceae;1921-3;	91.7	22	24	24	22	2	0	673785	525863	genus
V4 Primer Test	Bacteria;Chloroflexi;Ktedonobacteria;Ktedonobacterales;Ktedonobacteraceae;Ktedonobacter;	95.7	22	23	23	22	1	0	673786	525863	genus
V4 Primer Test	Bacteria;Cyanobacteria;Oxyphotobacteria;Nostocales;Cyanobacteriaceae;uncultured;	91.7	22	24	24	22	2	0	673785	525863	genus
V4 Primer Test	Bacteria;Cyanobacteria;Oxyphotobacteria;Nostocales;Nostocaceae;Scytonema PCC-7110;	91.7	22	24	24	22	2	0	673785	525863	genus
V4 Primer Test	Bacteria;Deinococcus-Thermus;Deinococci;Deinococcales;Deinococcaceae;uncultured;	100	22	22	22	22	0	0	673787	525863	genus
V4 Primer Test	Bacteria;Firmicutes;Bacilli;Bacillales;Bacillaceae;Lentibacillus;	95.7	22	23	23	22	1	0	673786	525863	genus
V4 Primer Test	Bacteria;Firmicutes;Bacilli;Bacillales;Planococcaceae;Viridibacillus;	100	22	22	22	22	0	0	673787	525863	genus
V4 Primer Test	Bacteria;Firmicutes;Bacilli;Lactobacillales;Carnobacteriaceae;uncultured;	95.7	22	23	23	22	1	0	673786	525863	genus
V4 Primer Test	Bacteria;Firmicutes;Clostridia;Clostridiales;Family XII;uncultured;	100	22	22	22	22	0	0	673787	525863	genus
V4 Primer Test	Bacteria;Firmicutes;Clostridia;Clostridiales;Lachnospiraceae;XBB1006;	95.7	22	23	23	22	1	0	673786	525863	genus
V4 Primer Test	Bacteria;Firmicutes;Clostridia;Thermoanaerobacterales;Thermoanaerobacteraceae;Syntrophaceticus;	100	22	22	22	22	0	0	673787	525863	genus
V4 Primer Test	Bacteria;Planctomycetes;Planctomycetacia;Pirellulales;Pirellulaceae;Bythopirellula;	91.7	22	24	24	22	2	0	673785	525863	genus
V4 Primer Test	Bacteria;Proteobacteria;Alphaproteobacteria;Acetobacterales;Acetobacteraceae;Acidomonas;	100	22	22	22	22	0	0	673787	525863	genus
V4 Primer Test	Bacteria;Proteobacteria;Alphaproteobacteria;Acetobacterales;Acetobacteraceae;Rhodovastum;	95.7	22	23	23	22	1	0	673786	525863	genus
V4 Primer Test	Bacteria;Proteobacteria;Alphaproteobacteria;Rhizobiales;Pleomorphomonadaceae;uncultured;	95.7	22	23	23	22	1	0	673786	525863	genus
V4 Primer Test	Bacteria;Proteobacteria;Alphaproteobacteria;Rhizobiales;Rhizobiales Incertae Sedis;Anderseniella;	95.7	22	23	23	22	1	0	673786	525863	genus
V4 Primer Test	Bacteria;Proteobacteria;Alphaproteobacteria;Sphingomonadales;Sphingomonadaceae;Sandaracinobacter;	100	22	22	22	22	0	0	673787	525863	genus
V4 Primer Test	Bacteria;Proteobacteria;Deltaproteobacteria;Myxococcales;Polyangiaceae;Polyangium;	95.7	22	23	23	22	1	0	673786	525863	genus
V4 Primer Test	Bacteria;Proteobacteria;Gammaproteobacteria;Betaproteobacteriales;Aquaspirillaceae;Laribacter;	64.7	22	34	34	22	12	0	673775	525863	genus
V4 Primer Test	Bacteria;Proteobacteria;Gammaproteobacteria;Betaproteobacteriales;Burkholderiaceae;Pseudoduganella;	100	22	22	22	22	0	0	673787	525863	genus
V4 Primer Test	Bacteria;Proteobacteria;Gammaproteobacteria;Betaproteobacteriales;Rhodocyclaceae;Dechlorosoma;	88	22	25	25	22	3	0	673784	525863	genus
V4 Primer Test	Bacteria;Proteobacteria;Gammaproteobacteria;Competibacterales;Competibacteraceae;Candidatus Contendobacter;	81.5	22	27	27	22	5	0	673782	525863	genus
V4 Primer Test	Bacteria;Proteobacteria;Gammaproteobacteria;Methylococcales;Methylomonaceae;Methylovulum;	95.7	22	23	23	22	1	0	673786	525863	genus
V4 Primer Test	Bacteria;Proteobacteria;Gammaproteobacteria;Oceanospirillales;Saccharospirillaceae;Oleibacter;	91.7	22	24	24	22	2	0	673785	525863	genus
V4 Primer Test	Bacteria;Proteobacteria;Gammaproteobacteria;Pasteurellales;Pasteurellaceae;Bibersteinia;	100	22	22	22	22	0	0	673787	525863	genus
V4 Primer Test	Bacteria;Proteobacteria;Gammaproteobacteria;Salinisphaerales;Solimonadaceae;Solimonas;	95.7	22	23	23	22	1	0	673786	525863	genus
V4 Primer Test	Bacteria;Thermotogae;Thermotogae;Thermotogales;Thermotogaceae;Pseudothermotoga;	84.6	22	26	26	22	4	0	673783	525863	genus
V4 Primer Test	Archaea;Crenarchaeota;Verstraetearchaeia;Methanomethyliales;Methanomethyliaceae;Candidatus Methanomethylicus;	91.3	22	23	23	21	2	0	673786	525864	genus
V4 Primer Test	Archaea;Euryarchaeota;Halobacteria;Halobacteriales;Haloferacaceae;Halogranum;	100	22	22	21	21	0	1	673788	525864	genus
V4 Primer Test	Bacteria;Actinobacteria;Actinobacteria;Micrococcales;Microbacteriaceae;Lysinimonas;	100	22	21	21	21	0	0	673788	525864	genus
V4 Primer Test	Bacteria;Actinobacteria;Actinobacteria;Streptosporangiales;Thermomonosporaceae;Thermomonospora;	100	22	21	21	21	0	0	673788	525864	genus
V4 Primer Test	Bacteria;Bacteroidetes;Bacteroidia;Bacteroidales;Prolixibacteraceae;Sunxiuqinia;	91.3	22	23	23	21	2	0	673786	525864	genus
V4 Primer Test	Bacteria;Bacteroidetes;Bacteroidia;Cytophagales;Cytophagaceae;Rhodocytophaga;	70	22	30	30	21	9	0	673779	525864	genus
V4 Primer Test	Bacteria;Bacteroidetes;Bacteroidia;Cytophagales;Hymenobacteraceae;Nibribacter;	91.3	22	23	23	21	2	0	673786	525864	genus
V4 Primer Test	Bacteria;Bacteroidetes;Bacteroidia;Flavobacteriales;Flavobacteriaceae;Gelidibacter;	100	22	21	21	21	0	0	673788	525864	genus
V4 Primer Test	Bacteria;Bacteroidetes;Bacteroidia;Flavobacteriales;Flavobacteriaceae;Mesoflavibacter;	95.5	22	22	22	21	1	0	673787	525864	genus
V4 Primer Test	Bacteria;Bacteroidetes;Bacteroidia;Flavobacteriales;Flavobacteriaceae;Zobellia;	95.5	22	22	22	21	1	0	673787	525864	genus
V4 Primer Test	Bacteria;Bacteroidetes;Bacteroidia;Sphingobacteriales;Sphingobacteriaceae;Nubsella;	95.5	22	22	22	21	1	0	673787	525864	genus
V4 Primer Test	Bacteria;Calditrichaeota;Calditrichia;Calditrichales;Calditrichaceae;JdFR-76;	95.5	22	22	22	21	1	0	673787	525864	genus
V4 Primer Test	Bacteria;Cyanobacteria;Oxyphotobacteria;Nostocales;Coleofasciculaceae;Moorea 3L;	100	22	21	21	21	0	0	673788	525864	genus
V4 Primer Test	Bacteria;Cyanobacteria;Oxyphotobacteria;Nostocales;Coleofasciculaceae;Wilmottia Ant-Ph58;	95.5	22	22	22	21	1	0	673787	525864	genus
V4 Primer Test	Bacteria;Cyanobacteria;Oxyphotobacteria;Nostocales;Geitlerinemaceae;Geitlerinema PCC-7105;	91.3	22	23	23	21	2	0	673786	525864	genus
V4 Primer Test	Bacteria;Cyanobacteria;Oxyphotobacteria;Nostocales;Nostocaceae;Cuspidothrix LMECYA 163;	95.5	22	22	22	21	1	0	673787	525864	genus
V4 Primer Test	Bacteria;Cyanobacteria;Oxyphotobacteria;Nostocales;Nostocaceae;Scytonema VB-61278;	87.5	22	24	24	21	3	0	673785	525864	genus
V4 Primer Test	Bacteria;Firmicutes;Bacilli;Bacillales;Bacillaceae;Alteribacillus;	95.5	22	22	22	21	1	0	673787	525864	genus
V4 Primer Test	Bacteria;Firmicutes;Bacilli;Bacillales;Bacillaceae;Paraliobacillus;	95.5	22	22	22	21	1	0	673787	525864	genus
V4 Primer Test	Bacteria;Firmicutes;Bacilli;Bacillales;Thermoactinomycetaceae;Kroppenstedtia;	100	22	21	21	21	0	0	673788	525864	genus
V4 Primer Test	Bacteria;Firmicutes;Bacilli;Bacillales;Thermoactinomycetaceae;Shimazuella;	100	22	21	21	21	0	0	673788	525864	genus
V4 Primer Test	Bacteria;Firmicutes;Bacilli;Bacillales;Thermoactinomycetaceae;Thermoactinomyces;	80.8	22	26	26	21	5	0	673783	525864	genus
V4 Primer Test	Bacteria;Firmicutes;Bacilli;Lactobacillales;Carnobacteriaceae;Alloiococcus;	65.6	22	32	32	21	11	0	673777	525864	genus
V4 Primer Test	Bacteria;Firmicutes;Bacilli;Lactobacillales;Leuconostocaceae;Fructobacillus;	100	22	21	21	21	0	0	673788	525864	genus
V4 Primer Test	Bacteria;Firmicutes;Clostridia;Clostridiales;Clostridiaceae 1;Haloimpatiens;	91.3	22	23	23	21	2	0	673786	525864	genus
V4 Primer Test	Bacteria;Firmicutes;Clostridia;Clostridiales;Clostridiaceae 4;Paramaledivibacter;	95.5	22	22	22	21	1	0	673787	525864	genus
V4 Primer Test	Bacteria;Firmicutes;Clostridia;Clostridiales;Family XIII;S5-A14a;	91.3	22	23	23	21	2	0	673786	525864	genus
V4 Primer Test	Bacteria;Firmicutes;Clostridia;Clostridiales;Heliobacteriaceae;Heliobacterium;	95.5	22	22	22	21	1	0	673787	525864	genus
V4 Primer Test	Bacteria;Firmicutes;Clostridia;Clostridiales;Lachnospiraceae;Lachnospiraceae UCG-010;	91.3	22	23	23	21	2	0	673786	525864	genus
V4 Primer Test	Bacteria;Firmicutes;Clostridia;Clostridiales;Peptococcaceae;BRH-c8a;	95.5	22	22	22	21	1	0	673787	525864	genus
V4 Primer Test	Bacteria;Planctomycetes;Planctomycetacia;Planctomycetales;Rubinisphaeraceae;Rubinisphaera;	91.3	22	23	23	21	2	0	673786	525864	genus
V4 Primer Test	Bacteria;Proteobacteria;Alphaproteobacteria;Acetobacterales;Acetobacteraceae;Roseococcus;	80.8	22	26	26	21	5	0	673783	525864	genus
V4 Primer Test	Bacteria;Proteobacteria;Alphaproteobacteria;Acetobacterales;Acetobacterales Incertae Sedis;uncultured;	87.5	22	24	24	21	3	0	673785	525864	genus
V4 Primer Test	Bacteria;Proteobacteria;Alphaproteobacteria;Caulobacterales;Parvularculaceae;Parvularcula;	95.5	22	22	22	21	1	0	673787	525864	genus
V4 Primer Test	Bacteria;Proteobacteria;Alphaproteobacteria;Rhizobiales;Beijerinckiaceae;Psychroglaciecola;	91.3	22	23	23	21	2	0	673786	525864	genus
V4 Primer Test	Bacteria;Proteobacteria;Alphaproteobacteria;Sphingomonadales;Sphingomonadaceae;Parasphingopyxis;	100	22	21	21	21	0	0	673788	525864	genus
V4 Primer Test	Bacteria;Proteobacteria;Alphaproteobacteria;Sphingomonadales;Sphingomonadaceae;Sphingosinicella;	91.3	22	23	23	21	2	0	673786	525864	genus
V4 Primer Test	Bacteria;Proteobacteria;Deltaproteobacteria;Desulfobacterales;Desulfobacteraceae;Desulfatiferula;	95.5	22	22	22	21	1	0	673787	525864	genus
V4 Primer Test	Bacteria;Proteobacteria;Deltaproteobacteria;Desulfobacterales;Desulfobulbaceae;Desulfotalea;	91.3	22	23	23	21	2	0	673786	525864	genus
V4 Primer Test	Bacteria;Proteobacteria;Deltaproteobacteria;Desulfovibrionales;Desulfomicrobiaceae;Desulfoplanes;	91.3	22	23	23	21	2	0	673786	525864	genus
V4 Primer Test	Bacteria;Proteobacteria;Gammaproteobacteria;Aeromonadales;Succinivibrionaceae;Anaerobiospirillum;	91.3	22	23	23	21	2	0	673786	525864	genus
V4 Primer Test	Bacteria;Proteobacteria;Gammaproteobacteria;Aeromonadales;Succinivibrionaceae;Succinivibrionaceae UCG-001;	70	22	30	30	21	9	0	673779	525864	genus
V4 Primer Test	Bacteria;Proteobacteria;Gammaproteobacteria;Arenicellales;Arenicellaceae;Arenicella;	87.5	22	24	24	21	3	0	673785	525864	genus
V4 Primer Test	Bacteria;Proteobacteria;Gammaproteobacteria;Betaproteobacteriales;Burkholderiaceae;Candidatus Zinderia;	100	22	21	21	21	0	0	673788	525864	genus
V4 Primer Test	Bacteria;Proteobacteria;Gammaproteobacteria;Betaproteobacteriales;Methylophilaceae;UBA6140;	80.8	22	26	26	21	5	0	673783	525864	genus
V4 Primer Test	Bacteria;Proteobacteria;Gammaproteobacteria;Betaproteobacteriales;Neisseriaceae;Uruburuella;	95.5	22	22	22	21	1	0	673787	525864	genus
V4 Primer Test	Bacteria;Proteobacteria;Gammaproteobacteria;Cellvibrionales;Spongiibacteraceae;Spongiibacter;	100	22	21	21	21	0	0	673788	525864	genus
V4 Primer Test	Bacteria;Proteobacteria;Gammaproteobacteria;Pasteurellales;Pasteurellaceae;Necropsobacter;	95.5	22	22	22	21	1	0	673787	525864	genus
V4 Primer Test	Bacteria;Proteobacteria;Gammaproteobacteria;Pasteurellales;Pasteurellaceae;Nicoletella;	95.5	22	22	22	21	1	0	673787	525864	genus
V4 Primer Test	Bacteria;Proteobacteria;Gammaproteobacteria;Piscirickettsiales;Piscirickettsiaceae;Candidatus Endoecteinascidia;	95.5	22	22	22	21	1	0	673787	525864	genus
V4 Primer Test	Archaea;Crenarchaeota;Thermoprotei;Sulfolobales;Sulfolobaceae;Acidianus;	83.3	22	24	24	20	4	0	673785	525865	genus
V4 Primer Test	Archaea;Crenarchaeota;Thermoprotei;Sulfolobales;Sulfolobaceae;uncultured;	90.9	22	22	22	20	2	0	673787	525865	genus
V4 Primer Test	Archaea;Euryarchaeota;Halobacteria;Halobacteriales;Halobacteriaceae;Halarchaeum;	90.9	22	23	22	20	2	1	673787	525865	genus
V4 Primer Test	Archaea;Euryarchaeota;Thermoplasmata;Methanomassiliicoccales;Methanomethylophilaceae;Candidatus Methanomethylophilus;	21.1	21.9	95	95	20	75	0	673714	525865	genus
V4 Primer Test	Archaea;Euryarchaeota;Thermoplasmata;Thermoplasmatales;Ferroplasmaceae;uncultured;	100	22	20	20	20	0	0	673789	525865	genus
V4 Primer Test	Bacteria;Acidobacteria;Acidobacteriia;Acidobacteriales;Acidobacteriaceae (Subgroup 1);Acidicapsa;	95.2	22	21	21	20	1	0	673788	525865	genus
V4 Primer Test	Bacteria;Actinobacteria;Thermoleophilia;Solirubrobacterales;Solirubrobacteraceae;Patulibacter;	100	22	20	20	20	0	0	673789	525865	genus
V4 Primer Test	Bacteria;Bacteroidetes;Bacteroidia;Bacteroidales;Marinilabiliaceae;Anaerophaga;	83.3	22	24	24	20	4	0	673785	525865	genus
V4 Primer Test	Bacteria;Bacteroidetes;Bacteroidia;Bacteroidales;Prevotellaceae;Prevotellaceae Ga6A1 group;	95.2	22	21	21	20	1	0	673788	525865	genus
V4 Primer Test	Bacteria;Bacteroidetes;Bacteroidia;Cytophagales;Spirosomaceae;Larkinella;	95.2	22	21	21	20	1	0	673788	525865	genus
V4 Primer Test	Bacteria;Bacteroidetes;Bacteroidia;Flavobacteriales;Crocinitomicaceae;Brumimicrobium;	95.2	22	21	21	20	1	0	673788	525865	genus
V4 Primer Test	Bacteria;Calditrichaeota;Calditrichia;Calditrichales;Calditrichaceae;Caldithrix;	95.2	22	21	21	20	1	0	673788	525865	genus
V4 Primer Test	Bacteria;Calditrichaeota;Calditrichia;Calditrichales;Calditrichaceae;Calorithrix;	90.9	22	22	22	20	2	0	673787	525865	genus
V4 Primer Test	Bacteria;Chloroflexi;Ktedonobacteria;Ktedonobacterales;Ktedonobacteraceae;JG30a-KF-32;	95.2	22	21	21	20	1	0	673788	525865	genus
V4 Primer Test	Bacteria;Cyanobacteria;Oxyphotobacteria;Leptolyngbyales;Leptolyngbyaceae;uncultured;	80	22	25	25	20	5	0	673784	525865	genus
V4 Primer Test	Bacteria;Cyanobacteria;Oxyphotobacteria;Nostocales;Coleofasciculaceae;uncultured;	100	22	20	20	20	0	0	673789	525865	genus
V4 Primer Test	Bacteria;Firmicutes;Bacilli;Bacillales;Bacillaceae;Pseudogracilibacillus;	100	22	20	20	20	0	0	673789	525865	genus
V4 Primer Test	Bacteria;Firmicutes;Bacilli;Bacillales;Listeriaceae;Brochothrix;	69	22	29	29	20	9	0	673780	525865	genus
V4 Primer Test	Bacteria;Firmicutes;Clostridia;Clostridiales;Clostridiaceae 1;Clostridium sensu stricto 2;	90.9	22	22	22	20	2	0	673787	525865	genus
V4 Primer Test	Bacteria;Firmicutes;Clostridia;Clostridiales;Clostridiales Incertae Sedis;Proteiniborus;	71.4	22	28	28	20	8	0	673781	525865	genus
V4 Primer Test	Bacteria;Firmicutes;Clostridia;Clostridiales;Family XI;Anaerosalibacter;	83.3	22	24	24	20	4	0	673785	525865	genus
V4 Primer Test	Bacteria;Firmicutes;Clostridia;Clostridiales;Family XI;Gallicola;	80	22	25	25	20	5	0	673784	525865	genus
V4 Primer Test	Bacteria;Firmicutes;Clostridia;Clostridiales;Peptostreptococcaceae;Tepidibacter;	90.9	22	22	22	20	2	0	673787	525865	genus
V4 Primer Test	Bacteria;Firmicutes;Clostridia;Clostridiales;Ruminococcaceae;Ethanoligenens;	90.9	22	22	22	20	2	0	673787	525865	genus
V4 Primer Test	Bacteria;Halanaerobiaeota;Halanaerobiia;Halanaerobiales;Halanaerobiaceae;Halocella;	87	22	23	23	20	3	0	673786	525865	genus
V4 Primer Test	Bacteria;Planctomycetes;Planctomycetacia;Planctomycetales;Rubinisphaeraceae;Fuerstia;	100	22	20	20	20	0	0	673789	525865	genus
V4 Primer Test	Bacteria;Proteobacteria;Alphaproteobacteria;Azospirillales;Azospirillaceae;Nitrospirillum;	95.2	22	21	21	20	1	0	673788	525865	genus
V4 Primer Test	Bacteria;Proteobacteria;Alphaproteobacteria;Rhizobiales;Beijerinckiaceae;Rhodoblastus;	95.2	22	21	21	20	1	0	673788	525865	genus
V4 Primer Test	Bacteria;Proteobacteria;Alphaproteobacteria;Rhodobacterales;Rhodobacteraceae;Litorimicrobium;	83.3	22	24	24	20	4	0	673785	525865	genus
V4 Primer Test	Bacteria;Proteobacteria;Alphaproteobacteria;Rhodobacterales;Rhodobacteraceae;Nioella;	90.9	22	22	22	20	2	0	673787	525865	genus
V4 Primer Test	Bacteria;Proteobacteria;Alphaproteobacteria;Rhodobacterales;Rhodobacteraceae;Oceanibulbus;	95.2	22	21	21	20	1	0	673788	525865	genus
V4 Primer Test	Bacteria;Proteobacteria;Alphaproteobacteria;Rhodobacterales;Rhodobacteraceae;Ponticoccus;	95.2	22	21	21	20	1	0	673788	525865	genus
V4 Primer Test	Bacteria;Proteobacteria;Alphaproteobacteria;Rhodobacterales;Rhodobacteraceae;Xuhuaishuia;	100	22	20	20	20	0	0	673789	525865	genus
V4 Primer Test	Bacteria;Proteobacteria;Alphaproteobacteria;Sphingomonadales;Sphingomonadaceae;Sandarakinorhabdus;	95.2	22	21	21	20	1	0	673788	525865	genus
V4 Primer Test	Bacteria;Proteobacteria;Gammaproteobacteria;Acidiferrobacterales;Acidiferrobacteraceae;uncultured;	95.2	22	21	21	20	1	0	673788	525865	genus
V4 Primer Test	Bacteria;Proteobacteria;Gammaproteobacteria;Betaproteobacteriales;Hydrogenophilaceae;Tepidiphilus;	90.9	22	22	22	20	2	0	673787	525865	genus
V4 Primer Test	Bacteria;Proteobacteria;Gammaproteobacteria;Betaproteobacteriales;Nitrosomonadaceae;966-1;	80	22	25	25	20	5	0	673784	525865	genus
V4 Primer Test	Bacteria;Proteobacteria;Gammaproteobacteria;Cellvibrionales;Cellvibrionaceae;Marinagarivorans;	100	22	20	20	20	0	0	673789	525865	genus
V4 Primer Test	Bacteria;Proteobacteria;Gammaproteobacteria;Ectothiorhodospirales;Thioalkalispiraceae;SS1-B-09-64;	90.9	22	22	22	20	2	0	673787	525865	genus
V4 Primer Test	Bacteria;Proteobacteria;Gammaproteobacteria;Enterobacteriales;Enterobacteriaceae;Candidatus Baumannia;	95.2	22	21	21	20	1	0	673788	525865	genus
V4 Primer Test	Bacteria;Proteobacteria;Gammaproteobacteria;Enterobacteriales;Enterobacteriaceae;Candidatus Regiella;	100	22	20	20	20	0	0	673789	525865	genus
V4 Primer Test	Bacteria;Proteobacteria;Gammaproteobacteria;Immundisolibacterales;Immundisolibacteraceae;uncultured;	87	22	23	23	20	3	0	673786	525865	genus
V4 Primer Test	Bacteria;Proteobacteria;Gammaproteobacteria;Methylococcales;Methylococcaceae;Methylocaldum;	90.9	22	22	22	20	2	0	673787	525865	genus
V4 Primer Test	Bacteria;Proteobacteria;Gammaproteobacteria;Oceanospirillales;Saccharospirillaceae;Oceanobacter;	90.9	22	22	22	20	2	0	673787	525865	genus
V4 Primer Test	Bacteria;Synergistetes;Synergistia;Synergistales;Synergistaceae;Cloacibacillus;	83.3	22	24	24	20	4	0	673785	525865	genus
V4 Primer Test	Bacteria;Verrucomicrobia;Verrucomicrobiae;Chthoniobacterales;Terrimicrobiaceae;FukuN18 freshwater group;	95.2	22	21	21	20	1	0	673788	525865	genus
V4 Primer Test	Bacteria;Verrucomicrobia;Verrucomicrobiae;Opitutales;Opitutaceae;IMCC26134;	95.2	22	21	21	20	1	0	673788	525865	genus
V4 Primer Test	Archaea;Crenarchaeota;Thermoprotei;Desulfurococcales;Ignisphaeraceae;uncultured;	95	22	20	20	19	1	0	673789	525866	genus
V4 Primer Test	Archaea;Euryarchaeota;Halobacteria;Halobacteriales;Haloferacaceae;Halobaculum;	100	22	19	19	19	0	0	673790	525866	genus
V4 Primer Test	Archaea;Euryarchaeota;Thermoplasmata;Methanomassiliicoccales;Methanomassiliicoccaceae;Methanomassiliicoccus;	95	22	20	20	19	1	0	673789	525866	genus
V4 Primer Test	Bacteria;Actinobacteria;Actinobacteria;Actinomycetales;Actinomycetaceae;Actinotignum;	100	22	19	19	19	0	0	673790	525866	genus
V4 Primer Test	Bacteria;Actinobacteria;Actinobacteria;Micrococcales;Microbacteriaceae;Agreia;	100	22	19	19	19	0	0	673790	525866	genus
V4 Primer Test	Bacteria;Actinobacteria;Actinobacteria;Micrococcales;Microbacteriaceae;Amnibacterium;	90.5	22	21	21	19	2	0	673788	525866	genus
V4 Primer Test	Bacteria;Actinobacteria;Actinobacteria;Micrococcales;Micrococcaceae;Zhihengliuella;	100	22	19	19	19	0	0	673790	525866	genus
V4 Primer Test	Bacteria;Actinobacteria;Actinobacteria;Micromonosporales;Micromonosporaceae;Catellatospora;	100	22	19	19	19	0	0	673790	525866	genus
V4 Primer Test	Bacteria;Actinobacteria;Coriobacteriia;Coriobacteriales;Eggerthellaceae;Senegalimassilia;	90.5	22	21	21	19	2	0	673788	525866	genus
V4 Primer Test	Bacteria;Bacteroidetes;Bacteroidia;Bacteroidales;Tannerellaceae;uncultured;	90.5	22	21	21	19	2	0	673788	525866	genus
V4 Primer Test	Bacteria;Bacteroidetes;Bacteroidia;Chitinophagales;Chitinophagaceae;Lacibacter;	90.5	22	21	21	19	2	0	673788	525866	genus
V4 Primer Test	Bacteria;Bacteroidetes;Bacteroidia;Chitinophagales;Chitinophagaceae;Parafilimonas;	90.5	22	21	21	19	2	0	673788	525866	genus
V4 Primer Test	Bacteria;Bacteroidetes;Bacteroidia;Cytophagales;Cyclobacteriaceae;Imperialibacter;	95	22	20	20	19	1	0	673789	525866	genus
V4 Primer Test	Bacteria;Bacteroidetes;Bacteroidia;Flavobacteriales;Flavobacteriaceae;Arcticiflavibacter;	95	22	20	20	19	1	0	673789	525866	genus
V4 Primer Test	Bacteria;Bacteroidetes;Bacteroidia;Flavobacteriales;Flavobacteriaceae;Aurantivirga;	100	22	19	19	19	0	0	673790	525866	genus
V4 Primer Test	Bacteria;Bacteroidetes;Bacteroidia;Flavobacteriales;Flavobacteriaceae;Subsaxibacter;	90.5	22	21	21	19	2	0	673788	525866	genus
V4 Primer Test	Bacteria;Bacteroidetes;Rhodothermia;Rhodothermales;Rhodothermaceae;Rhodothermus;	82.6	22	23	23	19	4	0	673786	525866	genus
V4 Primer Test	Bacteria;Cyanobacteria;Oxyphotobacteria;Nostocales;Xenococcaceae;Pleurocapsa PCC-7319;	33.9	21.9	56	56	19	37	0	673753	525866	genus
V4 Primer Test	Bacteria;Firmicutes;Bacilli;Lactobacillales;Leuconostocaceae;Oenococcus;	100	22	19	19	19	0	0	673790	525866	genus
V4 Primer Test	Bacteria;Firmicutes;Clostridia;Clostridiales;Family XVIII;Symbiobacterium;	90.5	22	21	21	19	2	0	673788	525866	genus
V4 Primer Test	Bacteria;Firmicutes;Clostridia;Clostridiales;Ruminococcaceae;Anaerofilum;	100	22	19	19	19	0	0	673790	525866	genus
V4 Primer Test	Bacteria;Firmicutes;Erysipelotrichia;Erysipelotrichales;Erysipelotrichaceae;Catenisphaera;	95	22	20	20	19	1	0	673789	525866	genus
V4 Primer Test	Bacteria;Proteobacteria;Alphaproteobacteria;Caulobacterales;Caulobacteraceae;PMMR1;	90.5	22	21	21	19	2	0	673788	525866	genus
V4 Primer Test	Bacteria;Proteobacteria;Alphaproteobacteria;Paracaedibacterales;Paracaedibacteraceae;Candidatus Captivus;	100	22	19	19	19	0	0	673790	525866	genus
V4 Primer Test	Bacteria;Proteobacteria;Alphaproteobacteria;Rhizobiales;Rhizobiaceae;Ahrensia;	95	22	20	20	19	1	0	673789	525866	genus
V4 Primer Test	Bacteria;Proteobacteria;Alphaproteobacteria;Rhizobiales;Rhizobiaceae;Pseudorhizobium;	95	22	20	20	19	1	0	673789	525866	genus
V4 Primer Test	Bacteria;Proteobacteria;Alphaproteobacteria;Rhodobacterales;Rhodobacteraceae;Nereida;	100	22	19	19	19	0	0	673790	525866	genus
V4 Primer Test	Bacteria;Proteobacteria;Alphaproteobacteria;Rhodobacterales;Rhodobacteraceae;Rubribacterium;	100	22	19	19	19	0	0	673790	525866	genus
V4 Primer Test	Bacteria;Proteobacteria;Alphaproteobacteria;Rhodobacterales;Rhodobacteraceae;Yangia;	95	22	20	20	19	1	0	673789	525866	genus
V4 Primer Test	Bacteria;Proteobacteria;Alphaproteobacteria;Sneathiellales;Sneathiellaceae;Ferrovibrio;	100	22	19	19	19	0	0	673790	525866	genus
V4 Primer Test	Bacteria;Proteobacteria;Deltaproteobacteria;Desulfovibrionales;Desulfonatronaceae;Desulfonatronum;	95	22	20	20	19	1	0	673789	525866	genus
V4 Primer Test	Bacteria;Proteobacteria;Deltaproteobacteria;Myxococcales;Archangiaceae;Cystobacter;	90.5	22	21	21	19	2	0	673788	525866	genus
V4 Primer Test	Bacteria;Proteobacteria;Gammaproteobacteria;Betaproteobacteriales;Burkholderiaceae;Giesbergeria;	95	22	20	20	19	1	0	673789	525866	genus
V4 Primer Test	Bacteria;Proteobacteria;Gammaproteobacteria;Ectothiorhodospirales;Ectothiorhodospiraceae;Halofilum;	86.4	22	22	22	19	3	0	673787	525866	genus
V4 Primer Test	Bacteria;Proteobacteria;Gammaproteobacteria;Enterobacteriales;Enterobacteriaceae;Atlantibacter;	82.6	22	23	23	19	4	0	673786	525866	genus
V4 Primer Test	Bacteria;Proteobacteria;Gammaproteobacteria;Enterobacteriales;Enterobacteriaceae;Enterobacillus;	100	22	19	19	19	0	0	673790	525866	genus
V4 Primer Test	Bacteria;Proteobacteria;Gammaproteobacteria;Nitrococcales;Nitrococcaceae;Spiribacter;	95	22	20	20	19	1	0	673789	525866	genus
V4 Primer Test	Bacteria;Proteobacteria;Gammaproteobacteria;Oceanospirillales;Kangiellaceae;uncultured;	82.6	22	23	23	19	4	0	673786	525866	genus
V4 Primer Test	Bacteria;Proteobacteria;Gammaproteobacteria;Oceanospirillales;Saccharospirillaceae;Thalassolituus;	95	22	20	20	19	1	0	673789	525866	genus
V4 Primer Test	Bacteria;Proteobacteria;Gammaproteobacteria;Piscirickettsiales;Piscirickettsiaceae;Piscirickettsia;	95	22	20	20	19	1	0	673789	525866	genus
V4 Primer Test	Bacteria;Spirochaetes;Leptospirae;Leptospirales;Leptospiraceae;Turneriella;	100	22	19	19	19	0	0	673790	525866	genus
V4 Primer Test	Bacteria;Verrucomicrobia;Verrucomicrobiae;Opitutales;Puniceicoccaceae;Pelagicoccus;	95	22	20	20	19	1	0	673789	525866	genus
V4 Primer Test	Archaea;Euryarchaeota;Halobacteria;Halobacteriales;Haloferacaceae;Salinigranum;	100	22	18	18	18	0	0	673791	525867	genus
V4 Primer Test	Archaea;Euryarchaeota;Halobacteria;Halobacteriales;Halomicrobiaceae;Candidatus Halobonum;	94.7	22	19	19	18	1	0	673790	525867	genus
V4 Primer Test	Archaea;Euryarchaeota;Halobacteria;Halobacteriales;Halomicrobiaceae;Halomarina;	94.7	22	19	19	18	1	0	673790	525867	genus
V4 Primer Test	Archaea;Thaumarchaeota;Nitrososphaeria;Nitrosocaldales;Nitrosocaldaceae;uncultured;	94.7	22	19	19	18	1	0	673790	525867	genus
V4 Primer Test	Bacteria;Actinobacteria;Acidimicrobiia;Acidimicrobiales;Acidimicrobiaceae;Ferrithrix;	100	22	18	18	18	0	0	673791	525867	genus
V4 Primer Test	Bacteria;Actinobacteria;Actinobacteria;Kineosporiales;Kineosporiaceae;Angustibacter;	94.7	22	19	19	18	1	0	673790	525867	genus
V4 Primer Test	Bacteria;Actinobacteria;Actinobacteria;Micrococcales;Micrococcaceae;Enteractinococcus;	100	22	18	18	18	0	0	673791	525867	genus
V4 Primer Test	Bacteria;Actinobacteria;Actinobacteria;Micrococcales;Micrococcaceae;Neomicrococcus;	100	22	18	18	18	0	0	673791	525867	genus
V4 Primer Test	Bacteria;Aquificae;Desulfurobacteriia;Desulfurobacteriales;Desulfurobacteriaceae;Desulfurobacterium;	90	22	20	20	18	2	0	673789	525867	genus
V4 Primer Test	Bacteria;Bacteroidetes;Bacteroidia;Bacteroidales;Rikenellaceae;M2PB4-61 termite group;	81.8	22	22	22	18	4	0	673787	525867	genus
V4 Primer Test	Bacteria;Bacteroidetes;Bacteroidia;Chitinophagales;Chitinophagaceae;UTBCD1;	94.7	22	19	19	18	1	0	673790	525867	genus
V4 Primer Test	Bacteria;Bacteroidetes;Bacteroidia;Chitinophagales;Saprospiraceae;Candidatus Aquirestis;	94.7	22	19	19	18	1	0	673790	525867	genus
V4 Primer Test	Bacteria;Bacteroidetes;Bacteroidia;Cytophagales;Cyclobacteriaceae;Marivirga;	81.8	22	22	22	18	4	0	673787	525867	genus
V4 Primer Test	Bacteria;Bacteroidetes;Bacteroidia;Cytophagales;Spirosomaceae;Lacihabitans;	94.7	22	19	19	18	1	0	673790	525867	genus
V4 Primer Test	Bacteria;Bacteroidetes;Bacteroidia;Cytophagales;Spirosomaceae;Leadbetterella;	94.7	22	19	19	18	1	0	673790	525867	genus
V4 Primer Test	Bacteria;Bacteroidetes;Bacteroidia;Flavobacteriales;Flavobacteriaceae;Actibacter;	90	22	20	20	18	2	0	673789	525867	genus
V4 Primer Test	Bacteria;Bacteroidetes;Bacteroidia;Flavobacteriales;Flavobacteriaceae;Polaribacter 2;	90	22	20	20	18	2	0	673789	525867	genus
V4 Primer Test	Bacteria;Bacteroidetes;Bacteroidia;Flavobacteriales;Flavobacteriaceae;Sediminicola;	100	22	18	18	18	0	0	673791	525867	genus
V4 Primer Test	Bacteria;Chloroflexi;Anaerolineae;Anaerolineales;Anaerolineaceae;Longilinea;	10.8	21.9	166	166	18	148	0	673643	525867	genus
V4 Primer Test	Bacteria;Cyanobacteria;Oxyphotobacteria;Leptolyngbyales;Leptolyngbyaceae;Chamaesiphon PCC-7430;	100	22	18	18	18	0	0	673791	525867	genus
V4 Primer Test	Bacteria;Cyanobacteria;Oxyphotobacteria;Nostocales;Chroococcidiopsaceae;Chroococcidiopsis PCC 7203;	94.7	22	19	19	18	1	0	673790	525867	genus
V4 Primer Test	Bacteria;Cyanobacteria;Oxyphotobacteria;Phormidesmiales;Phormidesmiaceae;Acrophormium PCC-7375;	94.7	22	19	19	18	1	0	673790	525867	genus
V4 Primer Test	Bacteria;Epsilonbacteraeota;Campylobacteria;Campylobacterales;Nitratiruptoraceae;Hydrogenimonas;	94.7	22	19	19	18	1	0	673790	525867	genus
V4 Primer Test	Bacteria;Firmicutes;Clostridia;Clostridiales;Clostridiaceae 2;Anoxynatronum;	94.7	22	19	19	18	1	0	673790	525867	genus
V4 Primer Test	Bacteria;Firmicutes;Clostridia;Clostridiales;Clostridiaceae 2;Tindallia;	100	22	18	18	18	0	0	673791	525867	genus
V4 Primer Test	Bacteria;Firmicutes;Clostridia;Clostridiales;Family XIV;Anaerobranca;	85.7	22	21	21	18	3	0	673788	525867	genus
V4 Primer Test	Bacteria;Firmicutes;Clostridia;Clostridiales;Lachnospiraceae;Lachnospiraceae NK4B4 group;	90	22	20	20	18	2	0	673789	525867	genus
V4 Primer Test	Bacteria;Firmicutes;Clostridia;Clostridiales;Syntrophomonadaceae;Pelospora;	85.7	22	21	21	18	3	0	673788	525867	genus
V4 Primer Test	Bacteria;Planctomycetes;Phycisphaerae;Phycisphaerales;Phycisphaeraceae;FS140-16B-02 marine group;	100	22	18	18	18	0	0	673791	525867	genus
V4 Primer Test	Bacteria;Proteobacteria;Alphaproteobacteria;Acetobacterales;Acetobacteraceae;Acidisoma;	100	22	18	18	18	0	0	673791	525867	genus
V4 Primer Test	Bacteria;Proteobacteria;Alphaproteobacteria;Parvibaculales;Parvibaculaceae;uncultured;	90	22	20	20	18	2	0	673789	525867	genus
V4 Primer Test	Bacteria;Proteobacteria;Alphaproteobacteria;Rhizobiales;Beijerinckiaceae;Methylovirgula;	94.7	22	19	19	18	1	0	673790	525867	genus
V4 Primer Test	Bacteria;Proteobacteria;Alphaproteobacteria;Rhizobiales;Rhizobiaceae;Paenochrobactrum;	94.7	22	19	19	18	1	0	673790	525867	genus
V4 Primer Test	Bacteria;Proteobacteria;Alphaproteobacteria;Rhizobiales;Rhizobiaceae;Roseitalea;	100	22	18	18	18	0	0	673791	525867	genus
V4 Primer Test	Bacteria;Proteobacteria;Alphaproteobacteria;Rhodobacterales;Rhodobacteraceae;Roseibaca;	94.7	22	19	19	18	1	0	673790	525867	genus
V4 Primer Test	Bacteria;Proteobacteria;Deltaproteobacteria;Desulfobacterales;Desulfobacteraceae;Desulfobacula;	100	22	18	18	18	0	0	673791	525867	genus
V4 Primer Test	Bacteria;Proteobacteria;Deltaproteobacteria;Desulfovibrionales;Desulfovibrionaceae;Bilophila;	94.7	22	19	19	18	1	0	673790	525867	genus
V4 Primer Test	Bacteria;Proteobacteria;Deltaproteobacteria;Myxococcales;Vulgatibacteraceae;Vulgatibacter;	100	22	18	18	18	0	0	673791	525867	genus
V4 Primer Test	Bacteria;Proteobacteria;Gammaproteobacteria;Alteromonadales;Alteromonadaceae;Agaribacter;	94.7	22	19	19	18	1	0	673790	525867	genus
V4 Primer Test	Bacteria;Proteobacteria;Gammaproteobacteria;Betaproteobacteriales;Burkholderiaceae;Caldimonas;	94.7	22	19	19	18	1	0	673790	525867	genus
V4 Primer Test	Bacteria;Proteobacteria;Gammaproteobacteria;Betaproteobacteriales;Burkholderiaceae;Glaciimonas;	100	22	18	18	18	0	0	673791	525867	genus
V4 Primer Test	Bacteria;Proteobacteria;Gammaproteobacteria;Betaproteobacteriales;Gallionellaceae;Ferriphaselus;	100	22	18	18	18	0	0	673791	525867	genus
V4 Primer Test	Bacteria;Proteobacteria;Gammaproteobacteria;Betaproteobacteriales;Sulfuricellaceae;Sulfurirhabdus;	90	22	20	20	18	2	0	673789	525867	genus
V4 Primer Test	Bacteria;Proteobacteria;Gammaproteobacteria;Cellvibrionales;Cellvibrionaceae;Aestuariicella;	90	22	20	20	18	2	0	673789	525867	genus
V4 Primer Test	Bacteria;Proteobacteria;Gammaproteobacteria;Cellvibrionales;Cellvibrionaceae;Gilvimarinus;	94.7	22	19	19	18	1	0	673790	525867	genus
V4 Primer Test	Bacteria;Proteobacteria;Gammaproteobacteria;Cellvibrionales;Spongiibacteraceae;uncultured;	94.7	22	19	19	18	1	0	673790	525867	genus
V4 Primer Test	Bacteria;Proteobacteria;Gammaproteobacteria;Enterobacteriales;Enterobacteriaceae;Leminorella;	90	22	20	20	18	2	0	673789	525867	genus
V4 Primer Test	Bacteria;Proteobacteria;Gammaproteobacteria;Enterobacteriales;Enterobacteriaceae;Phaseolibacter;	94.7	22	19	19	18	1	0	673790	525867	genus
V4 Primer Test	Bacteria;Proteobacteria;Gammaproteobacteria;Francisellales;Francisellaceae;uncultured;	94.7	22	19	19	18	1	0	673790	525867	genus
V4 Primer Test	Bacteria;Proteobacteria;Gammaproteobacteria;Methylococcales;Methylomonaceae;pLW-20;	75	22	24	24	18	6	0	673785	525867	genus
V4 Primer Test	Bacteria;Proteobacteria;Gammaproteobacteria;Oceanospirillales;Halomonadaceae;Salicola;	90	22	20	20	18	2	0	673789	525867	genus
V4 Primer Test	Bacteria;Proteobacteria;Gammaproteobacteria;Pasteurellales;Pasteurellaceae;Basfia;	94.7	22	19	19	18	1	0	673790	525867	genus
V4 Primer Test	Bacteria;Proteobacteria;Gammaproteobacteria;Salinisphaerales;Solimonadaceae;Fontimonas;	94.7	22	19	19	18	1	0	673790	525867	genus
V4 Primer Test	Bacteria;Proteobacteria;Gammaproteobacteria;Xanthomonadales;Xanthomonadaceae;SN8;	90	22	20	20	18	2	0	673789	525867	genus
V4 Primer Test	Bacteria;Spirochaetes;Spirochaetia;Brevinematales;Brevinemataceae;Brevinema;	94.7	22	19	19	18	1	0	673790	525867	genus
V4 Primer Test	Bacteria;Spirochaetes;Spirochaetia;Spirochaetales;Spirochaetaceae;GWE2-31-10;	90	22	20	20	18	2	0	673789	525867	genus
V4 Primer Test	Bacteria;Verrucomicrobia;Verrucomicrobiae;Verrucomicrobiales;Verrucomicrobiaceae;Verrucomicrobium;	94.7	22	19	19	18	1	0	673790	525867	genus
V4 Primer Test	Archaea;Crenarchaeota;Thermoprotei;Desulfurococcales;Desulfurococcaceae;Staphylothermus;	89.5	22	19	19	17	2	0	673790	525868	genus
V4 Primer Test	Archaea;Crenarchaeota;Thermoprotei;Sulfolobales;Sulfolobaceae;Stygiolobus;	94.4	22	18	18	17	1	0	673791	525868	genus
V4 Primer Test	Archaea;Euryarchaeota;Halobacteria;Halobacteriales;Halobacteriaceae;Halanaeroarchaeum;	100	22	18	17	17	0	1	673792	525868	genus
V4 Primer Test	Archaea;Euryarchaeota;Halobacteria;Halobacteriales;Haloferacaceae;A07HB70;	100	22	17	17	17	0	0	673792	525868	genus
V4 Primer Test	Archaea;Euryarchaeota;Halobacteria;Halobacteriales;Halomicrobiaceae;Halorhabdus;	94.4	22	18	18	17	1	0	673791	525868	genus
V4 Primer Test	Bacteria;Actinobacteria;Actinobacteria;Frankiales;Geodermatophilaceae;Antricoccus;	100	22	17	17	17	0	0	673792	525868	genus
V4 Primer Test	Bacteria;Actinobacteria;Actinobacteria;Streptosporangiales;Streptosporangiaceae;Herbidospora;	100	22	17	17	17	0	0	673792	525868	genus
V4 Primer Test	Bacteria;Actinobacteria;Coriobacteriia;Coriobacteriales;Atopobiaceae;Coriobacteriaceae UCG-002;	100	22	17	17	17	0	0	673792	525868	genus
V4 Primer Test	Bacteria;Bacteroidetes;Bacteroidia;Bacteroidales;Rikenellaceae;Rs-D38 termite group;	81	22	21	21	17	4	0	673788	525868	genus
V4 Primer Test	Bacteria;Bacteroidetes;Bacteroidia;Bacteroidales;Rikenellaceae;SP3-e08;	89.5	22	19	19	17	2	0	673790	525868	genus
V4 Primer Test	Bacteria;Bacteroidetes;Bacteroidia;Chitinophagales;Chitinophagaceae;Arachidicoccus;	85	22	20	20	17	3	0	673789	525868	genus
V4 Primer Test	Bacteria;Bacteroidetes;Bacteroidia;Chitinophagales;Chitinophagaceae;Filimonas;	89.5	22	19	19	17	2	0	673790	525868	genus
V4 Primer Test	Bacteria;Bacteroidetes;Bacteroidia;Chitinophagales;Saprospiraceae;OLB8;	94.4	22	18	18	17	1	0	673791	525868	genus
V4 Primer Test	Bacteria;Bacteroidetes;Bacteroidia;Cytophagales;Spirosomaceae;Persicitalea;	100	22	17	17	17	0	0	673792	525868	genus
V4 Primer Test	Bacteria;Cyanobacteria;Oxyphotobacteria;Nostocales;Xenococcaceae;Xenococcus PCC-7305;	94.4	22	18	18	17	1	0	673791	525868	genus
V4 Primer Test	Bacteria;Fibrobacteres;Fibrobacteria;Fibrobacterales;Fibrobacteraceae;possible genus 04;	85	22	20	20	17	3	0	673789	525868	genus
V4 Primer Test	Bacteria;Firmicutes;Bacilli;Bacillales;Paenibacillaceae;Saccharibacillus;	94.4	22	18	18	17	1	0	673791	525868	genus
V4 Primer Test	Bacteria;Firmicutes;Clostridia;Clostridiales;Clostridiaceae 1;Clostridium sensu stricto 16;	100	22	17	17	17	0	0	673792	525868	genus
V4 Primer Test	Bacteria;Firmicutes;Clostridia;Clostridiales;Clostridiaceae 1;Clostridium sensu stricto 6;	89.5	22	19	19	17	2	0	673790	525868	genus
V4 Primer Test	Bacteria;Firmicutes;Clostridia;Clostridiales;Clostridiaceae 3;Brassicibacter;	89.5	22	19	19	17	2	0	673790	525868	genus
V4 Primer Test	Bacteria;Firmicutes;Clostridia;Clostridiales;Lachnospiraceae;Incertae Sedis;	100	22	17	17	17	0	0	673792	525868	genus
V4 Primer Test	Bacteria;Firmicutes;Clostridia;Clostridiales;Peptostreptococcaceae;Filifactor;	100	22	17	17	17	0	0	673792	525868	genus
V4 Primer Test	Bacteria;Firmicutes;Clostridia;Clostridiales;Ruminococcaceae;DTU089;	85	22	20	20	17	3	0	673789	525868	genus
V4 Primer Test	Bacteria;Firmicutes;Clostridia;Clostridiales;Ruminococcaceae;Ruminococcaceae UCG-001;	94.4	22	18	18	17	1	0	673791	525868	genus
V4 Primer Test	Bacteria;Firmicutes;Erysipelotrichia;Erysipelotrichales;Erysipelotrichaceae;Erysipelotrichaceae UCG-009;	94.4	22	18	18	17	1	0	673791	525868	genus
V4 Primer Test	Bacteria;Planctomycetes;Planctomycetacia;Pirellulales;Pirellulaceae;Thermogutta;	100	22	17	17	17	0	0	673792	525868	genus
V4 Primer Test	Bacteria;Proteobacteria;Alphaproteobacteria;Acetobacterales;Acetobacteraceae;Endobacter;	100	22	17	17	17	0	0	673792	525868	genus
V4 Primer Test	Bacteria;Proteobacteria;Alphaproteobacteria;Rhodobacterales;Rhodobacteraceae;Lutimaribacter;	94.4	22	18	18	17	1	0	673791	525868	genus
V4 Primer Test	Bacteria;Proteobacteria;Alphaproteobacteria;Rhodobacterales;Rhodobacteraceae;Marinibacterium;	89.5	22	19	19	17	2	0	673790	525868	genus
V4 Primer Test	Bacteria;Proteobacteria;Alphaproteobacteria;Rhodobacterales;Rhodobacteraceae;Pelagicola;	94.4	22	18	18	17	1	0	673791	525868	genus
V4 Primer Test	Bacteria;Proteobacteria;Alphaproteobacteria;Rickettsiales;Midichloriaceae;MD3-55;	85	22	20	20	17	3	0	673789	525868	genus
V4 Primer Test	Bacteria;Proteobacteria;Alphaproteobacteria;Sphingomonadales;Sphingomonadaceae;DSSF69;	100	22	17	17	17	0	0	673792	525868	genus
V4 Primer Test	Bacteria;Proteobacteria;Deltaproteobacteria;Desulfobacterales;Desulfobacteraceae;Candidatus Magnetoglobus;	94.4	22	18	18	17	1	0	673791	525868	genus
V4 Primer Test	Bacteria;Proteobacteria;Deltaproteobacteria;Desulfobacterales;Desulfobacteraceae;Desulfofaba;	100	22	17	17	17	0	0	673792	525868	genus
V4 Primer Test	Bacteria;Proteobacteria;Gammaproteobacteria;Aeromonadales;Aeromonadaceae;Zobellella;	94.4	22	18	18	17	1	0	673791	525868	genus
V4 Primer Test	Bacteria;Proteobacteria;Gammaproteobacteria;Alteromonadales;Pseudoalteromonadaceae;Algicola;	89.5	22	19	19	17	2	0	673790	525868	genus
V4 Primer Test	Bacteria;Proteobacteria;Gammaproteobacteria;Betaproteobacteriales;Aquaspirillaceae;Aquaspirillum;	85	22	20	20	17	3	0	673789	525868	genus
V4 Primer Test	Bacteria;Proteobacteria;Gammaproteobacteria;Betaproteobacteriales;Burkholderiaceae;Tibeticola;	100	22	17	17	17	0	0	673792	525868	genus
V4 Primer Test	Bacteria;Proteobacteria;Gammaproteobacteria;Betaproteobacteriales;Chitinibacteraceae;Iodobacter;	89.5	22	19	19	17	2	0	673790	525868	genus
V4 Primer Test	Bacteria;Proteobacteria;Gammaproteobacteria;Betaproteobacteriales;Rhodocyclaceae;Denitromonas;	100	22	17	17	17	0	0	673792	525868	genus
V4 Primer Test	Bacteria;Proteobacteria;Gammaproteobacteria;Cellvibrionales;Spongiibacteraceae;Zhongshania;	94.4	22	18	18	17	1	0	673791	525868	genus
V4 Primer Test	Bacteria;Proteobacteria;Gammaproteobacteria;Enterobacteriales;Enterobacteriaceae;endosymbionts3;	89.5	22	19	19	17	2	0	673790	525868	genus
V4 Primer Test	Bacteria;Proteobacteria;Gammaproteobacteria;Methylococcales;Methylomonaceae;IheB2-23;	85	22	20	20	17	3	0	673789	525868	genus
V4 Primer Test	Bacteria;Proteobacteria;Gammaproteobacteria;Pseudomonadales;Moraxellaceae;Cavicella;	94.4	22	18	18	17	1	0	673791	525868	genus
V4 Primer Test	Archaea;Crenarchaeota;Thermoprotei;Thermoproteales;Thermoproteaceae;uncultured;	88.9	22	18	18	16	2	0	673791	525869	genus
V4 Primer Test	Archaea;Euryarchaeota;Halobacteria;Halobacteriales;Haloferacaceae;Halohasta;	88.9	22	19	18	16	2	1	673791	525869	genus
V4 Primer Test	Archaea;Euryarchaeota;Halobacteria;Halobacteriales;Haloferacaceae;Salinarchaeum;	84.2	22	19	19	16	3	0	673790	525869	genus
V4 Primer Test	Archaea;Euryarchaeota;Methanomicrobia;Methanosarcinales;Methanosarcinaceae;uncultured;	88.9	22	18	18	16	2	0	673791	525869	genus
V4 Primer Test	Bacteria;Actinobacteria;Actinobacteria;Corynebacteriales;Corynebacteriaceae;Turicella;	66.7	22	24	24	16	8	0	673785	525869	genus
V4 Primer Test	Bacteria;Actinobacteria;Actinobacteria;Frankiales;Sporichthyaceae;Sporichthya;	94.1	22	17	17	16	1	0	673792	525869	genus
V4 Primer Test	Bacteria;Actinobacteria;Actinobacteria;Micrococcales;Microbacteriaceae;ML602J-51;	100	22	16	16	16	0	0	673793	525869	genus
V4 Primer Test	Bacteria;Actinobacteria;Actinobacteria;Micrococcales;Micrococcaceae;Renibacterium;	94.1	22	17	17	16	1	0	673792	525869	genus
V4 Primer Test	Bacteria;Actinobacteria;Actinobacteria;Micromonosporales;Micromonosporaceae;Virgisporangium;	100	22	16	16	16	0	0	673793	525869	genus
V4 Primer Test	Bacteria;Aquificae;Aquificae;Hydrogenothermales;Hydrogenothermaceae;Persephonella;	94.1	22	17	17	16	1	0	673792	525869	genus
V4 Primer Test	Bacteria;Bacteroidetes;Bacteroidia;Bacteroidales;Rikenellaceae;Anaerocella;	84.2	22	19	19	16	3	0	673790	525869	genus
V4 Primer Test	Bacteria;Bacteroidetes;Bacteroidia;Chitinophagales;Chitinophagaceae;Parasegetibacter;	84.2	22	19	19	16	3	0	673790	525869	genus
V4 Primer Test	Bacteria;Bacteroidetes;Bacteroidia;Chitinophagales;Saprospiraceae;Membranicola;	88.9	22	18	18	16	2	0	673791	525869	genus
V4 Primer Test	Bacteria;Bacteroidetes;Bacteroidia;Cytophagales;Cyclobacteriaceae;Belliella;	100	22	16	16	16	0	0	673793	525869	genus
V4 Primer Test	Bacteria;Bacteroidetes;Bacteroidia;Cytophagales;Spirosomaceae;Flectobacillus;	80	22	20	20	16	4	0	673789	525869	genus
V4 Primer Test	Bacteria;Bacteroidetes;Bacteroidia;Flavobacteriales;Flavobacteriaceae;Croceitalea;	94.1	22	17	17	16	1	0	673792	525869	genus
V4 Primer Test	Bacteria;Bacteroidetes;Bacteroidia;Flavobacteriales;Flavobacteriaceae;Gilvibacter;	100	22	16	16	16	0	0	673793	525869	genus
V4 Primer Test	Bacteria;Bacteroidetes;Bacteroidia;Flavobacteriales;Flavobacteriaceae;Wenyingzhuangia;	100	22	16	16	16	0	0	673793	525869	genus
V4 Primer Test	Bacteria;Chloroflexi;Chloroflexia;Chloroflexales;Herpetosiphonaceae;Herpetosiphon;	100	22	16	16	16	0	0	673793	525869	genus
V4 Primer Test	Bacteria;Chloroflexi;Chloroflexia;Thermomicrobiales;Thermomicrobiaceae;Nitrolancea;	84.2	22	19	19	16	3	0	673790	525869	genus
V4 Primer Test	Bacteria;Chloroflexi;Ktedonobacteria;Ktedonobacterales;Ktedonobacteraceae;G12-WMSP1;	94.1	22	17	17	16	1	0	673792	525869	genus
V4 Primer Test	Bacteria;Cyanobacteria;Oxyphotobacteria;Limnotrichales;Limnotrichaceae;Limnothrix;	94.1	22	17	17	16	1	0	673792	525869	genus
V4 Primer Test	Bacteria;Cyanobacteria;Oxyphotobacteria;Oxyphotobacteria Incertae Sedis;Unknown Family;Geitlerinema PCC-8501;	88.9	22	18	18	16	2	0	673791	525869	genus
V4 Primer Test	Bacteria;Elusimicrobia;Elusimicrobia;Elusimicrobiales;Elusimicrobiaceae;Elusimicrobium;	100	22	16	16	16	0	0	673793	525869	genus
V4 Primer Test	Bacteria;Firmicutes;Bacilli;Bacillales;Bacillaceae;Caldibacillus;	88.9	22	18	18	16	2	0	673791	525869	genus
V4 Primer Test	Bacteria;Firmicutes;Bacilli;Bacillales;Thermoactinomycetaceae;Laceyella;	94.1	22	17	17	16	1	0	673792	525869	genus
V4 Primer Test	Bacteria;Firmicutes;Clostridia;Clostridiales;Christensenellaceae;Catabacter;	100	22	16	16	16	0	0	673793	525869	genus
V4 Primer Test	Bacteria;Firmicutes;Clostridia;Clostridiales;Peptostreptococcaceae;Proteocatella;	84.2	22	19	19	16	3	0	673790	525869	genus
V4 Primer Test	Bacteria;Fusobacteria;Fusobacteriia;Fusobacteriales;Fusobacteriaceae;Psychrilyobacter;	94.1	22	17	17	16	1	0	673792	525869	genus
V4 Primer Test	Bacteria;Planctomycetes;Planctomycetacia;Pirellulales;Pirellulaceae;Candidatus Anammoximicrobium;	100	22	16	16	16	0	0	673793	525869	genus
V4 Primer Test	Bacteria;Planctomycetes;Planctomycetacia;Planctomycetales;Schlesneriaceae;Planctopirus;	22.5	21.9	71	71	16	55	0	673738	525869	genus
V4 Primer Test	Bacteria;Proteobacteria;Alphaproteobacteria;Acetobacterales;Acetobacteraceae;Bombella;	88.9	22	18	18	16	2	0	673791	525869	genus
V4 Primer Test	Bacteria;Proteobacteria;Alphaproteobacteria;Rhizobiales;Beijerinckiaceae;FukuN57;	94.1	22	17	17	16	1	0	673792	525869	genus
V4 Primer Test	Bacteria;Proteobacteria;Alphaproteobacteria;Rhodobacterales;Rhodobacteraceae;Palleronia;	100	22	16	16	16	0	0	673793	525869	genus
V4 Primer Test	Bacteria;Proteobacteria;Alphaproteobacteria;Rhodobacterales;Rhodobacteraceae;Seohaeicola;	84.2	22	19	19	16	3	0	673790	525869	genus
V4 Primer Test	Bacteria;Proteobacteria;Alphaproteobacteria;Rhodospirillales;Terasakiellaceae;Terasakiella;	94.1	22	17	17	16	1	0	673792	525869	genus
V4 Primer Test	Bacteria;Proteobacteria;Alphaproteobacteria;Sneathiellales;Sneathiellaceae;uncultured;	100	22	16	16	16	0	0	673793	525869	genus
V4 Primer Test	Bacteria;Proteobacteria;Deltaproteobacteria;Desulfobacterales;Desulfobulbaceae;Desulfoprunum;	80	22	20	20	16	4	0	673789	525869	genus
V4 Primer Test	Bacteria;Proteobacteria;Deltaproteobacteria;Desulfuromonadales;Geobacteraceae;Geoalkalibacter;	88.9	22	18	18	16	2	0	673791	525869	genus
V4 Primer Test	Bacteria;Proteobacteria;Gammaproteobacteria;Acidithiobacillales;Acidithiobacillaceae;RCP1-48;	100	22	16	16	16	0	0	673793	525869	genus
V4 Primer Test	Bacteria;Proteobacteria;Gammaproteobacteria;Betaproteobacteriales;Burkholderiaceae;Lampropedia;	100	22	16	16	16	0	0	673793	525869	genus
V4 Primer Test	Bacteria;Proteobacteria;Gammaproteobacteria;Betaproteobacteriales;Burkholderiaceae;Rivibacter;	84.2	22	19	19	16	3	0	673790	525869	genus
V4 Primer Test	Bacteria;Proteobacteria;Gammaproteobacteria;Betaproteobacteriales;Burkholderiaceae;Rugamonas;	94.1	22	17	17	16	1	0	673792	525869	genus
V4 Primer Test	Bacteria;Proteobacteria;Gammaproteobacteria;Betaproteobacteriales;Chitinibacteraceae;Deefgea;	100	22	16	16	16	0	0	673793	525869	genus
V4 Primer Test	Bacteria;Proteobacteria;Gammaproteobacteria;Betaproteobacteriales;Chromobacteriaceae;Pseudogulbenkiania;	100	22	16	16	16	0	0	673793	525869	genus
V4 Primer Test	Bacteria;Proteobacteria;Gammaproteobacteria;Betaproteobacteriales;Rhodocyclaceae;Rhodocyclus;	100	22	16	16	16	0	0	673793	525869	genus
V4 Primer Test	Bacteria;Proteobacteria;Gammaproteobacteria;Chromatiales;Chromatiaceae;Achromatium;	94.1	22	17	17	16	1	0	673792	525869	genus
V4 Primer Test	Bacteria;Proteobacteria;Gammaproteobacteria;Enterobacteriales;Enterobacteriaceae;Candidatus Benitsuchiphilus;	100	22	16	16	16	0	0	673793	525869	genus
V4 Primer Test	Bacteria;Thermotogae;Thermotogae;Petrotogales;Petrotogaceae;Petrotoga;	100	22	16	16	16	0	0	673793	525869	genus
V4 Primer Test	Archaea;Euryarchaeota;Halobacteria;Halobacteriales;Haloferacaceae;Halorubellus;	93.8	22	16	16	15	1	0	673793	525870	genus
V4 Primer Test	Archaea;Euryarchaeota;Thermoplasmata;Thermoplasmatales;Thermoplasmataceae;A-plasma;	93.8	22	16	16	15	1	0	673793	525870	genus
V4 Primer Test	Bacteria;Acidobacteria;Acidobacteriia;Solibacterales;Solibacteraceae (Subgroup 3);GOUTB8;	93.8	22	16	16	15	1	0	673793	525870	genus
V4 Primer Test	Bacteria;Acidobacteria;Holophagae;Holophagales;Holophagaceae;Holophaga;	78.9	22	19	19	15	4	0	673790	525870	genus
V4 Primer Test	Bacteria;Actinobacteria;Actinobacteria;Bifidobacteriales;Bifidobacteriaceae;Gardnerella;	93.8	22	16	16	15	1	0	673793	525870	genus
V4 Primer Test	Bacteria;Actinobacteria;Actinobacteria;Micrococcales;Microbacteriaceae;Gryllotalpicola;	88.2	22	17	17	15	2	0	673792	525870	genus
V4 Primer Test	Bacteria;Actinobacteria;Actinobacteria;Pseudonocardiales;Pseudonocardiaceae;Actinoalloteichus;	100	22	15	15	15	0	0	673794	525870	genus
V4 Primer Test	Bacteria;Actinobacteria;Coriobacteriia;Coriobacteriales;Coriobacteriales Incertae Sedis;Raoultibacter;	100	22	15	15	15	0	0	673794	525870	genus
V4 Primer Test	Bacteria;Bacteroidetes;Bacteroidia;Bacteroidales;Prolixibacteraceae;Meniscus;	83.3	22	18	18	15	3	0	673791	525870	genus
V4 Primer Test	Bacteria;Bacteroidetes;Bacteroidia;Bacteroidales;Rikenellaceae;U29-B03;	83.3	22	18	18	15	3	0	673791	525870	genus
V4 Primer Test	Bacteria;Bacteroidetes;Bacteroidia;Chitinophagales;Chitinophagaceae;Flaviaesturariibacter;	83.3	22	18	18	15	3	0	673791	525870	genus
[truncated: 1,690 more rows]

## Sheet: Family
DATASET S4 In silico PCR evaluation for region-specific primer set of 16S rRNA gene regions V4
job_name	taxonomy	coverage	specificity	accessions	eligible	match	mismatch	nodata	outgroup_matchable	outgroup_matched	Rank
V4 Primer Test	Bacteria;Firmicutes;Clostridia;Clostridiales;Lachnospiraceae;	90.4	22.7	38686	38686	34990	3696	0	635123	490895	family
V4 Primer Test	Bacteria;Proteobacteria;Gammaproteobacteria;Enterobacteriales;Enterobacteriaceae;	93.2	22.7	32556	32556	30342	2214	0	641253	495543	family
V4 Primer Test	Bacteria;Proteobacteria;Gammaproteobacteria;Betaproteobacteriales;Burkholderiaceae;	92.5	22.7	31233	31233	28906	2327	0	642576	496979	family
V4 Primer Test	Bacteria;Firmicutes;Clostridia;Clostridiales;Ruminococcaceae;	91	22.4	23676	23676	21548	2128	0	650133	504337	family
V4 Primer Test	Bacteria;Proteobacteria;Gammaproteobacteria;Pseudomonadales;Pseudomonadaceae;	92.3	22.4	19461	19461	17956	1505	0	654348	507929	family
V4 Primer Test	Bacteria;Firmicutes;Bacilli;Bacillales;Bacillaceae;	86.5	22.2	17463	17463	15100	2363	0	656346	510785	family
V4 Primer Test	Bacteria;Actinobacteria;Actinobacteria;Streptomycetales;Streptomycetaceae;	95.6	22.3	12866	12866	12302	564	0	660943	513583	family
V4 Primer Test	Bacteria;Proteobacteria;Alphaproteobacteria;Rhodobacterales;Rhodobacteraceae;	94.6	22.3	12242	12242	11583	659	0	661567	514302	family
V4 Primer Test	Bacteria;Proteobacteria;Gammaproteobacteria;Pseudomonadales;Moraxellaceae;	92.6	22.2	12158	12158	11262	896	0	661651	514623	family
V4 Primer Test	Bacteria;Proteobacteria;Alphaproteobacteria;Rhizobiales;Rhizobiaceae;	94.2	22.2	9184	9184	8654	530	0	664625	517231	family
V4 Primer Test	Bacteria;Firmicutes;Bacilli;Lactobacillales;Streptococcaceae;	85.4	22.1	9173	9173	7833	1340	0	664636	518052	family
V4 Primer Test	Bacteria;Proteobacteria;Alphaproteobacteria;Sphingomonadales;Sphingomonadaceae;	91.4	22.1	8397	8397	7677	720	0	665412	518208	family
V4 Primer Test	Bacteria;Bacteroidetes;Bacteroidia;Flavobacteriales;Flavobacteriaceae;	86.3	22.1	8544	8544	7377	1167	0	665265	518508	family
V4 Primer Test	Bacteria;Bacteroidetes;Bacteroidia;Bacteroidales;Prevotellaceae;	89.5	22.1	7016	7016	6280	736	0	666793	519605	family
V4 Primer Test	Bacteria;Firmicutes;Bacilli;Bacillales;Staphylococcaceae;	77.9	22	7774	7774	6055	1719	0	666035	519830	family
V4 Primer Test	Bacteria;Proteobacteria;Gammaproteobacteria;Vibrionales;Vibrionaceae;	93.9	22.1	5647	5647	5305	342	0	668162	520580	family
V4 Primer Test	Bacteria;Actinobacteria;Actinobacteria;Micrococcales;Micrococcaceae;	91.1	22.1	5626	5626	5128	498	0	668183	520757	family
V4 Primer Test	Bacteria;Bacteroidetes;Bacteroidia;Bacteroidales;Bacteroidaceae;	88.7	22	5598	5598	4967	631	0	668211	520918	family
V4 Primer Test	Bacteria;Firmicutes;Bacilli;Lactobacillales;Lactobacillaceae;	89.7	22	5283	5283	4737	546	0	668526	521148	family
V4 Primer Test	Bacteria;Firmicutes;Clostridia;Clostridiales;Family XI;	91.6	22.1	4777	4777	4376	401	0	669032	521509	family
V4 Primer Test	Bacteria;Proteobacteria;Gammaproteobacteria;Pasteurellales;Pasteurellaceae;	90.5	22	4492	4492	4065	427	0	669317	521820	family
V4 Primer Test	Bacteria;Proteobacteria;Gammaproteobacteria;Xanthomonadales;Xanthomonadaceae;	90.7	22	4473	4473	4057	416	0	669336	521828	family
V4 Primer Test	Bacteria;Proteobacteria;Alphaproteobacteria;Rhizobiales;Xanthobacteraceae;	93.4	22	4170	4170	3896	274	0	669639	521989	family
V4 Primer Test	Bacteria;Actinobacteria;Actinobacteria;Corynebacteriales;Corynebacteriaceae;	79.3	22	4822	4822	3825	997	0	668987	522060	family
V4 Primer Test	Bacteria;Firmicutes;Bacilli;Bacillales;Paenibacillaceae;	93	22	4040	4040	3759	281	0	669769	522126	family
V4 Primer Test	Bacteria;Firmicutes;Clostridia;Clostridiales;Clostridiaceae 1;	89.7	22	3910	3910	3507	403	0	669899	522378	family
V4 Primer Test	Archaea;Thaumarchaeota;Nitrososphaeria;Nitrosopumilales;Nitrosopumilaceae;	92.5	22	3475	3444	3184	260	31	670365	522701	family
V4 Primer Test	Bacteria;Proteobacteria;Gammaproteobacteria;Betaproteobacteriales;Rhodocyclaceae;	92.8	22	3327	3327	3086	241	0	670482	522799	family
V4 Primer Test	Bacteria;Firmicutes;Clostridia;Clostridiales;Christensenellaceae;	92.5	22	3273	3273	3027	246	0	670536	522858	family
V4 Primer Test	Bacteria;Bacteroidetes;Bacteroidia;Bacteroidales;Rikenellaceae;	84.3	22	3501	3501	2953	548	0	670308	522932	family
V4 Primer Test	Bacteria;Actinobacteria;Actinobacteria;Corynebacteriales;Nocardiaceae;	95.7	22	3015	3015	2885	130	0	670794	523000	family
V4 Primer Test	Bacteria;Proteobacteria;Alphaproteobacteria;SAR11 clade;Clade I;	96	22	2934	2934	2816	118	0	670875	523069	family
V4 Primer Test	Bacteria;Proteobacteria;Gammaproteobacteria;Oceanospirillales;Halomonadaceae;	92.6	22	2992	2992	2771	221	0	670817	523114	family
V4 Primer Test	Bacteria;Firmicutes;Negativicutes;Selenomonadales;Veillonellaceae;	81.8	22	3373	3373	2758	615	0	670436	523127	family
V4 Primer Test	Bacteria;Bacteroidetes;Bacteroidia;Chitinophagales;Chitinophagaceae;	92.2	22	2986	2986	2752	234	0	670823	523133	family
V4 Primer Test	Bacteria;Spirochaetes;Spirochaetia;Spirochaetales;Spirochaetaceae;	75.6	21.9	3575	3575	2704	871	0	670234	523181	family
V4 Primer Test	Bacteria;Actinobacteria;Actinobacteria;Corynebacteriales;Mycobacteriaceae;	95.8	22	2651	2651	2539	112	0	671158	523346	family
V4 Primer Test	Bacteria;Bacteroidetes;Bacteroidia;Bacteroidales;Muribaculaceae;	84.3	22	3002	3002	2531	471	0	670807	523354	family
V4 Primer Test	Bacteria;Firmicutes;Bacilli;Bacillales;Planococcaceae;	91.4	22	2755	2755	2518	237	0	671054	523367	family
V4 Primer Test	Archaea;Euryarchaeota;Methanobacteria;Methanobacteriales;Methanobacteriaceae;	92.8	22	2642	2637	2448	189	5	671172	523437	family
V4 Primer Test	Bacteria;Proteobacteria;Alphaproteobacteria;Rhizobiales;Beijerinckiaceae;	92.1	22	2638	2638	2429	209	0	671171	523456	family
V4 Primer Test	Bacteria;Planctomycetes;Planctomycetacia;Pirellulales;Pirellulaceae;	85	22	2765	2765	2350	415	0	671044	523535	family
V4 Primer Test	Bacteria;Proteobacteria;Alphaproteobacteria;Caulobacterales;Caulobacteraceae;	92.3	22	2540	2540	2345	195	0	671269	523540	family
V4 Primer Test	Bacteria;Firmicutes;Erysipelotrichia;Erysipelotrichales;Erysipelotrichaceae;	86.3	22	2644	2644	2281	363	0	671165	523604	family
V4 Primer Test	Bacteria;Bacteroidetes;Rhodothermia;Rhodothermales;Rhodothermaceae;	91.6	22	2476	2476	2268	208	0	671333	523617	family
V4 Primer Test	Bacteria;Actinobacteria;Actinobacteria;Micromonosporales;Micromonosporaceae;	95.3	22	2344	2344	2235	109	0	671465	523650	family
V4 Primer Test	Bacteria;Firmicutes;Bacilli;Lactobacillales;Enterococcaceae;	91.2	22	2373	2373	2163	210	0	671436	523722	family
V4 Primer Test	Bacteria;Proteobacteria;Alphaproteobacteria;Acetobacterales;Acetobacteraceae;	93.8	22	2104	2104	1973	131	0	671705	523912	family
V4 Primer Test	Bacteria;Proteobacteria;Deltaproteobacteria;Desulfobacterales;Desulfobacteraceae;	86.4	22	2265	2265	1957	308	0	671544	523928	family
V4 Primer Test	Bacteria;Actinobacteria;Actinobacteria;Micrococcales;Microbacteriaceae;	44.2	21.7	4341	4341	1918	2423	0	669468	523967	family
V4 Primer Test	Bacteria;Actinobacteria;Actinobacteria;Pseudonocardiales;Pseudonocardiaceae;	94	22	2030	2030	1909	121	0	671779	523976	family
V4 Primer Test	Bacteria;Bacteroidetes;Bacteroidia;Flavobacteriales;Weeksellaceae;	90.6	22	2064	2064	1869	195	0	671745	524016	family
V4 Primer Test	Bacteria;Firmicutes;Clostridia;Clostridiales;Peptostreptococcaceae;	89.7	22	2010	2010	1802	208	0	671799	524083	family
V4 Primer Test	Bacteria;Proteobacteria;Gammaproteobacteria;Alteromonadales;Pseudoalteromonadaceae;	92	22	1948	1948	1792	156	0	671861	524093	family
V4 Primer Test	Archaea;Euryarchaeota;Halobacteria;Halobacteriales;Haloferacaceae;	93.2	22	1902	1879	1752	127	23	671930	524133	family
V4 Primer Test	Bacteria;Bacteroidetes;Bacteroidia;Sphingobacteriales;Sphingobacteriaceae;	93.2	22	1855	1855	1729	126	0	671954	524156	family
V4 Primer Test	Bacteria;Cyanobacteria;Oxyphotobacteria;Synechococcales;Cyanobiaceae;	91.9	22	1785	1785	1641	144	0	672024	524244	family
V4 Primer Test	Bacteria;Proteobacteria;Gammaproteobacteria;Aeromonadales;Aeromonadaceae;	88.8	22	1843	1843	1637	206	0	671966	524248	family
V4 Primer Test	Bacteria;Proteobacteria;Gammaproteobacteria;Betaproteobacteriales;Neisseriaceae;	85.5	22	1900	1900	1624	276	0	671909	524261	family
V4 Primer Test	Bacteria;Acidobacteria;Acidobacteriia;Solibacterales;Solibacteraceae (Subgroup 3);	92.2	22	1717	1717	1583	134	0	672092	524302	family
V4 Primer Test	Bacteria;Epsilonbacteraeota;Campylobacteria;Campylobacterales;Sulfurovaceae;	92.5	22	1688	1688	1562	126	0	672121	524323	family
V4 Primer Test	Bacteria;Cyanobacteria;Oxyphotobacteria;Nostocales;Nostocaceae;	94.1	22	1653	1653	1555	98	0	672156	524330	family
V4 Primer Test	Bacteria;Actinobacteria;Actinobacteria;Propionibacteriales;Nocardioidaceae;	92.6	22	1629	1629	1508	121	0	672180	524377	family
V4 Primer Test	Bacteria;Proteobacteria;Deltaproteobacteria;Desulfobacterales;Desulfobulbaceae;	91.5	22	1644	1644	1505	139	0	672165	524380	family
V4 Primer Test	Bacteria;Firmicutes;Clostridia;Clostridiales;Peptococcaceae;	91.1	22	1622	1622	1478	144	0	672187	524407	family
V4 Primer Test	Bacteria;Fusobacteria;Fusobacteriia;Fusobacteriales;Fusobacteriaceae;	87.7	22	1675	1675	1469	206	0	672134	524416	family
V4 Primer Test	Bacteria;Proteobacteria;Gammaproteobacteria;Betaproteobacteriales;Nitrosomonadaceae;	91.4	22	1486	1486	1358	128	0	672323	524527	family
V4 Primer Test	Bacteria;Proteobacteria;Gammaproteobacteria;Alteromonadales;Alteromonadaceae;	89.2	22	1485	1485	1325	160	0	672324	524560	family
V4 Primer Test	Bacteria;Actinobacteria;Actinobacteria;Actinomycetales;Actinomycetaceae;	89.2	22	1483	1483	1323	160	0	672326	524562	family
V4 Primer Test	Bacteria;Proteobacteria;Gammaproteobacteria;Xanthomonadales;Rhodanobacteraceae;	93.1	22	1355	1355	1261	94	0	672454	524624	family
V4 Primer Test	Bacteria;Proteobacteria;Gammaproteobacteria;Alteromonadales;Shewanellaceae;	92.9	22	1338	1338	1243	95	0	672471	524642	family
V4 Primer Test	Bacteria;Bacteroidetes;Bacteroidia;Chitinophagales;Saprospiraceae;	89.7	22	1355	1355	1216	139	0	672454	524669	family
V4 Primer Test	Bacteria;Firmicutes;Clostridia;Clostridiales;Lachnospiraceae;[Ruminococcus] torques group;	89.6	22	1322	1322	1185	137	0	672487	524700	family
V4 Primer Test	Bacteria;Proteobacteria;Alphaproteobacteria;SAR11 clade;Clade II;	96.6	22	1216	1216	1175	41	0	672593	524710	family
V4 Primer Test	Bacteria;Firmicutes;Clostridia;Clostridiales;Ruminococcaceae;[Eubacterium] coprostanoligenes group;	92.6	22	1234	1234	1143	91	0	672575	524742	family
V4 Primer Test	Bacteria;Gemmatimonadetes;Gemmatimonadetes;Gemmatimonadales;Gemmatimonadaceae;	90.3	22	1256	1256	1134	122	0	672553	524751	family
V4 Primer Test	Bacteria;Firmicutes;Clostridia;Clostridiales;Family XIII;	91.4	22	1233	1233	1127	106	0	672576	524758	family
V4 Primer Test	Bacteria;Acidobacteria;Acidobacteriia;Acidobacteriales;Acidobacteriaceae (Subgroup 1);	93.7	22	1194	1194	1119	75	0	672615	524766	family
V4 Primer Test	Bacteria;Proteobacteria;Alphaproteobacteria;Caulobacterales;Hyphomonadaceae;	94.5	22	1102	1102	1041	61	0	672707	524844	family
V4 Primer Test	Bacteria;Synergistetes;Synergistia;Synergistales;Synergistaceae;	89.7	22	1138	1138	1021	117	0	672671	524864	family
V4 Primer Test	Bacteria;Proteobacteria;Gammaproteobacteria;Alteromonadales;Marinobacteraceae;	91.7	22	1104	1104	1012	92	0	672705	524873	family
V4 Primer Test	Bacteria;Proteobacteria;Alphaproteobacteria;Rhizobiales;Hyphomicrobiaceae;	91.5	22	1070	1070	979	91	0	672739	524906	family
V4 Primer Test	Bacteria;Acidobacteria;Acidobacteriia;Acidobacteriales;uncultured;	93.5	22	1046	1046	978	68	0	672763	524907	family
V4 Primer Test	Bacteria;Acidobacteria;Blastocatellia (Subgroup 4);Pyrinomonadales;Pyrinomonadaceae;	89.4	22	1059	1059	947	112	0	672750	524938	family
V4 Primer Test	Bacteria;Epsilonbacteraeota;Campylobacteria;Campylobacterales;Thiovulaceae;	90.8	22	1041	1041	945	96	0	672768	524940	family
V4 Primer Test	Bacteria;Proteobacteria;Alphaproteobacteria;Rhizobiales;Devosiaceae;	94.8	22	995	995	943	52	0	672814	524942	family
V4 Primer Test	Bacteria;Acidobacteria;Blastocatellia (Subgroup 4);Blastocatellales;Blastocatellaceae;	93.3	22	989	989	923	66	0	672820	524962	family
V4 Primer Test	Bacteria;Bacteroidetes;Bacteroidia;Cytophagales;Cyclobacteriaceae;	92.3	22	992	992	916	76	0	672817	524969	family
V4 Primer Test	Bacteria;Bacteroidetes;Bacteroidia;Bacteroidales;Dysgonomonadaceae;	91.3	22	989	989	903	86	0	672820	524982	family
V4 Primer Test	Bacteria;Firmicutes;Bacilli;Lactobacillales;Carnobacteriaceae;	81.5	22	1080	1080	880	200	0	672729	525005	family
V4 Primer Test	Bacteria;Proteobacteria;Gammaproteobacteria;Betaproteobacteriales;Methylophilaceae;	89.6	22	968	968	867	101	0	672841	525018	family
V4 Primer Test	Bacteria;Proteobacteria;Gammaproteobacteria;Gammaproteobacteria Incertae Sedis;Unknown Family;	90.5	22	956	956	865	91	0	672853	525020	family
V4 Primer Test	Bacteria;Bacteroidetes;Bacteroidia;Cytophagales;Hymenobacteraceae;	94.6	22	913	913	864	49	0	672896	525021	family
V4 Primer Test	Bacteria;Bacteroidetes;Bacteroidia;Bacteroidales;Tannerellaceae;	90.4	22	950	950	859	91	0	672859	525026	family
V4 Primer Test	Bacteria;Planctomycetes;Planctomycetacia;Gemmatales;Gemmataceae;	90.5	22	909	909	823	86	0	672900	525062	family
V4 Primer Test	Bacteria;Actinobacteria;Thermoleophilia;Gaiellales;uncultured;	89.1	22	899	899	801	98	0	672910	525084	family
V4 Primer Test	Bacteria;Proteobacteria;Deltaproteobacteria;Desulfovibrionales;Desulfovibrionaceae;	90.6	22	873	873	791	82	0	672936	525094	family
V4 Primer Test	Bacteria;Proteobacteria;Gammaproteobacteria;Betaproteobacteriales;Hydrogenophilaceae;	93.3	22	847	847	790	57	0	672962	525095	family
V4 Primer Test	Bacteria;Actinobacteria;Actinobacteria;Streptosporangiales;Streptosporangiaceae;	93.6	22	842	842	788	54	0	672967	525097	family
V4 Primer Test	Bacteria;Proteobacteria;Gammaproteobacteria;Thiotrichales;Thiotrichaceae;	93.3	22	816	816	761	55	0	672993	525124	family
V4 Primer Test	Archaea;Euryarchaeota;Methanomicrobia;Methanosarcinales;Methanosaetaceae;	89.9	22	850	845	760	85	5	672964	525125	family
V4 Primer Test	Bacteria;Epsilonbacteraeota;Campylobacteria;Campylobacterales;Arcobacteraceae;	91.2	22	788	788	719	69	0	673021	525166	family
V4 Primer Test	Bacteria;Verrucomicrobia;Verrucomicrobiae;Chthoniobacterales;Chthoniobacteraceae;	90.8	22	786	786	714	72	0	673023	525171	family
V4 Primer Test	Bacteria;Bacteroidetes;Bacteroidia;Bacteroidales;Prolixibacteraceae;	92	22	766	766	705	61	0	673043	525180	family
V4 Primer Test	Bacteria;Proteobacteria;Deltaproteobacteria;Desulfuromonadales;Geobacteraceae;	91	22	774	774	704	70	0	673035	525181	family
V4 Primer Test	Bacteria;Bacteroidetes;Bacteroidia;Cytophagales;Microscillaceae;	90.8	22	764	764	694	70	0	673045	525191	family
V4 Primer Test	Bacteria;Planctomycetes;Phycisphaerae;MSBL9;SG8-4;	92.1	22	749	749	690	59	0	673060	525195	family
V4 Primer Test	Bacteria;Proteobacteria;Gammaproteobacteria;Alteromonadales;Colwelliaceae;	91.1	22	755	755	688	67	0	673054	525197	family
V4 Primer Test	Bacteria;Proteobacteria;Gammaproteobacteria;Steroidobacterales;Woeseiaceae;	92.6	22	743	743	688	55	0	673066	525197	family
V4 Primer Test	Bacteria;Verrucomicrobia;Verrucomicrobiae;Pedosphaerales;Pedosphaeraceae;	87	22	791	791	688	103	0	673018	525197	family
V4 Primer Test	Bacteria;Actinobacteria;Actinobacteria;Micrococcales;Intrasporangiaceae;	93.3	22	721	721	673	48	0	673088	525212	family
V4 Primer Test	Bacteria;Nitrospirae;Nitrospira;Nitrospirales;Nitrospiraceae;	88.8	22	753	753	669	84	0	673056	525216	family
V4 Primer Test	Archaea;Euryarchaeota;Methanomicrobia;Methanosarcinales;Methanosarcinaceae;	90.2	22	728	714	644	70	14	673095	525241	family
V4 Primer Test	Bacteria;Proteobacteria;Gammaproteobacteria;Cellvibrionales;Halieaceae;	90.1	22	704	704	634	70	0	673105	525251	family
V4 Primer Test	Archaea;Euryarchaeota;Halobacteria;Halobacteriales;Halomicrobiaceae;	94.9	22	672	667	633	34	5	673142	525252	family
V4 Primer Test	Bacteria;Bacteroidetes;Bacteroidia;Bacteroidales;Porphyromonadaceae;	87.3	22	723	723	631	92	0	673086	525254	family
V4 Primer Test	Bacteria;Proteobacteria;Alphaproteobacteria;Rickettsiales;Mitochondria;	52.3	21.9	1203	1197	626	571	6	672612	525259	family
V4 Primer Test	Bacteria;Proteobacteria;Gammaproteobacteria;Methylococcales;Methylomonaceae;	92.3	22	665	665	614	51	0	673144	525271	family
V4 Primer Test	Bacteria;Firmicutes;Clostridia;Clostridiales;Family XVIII;	88.5	22	689	689	610	79	0	673120	525275	family
V4 Primer Test	Bacteria;Proteobacteria;Alphaproteobacteria;Rhizobiales;Rhizobiales Incertae Sedis;	90.3	22	673	673	608	65	0	673136	525277	family
V4 Primer Test	Bacteria;Proteobacteria;Gammaproteobacteria;Legionellales;Legionellaceae;	93.8	22	646	646	606	40	0	673163	525279	family
V4 Primer Test	Archaea;Thaumarchaeota;Nitrososphaeria;Nitrososphaerales;Nitrososphaeraceae;	88.6	22	687	682	604	78	5	673127	525281	family
V4 Primer Test	Bacteria;Epsilonbacteraeota;Campylobacteria;Campylobacterales;Campylobacteraceae;	93.9	22	640	640	601	39	0	673169	525284	family
V4 Primer Test	Bacteria;Firmicutes;Clostridia;Clostridiales;Lachnospiraceae;[Eubacterium] hallii group;	91.7	22	649	649	595	54	0	673160	525290	family
V4 Primer Test	Bacteria;Proteobacteria;Deltaproteobacteria;Syntrophobacterales;Syntrophaceae;	87.5	22	679	679	594	85	0	673130	525291	family
V4 Primer Test	Bacteria;Proteobacteria;Deltaproteobacteria;Bdellovibrionales;Bdellovibrionaceae;	91.5	22	646	646	591	55	0	673163	525294	family
V4 Primer Test	Bacteria;Proteobacteria;Gammaproteobacteria;Betaproteobacteriales;Gallionellaceae;	90.9	22	647	647	588	59	0	673162	525297	family
V4 Primer Test	Bacteria;Epsilonbacteraeota;Campylobacteria;Campylobacterales;Helicobacteraceae;	95.1	22	614	614	584	30	0	673195	525301	family
V4 Primer Test	Bacteria;Actinobacteria;Actinobacteria;Streptosporangiales;Nocardiopsaceae;	96	22	606	606	582	24	0	673203	525303	family
V4 Primer Test	Bacteria;Proteobacteria;Gammaproteobacteria;Cardiobacteriales;Cardiobacteriaceae;	93.3	22	623	623	581	42	0	673186	525304	family
V4 Primer Test	Bacteria;Proteobacteria;Deltaproteobacteria;Desulfarculales;Desulfarculaceae;	89.8	22	646	646	580	66	0	673163	525305	family
V4 Primer Test	Bacteria;Bacteroidetes;Bacteroidia;Cytophagales;Spirosomaceae;	94.1	22	614	614	578	36	0	673195	525307	family
V4 Primer Test	Bacteria;Firmicutes;Clostridia;Clostridiales;Lachnospiraceae;[Ruminococcus] gnavus group;	90.5	22	629	629	569	60	0	673180	525316	family
V4 Primer Test	Bacteria;Bacteroidetes;Bacteroidia;Bacteroidales;Bacteroidetes BD2-2;	87	22	646	646	562	84	0	673163	525323	family
V4 Primer Test	Bacteria;Planctomycetes;Phycisphaerae;Phycisphaerales;Phycisphaeraceae;	77.8	22	706	706	549	157	0	673103	525336	family
V4 Primer Test	Bacteria;Actinobacteria;Actinobacteria;Bifidobacteriales;Bifidobacteriaceae;	90.8	22	599	599	544	55	0	673210	525341	family
V4 Primer Test	Bacteria;Bacteroidetes;Bacteroidia;Bacteroidales;Marinilabiliaceae;	88.5	22	615	615	544	71	0	673194	525341	family
V4 Primer Test	Bacteria;Firmicutes;Bacilli;Lactobacillales;Leuconostocaceae;	86.6	22	619	619	536	83	0	673190	525349	family
V4 Primer Test	Bacteria;Proteobacteria;Deltaproteobacteria;Myxococcales;Haliangiaceae;	92.5	22	574	574	531	43	0	673235	525354	family
V4 Primer Test	Bacteria;Verrucomicrobia;Verrucomicrobiae;Opitutales;Puniceicoccaceae;	89.8	22	587	587	527	60	0	673222	525358	family
V4 Primer Test	Bacteria;Acidobacteria;Thermoanaerobaculia;Thermoanaerobaculales;Thermoanaerobaculaceae;	85.6	22	611	611	523	88	0	673198	525362	family
V4 Primer Test	Bacteria;Proteobacteria;Gammaproteobacteria;Chromatiales;Chromatiaceae;	90.1	22	578	578	521	57	0	673231	525364	family
V4 Primer Test	Bacteria;Tenericutes;Mollicutes;Mycoplasmatales;Mycoplasmataceae;	75.6	22	679	679	513	166	0	673130	525372	family
V4 Primer Test	Bacteria;Actinobacteria;Acidimicrobiia;Microtrichales;Microtrichaceae;	81.4	22	629	629	512	117	0	673180	525373	family
V4 Primer Test	Bacteria;Bacteroidetes;Bacteroidia;Flavobacteriales;NS9 marine group;	92.2	22	554	554	511	43	0	673255	525374	family
V4 Primer Test	Bacteria;Firmicutes;Clostridia;Clostridiales;Family XII;	93.3	22	524	524	489	35	0	673285	525396	family
V4 Primer Test	Bacteria;Actinobacteria;Actinobacteria;Streptosporangiales;Thermomonosporaceae;	93.7	22	511	511	479	32	0	673298	525406	family
V4 Primer Test	Bacteria;Actinobacteria;Actinobacteria;Frankiales;Sporichthyaceae;	93.2	22	511	511	476	35	0	673298	525409	family
V4 Primer Test	Bacteria;Firmicutes;Negativicutes;Selenomonadales;Acidaminococcaceae;	85.9	22	545	545	468	77	0	673264	525417	family
V4 Primer Test	Bacteria;Fusobacteria;Fusobacteriia;Fusobacteriales;Leptotrichiaceae;	89.8	22	502	502	451	51	0	673307	525434	family
V4 Primer Test	Bacteria;Proteobacteria;Gammaproteobacteria;Cellvibrionales;Porticoccaceae;	93.9	22	476	476	447	29	0	673333	525438	family
V4 Primer Test	Bacteria;Bacteroidetes;Bacteroidia;Sphingobacteriales;Lentimicrobiaceae;	88.7	22	503	503	446	57	0	673306	525439	family
V4 Primer Test	Bacteria;Proteobacteria;Gammaproteobacteria;Betaproteobacteriales;TRA3-20;	88.8	22	499	499	443	56	0	673310	525442	family
V4 Primer Test	Bacteria;Proteobacteria;Gammaproteobacteria;Steroidobacterales;Steroidobacteraceae;	91.7	22	481	481	441	40	0	673328	525444	family
V4 Primer Test	Archaea;Euryarchaeota;Methanomicrobia;Methanomicrobiales;Methanomicrobiaceae;	92.4	22	479	476	440	36	3	673333	525445	family
V4 Primer Test	Bacteria;Actinobacteria;Acidimicrobiia;Actinomarinales;uncultured;	87.5	22	502	502	439	63	0	673307	525446	family
V4 Primer Test	Bacteria;Proteobacteria;Alphaproteobacteria;Rickettsiales;Anaplasmataceae;	96.7	22	450	450	435	15	0	673359	525450	family
V4 Primer Test	Bacteria;Tenericutes;Mollicutes;Mollicutes Incertae Sedis;Unknown Family;	83.2	22	523	523	435	88	0	673286	525450	family
V4 Primer Test	Bacteria;Proteobacteria;Gammaproteobacteria;Acidithiobacillales;Acidithiobacillaceae;	90	22	479	479	431	48	0	673330	525454	family
V4 Primer Test	Bacteria;Proteobacteria;Gammaproteobacteria;Oceanospirillales;Nitrincolaceae;	88.9	22	479	479	426	53	0	673330	525459	family
V4 Primer Test	Bacteria;Cyanobacteria;Oxyphotobacteria;Oxyphotobacteria Incertae Sedis;Unknown Family;	85.1	22	495	495	421	74	0	673314	525464	family
V4 Primer Test	Bacteria;Proteobacteria;Alphaproteobacteria;Azospirillales;Azospirillaceae;	86.9	22	481	481	418	63	0	673328	525467	family
V4 Primer Test	Bacteria;Firmicutes;Clostridia;Clostridiales;Syntrophomonadaceae;	90.6	22	459	459	416	43	0	673350	525469	family
V4 Primer Test	Bacteria;Proteobacteria;Gammaproteobacteria;Cellvibrionales;Cellvibrionaceae;	91.6	22	454	454	416	38	0	673355	525469	family
V4 Primer Test	Bacteria;Proteobacteria;Gammaproteobacteria;Oceanospirillales;Endozoicomonadaceae;	86.3	22	480	480	414	66	0	673329	525471	family
V4 Primer Test	Bacteria;Bacteroidetes;Bacteroidia;Bacteroidales;Marinifilaceae;	86.9	22	475	475	413	62	0	673334	525472	family
V4 Primer Test	Bacteria;Bacteroidetes;Bacteroidia;Flavobacteriales;Cryomorphaceae;	90.9	22	453	453	412	41	0	673356	525473	family
V4 Primer Test	Bacteria;Firmicutes;Clostridia;Clostridiales;Lachnospiraceae;[Ruminococcus] gauvreauii group;	91.8	22	449	449	412	37	0	673360	525473	family
V4 Primer Test	Bacteria;Chloroflexi;Anaerolineae;Anaerolineales;Anaerolineaceae;	17.6	21.7	2327	2327	409	1918	0	671482	525476	family
V4 Primer Test	Bacteria;Proteobacteria;Gammaproteobacteria;Betaproteobacteriales;SC-I-84;	90.4	22	450	450	407	43	0	673359	525478	family
V4 Primer Test	Bacteria;Planctomycetes;Planctomycetacia;Isosphaerales;Isosphaeraceae;	91.9	22	430	430	395	35	0	673379	525490	family
V4 Primer Test	Bacteria;Verrucomicrobia;Verrucomicrobiae;Verrucomicrobiales;Akkermansiaceae;	77.1	22	511	511	394	117	0	673298	525491	family
V4 Primer Test	Bacteria;Proteobacteria;Gammaproteobacteria;Diplorickettsiales;Diplorickettsiaceae;	86	22	451	451	388	63	0	673358	525497	family
V4 Primer Test	Bacteria;Verrucomicrobia;Verrucomicrobiae;Verrucomicrobiales;Rubritaleaceae;	91.7	22	422	422	387	35	0	673387	525498	family
V4 Primer Test	Bacteria;Actinobacteria;Actinobacteria;Micrococcales;Promicromonosporaceae;	94.3	22	405	405	382	23	0	673404	525503	family
V4 Primer Test	Bacteria;Firmicutes;Clostridia;Clostridiales;Clostridiales vadinBB60 group;	86.9	22	436	436	379	57	0	673373	525506	family
V4 Primer Test	Bacteria;Actinobacteria;Thermoleophilia;Solirubrobacterales;Solirubrobacteraceae;	88.9	22	424	424	377	47	0	673385	525508	family
V4 Primer Test	Bacteria;Bacteroidetes;Bacteroidia;Flavobacteriales;Crocinitomicaceae;	93.8	22	402	402	377	25	0	673407	525508	family
V4 Primer Test	Bacteria;Cyanobacteria;Oxyphotobacteria;Nostocales;Coleofasciculaceae;	83	22	453	453	376	77	0	673356	525509	family
V4 Primer Test	Bacteria;Actinobacteria;Coriobacteriia;Coriobacteriales;Eggerthellaceae;	92.9	22	397	397	369	28	0	673412	525516	family
V4 Primer Test	Bacteria;Firmicutes;Bacilli;Bacillales;Alicyclobacillaceae;	91.8	22	402	402	369	33	0	673407	525516	family
V4 Primer Test	Bacteria;Proteobacteria;Deltaproteobacteria;Myxococcales;bacteriap25;	90.6	22	404	404	366	38	0	673405	525519	family
V4 Primer Test	Bacteria;Deinococcus-Thermus;Deinococci;Deinococcales;Deinococcaceae;	95.1	22	384	384	365	19	0	673425	525520	family
V4 Primer Test	Bacteria;Bacteroidetes;Bacteroidia;Bacteroidales;Paludibacteraceae;	93.5	22	387	387	362	25	0	673422	525523	family
V4 Primer Test	Bacteria;Bacteroidetes;Bacteroidia;Bacteroidales;SB-5;	87.4	22	413	413	361	52	0	673396	525524	family
V4 Primer Test	Bacteria;Proteobacteria;Alphaproteobacteria;Rhizobiales;Methyloligellaceae;	91.8	22	390	390	358	32	0	673419	525527	family
V4 Primer Test	Bacteria;Actinobacteria;Actinobacteria;Frankiales;Geodermatophilaceae;	91.7	22	385	385	353	32	0	673424	525532	family
V4 Primer Test	Bacteria;Proteobacteria;Gammaproteobacteria;Oceanospirillales;Alcanivoracaceae;	88.4	22	397	397	351	46	0	673412	525534	family
V4 Primer Test	Bacteria;Actinobacteria;Actinobacteria;Micrococcales;Brevibacteriaceae;	88.6	22	395	395	350	45	0	673414	525535	family
V4 Primer Test	Bacteria;Actinobacteria;Coriobacteriia;Coriobacteriales;Coriobacteriaceae;	91.6	22	382	382	350	32	0	673427	525535	family
V4 Primer Test	Bacteria;Proteobacteria;Alphaproteobacteria;Rhodospirillales;Magnetospiraceae;	89.1	22	393	393	350	43	0	673416	525535	family
V4 Primer Test	Bacteria;Chloroflexi;Anaerolineae;SBR1031;A4b;	61.9	21.9	564	564	349	215	0	673245	525536	family
V4 Primer Test	Bacteria;Firmicutes;Bacilli;Bacillales;Family XI;	78.9	22	436	436	344	92	0	673373	525541	family
V4 Primer Test	Bacteria;Bacteroidetes;Bacteroidia;Chitinophagales;uncultured;	92.5	22	371	371	343	28	0	673438	525542	family
V4 Primer Test	Bacteria;Bacteroidetes;Rhodothermia;Balneolales;Balneolaceae;	92.9	22	368	368	342	26	0	673441	525543	family
V4 Primer Test	Bacteria;Cyanobacteria;Oxyphotobacteria;Nostocales;Phormidiaceae;	94.2	22	363	363	342	21	0	673446	525543	family
V4 Primer Test	Bacteria;Chloroflexi;Ktedonobacteria;Ktedonobacterales;Ktedonobacteraceae;	95	22	359	359	341	18	0	673450	525544	family
V4 Primer Test	Bacteria;Proteobacteria;Deltaproteobacteria;Oligoflexales;0319-6G20;	91.1	22	370	370	337	33	0	673439	525548	family
V4 Primer Test	Archaea;Euryarchaeota;Thermoplasmata;Methanomassiliicoccales;Methanomethylophilaceae;	78.1	22	429	429	335	94	0	673380	525550	family
V4 Primer Test	Bacteria;Proteobacteria;Alphaproteobacteria;Rhizobiales;Stappiaceae;	95.4	22	351	351	335	16	0	673458	525550	family
V4 Primer Test	Bacteria;Proteobacteria;Gammaproteobacteria;Oceanospirillales;Pseudohongiellaceae;	92.5	22	359	359	332	27	0	673450	525553	family
V4 Primer Test	Bacteria;Verrucomicrobia;Verrucomicrobiae;Opitutales;Opitutaceae;	93	22	357	357	332	25	0	673452	525553	family
V4 Primer Test	Bacteria;Proteobacteria;Gammaproteobacteria;Thiomicrospirales;Thioglobaceae;	91.2	22	362	362	330	32	0	673447	525555	family
V4 Primer Test	Bacteria;Actinobacteria;Actinobacteria;Micrococcales;Cellulomonadaceae;	88.7	22	371	371	329	42	0	673438	525556	family
V4 Primer Test	Bacteria;Bacteroidetes;Bacteroidia;Bacteroidales;Bacteroidetes vadinHA17;	90.6	22	362	362	328	34	0	673447	525557	family
V4 Primer Test	Bacteria;Proteobacteria;Gammaproteobacteria;Ectothiorhodospirales;Ectothiorhodospiraceae;	90.6	22	361	361	327	34	0	673448	525558	family
V4 Primer Test	Bacteria;Firmicutes;Clostridia;Thermoanaerobacterales;Thermoanaerobacteraceae;	89.6	22	357	357	320	37	0	673452	525565	family
V4 Primer Test	Bacteria;Proteobacteria;Alphaproteobacteria;Rhodovibrionales;Kiloniellaceae;	90.7	22	353	353	320	33	0	673456	525565	family
V4 Primer Test	Bacteria;Proteobacteria;Gammaproteobacteria;Aeromonadales;Succinivibrionaceae;	82.7	22	387	387	320	67	0	673422	525565	family
V4 Primer Test	Bacteria;Bacteroidetes;Bacteroidia;Bacteroidales;F082;	87.2	22	366	366	319	47	0	673443	525566	family
V4 Primer Test	Bacteria;Planctomycetes;Planctomycetacia;Planctomycetales;Rubinisphaeraceae;	80.9	22	393	393	318	75	0	673416	525567	family
V4 Primer Test	Bacteria;Proteobacteria;Deltaproteobacteria;Bdellovibrionales;Bacteriovoracaceae;	91.6	22	346	346	317	29	0	673463	525568	family
V4 Primer Test	Bacteria;Firmicutes;Bacilli;Bacillales;Family XII;	85.1	22	370	370	315	55	0	673439	525570	family
V4 Primer Test	Bacteria;Actinobacteria;Thermoleophilia;Solirubrobacterales;67-14;	88.4	22	353	353	312	41	0	673456	525573	family
V4 Primer Test	Bacteria;Proteobacteria;Gammaproteobacteria;Alteromonadales;Idiomarinaceae;	93.1	22	334	334	311	23	0	673475	525574	family
V4 Primer Test	Bacteria;Fibrobacteres;Fibrobacteria;Fibrobacterales;Fibrobacteraceae;	94.7	22	323	323	306	17	0	673486	525579	family
V4 Primer Test	Bacteria;Proteobacteria;Alphaproteobacteria;Puniceispirillales;SAR116 clade;	94.1	22	324	324	305	19	0	673485	525580	family
V4 Primer Test	Bacteria;Actinobacteria;Actinobacteria;Micrococcales;Dermabacteraceae;	91.1	22	327	327	298	29	0	673482	525587	family
V4 Primer Test	Archaea;Euryarchaeota;Methanomicrobia;Methanomicrobiales;Methanoregulaceae;	88.1	22	340	337	297	40	3	673472	525588	family
V4 Primer Test	Bacteria;Cyanobacteria;Oxyphotobacteria;Nostocales;Chroococcidiopsaceae;	93.7	22	317	317	297	20	0	673492	525588	family
V4 Primer Test	Bacteria;Proteobacteria;Deltaproteobacteria;Myxococcales;Sandaracinaceae;	91.9	22	321	321	295	26	0	673488	525590	family
V4 Primer Test	Bacteria;Proteobacteria;Alphaproteobacteria;Reyranellales;Reyranellaceae;	93.8	22	306	306	287	19	0	673503	525598	family
V4 Primer Test	Bacteria;Proteobacteria;Gammaproteobacteria;Nitrosococcales;Methylophagaceae;	92.6	22	309	309	286	23	0	673500	525599	family
V4 Primer Test	Bacteria;Proteobacteria;Deltaproteobacteria;Myxococcales;Polyangiaceae;	91.3	22	311	311	284	27	0	673498	525601	family
V4 Primer Test	Bacteria;Planctomycetes;Planctomycetacia;Planctomycetales;uncultured;	85.9	22	327	327	281	46	0	673482	525604	family
V4 Primer Test	Bacteria;Proteobacteria;Alphaproteobacteria;Rickettsiales;Rickettsiaceae;	91.2	22	306	306	279	27	0	673503	525606	family
V4 Primer Test	Bacteria;Proteobacteria;Gammaproteobacteria;Thiomicrospirales;Thiomicrospiraceae;	91.4	22	304	304	278	26	0	673505	525607	family
V4 Primer Test	Bacteria;Proteobacteria;Gammaproteobacteria;Betaproteobacteriales;Chromobacteriaceae;	93.3	22	297	297	277	20	0	673512	525608	family
V4 Primer Test	Bacteria;Nitrospinae;Nitrospinia;Nitrospinales;Nitrospinaceae;	95.1	22	288	288	274	14	0	673521	525611	family
V4 Primer Test	Bacteria;Proteobacteria;Alphaproteobacteria;Rhodospirillales;uncultured;	84	22	324	324	272	52	0	673485	525613	family
V4 Primer Test	Bacteria;Deinococcus-Thermus;Deinococci;Thermales;Thermaceae;	92.5	22	292	292	270	22	0	673517	525615	family
V4 Primer Test	Bacteria;Proteobacteria;Deltaproteobacteria;Desulfuromonadales;Desulfuromonadaceae;	91.5	22	294	294	269	25	0	673515	525616	family
V4 Primer Test	Bacteria;Chloroflexi;Anaerolineae;Caldilineales;Caldilineaceae;	86.3	22	306	306	264	42	0	673503	525621	family
V4 Primer Test	Bacteria;Actinobacteria;Acidimicrobiia;Microtrichales;uncultured;	85.4	22	308	308	263	45	0	673501	525622	family
V4 Primer Test	Bacteria;Actinobacteria;Acidimicrobiia;Actinomarinales;Actinomarinaceae;	93.8	22	272	272	255	17	0	673537	525630	family
V4 Primer Test	Bacteria;Planctomycetes;Phycisphaerae;Tepidisphaerales;WD2101 soil group;	89.2	22	286	286	255	31	0	673523	525630	family
V4 Primer Test	Bacteria;Actinobacteria;Actinobacteria;Corynebacteriales;Dietziaceae;	88.6	22	280	280	248	32	0	673529	525637	family
V4 Primer Test	Bacteria;Firmicutes;Clostridia;Clostridiales;Eubacteriaceae;	88.9	22	279	279	248	31	0	673530	525637	family
V4 Primer Test	Bacteria;Proteobacteria;Deltaproteobacteria;Myxococcales;P3OB-42;	90.4	22	271	271	245	26	0	673538	525640	family
V4 Primer Test	Bacteria;Calditrichaeota;Calditrichia;Calditrichales;Calditrichaceae;	88.7	22	275	275	244	31	0	673534	525641	family
V4 Primer Test	Bacteria;Hydrogenedentes;Hydrogenedentia;Hydrogenedentiales;Hydrogenedensaceae;	89.3	22	271	271	242	29	0	673538	525643	family
V4 Primer Test	Bacteria;Actinobacteria;Rubrobacteria;Rubrobacterales;Rubrobacteriaceae;	87.7	22	269	269	236	33	0	673540	525649	family
V4 Primer Test	Bacteria;Firmicutes;Bacilli;Lactobacillales;Aerococcaceae;	79.7	22	296	296	236	60	0	673513	525649	family
V4 Primer Test	Bacteria;Planctomycetes;Phycisphaerae;Phycisphaerales;AKAU3564 sediment group;	87.6	22	267	267	234	33	0	673542	525651	family
V4 Primer Test	Bacteria;Proteobacteria;Gammaproteobacteria;Cellvibrionales;Spongiibacteraceae;	92.8	22	251	251	233	18	0	673558	525652	family
V4 Primer Test	Bacteria;Proteobacteria;Gammaproteobacteria;Nitrosococcales;Nitrosococcaceae;	91.7	22	254	254	233	21	0	673555	525652	family
V4 Primer Test	Bacteria;Firmicutes;Clostridia;Thermoanaerobacterales;Family III;	84.4	22	275	275	232	43	0	673534	525653	family
V4 Primer Test	Bacteria;Proteobacteria;Gammaproteobacteria;Arenicellales;Arenicellaceae;	93.4	22	244	244	228	16	0	673565	525657	family
V4 Primer Test	Bacteria;Proteobacteria;Alphaproteobacteria;Rickettsiales;SM2D12;	94.6	22	240	240	227	13	0	673569	525658	family
V4 Primer Test	Bacteria;Proteobacteria;Alphaproteobacteria;Elsterales;uncultured;	91.9	22	246	246	226	20	0	673563	525659	family
V4 Primer Test	Bacteria;Actinobacteria;Coriobacteriia;Coriobacteriales;Atopobiaceae;	92.1	22	241	241	222	19	0	673568	525663	family
V4 Primer Test	Bacteria;Proteobacteria;Deltaproteobacteria;Syntrophobacterales;Syntrophobacteraceae;	91.3	22	242	242	221	21	0	673567	525664	family
V4 Primer Test	Bacteria;Firmicutes;Clostridia;Clostridiales;Lachnospiraceae;[Eubacterium] xylanophilum group;	90.7	22	237	237	215	22	0	673572	525670	family
V4 Primer Test	Bacteria;Deinococcus-Thermus;Deinococci;Deinococcales;Trueperaceae;	89.9	22	238	238	214	24	0	673571	525671	family
V4 Primer Test	Bacteria;Proteobacteria;Gammaproteobacteria;Halothiobacillales;Halothiobacillaceae;	92.6	22	231	231	214	17	0	673578	525671	family
V4 Primer Test	Bacteria;Actinobacteria;Thermoleophilia;Gaiellales;Gaiellaceae;	90.2	22	235	235	212	23	0	673574	525673	family
V4 Primer Test	Bacteria;Proteobacteria;Gammaproteobacteria;Chromatiales;Sedimenticolaceae;	93	22	227	227	211	16	0	673582	525674	family
V4 Primer Test	Bacteria;Proteobacteria;Alphaproteobacteria;Rhodospirillales;Rhodospirillaceae;	89.7	22	234	234	210	24	0	673575	525675	family
V4 Primer Test	Bacteria;Proteobacteria;Deltaproteobacteria;Myxococcales;Myxococcaceae;	95	22	218	218	207	11	0	673591	525678	family
V4 Primer Test	Bacteria;Modulibacteria;Moduliflexia;Moduliflexales;Moduliflexaceae;	80.4	22	255	255	205	50	0	673554	525680	family
V4 Primer Test	Bacteria;Proteobacteria;Gammaproteobacteria;Oceanospirillales;Marinomonadaceae;	90.6	22	224	224	203	21	0	673585	525682	family
V4 Primer Test	Bacteria;Proteobacteria;Gammaproteobacteria;Thiohalorhabdales;Thiohalorhabdaceae;	94.8	22	213	213	202	11	0	673596	525683	family
V4 Primer Test	Bacteria;Dependentiae;Babeliae;Babeliales;Vermiphilaceae;	94.8	22	212	212	201	11	0	673597	525684	family
V4 Primer Test	Bacteria;Firmicutes;Bacilli;Bacillales;Sporolactobacillaceae;	92.2	22	217	217	200	17	0	673592	525685	family
V4 Primer Test	Bacteria;Firmicutes;Clostridia;Clostridiales;Heliobacteriaceae;	90.5	22	221	221	200	21	0	673588	525685	family
V4 Primer Test	Bacteria;Proteobacteria;Alphaproteobacteria;Dongiales;Dongiaceae;	88.4	22	224	224	198	26	0	673585	525687	family
V4 Primer Test	Bacteria;Proteobacteria;Gammaproteobacteria;Oceanospirillales;Saccharospirillaceae;	92.1	22	215	215	198	17	0	673594	525687	family
V4 Primer Test	Bacteria;Verrucomicrobia;Verrucomicrobiae;Verrucomicrobiales;Verrucomicrobiaceae;	90.8	22	218	218	198	20	0	673591	525687	family
V4 Primer Test	Bacteria;Bacteroidetes;Bacteroidia;Sphingobacteriales;env.OPS 17;	89.5	22	220	220	197	23	0	673589	525688	family
V4 Primer Test	Bacteria;Proteobacteria;Alphaproteobacteria;Micropepsales;Micropepsaceae;	96.6	22	203	203	196	7	0	673606	525689	family
V4 Primer Test	Bacteria;Proteobacteria;Deltaproteobacteria;Oligoflexales;Oligoflexaceae;	79.6	22	245	245	195	50	0	673564	525690	family
V4 Primer Test	Bacteria;Proteobacteria;Gammaproteobacteria;Salinisphaerales;Solimonadaceae;	91.9	22	210	210	193	17	0	673599	525692	family
V4 Primer Test	Bacteria;Tenericutes;Mollicutes;Acholeplasmatales;Acholeplasmataceae;	92.8	22	207	207	192	15	0	673602	525693	family
V4 Primer Test	Bacteria;Chloroflexi;Anaerolineae;Ardenticatenales;uncultured;	34.9	21.9	542	542	189	353	0	673267	525696	family
V4 Primer Test	Bacteria;Epsilonbacteraeota;Campylobacteria;Campylobacterales;Sulfurospirillaceae;	94.5	22	199	199	188	11	0	673610	525697	family
V4 Primer Test	Bacteria;Proteobacteria;Gammaproteobacteria;Betaproteobacteriales;Sulfuricellaceae;	93.1	22	202	202	188	14	0	673607	525697	family
V4 Primer Test	Bacteria;Firmicutes;Clostridia;Clostridiales;Gracilibacteraceae;	87.4	22	214	214	187	27	0	673595	525698	family
V4 Primer Test	Bacteria;Acidobacteria;Holophagae;Holophagales;Holophagaceae;	93.9	22	198	198	186	12	0	673611	525699	family
V4 Primer Test	Bacteria;Firmicutes;Clostridia;Clostridiales;Lachnospiraceae;[Eubacterium] ruminantium group;	97.9	22	190	190	186	4	0	673619	525699	family
V4 Primer Test	Bacteria;Proteobacteria;Gammaproteobacteria;Ectothiorhodospirales;Thioalkalispiraceae;	93	22	200	200	186	14	0	673609	525699	family
V4 Primer Test	Bacteria;Proteobacteria;Gammaproteobacteria;Orbales;Orbaceae;	96.4	22	192	192	185	7	0	673617	525700	family
V4 Primer Test	Bacteria;Proteobacteria;Deltaproteobacteria;Myxococcales;Archangiaceae;	90.1	22	203	203	183	20	0	673606	525702	family
V4 Primer Test	Bacteria;Firmicutes;Bacilli;Bacillales;Listeriaceae;	86.3	22	211	211	182	29	0	673598	525703	family
V4 Primer Test	Bacteria;Gemmatimonadetes;Longimicrobia;Longimicrobiales;Longimicrobiaceae;	82	22	222	222	182	40	0	673587	525703	family
V4 Primer Test	Bacteria;Proteobacteria;Deltaproteobacteria;Myxococcales;BIrii41;	91.8	22	196	196	180	16	0	673613	525705	family
V4 Primer Test	Archaea;Crenarchaeota;Thermoprotei;Sulfolobales;Sulfolobaceae;	93.7	22	193	191	179	12	2	673618	525706	family
V4 Primer Test	Bacteria;Cyanobacteria;Oxyphotobacteria;Leptolyngbyales;Leptolyngbyaceae;	90.9	22	197	197	179	18	0	673612	525706	family
V4 Primer Test	Bacteria;Bacteroidetes;Bacteroidia;Sphingobacteriales;NS11-12 marine group;	91.8	22	194	194	178	16	0	673615	525707	family
V4 Primer Test	Bacteria;Firmicutes;Clostridia;Clostridiales;Family XIII;[Eubacterium] nodatum group;	87.8	22	196	196	172	24	0	673613	525713	family
V4 Primer Test	Bacteria;Proteobacteria;Gammaproteobacteria;Coxiellales;Coxiellaceae;	45.4	21.9	379	379	172	207	0	673430	525713	family
V4 Primer Test	Bacteria;Firmicutes;Bacilli;Bacillales;Thermoactinomycetaceae;	95	22	180	180	171	9	0	673629	525714	family
V4 Primer Test	Bacteria;Proteobacteria;Magnetococcia;Magnetococcales;Magnetococcaceae;	92.9	22	183	183	170	13	0	673626	525715	family
V4 Primer Test	Bacteria;Spirochaetes;Leptospirae;Leptospirales;Leptospiraceae;	48.7	21.9	349	349	170	179	0	673460	525715	family
V4 Primer Test	Bacteria;Actinobacteria;Actinobacteria;Frankiales;Frankiaceae;	90.2	22	183	183	165	18	0	673626	525720	family
V4 Primer Test	Bacteria;Latescibacteria;Latescibacteria;Latescibacterales;Latescibacteraceae;	91.7	22	180	180	165	15	0	673629	525720	family
V4 Primer Test	Bacteria;Proteobacteria;Deltaproteobacteria;Deltaproteobacteria Incertae Sedis;Syntrophorhabdaceae;	91.7	22	180	180	165	15	0	673629	525720	family
V4 Primer Test	Bacteria;Actinobacteria;Actinobacteria;Kineosporiales;Kineosporiaceae;	92.1	22	178	178	164	14	0	673631	525721	family
V4 Primer Test	Bacteria;Chloroflexi;Chloroflexia;Chloroflexales;Chloroflexaceae;	83.6	22	195	195	163	32	0	673614	525722	family
V4 Primer Test	Bacteria;Cyanobacteria;Oxyphotobacteria;Nostocales;Microcystaceae;	88.1	22	185	185	163	22	0	673624	525722	family
V4 Primer Test	Bacteria;Firmicutes;Clostridia;Clostridiales;Lachnospiraceae;[Eubacterium] ventriosum group;	82.3	22	198	198	163	35	0	673611	525722	family
V4 Primer Test	Bacteria;Elusimicrobia;Endomicrobia;Endomicrobiales;Endomicrobiaceae;	94.2	22	172	172	162	10	0	673637	525723	family
V4 Primer Test	Bacteria;Proteobacteria;Alphaproteobacteria;Sneathiellales;Sneathiellaceae;	90.5	22	179	179	162	17	0	673630	525723	family
V4 Primer Test	Bacteria;Cyanobacteria;Oxyphotobacteria;Phormidesmiales;Nodosilineaceae;	93	22	172	172	160	12	0	673637	525725	family
V4 Primer Test	Bacteria;Actinobacteria;Acidimicrobiia;Microtrichales;Iamiaceae;	86.9	22	183	183	159	24	0	673626	525726	family
V4 Primer Test	Bacteria;Bacteroidetes;Bacteroidia;Bacteroidales;Salinivirgaceae;	83.7	22	190	190	159	31	0	673619	525726	family
V4 Primer Test	Bacteria;Proteobacteria;Alphaproteobacteria;Rhodospirillales;Thalassospiraceae;	89.8	22	177	177	159	18	0	673632	525726	family
V4 Primer Test	Bacteria;Firmicutes;Clostridia;Clostridiales;Clostridiaceae 2;	92.4	22	171	171	158	13	0	673638	525727	family
V4 Primer Test	Bacteria;Bacteroidetes;Bacteroidia;Bacteroidales;Barnesiellaceae;	91.8	22	170	170	156	14	0	673639	525729	family
V4 Primer Test	Bacteria;Actinobacteria;Actinobacteria;Propionibacteriales;Propionibacteriaceae;	4.1	21.5	3802	3802	155	3647	0	670007	525730	family
V4 Primer Test	Bacteria;Proteobacteria;Gammaproteobacteria;Beggiatoales;Beggiatoaceae;	93.9	22	165	165	155	10	0	673644	525730	family
V4 Primer Test	Bacteria;Entotheonellaeota;Entotheonellia;Entotheonellales;Entotheonellaceae;	88.7	22	168	168	149	19	0	673641	525736	family
V4 Primer Test	Bacteria;Firmicutes;Clostridia;Clostridiales;Defluviitaleaceae;	90.8	22	163	163	148	15	0	673646	525737	family
V4 Primer Test	Bacteria;Proteobacteria;Alphaproteobacteria;Rhodospirillales;Magnetospirillaceae;	96.7	22	152	152	147	5	0	673657	525738	family
V4 Primer Test	Bacteria;Cloacimonetes;Cloacimonadia;Cloacimonadales;Cloacimonadaceae;	85.9	22	170	170	146	24	0	673639	525739	family
V4 Primer Test	Bacteria;Verrucomicrobia;Verrucomicrobiae;Verrucomicrobiales;DEV007;	94.8	22	154	154	146	8	0	673655	525739	family
V4 Primer Test	Bacteria;Proteobacteria;Alphaproteobacteria;Paracaedibacterales;Paracaedibacteraceae;	95.4	22	152	152	145	7	0	673657	525740	family
V4 Primer Test	Bacteria;Proteobacteria;Alphaproteobacteria;SAR11 clade;Clade III;	98.6	22	147	147	145	2	0	673662	525740	family
V4 Primer Test	Bacteria;Proteobacteria;Gammaproteobacteria;Competibacterales;Competibacteraceae;	87.9	22	165	165	145	20	0	673644	525740	family
V4 Primer Test	Archaea;Euryarchaeota;Halobacteria;Halobacteriales;Halobacteriaceae;	90.6	22	161	159	144	15	2	673650	525741	family
V4 Primer Test	Bacteria;Chloroflexi;Chloroflexia;Chloroflexales;Roseiflexaceae;	75.8	22	190	190	144	46	0	673619	525741	family
V4 Primer Test	Bacteria;Halanaerobiaeota;Halanaerobiia;Halanaerobiales;Halanaerobiaceae;	81.8	22	176	176	144	32	0	673633	525741	family
V4 Primer Test	Bacteria;Proteobacteria;Zetaproteobacteria;Mariprofundales;Mariprofundaceae;	94.6	22	149	149	141	8	0	673660	525744	family
V4 Primer Test	Bacteria;Proteobacteria;Alphaproteobacteria;Micavibrionales;Micavibrionaceae;	93.2	22	148	148	138	10	0	673661	525747	family
V4 Primer Test	Bacteria;Bacteroidetes;Bacteroidia;Bacteroidales;Bacteroidales RF16 group;	97.9	22	140	140	137	3	0	673669	525748	family
V4 Primer Test	Bacteria;Proteobacteria;Gammaproteobacteria;Cellvibrionales;Microbulbiferaceae;	97.8	22	139	139	136	3	0	673670	525749	family
V4 Primer Test	Bacteria;Bacteroidetes;Bacteroidia;Bacteroidales;Bacteroidales UCG-001;	87.6	22	153	153	134	19	0	673656	525751	family
V4 Primer Test	Bacteria;Proteobacteria;Alphaproteobacteria;Parvibaculales;Parvibaculaceae;	93.1	22	144	144	134	10	0	673665	525751	family
V4 Primer Test	Bacteria;Proteobacteria;Alphaproteobacteria;Micavibrionales;uncultured;	91.7	22	145	145	133	12	0	673664	525752	family
V4 Primer Test	Bacteria;Bacteroidetes;Bacteroidia;Flavobacteriales;Blattabacteriaceae;	64.1	21.9	206	206	132	74	0	673603	525753	family
V4 Primer Test	Bacteria;Proteobacteria;Alphaproteobacteria;Rhizobiales;A0839;	93.5	22	139	139	130	9	0	673670	525755	family
V4 Primer Test	Bacteria;Proteobacteria;Deltaproteobacteria;Desulfobacterales;Desulfobulbaceae;[Desulfobacterium] catecholicum group;	94.2	22	138	138	130	8	0	673671	525755	family
V4 Primer Test	Bacteria;Proteobacteria;Gammaproteobacteria;Alteromonadales;Psychromonadaceae;	93.5	22	139	139	130	9	0	673670	525755	family
V4 Primer Test	Bacteria;Armatimonadetes;Fimbriimonadia;Fimbriimonadales;Fimbriimonadaceae;	78.2	22	165	165	129	36	0	673644	525756	family
V4 Primer Test	Bacteria;Bacteroidetes;Bacteroidia;Bacteroidales;p-251-o5;	90.8	22	141	141	128	13	0	673668	525757	family
V4 Primer Test	Bacteria;Bacteroidetes;Ignavibacteria;Kryptoniales;BSV26;	87	22	146	146	127	19	0	673663	525758	family
V4 Primer Test	Bacteria;Proteobacteria;Deltaproteobacteria;Desulfovibrionales;Desulfohalobiaceae;	83.2	22	149	149	124	25	0	673660	525761	family
V4 Primer Test	Bacteria;Proteobacteria;Gammaproteobacteria;Francisellales;Francisellaceae;	95.4	22	130	130	124	6	0	673679	525761	family
V4 Primer Test	Bacteria;Proteobacteria;Gammaproteobacteria;Methylococcales;Methylococcaceae;	95.4	22	130	130	124	6	0	673679	525761	family
V4 Primer Test	Archaea;Euryarchaeota;Methanomicrobia;Methanomicrobiales;Methanospirillaceae;	91.8	22	137	134	123	11	3	673675	525762	family
V4 Primer Test	Bacteria;Acidobacteria;Acidobacteriia;Acidobacteriales;Koribacteraceae;	96	22	126	126	121	5	0	673683	525764	family
V4 Primer Test	Bacteria;Firmicutes;Clostridia;Clostridiales;Caldicoprobacteraceae;	93.8	22	129	129	121	8	0	673680	525764	family
V4 Primer Test	Bacteria;Firmicutes;Clostridia;Clostridiales;Family XIV;	93.1	22	130	130	121	9	0	673679	525764	family
V4 Primer Test	Bacteria;Proteobacteria;Alphaproteobacteria;Rhodospirillales;Terasakiellaceae;	90.3	22	134	134	121	13	0	673675	525764	family
V4 Primer Test	Archaea;Thaumarchaeota;Nitrososphaeria;Nitrosotaleales;Nitrosotaleaceae;	92.2	22	131	129	119	10	2	673680	525766	family
V4 Primer Test	Bacteria;Proteobacteria;Alphaproteobacteria;Rhodospirillales;AEGEAN-169 marine group;	96.7	22	123	123	119	4	0	673686	525766	family
V4 Primer Test	Bacteria;Firmicutes;Clostridia;Clostridiales;Lachnospiraceae;[Eubacterium] oxidoreducens group;	92.9	22	126	126	117	9	0	673683	525768	family
V4 Primer Test	Bacteria;Chloroflexi;Chloroflexia;Thermomicrobiales;JG30-KF-CM45;	87.9	22	132	132	116	16	0	673677	525769	family
V4 Primer Test	Bacteria;Firmicutes;Clostridia;Clostridiales;Family XVII;	89.1	22	129	129	115	14	0	673680	525770	family
V4 Primer Test	Bacteria;Tenericutes;Mollicutes;Entomoplasmatales;Spiroplasmataceae;	74.8	22	151	151	113	38	0	673658	525772	family
V4 Primer Test	Bacteria;Proteobacteria;Deltaproteobacteria;Myxococcales;Nannocystaceae;	89.6	22	125	125	112	13	0	673684	525773	family
V4 Primer Test	Bacteria;Deferribacteres;Deferribacteres;Deferribacterales;Deferribacteraceae;	85.4	22	130	130	111	19	0	673679	525774	family
V4 Primer Test	Bacteria;Firmicutes;Clostridia;Clostridiales;Lachnospiraceae;[Eubacterium] eligens group;	91	22	122	122	111	11	0	673687	525774	family
V4 Primer Test	Archaea;Euryarchaeota;Methanomicrobia;Methanosarcinales;ANME-2a-2b;	88	22	126	125	110	15	1	673684	525775	family
V4 Primer Test	Bacteria;Actinobacteria;Actinobacteria;Frankiales;uncultured;	94	22	117	117	110	7	0	673692	525775	family
V4 Primer Test	Bacteria;Cyanobacteria;Oxyphotobacteria;Nostocales;uncultured;	85.3	22	129	129	110	19	0	673680	525775	family
V4 Primer Test	Bacteria;Proteobacteria;Gammaproteobacteria;Acidiferrobacterales;Acidiferrobacteraceae;	90.2	22	122	122	110	12	0	673687	525775	family
V4 Primer Test	Bacteria;Aquificae;Aquificae;Hydrogenothermales;Hydrogenothermaceae;	87.9	22	124	124	109	15	0	673685	525776	family
V4 Primer Test	Bacteria;Cyanobacteria;Oxyphotobacteria;Phormidesmiales;Phormidesmiaceae;	93.2	22	117	117	109	8	0	673692	525776	family
V4 Primer Test	Bacteria;Actinobacteria;Actinobacteria;Corynebacteriales;Tsukamurellaceae;	96.4	22	112	112	108	4	0	673697	525777	family
V4 Primer Test	Bacteria;Bacteroidetes;Bacteroidia;Cytophagales;Cytophagaceae;	89.3	22	121	121	108	13	0	673688	525777	family
V4 Primer Test	Bacteria;Firmicutes;Clostridia;Clostridiales;Clostridiaceae 3;	95.6	22	113	113	108	5	0	673696	525777	family
V4 Primer Test	Bacteria;Proteobacteria;Alphaproteobacteria;Caulobacterales;Parvularculaceae;	87.7	22	122	122	107	15	0	673687	525778	family
V4 Primer Test	Bacteria;Actinobacteria;Actinobacteria;Frankiales;Acidothermaceae;	92.1	22	114	114	105	9	0	673695	525780	family
V4 Primer Test	Bacteria;Proteobacteria;Alphaproteobacteria;Rhizobiales;Pleomorphomonadaceae;	96.3	22	109	109	105	4	0	673700	525780	family
V4 Primer Test	Bacteria;Bacteroidetes;Ignavibacteria;Ignavibacteriales;PHOS-HE36;	89.7	22	116	116	104	12	0	673693	525781	family
V4 Primer Test	Bacteria;Actinobacteria;Actinobacteria;Frankiales;Nakamurellaceae;	96.2	22	105	105	101	4	0	673704	525784	family
V4 Primer Test	Bacteria;Actinobacteria;Actinobacteria;Micrococcales;Dermacoccaceae;	96.2	22	105	105	101	4	0	673704	525784	family
V4 Primer Test	Bacteria;Cyanobacteria;Oxyphotobacteria;Pseudanabaenales;Pseudanabaenaceae;	98	22	102	102	100	2	0	673707	525785	family
V4 Primer Test	Bacteria;Proteobacteria;Deltaproteobacteria;Desulfovibrionales;Desulfomicrobiaceae;	90.9	22	110	110	100	10	0	673699	525785	family
V4 Primer Test	Archaea;Euryarchaeota;Methanomicrobia;Methanosarcinales;Methanoperedenaceae;	93.4	22	106	106	99	7	0	673703	525786	family
V4 Primer Test	Archaea;Euryarchaeota;Thermococci;Methanofastidiosales;uncultured;	75.6	22	134	131	99	32	3	673678	525786	family
V4 Primer Test	Bacteria;Lentisphaerae;Oligosphaeria;Oligosphaerales;Lenti-02;	89.1	22	110	110	98	12	0	673699	525787	family
V4 Primer Test	Bacteria;Bacteroidetes;Bacteroidia;Sphingobacteriales;AKYH767;	90.7	22	107	107	97	10	0	673702	525788	family
V4 Primer Test	Bacteria;Planctomycetes;Brocadiae;Brocadiales;Scalinduaceae;	95.1	22	102	102	97	5	0	673707	525788	family
V4 Primer Test	Bacteria;Proteobacteria;Deltaproteobacteria;Myxococcales;Phaselicystidaceae;	96	22	101	101	97	4	0	673708	525788	family
V4 Primer Test	Archaea;Crenarchaeota;Thermoprotei;Thermoproteales;Thermoproteaceae;	88.9	22	108	108	96	12	0	673701	525789	family
V4 Primer Test	Bacteria;Rokubacteria;NC10;Methylomirabilales;Methylomirabilaceae;	89.7	22	107	107	96	11	0	673702	525789	family
V4 Primer Test	Bacteria;Proteobacteria;Alphaproteobacteria;Kordiimonadales;Kordiimonadaceae;	94.1	22	101	101	95	6	0	673708	525790	family
V4 Primer Test	Bacteria;Planctomycetes;Planctomycetacia;Planctomycetales;Gimesiaceae;	74.6	22	126	126	94	32	0	673683	525791	family
V4 Primer Test	Bacteria;Proteobacteria;Alphaproteobacteria;Rickettsiales;S25-593;	83.2	22	113	113	94	19	0	673696	525791	family
V4 Primer Test	Bacteria;Kiritimatiellaeota;Kiritimatiellae;Kiritimatiellales;Kiritimatiellaceae;	87.7	22	106	106	93	13	0	673703	525792	family
V4 Primer Test	Bacteria;Actinobacteria;Actinobacteria;Micrococcales;Demequinaceae;	96.8	22	95	95	92	3	0	673714	525793	family
V4 Primer Test	Bacteria;Bacteroidetes;Bacteroidia;Bacteroidales;Rs-E47 termite group;	94.8	22	97	97	92	5	0	673712	525793	family
V4 Primer Test	Bacteria;Proteobacteria;Alphaproteobacteria;Thalassobaculales;uncultured;	92	22	100	100	92	8	0	673709	525793	family
V4 Primer Test	Bacteria;Proteobacteria;Alphaproteobacteria;Tistrellales;Geminicoccaceae;	87.6	22	105	105	92	13	0	673704	525793	family
V4 Primer Test	Bacteria;Bacteroidetes;Bacteroidia;Bacteroidales;ML635J-40 aquatic group;	85	22	107	107	91	16	0	673702	525794	family
V4 Primer Test	Bacteria;Proteobacteria;Gammaproteobacteria;Betaproteobacteriales;B1-7BS;	91	22	100	100	91	9	0	673709	525794	family
V4 Primer Test	Bacteria;Fibrobacteres;Fibrobacteria;Fibrobacterales;possible family 02;	93.8	22	96	96	90	6	0	673713	525795	family
V4 Primer Test	Bacteria;Actinobacteria;Actinobacteria;Glycomycetales;Glycomycetaceae;	88.1	22	101	101	89	12	0	673708	525796	family
V4 Primer Test	Bacteria;Proteobacteria;Alphaproteobacteria;Rhizobiales;uncultured;	73.9	22	119	119	88	31	0	673690	525797	family
V4 Primer Test	Bacteria;Firmicutes;Erysipelotrichia;Erysipelotrichales;Erysipelotrichaceae;[Clostridium] innocuum group;	75	22	116	116	87	29	0	673693	525798	family
V4 Primer Test	Bacteria;Thermotogae;Thermotogae;Petrotogales;Petrotogaceae;	90.6	22	96	96	87	9	0	673713	525798	family
V4 Primer Test	Bacteria;Bacteroidetes;Bacteroidia;Cytophagales;Flammeovirgaceae;	93.5	22	92	92	86	6	0	673717	525799	family
V4 Primer Test	Bacteria;Actinobacteria;Acidimicrobiia;Microtrichales;Ilumatobacteraceae;	13.3	21.9	639	639	85	554	0	673170	525800	family
V4 Primer Test	Bacteria;Actinobacteria;Actinobacteria;Micrococcales;Dermatophilaceae;	96.6	22	88	88	85	3	0	673721	525800	family
V4 Primer Test	Bacteria;Bacteroidetes;Bacteroidia;Bacteroidales;Bacteroidales BS11 gut group;	85	22	100	100	85	15	0	673709	525800	family
V4 Primer Test	Bacteria;Bacteroidetes;Bacteroidia;Cytophagales;Amoebophilaceae;	65.6	22	128	128	84	44	0	673681	525801	family
V4 Primer Test	Archaea;Euryarchaeota;Halobacteria;Halobacteriales;Halococcaceae;	91.1	22	90	90	82	8	0	673719	525803	family
V4 Primer Test	Archaea;Euryarchaeota;Methanomicrobia;ANME-1;ANME-1b;	79.6	22	104	103	82	21	1	673706	525803	family
V4 Primer Test	Archaea;Euryarchaeota;Thermoplasmata;Thermoplasmatales;Ferroplasmaceae;	97.6	22	85	84	82	2	1	673725	525803	family
V4 Primer Test	Bacteria;Actinobacteria;Nitriliruptoria;Euzebyales;Euzebyaceae;	73.9	22	111	111	82	29	0	673698	525803	family
V4 Primer Test	Bacteria;Aquificae;Aquificae;Aquificales;Aquificaceae;	88.2	22	93	93	82	11	0	673716	525803	family
V4 Primer Test	Bacteria;Actinobacteria;Actinobacteria;Micrococcales;Bogoriellaceae;	97.6	22	83	83	81	2	0	673726	525804	family
V4 Primer Test	Bacteria;Firmicutes;Clostridia;Clostridiales;Clostridiaceae 4;	85.3	22	95	95	81	14	0	673714	525804	family
V4 Primer Test	Bacteria;Cyanobacteria;Oxyphotobacteria;Nostocales;Xenococcaceae;	61.1	22	131	131	80	51	0	673678	525805	family
V4 Primer Test	Bacteria;Firmicutes;Clostridia;Clostridiales;Family XIII;[Eubacterium] brachy group;	95.2	22	84	84	80	4	0	673725	525805	family
V4 Primer Test	Bacteria;Proteobacteria;Gammaproteobacteria;Pseudomonadales;Moraxellaceae;[Agitococcus] lubricus group;	93	22	86	86	80	6	0	673723	525805	family
V4 Primer Test	Archaea;Euryarchaeota;Halobacteria;Halobacteriales;uncultured;	98.8	22	80	80	79	1	0	673729	525806	family
V4 Primer Test	Archaea;Euryarchaeota;Thermoplasmata;Methanomassiliicoccales;uncultured;	91.9	22	86	86	79	7	0	673723	525806	family
V4 Primer Test	Bacteria;Proteobacteria;Alphaproteobacteria;Rhizobiales;KF-JG30-B3;	98.8	22	80	80	79	1	0	673729	525806	family
V4 Primer Test	Archaea;Euryarchaeota;Thermoplasmata;Thermoplasmatales;Thermoplasmataceae;	83.9	22	94	93	78	15	1	673716	525807	family
V4 Primer Test	Bacteria;Proteobacteria;Gammaproteobacteria;Betaproteobacteriales;Chitinibacteraceae;	96.3	22	81	81	78	3	0	673728	525807	family
V4 Primer Test	Archaea;Euryarchaeota;Methanomicrobia;Methanocellales;Methanocellaceae;	88.5	22	87	87	77	10	0	673722	525808	family
V4 Primer Test	Bacteria;Aquificae;Aquificae;Aquificales;Hydrogenobaculaceae;	84.6	22	91	91	77	14	0	673718	525808	family
V4 Primer Test	Bacteria;Proteobacteria;Alphaproteobacteria;Rhodovibrionales;Fodinicurvataceae;	89.5	22	86	86	77	9	0	673723	525808	family
V4 Primer Test	Bacteria;Proteobacteria;Gammaproteobacteria;Betaproteobacteriales;A21b;	93.9	22	82	82	77	5	0	673727	525808	family
V4 Primer Test	Bacteria;Chloroflexi;Dehalococcoidia;GIF9;AB-539-J10;	88.4	22	86	86	76	10	0	673723	525809	family
V4 Primer Test	Bacteria;Lentisphaerae;Oligosphaeria;Oligosphaerales;Oligosphaeraceae;	88.4	22	86	86	76	10	0	673723	525809	family
V4 Primer Test	Bacteria;Proteobacteria;Alphaproteobacteria;Parvibaculales;PS1 clade;	90.5	22	84	84	76	8	0	673725	525809	family
V4 Primer Test	Bacteria;Verrucomicrobia;Verrucomicrobiae;Chthoniobacterales;01D2Z36;	79.2	22	96	96	76	20	0	673713	525809	family
V4 Primer Test	Bacteria;Proteobacteria;Alphaproteobacteria;Rhodospirillales;Rhodopirillaceae;	90.4	22	83	83	75	8	0	673726	525810	family
V4 Primer Test	Bacteria;Proteobacteria;Alphaproteobacteria;Rhizobiales;D05-2;	96.1	22	77	77	74	3	0	673732	525811	family
V4 Primer Test	Bacteria;Proteobacteria;Alphaproteobacteria;Alphaproteobacteria Incertae Sedis;Unknown Family;	96.1	22	76	76	73	3	0	673733	525812	family
V4 Primer Test	Bacteria;Verrucomicrobia;Verrucomicrobiae;Methylacidiphilales;Methylacidiphilaceae;	76	22	96	96	73	23	0	673713	525812	family
V4 Primer Test	Bacteria;Bacteroidetes;Ignavibacteria;Ignavibacteriales;Melioribacteraceae;	94.7	22	76	76	72	4	0	673733	525813	family
V4 Primer Test	Bacteria;Tenericutes;Mollicutes;Entomoplasmatales;Entomoplasmataceae;	94.7	22	76	76	72	4	0	673733	525813	family
V4 Primer Test	Bacteria;Thermotogae;Thermotogae;Thermotogales;Fervidobacteriaceae;	96	22	75	75	72	3	0	673734	525813	family
V4 Primer Test	Bacteria;Bacteroidetes;Ignavibacteria;Ignavibacteriales;Ignavibacteriaceae;	89.9	22	79	79	71	8	0	673730	525814	family
V4 Primer Test	Bacteria;Proteobacteria;Alphaproteobacteria;Rhizobiales;Rhodomicrobiaceae;	92.2	22	77	77	71	6	0	673732	525814	family
V4 Primer Test	Bacteria;Omnitrophicaeota;Omnitrophia;Omnitrophales;Omnitrophaceae;	92.1	22	76	76	70	6	0	673733	525815	family
V4 Primer Test	Bacteria;Verrucomicrobia;Verrucomicrobiae;Chthoniobacterales;Terrimicrobiaceae;	95.9	22	73	73	70	3	0	673736	525815	family
V4 Primer Test	Bacteria;Bacteroidetes;Bacteroidia;Bacteroidales;uncultured;	93.2	22	74	74	69	5	0	673735	525816	family
V4 Primer Test	Bacteria;Cyanobacteria;Oxyphotobacteria;Nostocales;Cyanobacteriaceae;	52.7	21.9	131	131	69	62	0	673678	525816	family
V4 Primer Test	Bacteria;Proteobacteria;Deltaproteobacteria;Bradymonadales;Bradymonadaceae;	75.8	22	91	91	69	22	0	673718	525816	family
V4 Primer Test	Bacteria;Proteobacteria;Gammaproteobacteria;Immundisolibacterales;Immundisolibacteraceae;	82.1	22	84	84	69	15	0	673725	525816	family
V4 Primer Test	Archaea;Euryarchaeota;Methanomicrobia;Methanomicrobiales;Methanocorpusculaceae;	91.9	22	79	74	68	6	5	673735	525817	family
V4 Primer Test	Archaea;Euryarchaeota;Methanomicrobia;Methanosarcinales;ANME-2c;	80	22	86	85	68	17	1	673724	525817	family
V4 Primer Test	Bacteria;Firmicutes;Clostridia;Clostridiales;Lachnospiraceae;[Eubacterium] fissicatena group;	91.9	22	74	74	68	6	0	673735	525817	family
V4 Primer Test	Bacteria;Bacteroidetes;Bacteroidia;Sphingobacteriales;E6aC02;	82.7	22	81	81	67	14	0	673728	525818	family
V4 Primer Test	Bacteria;Epsilonbacteraeota;Campylobacteria;Nautiliales;Nautiliaceae;	93.1	22	72	72	67	5	0	673737	525818	family
V4 Primer Test	Bacteria;Proteobacteria;Alphaproteobacteria;Rhizobiales;Labraceae;	97.1	22	69	69	67	2	0	673740	525818	family
V4 Primer Test	Bacteria;Proteobacteria;Gammaproteobacteria;Oceanospirillales;Kangiellaceae;	91.8	22	73	73	67	6	0	673736	525818	family
V4 Primer Test	Bacteria;Proteobacteria;Gammaproteobacteria;Nitrococcales;Nitrococcaceae;	95.7	22	69	69	66	3	0	673740	525819	family
V4 Primer Test	Bacteria;Dependentiae;Babeliae;Babeliales;UBA12409;	97	22	67	67	65	2	0	673742	525820	family
V4 Primer Test	Archaea;Crenarchaeota;Thermoprotei;Desulfurococcales;Acidilobaceae;	88.9	22	72	72	64	8	0	673737	525821	family
V4 Primer Test	Bacteria;Actinobacteria;Coriobacteriia;Coriobacteriales;Coriobacteriales Incertae Sedis;	95.5	22	67	67	64	3	0	673742	525821	family
V4 Primer Test	Bacteria;Cyanobacteria;Oxyphotobacteria;Nostocales;Oscillatoriaceae;	92.8	22	69	69	64	5	0	673740	525821	family
V4 Primer Test	Bacteria;Actinobacteria;Actinobacteria;Micrococcales;Sanguibacteraceae;	94	22	67	67	63	4	0	673742	525822	family
V4 Primer Test	Bacteria;Bacteroidetes;Bacteroidia;Chitinophagales;37-13;	96.9	22	65	65	63	2	0	673744	525822	family
V4 Primer Test	Bacteria;Coprothermobacteraeota;Coprothermobacteria;Coprothermobacterales;Coprothermobacteraceae;	85.1	22	74	74	63	11	0	673735	525822	family
V4 Primer Test	Bacteria;Firmicutes;Limnochordia;Limnochordales;Limnochordaceae;	90	22	70	70	63	7	0	673739	525822	family
V4 Primer Test	Bacteria;Proteobacteria;Gammaproteobacteria;Nitrococcales;Halorhodospiraceae;	92.6	22	68	68	63	5	0	673741	525822	family
V4 Primer Test	Bacteria;Verrucomicrobia;Verrucomicrobiae;Chthoniobacterales;Xiphinematobacteraceae;	87.5	22	72	72	63	9	0	673737	525822	family
V4 Primer Test	Bacteria;Dependentiae;Babeliae;Babeliales;Babeliaceae;	89.9	22	69	69	62	7	0	673740	525823	family
V4 Primer Test	Bacteria;Proteobacteria;Gammaproteobacteria;Alteromonadales;Moritellaceae;	88.6	22	70	70	62	8	0	673739	525823	family
V4 Primer Test	Bacteria;Proteobacteria;Alphaproteobacteria;Holosporales;Holosporaceae;	85.9	22	71	71	61	10	0	673738	525824	family
V4 Primer Test	Bacteria;Proteobacteria;Alphaproteobacteria;SAR11 clade;Clade IV;	88.4	22	69	69	61	8	0	673740	525824	family
V4 Primer Test	Bacteria;Proteobacteria;Gammaproteobacteria;Betaproteobacteriales;Chitinimonadaceae;	93.8	22	64	64	60	4	0	673745	525825	family
V4 Primer Test	Archaea;Euryarchaeota;Thermoplasmata;Methanomassiliicoccales;Methanomassiliicoccaceae;	96.7	22	61	61	59	2	0	673748	525826	family
V4 Primer Test	Bacteria;Proteobacteria;Deltaproteobacteria;Desulfuromonadales;Sva1033;	88.1	22	67	67	59	8	0	673742	525826	family
V4 Primer Test	Bacteria;Proteobacteria;Deltaproteobacteria;Myxococcales;Blfdi19;	89.4	22	66	66	59	7	0	673743	525826	family
V4 Primer Test	Bacteria;Proteobacteria;Deltaproteobacteria;Myxococcales;MidBa8;	88.1	22	67	67	59	8	0	673742	525826	family
V4 Primer Test	Bacteria;Proteobacteria;Deltaproteobacteria;Thermodesulfobacteriales;Thermodesulfobacteriaceae;	95.2	22	62	62	59	3	0	673747	525826	family
V4 Primer Test	Bacteria;Proteobacteria;Gammaproteobacteria;Betaproteobacteriales;Aquaspirillaceae;	78.7	22	75	75	59	16	0	673734	525826	family
V4 Primer Test	Bacteria;Fibrobacteres;Fibrobacteria;Fibrobacterales;MAT-CR-H6-H10;	79.5	22	73	73	58	15	0	673736	525827	family
V4 Primer Test	Bacteria;Halanaerobiaeota;Halanaerobiia;Halanaerobiales;Halobacteroidaceae;	75.3	22	77	77	58	19	0	673732	525827	family
V4 Primer Test	Bacteria;Cyanobacteria;Oxyphotobacteria;Nostocales;Paraspirulinaceae;	70.4	22	81	81	57	24	0	673728	525828	family
V4 Primer Test	Bacteria;Actinobacteria;Actinobacteria;Frankiales;Cryptosporangiaceae;	94.9	22	59	59	56	3	0	673750	525829	family
V4 Primer Test	Bacteria;Actinobacteria;Nitriliruptoria;Nitriliruptorales;Nitriliruptoraceae;	82.4	22	68	68	56	12	0	673741	525829	family
V4 Primer Test	Bacteria;Nitrospirae;Thermodesulfovibrionia;Thermodesulfovibrionales;Thermodesulfovibrionaceae;	91.8	22	61	61	56	5	0	673748	525829	family
V4 Primer Test	Bacteria;Acidobacteria;Subgroup 6;Unknown Order;Unknown Family;	91.7	22	60	60	55	5	0	673749	525830	family
V4 Primer Test	Bacteria;Planctomycetes;Phycisphaerae;MSBL9;ST-NAGAB-D1;	91.7	22	60	60	55	5	0	673749	525830	family
V4 Primer Test	Bacteria;Proteobacteria;Alphaproteobacteria;Rickettsiales;Midichloriaceae;	91.7	22	60	60	55	5	0	673749	525830	family
V4 Primer Test	Bacteria;Proteobacteria;Gammaproteobacteria;Betaproteobacteriales;Ferrovaceae;	84.6	22	65	65	55	10	0	673744	525830	family
V4 Primer Test	Bacteria;Proteobacteria;Gammaproteobacteria;Methylococcales;Cycloclasticaceae;	91.5	22	59	59	54	5	0	673750	525831	family
V4 Primer Test	Archaea;Crenarchaeota;Crenarchaeota Incertae Sedis;Aigarchaeales;Caldiarchaeaceae;	86.9	22	61	61	53	8	0	673748	525832	family
V4 Primer Test	Bacteria;Firmicutes;Clostridia;Clostridiales;Clostridiales Incertae Sedis;	84.1	22	63	63	53	10	0	673746	525832	family
V4 Primer Test	Bacteria;Proteobacteria;Alphaproteobacteria;Parvibaculales;OCS116 clade;	91.4	22	58	58	53	5	0	673751	525832	family
V4 Primer Test	Archaea;Crenarchaeota;Crenarchaeota Incertae Sedis;Aigarchaeales;Geothermarchaeaceae;	85.2	22	61	61	52	9	0	673748	525833	family
V4 Primer Test	Bacteria;Proteobacteria;Alphaproteobacteria;Thalassobaculales;Nisaeaceae;	94.5	22	55	55	52	3	0	673754	525833	family
V4 Primer Test	Bacteria;Proteobacteria;Deltaproteobacteria;Myxococcales;mle1-27;	91.2	22	57	57	52	5	0	673752	525833	family
V4 Primer Test	Archaea;Crenarchaeota;Thermoprotei;Desulfurococcales;Ignisphaeraceae;	96.2	22	53	53	51	2	0	673756	525834	family
V4 Primer Test	Bacteria;Actinobacteria;Acidimicrobiia;Acidimicrobiales;Acidimicrobiaceae;	76.9	22	65	65	50	15	0	673744	525835	family
V4 Primer Test	Bacteria;Proteobacteria;Alphaproteobacteria;SAR11 clade;uncultured;	92.6	22	54	54	50	4	0	673755	525835	family
V4 Primer Test	Bacteria;Thermotogae;Thermotogae;Thermotogales;Thermotogaceae;	90.9	22	55	55	50	5	0	673754	525835	family
V4 Primer Test	Bacteria;Lentisphaerae;Lentisphaeria;Victivallales;Victivallaceae;	90.7	22	54	54	49	5	0	673755	525836	family
V4 Primer Test	Bacteria;Planctomycetes;Brocadiae;Brocadiales;Brocadiaceae;	86	22	57	57	49	8	0	673752	525836	family
V4 Primer Test	Archaea;Euryarchaeota;Thermococci;Methanofastidiosales;Methanofastidiosaceae;	76.2	22	64	63	48	15	1	673746	525837	family
V4 Primer Test	Bacteria;Proteobacteria;Alphaproteobacteria;Elsterales;Elsteraceae;	94.1	22	51	51	48	3	0	673758	525837	family
V4 Primer Test	Bacteria;Proteobacteria;Alphaproteobacteria;Rhizobiales;Rhodobiaceae;	78.7	22	61	61	48	13	0	673748	525837	family
V4 Primer Test	Bacteria;Tenericutes;Mollicutes;Anaeroplasmatales;Anaeroplasmataceae;	81.4	22	59	59	48	11	0	673750	525837	family
V4 Primer Test	Bacteria;Bacteroidetes;Bacteroidia;Sphingobacteriales;KD3-93;	92.2	22	51	51	47	4	0	673758	525838	family
V4 Primer Test	Bacteria;Bacteroidetes;Bacteroidia;Sphingobacteriales;ST-12K33;	92.2	22	51	51	47	4	0	673758	525838	family
V4 Primer Test	Archaea;Crenarchaeota;Thermoprotei;Desulfurococcales;Desulfurococcaceae;	90.2	22	51	51	46	5	0	673758	525839	family
V4 Primer Test	Bacteria;Proteobacteria;Alphaproteobacteria;Rickettsiales;uncultured;	88.5	22	52	52	46	6	0	673757	525839	family
V4 Primer Test	Bacteria;Atribacteria;Caldatribacteriia;Caldatribacteriales;Caldatribacteriaceae;	97.8	22	46	46	45	1	0	673763	525840	family
V4 Primer Test	Bacteria;Actinobacteria;Actinobacteria;Catenulisporales;Actinospicaceae;	100	22	44	44	44	0	0	673765	525841	family
V4 Primer Test	Bacteria;Bacteroidetes;Bacteroidia;Flavobacteriales;NS7 marine group;	91.7	22	48	48	44	4	0	673761	525841	family
V4 Primer Test	Bacteria;Proteobacteria;Alphaproteobacteria;Rickettsiales;AB1;	93.6	22	47	47	44	3	0	673762	525841	family
V4 Primer Test	Bacteria;Cyanobacteria;Oxyphotobacteria;Nostocales;Nostocales Incertae Sedis;	82.7	22	52	52	43	9	0	673757	525842	family
V4 Primer Test	Bacteria;Proteobacteria;Deltaproteobacteria;Myxococcales;UASB-TL25;	87.8	22	49	49	43	6	0	673760	525842	family
V4 Primer Test	Bacteria;Proteobacteria;Gammaproteobacteria;Oceanospirillales;Hahellaceae;	95.6	22	45	45	43	2	0	673764	525842	family
V4 Primer Test	Bacteria;Thermotogae;Thermotogae;Kosmotogales;Kosmotogaceae;	91.5	22	47	47	43	4	0	673762	525842	family
V4 Primer Test	Bacteria;Firmicutes;Erysipelotrichia;Erysipelotrichales;Erysipelotrichaceae;[Anaerorhabdus] furcosa group;	93.3	22	45	45	42	3	0	673764	525843	family
V4 Primer Test	Archaea;Crenarchaeota;Crenarchaeota Incertae Sedis;Aigarchaeales;Terrestrial Hot Spring Gp(THSCG);	89.1	22	46	46	41	5	0	673763	525844	family
V4 Primer Test	Bacteria;Lentisphaerae;Lentisphaeria;Victivallales;vadinBE97;	97.6	22	42	42	41	1	0	673767	525844	family
V4 Primer Test	Bacteria;Proteobacteria;Gammaproteobacteria;Oceanospirillales;Oleiphilaceae;	91.1	22	45	45	41	4	0	673764	525844	family
V4 Primer Test	Archaea;Euryarchaeota;Methanococci;Methanococcales;Methanococcaceae;	78.4	22	51	51	40	11	0	673758	525845	family
V4 Primer Test	Bacteria;Proteobacteria;Alphaproteobacteria;Rhizobiales;Kaistiaceae;	95.2	22	42	42	40	2	0	673767	525845	family
V4 Primer Test	Bacteria;Proteobacteria;Deltaproteobacteria;Myxococcales;uncultured;	93	22	43	43	40	3	0	673766	525845	family
V4 Primer Test	Bacteria;Proteobacteria;Gammaproteobacteria;Piscirickettsiales;Piscirickettsiaceae;	95.2	22	42	42	40	2	0	673767	525845	family
V4 Primer Test	Archaea;Euryarchaeota;Methanobacteria;Methanobacteriales;Methanothermobacteraceae;	88.6	22	44	44	39	5	0	673765	525846	family
V4 Primer Test	Bacteria;Bacteroidetes;Bacteroidia;Bacteroidales;M2PB4-65 termite group;	90.7	22	43	43	39	4	0	673766	525846	family
V4 Primer Test	Archaea;Crenarchaeota;Thermoprotei;Thermoproteales;Thermofilaceae;	82.6	22	46	46	38	8	0	673763	525847	family
V4 Primer Test	Bacteria;Chloroflexi;Anaerolineae;Ardenticatenales;Ardenticatenaceae;	67.9	22	56	56	38	18	0	673753	525847	family
V4 Primer Test	Bacteria;Proteobacteria;Alphaproteobacteria;Azospirillales;Inquilinaceae;	95	22	40	40	38	2	0	673769	525847	family
V4 Primer Test	Bacteria;Proteobacteria;Gammaproteobacteria;Salinisphaerales;Salinisphaeraceae;	92.7	22	41	41	38	3	0	673768	525847	family
V4 Primer Test	Archaea;Euryarchaeota;Thermoplasmata;Thermoplasmatales;Aciduliprofundaceae;	97.4	22	38	38	37	1	0	673771	525848	family
V4 Primer Test	Bacteria;Bacteroidetes;Bacteroidia;Flavobacteriales;Schleiferiaceae;	97.4	22	38	38	37	1	0	673771	525848	family
V4 Primer Test	Bacteria;Chloroflexi;Chloroflexia;Thermomicrobiales;Thermomicrobiaceae;	90.2	22	41	41	37	4	0	673768	525848	family
V4 Primer Test	Bacteria;Cyanobacteria;Oxyphotobacteria;Synechococcales;Cyanobiaceae;[Synechococcus] spongiarum group;	88.1	22	42	42	37	5	0	673767	525848	family
V4 Primer Test	Bacteria;Epsilonbacteraeota;Campylobacteria;Campylobacterales;uncultured;	90.2	22	41	41	37	4	0	673768	525848	family
V4 Primer Test	Bacteria;Firmicutes;Clostridia;Clostridiales;Lachnospiraceae;[Bacteroides] pectinophilus group;	97.4	22	38	38	37	1	0	673771	525848	family
V4 Primer Test	Bacteria;Planctomycetes;Phycisphaerae;MSBL9;SM23-30;	90.2	22	41	41	37	4	0	673768	525848	family
V4 Primer Test	Bacteria;Proteobacteria;Alphaproteobacteria;Puniceispirillales;uncultured;	92.3	22	39	39	36	3	0	673770	525849	family
V4 Primer Test	Bacteria;Tenericutes;Mollicutes;Entomoplasmatales;Entomoplasmataceae;[Mycoplasma] group;	100	22	36	36	36	0	0	673773	525849	family
V4 Primer Test	Bacteria;Chloroflexi;Chloroflexia;Thermomicrobiales;AKYG1722;	79.1	22	43	43	34	9	0	673766	525851	family
V4 Primer Test	Bacteria;Proteobacteria;Gammaproteobacteria;Tenderiales;Tenderiaceae;	81	22	42	42	34	8	0	673767	525851	family
V4 Primer Test	Bacteria;Spirochaetes;Brachyspirae;Brachyspirales;LH041;	87.2	22	39	39	34	5	0	673770	525851	family
V4 Primer Test	Bacteria;Actinobacteria;Actinobacteria;Micrococcales;Micrococcales Incertae Sedis;	91.7	22	36	36	33	3	0	673773	525852	family
V4 Primer Test	Bacteria;Cyanobacteria;Oxyphotobacteria;Thermosynechococcales;Thermosynechococcaceae;	94.3	22	35	35	33	2	0	673774	525852	family
V4 Primer Test	Bacteria;Fibrobacteres;Fibrobacteria;Fibrobacterales;possible family 01;	86.8	22	38	38	33	5	0	673771	525852	family
V4 Primer Test	Archaea;Euryarchaeota;Halobacteria;Halobacteriales;Haloadaptaceae;	94.1	22	34	34	32	2	0	673775	525853	family
V4 Primer Test	Bacteria;Chloroflexi;Chloroflexia;Kallotenuales;AKIW781;	76.2	22	42	42	32	10	0	673767	525853	family
V4 Primer Test	Bacteria;Epsilonbacteraeota;Campylobacteria;Campylobacterales;Nitratiruptoraceae;	97	22	33	33	32	1	0	673776	525853	family
V4 Primer Test	Bacteria;Firmicutes;Clostridia;Clostridiales;uncultured;	94.1	22	34	34	32	2	0	673775	525853	family
V4 Primer Test	Bacteria;Proteobacteria;Alphaproteobacteria;Rhizobiales;Amb-16S-1323;	91.4	22	35	35	32	3	0	673774	525853	family
V4 Primer Test	Bacteria;Proteobacteria;Gammaproteobacteria;Cardiobacteriales;Wohlfahrtiimonadaceae;	100	22	32	32	32	0	0	673777	525853	family
V4 Primer Test	Bacteria;Proteobacteria;Gammaproteobacteria;Oceanospirillales;SS1-B-06-26;	84.2	22	38	38	32	6	0	673771	525853	family
V4 Primer Test	Archaea;Crenarchaeota;Thermoprotei;Desulfurococcales;Pyrodictiaceae;	93.9	22	33	33	31	2	0	673776	525854	family
V4 Primer Test	Bacteria;Armatimonadetes;Chthonomonadetes;Chthonomonadales;Chthonomonadaceae;	96.9	22	32	32	31	1	0	673777	525854	family
V4 Primer Test	Bacteria;Bacteroidetes;Bacteroidia;Cytophagales;MWH-CFBk5;	86.1	22	36	36	31	5	0	673773	525854	family
V4 Primer Test	Bacteria;Chloroflexi;Anaerolineae;Thermoflexales;Thermoflexaceae;	64.6	22	48	48	31	17	0	673761	525854	family
V4 Primer Test	Bacteria;Proteobacteria;Gammaproteobacteria;Oceanospirillales;Litoricolaceae;	96.9	22	32	32	31	1	0	673777	525854	family
V4 Primer Test	Archaea;Thaumarchaeota;Nitrososphaeria;Nitrosocaldales;Nitrosocaldaceae;	90.9	22	33	33	30	3	0	673776	525855	family
V4 Primer Test	Bacteria;Firmicutes;Clostridia;Clostridiales;TSAC18;	81.1	22	37	37	30	7	0	673772	525855	family
V4 Primer Test	Bacteria;Tenericutes;Mollicutes;Haloplasmatales;Haloplasmataceae;	93.8	22	32	32	30	2	0	673777	525855	family
V4 Primer Test	Bacteria;Tenericutes;Mollicutes;Izimaplasmatales;Izimaplasmataceae;	81.1	22	37	37	30	7	0	673772	525855	family
V4 Primer Test	Bacteria;Acidobacteria;Holophagae;Acanthopleuribacterales;Acanthopleuribacteraceae;	93.5	22	31	31	29	2	0	673778	525856	family
V4 Primer Test	Bacteria;Cloacimonetes;Cloacimonadia;Cloacimonadales;W27;	93.5	22	31	31	29	2	0	673778	525856	family
V4 Primer Test	Archaea;Euryarchaeota;Methanomicrobia;Methanosarcinales;Methermicoccaceae;	84.8	22	33	33	28	5	0	673776	525857	family
V4 Primer Test	Bacteria;Firmicutes;Clostridia;Clostridiales;Peptostreptococcaceae;[Eubacterium] yurii group;	82.4	22	34	34	28	6	0	673775	525857	family
V4 Primer Test	Bacteria;Firmicutes;Clostridia;Thermoanaerobacterales;SRB2;	87.5	22	32	32	28	4	0	673777	525857	family
V4 Primer Test	Bacteria;Proteobacteria;Alphaproteobacteria;Kordiimonadales;uncultured;	84.8	22	33	33	28	5	0	673776	525857	family
V4 Primer Test	Bacteria;Proteobacteria;Deltaproteobacteria;Myxococcales;VHS-B3-70;	96.6	22	29	29	28	1	0	673780	525857	family
V4 Primer Test	Archaea;Crenarchaeota;Verstraetearchaeia;Methanomethyliales;Methanomethyliaceae;	93.1	22	29	29	27	2	0	673780	525858	family
V4 Primer Test	Archaea;Euryarchaeota;Methanococci;Methanococcales;Methanocaldococcaceae;	93.1	22	29	29	27	2	0	673780	525858	family
V4 Primer Test	Archaea;Euryarchaeota;Methanomicrobia;ANME-1;ANME-1a;	65.9	22	43	41	27	14	2	673768	525858	family
V4 Primer Test	Archaea;Euryarchaeota;Thermoplasmata;Thermoplasmatales;A10;	90	22	30	30	27	3	0	673779	525858	family
V4 Primer Test	Bacteria;Aquificae;Desulfurobacteriia;Desulfurobacteriales;Desulfurobacteriaceae;	93.1	22	29	29	27	2	0	673780	525858	family
V4 Primer Test	Bacteria;Cyanobacteria;Oxyphotobacteria;Nostocales;Geitlerinemaceae;	93.1	22	29	29	27	2	0	673780	525858	family
V4 Primer Test	Bacteria;Proteobacteria;Alphaproteobacteria;Rhizobiales;Methylopilaceae;	100	22	27	27	27	0	0	673782	525858	family
V4 Primer Test	Bacteria;Fibrobacteres;Fibrobacteria;Fibrobacterales;TG3;	74.3	22	35	35	26	9	0	673774	525859	family
V4 Primer Test	Bacteria;Firmicutes;Clostridia;Natranaerobiales;Natranaerobiaceae;	92.9	22	28	28	26	2	0	673781	525859	family
V4 Primer Test	Bacteria;Proteobacteria;Alphaproteobacteria;Acetobacterales;Acetobacterales Incertae Sedis;	89.7	22	29	29	26	3	0	673780	525859	family
V4 Primer Test	Archaea;Euryarchaeota;Methanomicrobia;Methanomicrobiales;uncultured;	96.2	22	28	26	25	1	2	673783	525860	family
V4 Primer Test	Archaea;Korarchaeota;Korarchaeia;Korarchaeales;Korarchaeaceae;	45.5	22	55	55	25	30	0	673754	525860	family
V4 Primer Test	Bacteria;Actinobacteria;Coriobacteriia;Coriobacteriales;uncultured;	100	22	25	25	25	0	0	673784	525860	family
V4 Primer Test	Bacteria;Proteobacteria;Alphaproteobacteria;Tistrellales;Tistrellaceae;	86.2	22	29	29	25	4	0	673780	525860	family
V4 Primer Test	Bacteria;Proteobacteria;Gammaproteobacteria;Betaproteobacteriales;Burkholderiaceae;[Aquaspirillum] arcticum group;	86.2	22	29	29	25	4	0	673780	525860	family
V4 Primer Test	Bacteria;Tenericutes;Mollicutes;Entomoplasmatales;Entomoplasmatales Incertae Sedis;	75.8	22	33	33	25	8	0	673776	525860	family
V4 Primer Test	Archaea;Crenarchaeota;Thermoprotei;Fervidicoccales;Fervidicoccaceae;	75	22	32	32	24	8	0	673777	525861	family
V4 Primer Test	Bacteria;Cloacimonetes;Cloacimonadia;Cloacimonadales;MSBL8;	92.3	22	26	26	24	2	0	673783	525861	family
V4 Primer Test	Bacteria;Firmicutes;Bacilli;Bacillales;Pasteuriaceae;	92.3	22	26	26	24	2	0	673783	525861	family
V4 Primer Test	Bacteria;Planctomycetes;Planctomycetacia;Planctomycetales;Schlesneriaceae;	20	21.9	120	120	24	96	0	673689	525861	family
V4 Primer Test	Bacteria;Proteobacteria;Alphaproteobacteria;Puniceispirillales;EF100-94H03;	92.3	22	26	26	24	2	0	673783	525861	family
V4 Primer Test	Bacteria;Fibrobacteres;Fibrobacteria;Fibrobacterales;SBYC;	82.1	22	28	28	23	5	0	673781	525862	family
V4 Primer Test	Archaea;Euryarchaeota;Thermoplasmata;Thermoplasmatales;BSLdp215;	91.7	22	24	24	22	2	0	673785	525863	family
V4 Primer Test	Bacteria;Actinobacteria;Actinobacteria;Actinomycetales;Actinomycetales Incertae Sedis;	100	22	22	22	22	0	0	673787	525863	family
V4 Primer Test	Bacteria;Chloroflexi;Ktedonobacteria;Ktedonobacterales;JG30-KF-AS9;	95.7	22	23	23	22	1	0	673786	525863	family
V4 Primer Test	Bacteria;Proteobacteria;Alphaproteobacteria;Caedibacterales;Caedibacteraceae;	88	22	25	25	22	3	0	673784	525863	family
V4 Primer Test	Bacteria;Proteobacteria;Deltaproteobacteria;Myxococcales;KD3-10;	95.7	22	23	23	22	1	0	673786	525863	family
V4 Primer Test	Bacteria;Proteobacteria;Deltaproteobacteria;Myxococcales;PS-B29;	87.5	22	24	24	21	3	0	673785	525864	family
V4 Primer Test	Bacteria;Proteobacteria;Gammaproteobacteria;Betaproteobacteriales;uncultured;	95.5	22	22	22	21	1	0	673787	525864	family
V4 Primer Test	Bacteria;Verrucomicrobia;Verrucomicrobiae;Chthoniobacterales;uncultured;	100	22	21	21	21	0	0	673788	525864	family
V4 Primer Test	Bacteria;Bacteroidetes;Ignavibacteria;Ignavibacteriales;LD-RB-34;	100	22	20	20	20	0	0	673789	525865	family
V4 Primer Test	Bacteria;Firmicutes;Bacilli;Lactobacillales;P5D1-392;	87	22	23	23	20	3	0	673786	525865	family
V4 Primer Test	Bacteria;Firmicutes;Limnochordia;Limnochordales;uncultured;	74.1	22	27	27	20	7	0	673782	525865	family
V4 Primer Test	Bacteria;Planctomycetes;Phycisphaerae;MSBL9;L21-RPul-D3;	100	22	20	20	20	0	0	673789	525865	family
V4 Primer Test	Bacteria;Proteobacteria;Alphaproteobacteria;Azospirillales;uncultured;	76.9	22	26	26	20	6	0	673783	525865	family
V4 Primer Test	Bacteria;Proteobacteria;Deltaproteobacteria;Desulfovibrionales;Desulfonatronaceae;	95	22	20	20	19	1	0	673789	525866	family
V4 Primer Test	Bacteria;Proteobacteria;Gammaproteobacteria;Xanthomonadales;uncultured;	95	22	20	20	19	1	0	673789	525866	family
V4 Primer Test	Bacteria;Bacteroidetes;Bacteroidia;Sphingobacteriales;LiUU-11-161;	81.8	22	22	22	18	4	0	673787	525867	family
V4 Primer Test	Bacteria;Fibrobacteres;Fibrobacteria;Fibrobacterales;09D2Z48;	52.9	22	34	34	18	16	0	673775	525867	family
V4 Primer Test	Bacteria;Proteobacteria;Alphaproteobacteria;Rhizobiales;C2U;	90	22	20	20	18	2	0	673789	525867	family
V4 Primer Test	Bacteria;Proteobacteria;Deltaproteobacteria;Myxococcales;Vulgatibacteraceae;	100	22	18	18	18	0	0	673791	525867	family
V4 Primer Test	Bacteria;Spirochaetes;Spirochaetia;Brevinematales;Brevinemataceae;	94.7	22	19	19	18	1	0	673790	525867	family
V4 Primer Test	Bacteria;Actinobacteria;Actinobacteria;Micrococcales;Beutenbergiaceae;	100	22	17	17	17	0	0	673792	525868	family
V4 Primer Test	Bacteria;Bacteroidetes;Bacteroidia;Flavobacteriales;Flavobacteriaceae;[Polaribacter] huanghezhanensis;	100	22	17	17	17	0	0	673792	525868	family
V4 Primer Test	Bacteria;Cyanobacteria;Oxyphotobacteria;Eurycoccales;Eurycoccales Incertae Sedis;	89.5	22	19	19	17	2	0	673790	525868	family
V4 Primer Test	Bacteria;Proteobacteria;Gammaproteobacteria;Betaproteobacteriales;T34;	94.4	22	18	18	17	1	0	673791	525868	family
V4 Primer Test	Bacteria;Proteobacteria;Gammaproteobacteria;Cellvibrionales;BD2-7;	100	22	17	17	17	0	0	673792	525868	family
V4 Primer Test	Archaea;Euryarchaeota;Methanomicrobia;Methanocellales;uncultured;	88.9	22	18	18	16	2	0	673791	525869	family
V4 Primer Test	Bacteria;Bacteroidetes;Ignavibacteria;Ignavibacteriales;SR-FBR-L83;	80	22	20	20	16	4	0	673789	525869	family
V4 Primer Test	Bacteria;Chloroflexi;Chloroflexia;Chloroflexales;Herpetosiphonaceae;	100	22	16	16	16	0	0	673793	525869	family
V4 Primer Test	Bacteria;Cyanobacteria;Oxyphotobacteria;Limnotrichales;Limnotrichaceae;	94.1	22	17	17	16	1	0	673792	525869	family
V4 Primer Test	Bacteria;Elusimicrobia;Elusimicrobia;Elusimicrobiales;Elusimicrobiaceae;	100	22	16	16	16	0	0	673793	525869	family
V4 Primer Test	Bacteria;Lentisphaerae;Lentisphaeria;Victivallales;GWF2-44-16;	94.1	22	17	17	16	1	0	673792	525869	family
V4 Primer Test	Bacteria;Planctomycetes;Phycisphaerae;MSBL9;4572-13;	100	22	16	16	16	0	0	673793	525869	family
V4 Primer Test	Bacteria;Proteobacteria;Alphaproteobacteria;Rhizobiales;Rhizobiaceae;[Rhizobium] sphaerophysae group;	94.1	22	17	17	16	1	0	673792	525869	family
V4 Primer Test	Bacteria;Proteobacteria;Deltaproteobacteria;Myxococcales;Eel-36e1D6;	88.9	22	18	18	16	2	0	673791	525869	family
V4 Primer Test	Bacteria;Proteobacteria;Deltaproteobacteria;Oligoflexales;053A03-B-DI-P58;	59.3	22	27	27	16	11	0	673782	525869	family
V4 Primer Test	Bacteria;Proteobacteria;Gammaproteobacteria;Betaproteobacteriales;Leeiaceae;	94.1	22	17	17	16	1	0	673792	525869	family
V4 Primer Test	Bacteria;Thermotogae;Thermotogae;Mesoaciditogales;Mesoaciditogaceae;	100	22	16	16	16	0	0	673793	525869	family
V4 Primer Test	Bacteria;Bacteroidetes;Bacteroidia;Bacteroidales;Marinilabiliaceae;[Cytophaga] xylanolytica group;	100	22	15	15	15	0	0	673794	525870	family
V4 Primer Test	Bacteria;Cyanobacteria;Oxyphotobacteria;Eurycoccales;Leptococcaceae;	93.8	22	16	16	15	1	0	673793	525870	family
V4 Primer Test	Bacteria;Firmicutes;Clostridia;Clostridiales;JTB215;	100	22	15	15	15	0	0	673794	525870	family
V4 Primer Test	Bacteria;Firmicutes;Clostridia;Thermoanaerobacterales;uncultured;	93.8	22	16	16	15	1	0	673793	525870	family
V4 Primer Test	Bacteria;Proteobacteria;Alphaproteobacteria;Azospirillales;Azospirillales Incertae Sedis;	100	22	15	15	15	0	0	673794	525870	family
V4 Primer Test	Bacteria;Proteobacteria;Alphaproteobacteria;Kordiimonadales;Iodidimonadaceae;	100	22	15	15	15	0	0	673794	525870	family
V4 Primer Test	Bacteria;Proteobacteria;Alphaproteobacteria;Puniceispirillales;Puniceispirillales Incertae Sedis;	75	22	20	20	15	5	0	673789	525870	family
V4 Primer Test	Bacteria;Proteobacteria;Alphaproteobacteria;Thalassobaculales;Thalassobaculaceae;	83.3	22	18	18	15	3	0	673791	525870	family
V4 Primer Test	Bacteria;Proteobacteria;Deltaproteobacteria;Desulfuromonadales;uncultured;	100	22	15	15	15	0	0	673794	525870	family
V4 Primer Test	Bacteria;Proteobacteria;Gammaproteobacteria;Alteromonadales;Alteromonadales Incertae Sedis;	93.8	22	16	16	15	1	0	673793	525870	family
V4 Primer Test	Bacteria;Bacteroidetes;Bacteroidia;Bacteroidales;p-2534-18B5 gut group;	48.3	22	29	29	14	15	0	673780	525871	family
V4 Primer Test	Bacteria;Cloacimonetes;Cloacimonadia;Cloacimonadales;PBS-18;	87.5	22	16	16	14	2	0	673793	525871	family
V4 Primer Test	Bacteria;Cyanobacteria;Oxyphotobacteria;Synechococcales;Synechococcaceae;	93.3	22	15	15	14	1	0	673794	525871	family
V4 Primer Test	Bacteria;Dependentiae;Babeliae;Babeliales;UBA12411;	93.3	22	15	15	14	1	0	673794	525871	family
V4 Primer Test	Bacteria;Firmicutes;Clostridia;Clostridia Incertae Sedis;Unknown Family;	77.8	22	18	18	14	4	0	673791	525871	family
V4 Primer Test	Bacteria;Planctomycetes;Phycisphaerae;Tepidisphaerales;CPla-3 termite group;	93.3	22	15	15	14	1	0	673794	525871	family
V4 Primer Test	Bacteria;Proteobacteria;Deltaproteobacteria;Myxococcales;MSB-4B10;	100	22	14	14	14	0	0	673795	525871	family
V4 Primer Test	Bacteria;Proteobacteria;Gammaproteobacteria;Methylococcales;Methylohalobiaceae;	93.3	22	15	15	14	1	0	673794	525871	family
V4 Primer Test	Bacteria;Spirochaetes;Brachyspirae;Brachyspirales;Brachyspirales Incertae Sedis;	93.3	22	15	15	14	1	0	673794	525871	family
V4 Primer Test	Bacteria;Actinobacteria;Actinobacteria;Catenulisporales;Catenulisporaceae;	100	22	13	13	13	0	0	673796	525872	family
V4 Primer Test	Bacteria;Chloroflexi;Dehalococcoidia;Dehalococcoidales;Dehalococcoidaceae;	32.5	22	40	40	13	27	0	673769	525872	family
V4 Primer Test	Bacteria;Chloroflexi;Dehalococcoidia;Dehalococcoidales;uncultured;	44.8	22	29	29	13	16	0	673780	525872	family
V4 Primer Test	Bacteria;Cyanobacteria;Oxyphotobacteria;Nostocales;Gloeocapsaceae;	92.9	22	14	14	13	1	0	673795	525872	family
V4 Primer Test	Bacteria;Cyanobacteria;Oxyphotobacteria;Thermosynechococcales;Acaryochloridaceae;	86.7	22	15	15	13	2	0	673794	525872	family
V4 Primer Test	Bacteria;Firmicutes;Bacilli;Bacillales;Family X;	59.1	22	22	22	13	9	0	673787	525872	family
V4 Primer Test	Bacteria;Firmicutes;Bacilli;Lactobacillales;uncultured;	86.7	22	15	15	13	2	0	673794	525872	family
V4 Primer Test	Bacteria;Lentisphaerae;Lentisphaeria;Victivallales;PRD18C08;	81.3	22	16	16	13	3	0	673793	525872	family
V4 Primer Test	Bacteria;Nitrospirae;Thermodesulfovibrionia;Magnetobacteriales;Magnetobacteriaceae;	100	22	13	13	13	0	0	673796	525872	family
V4 Primer Test	Bacteria;Planctomycetes;Phycisphaerae;MSBL9;KCLunmb-38-53;	72.2	22	18	18	13	5	0	673791	525872	family
V4 Primer Test	Bacteria;Actinobacteria;Actinobacteria;Micrococcales;Jonesiaceae;	100	22	12	12	12	0	0	673797	525873	family
V4 Primer Test	Bacteria;Bacteroidetes;Bacteroidia;Bacteroidales;3M1PL1-52 termite group;	100	22	12	12	12	0	0	673797	525873	family
V4 Primer Test	Bacteria;Bacteroidetes;Bacteroidia;Bacteroidales;PeH15;	92.3	22	13	13	12	1	0	673796	525873	family
V4 Primer Test	Bacteria;Bacteroidetes;Bacteroidia;Sphingobacteriales;KD1-131;	75	22	16	16	12	4	0	673793	525873	family
V4 Primer Test	Bacteria;Bacteroidetes;Bacteroidia;Sphingobacteriales;S15A-MN91;	75	22	16	16	12	4	0	673793	525873	family
V4 Primer Test	Bacteria;Bacteroidetes;Ignavibacteria;Kryptoniales;MSB-3C8;	92.3	22	13	13	12	1	0	673796	525873	family
V4 Primer Test	Bacteria;Epsilonbacteraeota;Campylobacteria;Campylobacterales;Rs-M59 termite group;	100	22	12	12	12	0	0	673797	525873	family
V4 Primer Test	Bacteria;Epsilonbacteraeota;Desulfurellia;Desulfurellales;Desulfurellaceae;	85.7	22	14	14	12	2	0	673795	525873	family
V4 Primer Test	Bacteria;Firmicutes;Clostridia;Thermolithobacterales;Thermolithobacteraceae;	92.3	22	13	13	12	1	0	673796	525873	family
V4 Primer Test	Bacteria;Proteobacteria;Alphaproteobacteria;Rhizobiales;Thermopetrobacteraceae;	100	22	12	12	12	0	0	673797	525873	family
V4 Primer Test	Bacteria;Proteobacteria;Gammaproteobacteria;Ectothiorhodospirales;Acidihalobacteraceae;	92.3	22	13	13	12	1	0	673796	525873	family
V4 Primer Test	Bacteria;Proteobacteria;Gammaproteobacteria;Nitrococcales;Nitrococcales Incertae Sedis;	85.7	22	14	14	12	2	0	673795	525873	family
V4 Primer Test	Archaea;Euryarchaeota;Methanomicrobia;Methanomicrobiales;Rice Cluster II;	91.7	22	14	12	11	1	2	673797	525874	family
V4 Primer Test	Bacteria;Actinobacteria;Actinobacteria;Micrococcales;uncultured;	91.7	22	12	12	11	1	0	673797	525874	family
V4 Primer Test	Bacteria;Armatimonadetes;Armatimonadia;Armatimonadales;Armatimonadaceae;	91.7	22	12	12	11	1	0	673797	525874	family
V4 Primer Test	Bacteria;Bacteroidetes;Bacteroidia;Bacteroidales;COB P4-1 termite group;	100	22	11	11	11	0	0	673798	525874	family
V4 Primer Test	Bacteria;Bacteroidetes;Bacteroidia;Cytophagales;Bernardetiaceae;	84.6	22	13	13	11	2	0	673796	525874	family
V4 Primer Test	Bacteria;Bacteroidetes;Bacteroidia;Flavobacteriales;Flavobacteriales Incertae Sedis;	100	22	11	11	11	0	0	673798	525874	family
V4 Primer Test	Bacteria;Chloroflexi;Chloroflexia;Thermobaculales;Thermobaculaceae;	100	22	11	11	11	0	0	673798	525874	family
V4 Primer Test	Bacteria;Cyanobacteria;Oxyphotobacteria;Synechococcales;Prochlorotrichaceae;	100	22	11	11	11	0	0	673798	525874	family
V4 Primer Test	Bacteria;Epsilonbacteraeota;Desulfurellia;Desulfurellales;Hippeaceae;	100	22	11	11	11	0	0	673798	525874	family
V4 Primer Test	Bacteria;Fibrobacteres;Chitinivibrionia;Chitinivibrionales;Chitinivibrionaceae;	91.7	22	12	12	11	1	0	673797	525874	family
V4 Primer Test	Bacteria;Fibrobacteres;Chitinivibrionia;Chitinivibrionia Incertae Sedis;Unknown Family;	91.7	22	12	12	11	1	0	673797	525874	family
V4 Primer Test	Bacteria;Firmicutes;Clostridia;Clostridiales;TC1;	100	22	11	11	11	0	0	673798	525874	family
V4 Primer Test	Bacteria;Proteobacteria;Deltaproteobacteria;Myxococcales;VHS-B4-70;	91.7	22	12	12	11	1	0	673797	525874	family
V4 Primer Test	Bacteria;Proteobacteria;Gammaproteobacteria;Aeromonadales;MB19;	91.7	22	12	12	11	1	0	673797	525874	family
V4 Primer Test	Bacteria;Proteobacteria;Gammaproteobacteria;Alteromonadales;Gallaecimonadaceae;	100	22	11	11	11	0	0	673798	525874	family
V4 Primer Test	Bacteria;Proteobacteria;Gammaproteobacteria;Betaproteobacteriales;Burkholderiaceae;[Polyangium] brachysporum group;	100	22	11	11	11	0	0	673798	525874	family
V4 Primer Test	Bacteria;Proteobacteria;Gammaproteobacteria;Betaproteobacteriales;EC94;	55	22	20	20	11	9	0	673789	525874	family
V4 Primer Test	Archaea;Crenarchaeota;Thermoprotei;Desulfurococcales;Ignicoccaceae;	71.4	22	14	14	10	4	0	673795	525875	family
V4 Primer Test	Bacteria;Acidobacteria;Blastocatellia (Subgroup 4);Chloracidobacteriales;Chloracidobacteriaceae;	83.3	22	12	12	10	2	0	673797	525875	family
V4 Primer Test	Bacteria;Actinobacteria;Actinobacteria;Corynebacteriales;Segniliparaceae;	100	22	10	10	10	0	0	673799	525875	family
V4 Primer Test	Bacteria;Bacteroidetes;Ignavibacteria;Ignavibacteriales;BSV40;	90.9	22	11	11	10	1	0	673798	525875	family
V4 Primer Test	Bacteria;Chrysiogenetes;Chrysiogenetes;Chrysiogenales;Chrysiogenaceae;	100	22	10	10	10	0	0	673799	525875	family
V4 Primer Test	Bacteria;Cyanobacteria;Oxyphotobacteria;Nostocales;Rubidibacteraceae;	7.1	21.9	141	141	10	131	0	673668	525875	family
V4 Primer Test	Bacteria;Cyanobacteria;Oxyphotobacteria;Synechococcales;Synechococcales Incertae Sedis;	100	22	10	10	10	0	0	673799	525875	family
V4 Primer Test	Bacteria;Fibrobacteres;Fibrobacteria;Fibrobacterales;SBXY-748;	90.9	22	11	11	10	1	0	673798	525875	family
V4 Primer Test	Bacteria;Lentisphaerae;Lentisphaeria;Victivallales;Arctic95B-14;	83.3	22	12	12	10	2	0	673797	525875	family
V4 Primer Test	Bacteria;Planctomycetes;Brocadiae;Brocadiales;GWA2-50-13;	90.9	22	11	11	10	1	0	673798	525875	family
V4 Primer Test	Bacteria;Proteobacteria;Alphaproteobacteria;Thalassobaculales;Oceanibaculaceae;	83.3	22	12	12	10	2	0	673797	525875	family
V4 Primer Test	Bacteria;Spirochaetes;Brachyspirae;Brachyspirales;Brachyspiraceae;	8.3	21.9	120	120	10	110	0	673689	525875	family
V4 Primer Test	Bacteria;Bacteroidetes;Bacteroidia;Bacteroidales;009E01-B-SD-P15;	100	22	9	9	9	0	0	673800	525876	family
V4 Primer Test	Bacteria;Cloacimonetes;Cloacimonadia;Cloacimonadales;LK-44f;	90	22	10	10	9	1	0	673799	525876	family
V4 Primer Test	Bacteria;Cyanobacteria;Oxyphotobacteria;Eurycoccales;uncultured;	90	22	10	10	9	1	0	673799	525876	family
V4 Primer Test	Bacteria;Fibrobacteres;Fibrobacteria;Fibrobacterales;B122;	90	22	10	10	9	1	0	673799	525876	family
V4 Primer Test	Bacteria;Lentisphaerae;Lentisphaeria;Victivallales;BD2-3;	90	22	10	10	9	1	0	673799	525876	family
V4 Primer Test	Bacteria;Proteobacteria;Alphaproteobacteria;Elsterales;URHD0088;	100	22	9	9	9	0	0	673800	525876	family
V4 Primer Test	Bacteria;Proteobacteria;Deltaproteobacteria;Desulfofervidales;Desulfofervidaceae;	90	22	10	10	9	1	0	673799	525876	family
V4 Primer Test	Bacteria;Proteobacteria;Deltaproteobacteria;Desulfuromonadales;MA-28-I98C;	100	22	9	9	9	0	0	673800	525876	family
V4 Primer Test	Bacteria;Proteobacteria;Gammaproteobacteria;Betaproteobacteriales;Procabacteriaceae;	90	22	10	10	9	1	0	673799	525876	family
V4 Primer Test	Bacteria;Proteobacteria;Gammaproteobacteria;Francisellales;Francisellaceae;[Caedibacter] taeniospiralis group;	81.8	22	11	11	9	2	0	673798	525876	family
V4 Primer Test	Archaea;Crenarchaeota;Thermoprotei;Desulfurococcales;uncultured;	100	22	8	8	8	0	0	673801	525877	family
V4 Primer Test	Bacteria;Actinobacteria;Actinobacteria;Micrococcales;Rarobacteraceae;	100	22	8	8	8	0	0	673801	525877	family
V4 Primer Test	Bacteria;Bacteroidetes;Bacteroidia;Bacteroidales;FTLpost3;	88.9	22	9	9	8	1	0	673800	525877	family
V4 Primer Test	Bacteria;Cyanobacteria;Oxyphotobacteria;Gloeobacterales;Gloeobacteraceae;	100	22	8	8	8	0	0	673801	525877	family
V4 Primer Test	Bacteria;Dictyoglomi;Dictyoglomia;Dictyoglomales;Dictyoglomaceae;	88.9	22	9	9	8	1	0	673800	525877	family
V4 Primer Test	Bacteria;Firmicutes;Bacilli;Bacillales;uncultured;	100	22	8	8	8	0	0	673801	525877	family
V4 Primer Test	Bacteria;Firmicutes;Clostridia;Clostridiales;TTA-B61;	88.9	22	9	9	8	1	0	673800	525877	family
V4 Primer Test	Bacteria;Actinobacteria;Actinobacteria;Micrococcales;AKAU3644;	100	22	7	7	7	0	0	673802	525878	family
V4 Primer Test	Bacteria;Actinobacteria;Actinobacteria;Streptosporangiales;Streptosporangiales Incertae Sedis;	100	22	7	7	7	0	0	673802	525878	family
V4 Primer Test	Bacteria;Bacteroidetes;Ignavibacteria;Kryptoniales;Kryptoniaceae;	87.5	22	8	8	7	1	0	673801	525878	family
V4 Primer Test	Bacteria;Cloacimonetes;Cloacimonadia;Cloacimonadales;GZKB75;	87.5	22	8	8	7	1	0	673801	525878	family
V4 Primer Test	Bacteria;Epsilonbacteraeota;Campylobacteria;Campylobacterales;Campylobacterales Incertae Sedis;	100	22	7	7	7	0	0	673802	525878	family
V4 Primer Test	Bacteria;Fibrobacteres;Fibrobacteria;Fibrobacterales;SBYZ-1017;	63.6	22	11	11	7	4	0	673798	525878	family
V4 Primer Test	Bacteria;Proteobacteria;Deltaproteobacteria;Desulfuromonadales;C8S-102;	100	22	7	7	7	0	0	673802	525878	family
V4 Primer Test	Bacteria;Proteobacteria;Deltaproteobacteria;Myxococcales;27F-1492R;	70	22	10	10	7	3	0	673799	525878	family
V4 Primer Test	Bacteria;Actinobacteria;Acidimicrobiia;Acidimicrobiales;Acidimicrobiales Incertae Sedis;	54.5	22	11	11	6	5	0	673798	525879	family
V4 Primer Test	Bacteria;Actinobacteria;Actinobacteria;Corynebacteriales;Corynebacteriales Incertae Sedis;	100	22	6	6	6	0	0	673803	525879	family
V4 Primer Test	Bacteria;Actinobacteria;Actinobacteria;Micrococcales;Ruaniaceae;	85.7	22	7	7	6	1	0	673802	525879	family
V4 Primer Test	Bacteria;Actinobacteria;Thermoleophilia;Thermophilales;Thermoleophilaceae;	85.7	22	7	7	6	1	0	673802	525879	family
V4 Primer Test	Bacteria;Bacteroidetes;Bacteroidia;Bacteroidales;gir-aah93h0;	100	22	6	6	6	0	0	673803	525879	family
V4 Primer Test	Bacteria;Bacteroidetes;Bacteroidia;Bacteroidales;Ika33;	100	22	6	6	6	0	0	673803	525879	family
V4 Primer Test	Bacteria;Bacteroidetes;Bacteroidia;Bacteroidales;MgMjR-022;	85.7	22	7	7	6	1	0	673802	525879	family
V4 Primer Test	Bacteria;Bacteroidetes;Bacteroidia;Bacteroidales;vadinHA21;	75	22	8	8	6	2	0	673801	525879	family
V4 Primer Test	Bacteria;Bacteroidetes;Bacteroidia;Sphingobacteriales;CMW-169;	85.7	22	7	7	6	1	0	673802	525879	family
V4 Primer Test	Bacteria;Bacteroidetes;Bacteroidia;Sphingobacteriales;CWT CU03-E12;	100	22	6	6	6	0	0	673803	525879	family
V4 Primer Test	Bacteria;Bacteroidetes;Bacteroidia;Sphingobacteriales;FFCH9454;	100	22	6	6	6	0	0	673803	525879	family
V4 Primer Test	Bacteria;Bacteroidetes;Ignavibacteria;Ignavibacteriales;SM1H02;	85.7	22	7	7	6	1	0	673802	525879	family
V4 Primer Test	Bacteria;Fibrobacteres;Fibrobacteria;Fibrobacterales;Candidatus Raymondbacteria;	46.2	22	13	13	6	7	0	673796	525879	family
V4 Primer Test	Bacteria;Firmicutes;Clostridia;Clostridiales;Clostridiaceae;	100	22	6	6	6	0	0	673803	525879	family
V4 Primer Test	Bacteria;Firmicutes;Clostridia;Clostridiales;Family XIII;[Eubacterium] saphenum group;	75	22	8	8	6	2	0	673801	525879	family
V4 Primer Test	Bacteria;Firmicutes;Clostridia;Clostridiales;GoM-GC232-4463-Bac1;	75	22	8	8	6	2	0	673801	525879	family
V4 Primer Test	Bacteria;Firmicutes;Clostridia;Clostridiales;Lachnospiraceae;[Acetivibrio] ethanolgignens group;	100	22	6	6	6	0	0	673803	525879	family
V4 Primer Test	Bacteria;Firmicutes;Clostridia;Clostridiales;Lachnospiraceae;[Eubacterium] cellulosolvens group;	85.7	22	7	7	6	1	0	673802	525879	family
V4 Primer Test	Bacteria;Firmicutes;Clostridia;Clostridiales;Peptostreptococcaceae;[Eubacterium] tenue group;	100	22	6	6	6	0	0	673803	525879	family
V4 Primer Test	Bacteria;Firmicutes;Clostridia;Thermoanaerobacterales;Family IV;	100	22	6	6	6	0	0	673803	525879	family
V4 Primer Test	Bacteria;Lentisphaerae;Lentisphaeria;Victivallales;SBZC-4624;	100	22	6	6	6	0	0	673803	525879	family
V4 Primer Test	Bacteria;Planctomycetes;Phycisphaerae;MSBL9;GWC2-45-44;	66.7	22	9	9	6	3	0	673800	525879	family
V4 Primer Test	Bacteria;Proteobacteria;Alphaproteobacteria;Parvibaculales;uncultured;	100	22	6	6	6	0	0	673803	525879	family
V4 Primer Test	Bacteria;Proteobacteria;Gammaproteobacteria;Salinisphaerales;Algiphilaceae;	100	22	6	6	6	0	0	673803	525879	family
V4 Primer Test	Bacteria;Bacteroidetes;Bacteroidia;Bacteroidales;GZKB124;	100	22	5	5	5	0	0	673804	525880	family
V4 Primer Test	Bacteria;Bacteroidetes;Bacteroidia;Bacteroidales;LKC2.127-25;	62.5	22	8	8	5	3	0	673801	525880	family
V4 Primer Test	Bacteria;Bacteroidetes;Bacteroidia;Sphingobacteriales;ADurb.Bin408;	71.4	22	7	7	5	2	0	673802	525880	family
V4 Primer Test	Bacteria;Bacteroidetes;Ignavibacteria;Ignavibacteriales;BSN166;	83.3	22	6	6	5	1	0	673803	525880	family
V4 Primer Test	Bacteria;Cloacimonetes;Cloacimonadia;Cloacimonadales;SHA-4;	100	22	5	5	5	0	0	673804	525880	family
V4 Primer Test	Bacteria;Fibrobacteres;Fibrobacteria;Fibrobacterales;B18;	100	22	5	5	5	0	0	673804	525880	family
V4 Primer Test	Bacteria;Fibrobacteres;Fibrobacteria;Fibrobacterales;SBYS-2995;	100	22	5	5	5	0	0	673804	525880	family
V4 Primer Test	Bacteria;Firmicutes;Clostridia;Clostridiales;Family XVI;	83.3	22	6	6	5	1	0	673803	525880	family
V4 Primer Test	Bacteria;Firmicutes;Clostridia;Clostridiales;livecontrolB21;	100	22	5	5	5	0	0	673804	525880	family
V4 Primer Test	Bacteria;Proteobacteria;Alphaproteobacteria;Acetobacterales;Elioraeaceae;	100	22	5	5	5	0	0	673804	525880	family
V4 Primer Test	Bacteria;Proteobacteria;Gammaproteobacteria;Oceanospirillales;P13-46;	83.3	22	6	6	5	1	0	673803	525880	family
V4 Primer Test	Bacteria;Tenericutes;Mollicutes;Entomoplasmatales;type III;	100	22	5	5	5	0	0	673804	525880	family
V4 Primer Test	Archaea;Euryarchaeota;Archaeoglobi;Archaeoglobales;Archaeoglobaceae;	5.2	21.9	77	77	4	73	0	673732	525881	family
V4 Primer Test	Bacteria;Bacteroidetes;Bacteroidia;Bacteroidales;CAP-aah99b04;	80	22	5	5	4	1	0	673804	525881	family
V4 Primer Test	Bacteria;Bacteroidetes;Bacteroidia;Bacteroidales;CR-115;	100	22	4	4	4	0	0	673805	525881	family
V4 Primer Test	Bacteria;Bacteroidetes;Bacteroidia;Cytophagales;Thermonemataceae;	100	22	4	4	4	0	0	673805	525881	family
V4 Primer Test	Bacteria;Bacteroidetes;Bacteroidia;Cytophagales;uncultured;	100	22	4	4	4	0	0	673805	525881	family
V4 Primer Test	Bacteria;Bacteroidetes;Bacteroidia;Sphingobacteriales;GWF2-29-10;	80	22	5	5	4	1	0	673804	525881	family
V4 Primer Test	Bacteria;Bacteroidetes;Bacteroidia;Sphingobacteriales;s74e-6049;	100	22	4	4	4	0	0	673805	525881	family
V4 Primer Test	Bacteria;Chloroflexi;Chloroflexia;Kallotenuales;Kallotenuaceae;	80	22	5	5	4	1	0	673804	525881	family
V4 Primer Test	Bacteria;Cloacimonetes;Cloacimonadia;Cloacimonadales;NK-L14;	100	22	4	4	4	0	0	673805	525881	family
V4 Primer Test	Bacteria;Cloacimonetes;Cloacimonadia;Cloacimonadales;SHA-41;	80	22	5	5	4	1	0	673804	525881	family
V4 Primer Test	Bacteria;Firmicutes;Clostridia;Clostridiales;MAT-CR-H4-C10;	100	22	4	4	4	0	0	673805	525881	family
V4 Primer Test	Bacteria;Firmicutes;Clostridia;Thermoanaerobacterales;Thermodesulfobiaceae;	80	22	5	5	4	1	0	673804	525881	family
V4 Primer Test	Bacteria;Lentisphaerae;Lentisphaeria;Lentisphaerales;Lentisphaeraceae;	12.9	22	31	31	4	27	0	673778	525881	family
V4 Primer Test	Bacteria;Lentisphaerae;Lentisphaeria;Victivallales;SBYX-4944;	50	22	8	8	4	4	0	673801	525881	family
V4 Primer Test	Bacteria;Proteobacteria;Alphaproteobacteria;Caulobacterales;uncultured;	80	22	5	5	4	1	0	673804	525881	family
V4 Primer Test	Bacteria;Proteobacteria;Alphaproteobacteria;Rhizobiales;Lutibaculaceae;	100	22	4	4	4	0	0	673805	525881	family
V4 Primer Test	Bacteria;Proteobacteria;Alphaproteobacteria;Rickettsiales;bac2nit3;	100	22	4	4	4	0	0	673805	525881	family
V4 Primer Test	Bacteria;Proteobacteria;Gammaproteobacteria;Alteromonadales;Celerinatantimonadaceae;	100	22	4	4	4	0	0	673805	525881	family
V4 Primer Test	Bacteria;Proteobacteria;Gammaproteobacteria;Alteromonadales;uncultured;	80	22	5	5	4	1	0	673804	525881	family
V4 Primer Test	Bacteria;Proteobacteria;Gammaproteobacteria;Betaproteobacteriales;Betaproteobacteriales Incertae Sedis;	100	22	4	4	4	0	0	673805	525881	family
V4 Primer Test	Bacteria;Actinobacteria;Actinobacteria;Corynebacteriales;uncultured;	75	22	4	4	3	1	0	673805	525882	family
V4 Primer Test	Bacteria;Bacteroidetes;Bacteroidia;Bacteroidales;Bacteroidales Incertae Sedis;	100	22	3	3	3	0	0	673806	525882	family
V4 Primer Test	Bacteria;Bacteroidetes;Bacteroidia;Bacteroidales;RH-aaj90h05;	100	22	3	3	3	0	0	673806	525882	family
V4 Primer Test	Bacteria;Bacteroidetes;Bacteroidia;Sphingobacteriales;uncultured;	100	22	3	3	3	0	0	673806	525882	family
V4 Primer Test	Bacteria;Bacteroidetes;Bacteroidia;Sphingobacteriales;Z4MB62;	100	22	3	3	3	0	0	673806	525882	family
V4 Primer Test	Bacteria;Bacteroidetes;Ignavibacteria;Ignavibacteriales;UA-50;	100	22	3	3	3	0	0	673806	525882	family
V4 Primer Test	Bacteria;Caldiserica;Caldisericia;Caldisericales;TTA-B15;	100	22	3	3	3	0	0	673806	525882	family
V4 Primer Test	Bacteria;Chloroflexi;Dehalococcoidia;Dehalococcoidales;Dehalococcoidales Incertae Sedis;	42.9	22	7	7	3	4	0	673802	525882	family
V4 Primer Test	Bacteria;Cyanobacteria;Oxyphotobacteria;Nostocales;Chamaesiphonaceae;	100	22	3	3	3	0	0	673806	525882	family
V4 Primer Test	Bacteria;Firmicutes;Bacilli;Bacillales;Planococcaceae;[Renibacterium] salmoninarum group;	75	22	4	4	3	1	0	673805	525882	family
V4 Primer Test	Bacteria;Firmicutes;Clostridia;Clostridiales;YNPFFP2;	100	22	3	3	3	0	0	673806	525882	family
V4 Primer Test	Bacteria;Firmicutes;Negativicutes;Selenomonadales;uncultured;	14.3	22	21	21	3	18	0	673788	525882	family
V4 Primer Test	Bacteria;Patescibacteria;Parcubacteria;Paceibacterales;Paceibacteraceae;	30	22	10	10	3	7	0	673799	525882	family
V4 Primer Test	Bacteria;Proteobacteria;Alphaproteobacteria;Emcibacterales;Emcibacteraceae;	100	22	3	3	3	0	0	673806	525882	family
V4 Primer Test	Bacteria;Proteobacteria;Alphaproteobacteria;Kordiimonadales;Temperatibacteraceae;	100	22	3	3	3	0	0	673806	525882	family
V4 Primer Test	Bacteria;Proteobacteria;Alphaproteobacteria;Rhizobiales;WC3-116;	100	22	3	3	3	0	0	673806	525882	family
V4 Primer Test	Bacteria;Proteobacteria;Alphaproteobacteria;Rickettsiales;SM1B06;	75	22	4	4	3	1	0	673805	525882	family
V4 Primer Test	Bacteria;Proteobacteria;Deltaproteobacteria;Myxococcales;Amb-16S-1034;	100	22	3	3	3	0	0	673806	525882	family
V4 Primer Test	Bacteria;Proteobacteria;Gammaproteobacteria;Oceanospirillales;Gven-F17;	100	22	3	3	3	0	0	673806	525882	family
V4 Primer Test	Bacteria;Thermosulfidibacteraeota;Thermosulfidibacteria;Thermosulfidibacterales;Thermosulfidibacteraceae;	100	22	3	3	3	0	0	673806	525882	family
V4 Primer Test	Archaea;Euryarchaeota;Halobacteria;Halobacteriales;J07HX5;	66.7	22	3	3	2	1	0	673806	525883	family
V4 Primer Test	Archaea;Euryarchaeota;Methanobacteria;Methanobacteriales;Methanothermaceae;	100	22	2	2	2	0	0	673807	525883	family
V4 Primer Test	Archaea;Euryarchaeota;Methanomicrobia;Methanosarcinales;uncultured;	100	22	2	2	2	0	0	673807	525883	family
V4 Primer Test	Archaea;Euryarchaeota;Thermoplasmata;Thermoplasmatales;Picrophilaceae;	100	22	2	2	2	0	0	673807	525883	family
V4 Primer Test	Bacteria;Bacteroidetes;Bacteroidia;Bacteroidales;HAW-RM37-2;	100	22	2	2	2	0	0	673807	525883	family
V4 Primer Test	Bacteria;Bacteroidetes;Bacteroidia;Sphingobacteriales;S15-21;	100	22	2	2	2	0	0	673807	525883	family
V4 Primer Test	Bacteria;Bacteroidetes;Bacteroidia;Sphingobacteriales;SBYC-2600;	66.7	22	3	3	2	1	0	673806	525883	family
V4 Primer Test	Bacteria;Chlamydiae;Chlamydiae;Chlamydiales;Simkaniaceae;	3.1	21.9	65	65	2	63	0	673744	525883	family
V4 Primer Test	Bacteria;Cyanobacteria;Oxyphotobacteria;Nostocales;Prochloraceae;	12.5	22	16	16	2	14	0	673793	525883	family
V4 Primer Test	Bacteria;Cyanobacteria;Oxyphotobacteria;Phormidesmiales;uncultured;	100	22	2	2	2	0	0	673807	525883	family
V4 Primer Test	Bacteria;Epsilonbacteraeota;Campylobacteria;Campylobacterales;CH8-1-BAC;	100	22	2	2	2	0	0	673807	525883	family
V4 Primer Test	Bacteria;Epsilonbacteraeota;Campylobacteria;Campylobacterales;PS-B32;	100	22	2	2	2	0	0	673807	525883	family
V4 Primer Test	Bacteria;Fibrobacteres;Fibrobacteria;Fibrobacterales;B5-096;	100	22	2	2	2	0	0	673807	525883	family
V4 Primer Test	Bacteria;Fibrobacteres;Fibrobacteria;Fibrobacterales;uncultured;	50	22	4	4	2	2	0	673805	525883	family
V4 Primer Test	Bacteria;Firmicutes;Bacilli;Bacillales;Sporolactobacillaceae;[Bacillus] urumqiensis group;	100	22	2	2	2	0	0	673807	525883	family
V4 Primer Test	Bacteria;Lentisphaerae;Oligosphaeria;Oligosphaerales;uncultured;	100	22	2	2	2	0	0	673807	525883	family
V4 Primer Test	Bacteria;Proteobacteria;Alphaproteobacteria;Kordiimonadales;Kordiimonadales Incertae Sedis;	100	22	2	2	2	0	0	673807	525883	family
V4 Primer Test	Bacteria;Proteobacteria;Alphaproteobacteria;Rhodospirillales;Magnetospirillaceae;[Aquaspirillum] polymorphum group;	100	22	2	2	2	0	0	673807	525883	family
V4 Primer Test	Bacteria;Proteobacteria;Deltaproteobacteria;Myxococcales;FFCH16767;	66.7	22	3	3	2	1	0	673806	525883	family
V4 Primer Test	Bacteria;Proteobacteria;Gammaproteobacteria;Aeromonadales;JI49D030;	100	22	2	2	2	0	0	673807	525883	family
V4 Primer Test	Bacteria;Verrucomicrobia;Verrucomicrobiae;Opitutales;uncultured;	66.7	22	3	3	2	1	0	673806	525883	family
V4 Primer Test	Archaea;Euryarchaeota;Thermoplasmata;Thermoplasmatales;Thermoplasmatales Incertae Sedis;	100	22	1	1	1	0	0	673808	525884	family
V4 Primer Test	Bacteria;Bacteroidetes;Chlorobia;Chlorobiales;Chloroherpetonaceae;	5.9	22	17	17	1	16	0	673792	525884	family
V4 Primer Test	Bacteria;Caldiserica;Caldisericia;Caldisericales;LF045;	4	22	25	25	1	24	0	673784	525884	family
V4 Primer Test	Bacteria;Caldiserica;Caldisericia;Caldisericales;TTA-B1;	5.9	22	17	17	1	16	0	673792	525884	family
V4 Primer Test	Bacteria;Cyanobacteria;Oxyphotobacteria;Geitlerinematales;Geitlerinemataceae;	100	22	1	1	1	0	0	673808	525884	family
V4 Primer Test	Bacteria;Cyanobacteria;Oxyphotobacteria;Neosynechococcales;Neosynechococcaceae;	100	22	1	1	1	0	0	673808	525884	family
V4 Primer Test	Bacteria;Epsilonbacteraeota;Campylobacteria;Campylobacterales;P6-b51;	50	22	2	2	1	1	0	673807	525884	family

## Sheet: Order
DATASET S4 In silico PCR evaluation for region-specific primer set of 16S rRNA gene regions V4
job_name	taxonomy	coverage	specificity	accessions	eligible	match	mismatch	nodata	outgroup_matchable	outgroup_matched	Rank
V4 Primer Test	Bacteria;Firmicutes;Clostridia;Clostridiales;	90.7	23.7	83141	83141	75415	7726	0	590668	450470	order
V4 Primer Test	Bacteria;Proteobacteria;Gammaproteobacteria;Betaproteobacteriales;	92	22.9	42416	42416	39033	3383	0	631393	486852	order
V4 Primer Test	Bacteria;Proteobacteria;Gammaproteobacteria;Enterobacteriales;	93.2	22.7	32556	32556	30342	2214	0	641253	495543	order
[truncated: 810 more rows]

## Sheet: Class
DATASET S4 In silico PCR evaluation for region-specific primer set of 16S rRNA gene regions V4
[truncated: 196 more rows]

[truncated: 2 more sheets: Phylum, Domain]
