# Supplementary material for: Uncovering the hidden marine sponge microbiome by applying a multi-primer approach
Source: Sci Rep. 2019 Apr 17;9:6214. doi: 10.1038/s41598-019-42694-w (PMC6470215; doi:10.1038/s41598-019-42694-w)
Supplement: Supplementary file 6 — Dataset 5 [file 41598_2019_42694_MOESM6_ESM.xlsx]

## Sheet: Genus
DATASET S5 In silico PCR evaluation for region-specific primer set of 16S rRNA gene regions V4V5
job_name	taxonomy	coverage	specificity	accessions	eligible	match	mismatch	nodata	outgroup_matchable	outgroup_matched	Rank
V4V5 Primer Test	Bacteria;Proteobacteria;Gammaproteobacteria;Pseudomonadales;Pseudomonadaceae;Pseudomonas;	93.6	18	19219	19219	17980	1239	0	654657	536896	genus
V4V5 Primer Test	Bacteria;Firmicutes;Bacilli;Bacillales;Bacillaceae;Bacillus;	89.3	17.8	13746	13746	12277	1469	0	660130	542599	genus
V4V5 Primer Test	Bacteria;Actinobacteria;Actinobacteria;Streptomycetales;Streptomycetaceae;Streptomyces;	96.4	17.9	12562	12562	12114	448	0	661314	542762	genus
V4V5 Primer Test	Bacteria;Proteobacteria;Gammaproteobacteria;Pseudomonadales;Moraxellaceae;Acinetobacter;	94.7	17.8	8717	8717	8252	465	0	665159	546624	genus
V4V5 Primer Test	Bacteria;Firmicutes;Bacilli;Lactobacillales;Streptococcaceae;Streptococcus;	86.5	17.7	8704	8704	7530	1174	0	665172	547346	genus
V4V5 Primer Test	Bacteria;Firmicutes;Bacilli;Bacillales;Staphylococcaceae;Staphylococcus;	78.5	17.6	7521	7521	5906	1615	0	666355	548970	genus
V4V5 Primer Test	Bacteria;Proteobacteria;Gammaproteobacteria;Enterobacteriales;Enterobacteriaceae;Enterobacter;	95.3	17.8	6162	6162	5875	287	0	667714	549001	genus
V4V5 Primer Test	Bacteria;Firmicutes;Clostridia;Clostridiales;Lachnospiraceae;Blautia;	91	17.7	6177	6177	5618	559	0	667699	549258	genus
V4V5 Primer Test	Bacteria;Proteobacteria;Gammaproteobacteria;Enterobacteriales;Enterobacteriaceae;Escherichia-Shigella;	91.4	17.7	5914	5914	5406	508	0	667962	549470	genus
V4V5 Primer Test	Bacteria;Firmicutes;Clostridia;Clostridiales;Ruminococcaceae;Faecalibacterium;	92.4	17.7	5756	5756	5319	437	0	668120	549557	genus
V4V5 Primer Test	Bacteria;Bacteroidetes;Bacteroidia;Bacteroidales;Bacteroidaceae;Bacteroides;	88	17.7	5598	5598	4927	671	0	668278	549949	genus
V4V5 Primer Test	Bacteria;Firmicutes;Clostridia;Clostridiales;Lachnospiraceae;uncultured;	91.5	17.7	5154	5154	4714	440	0	668722	550162	genus
V4V5 Primer Test	Bacteria;Firmicutes;Bacilli;Lactobacillales;Lactobacillaceae;Lactobacillus;	91.1	17.7	5007	5007	4559	448	0	668869	550317	genus
V4V5 Primer Test	Bacteria;Proteobacteria;Gammaproteobacteria;Vibrionales;Vibrionaceae;Vibrio;	95.5	17.7	4440	4440	4242	198	0	669436	550634	genus
V4V5 Primer Test	Bacteria;Firmicutes;Clostridia;Clostridiales;Lachnospiraceae;Lachnospiraceae NK4A136 group;	91.9	17.7	4264	4264	3918	346	0	669612	550958	genus
V4V5 Primer Test	Bacteria;Proteobacteria;Gammaproteobacteria;Betaproteobacteriales;Burkholderiaceae;Burkholderia-Caballeronia-Paraburkholderia;	95.5	17.7	4014	4014	3832	182	0	669862	551044	genus
V4V5 Primer Test	Bacteria;Proteobacteria;Gammaproteobacteria;Enterobacteriales;Enterobacteriaceae;Klebsiella;	96.3	17.7	3743	3743	3606	137	0	670133	551270	genus
V4V5 Primer Test	Bacteria;Proteobacteria;Alphaproteobacteria;Rhizobiales;Rhizobiaceae;Allorhizobium-Neorhizobium-Pararhizobium-Rhizobium;	95.3	17.7	3577	3577	3408	169	0	670299	551468	genus
V4V5 Primer Test	Bacteria;Actinobacteria;Actinobacteria;Corynebacteriales;Corynebacteriaceae;Corynebacterium 1;	81	17.7	3999	3999	3241	758	0	669877	551635	genus
V4V5 Primer Test	Bacteria;Bacteroidetes;Bacteroidia;Flavobacteriales;Flavobacteriaceae;Flavobacterium;	94.2	17.7	3217	3217	3031	186	0	670659	551845	genus
V4V5 Primer Test	Bacteria;Firmicutes;Bacilli;Bacillales;Paenibacillaceae;Paenibacillus;	94.9	17.7	3083	3083	2926	157	0	670793	551950	genus
V4V5 Primer Test	Bacteria;Firmicutes;Clostridia;Clostridiales;Christensenellaceae;Christensenellaceae R-7 group;	91.5	17.7	3084	3084	2822	262	0	670792	552054	genus
V4V5 Primer Test	Bacteria;Proteobacteria;Gammaproteobacteria;Betaproteobacteriales;Burkholderiaceae;Massilia;	95.7	17.7	2928	2928	2801	127	0	670948	552075	genus
V4V5 Primer Test	Bacteria;Proteobacteria;Gammaproteobacteria;Enterobacteriales;Enterobacteriaceae;Serratia;	93.7	17.7	2944	2944	2758	186	0	670932	552118	genus
V4V5 Primer Test	Bacteria;Firmicutes;Clostridia;Clostridiales;Family XI;Anaerococcus;	93.4	17.7	2857	2857	2669	188	0	671019	552207	genus
V4V5 Primer Test	Bacteria;Firmicutes;Clostridia;Clostridiales;Lachnospiraceae;Roseburia;	90.8	17.7	2890	2890	2623	267	0	670986	552253	genus
V4V5 Primer Test	Bacteria;Firmicutes;Clostridia;Clostridiales;Lachnospiraceae;Lachnoclostridium;	90.7	17.7	2739	2739	2485	254	0	671137	552391	genus
V4V5 Primer Test	Bacteria;Proteobacteria;Gammaproteobacteria;Enterobacteriales;Enterobacteriaceae;Pantoea;	94.7	17.7	2488	2488	2355	133	0	671388	552521	genus
V4V5 Primer Test	Bacteria;Proteobacteria;Gammaproteobacteria;Oceanospirillales;Halomonadaceae;Halomonas;	94	17.7	2325	2325	2186	139	0	671551	552690	genus
V4V5 Primer Test	Bacteria;Bacteroidetes;Rhodothermia;Rhodothermales;Rhodothermaceae;Salinibacter;	91.8	17.7	2285	2285	2098	187	0	671591	552778	genus
V4V5 Primer Test	Bacteria;Proteobacteria;Gammaproteobacteria;Betaproteobacteriales;Burkholderiaceae;Acidovorax;	92.6	17.7	2218	2218	2054	164	0	671658	552822	genus
V4V5 Primer Test	Bacteria;Firmicutes;Bacilli;Lactobacillales;Enterococcaceae;Enterococcus;	92.2	17.7	2205	2205	2033	172	0	671671	552843	genus
V4V5 Primer Test	Bacteria;Proteobacteria;Alphaproteobacteria;Sphingomonadales;Sphingomonadaceae;Sphingomonas;	59.1	17.5	3433	3433	2029	1404	0	670443	552847	genus
V4V5 Primer Test	Bacteria;Bacteroidetes;Bacteroidia;Bacteroidales;Prevotellaceae;Prevotella 9;	90.6	17.7	2230	2230	2020	210	0	671646	552856	genus
V4V5 Primer Test	Bacteria;Firmicutes;Clostridia;Clostridiales;Clostridiaceae 1;Clostridium sensu stricto 1;	89.9	17.7	2245	2245	2018	227	0	671631	552858	genus
V4V5 Primer Test	Bacteria;Proteobacteria;Gammaproteobacteria;Pasteurellales;Pasteurellaceae;Haemophilus;	90.1	17.7	2232	2232	2010	222	0	671644	552866	genus
V4V5 Primer Test	Bacteria;Actinobacteria;Actinobacteria;Micrococcales;Microbacteriaceae;Microbacterium;	95.9	17.7	2095	2095	2009	86	0	671781	552867	genus
V4V5 Primer Test	Bacteria;Actinobacteria;Actinobacteria;Corynebacteriales;Mycobacteriaceae;Mycobacterium;	73.8	17.6	2644	2644	1951	693	0	671232	552925	genus
V4V5 Primer Test	Bacteria;Proteobacteria;Gammaproteobacteria;Alteromonadales;Pseudoalteromonadaceae;Pseudoalteromonas;	93.4	17.7	1908	1908	1782	126	0	671968	553094	genus
V4V5 Primer Test	Bacteria;Proteobacteria;Alphaproteobacteria;SAR11 clade;Clade I;Clade Ia;	95.7	17.7	1855	1855	1775	80	0	672021	553101	genus
V4V5 Primer Test	Bacteria;Proteobacteria;Alphaproteobacteria;Rhizobiales;Xanthobacteraceae;Bradyrhizobium;	95.5	17.7	1831	1831	1749	82	0	672045	553127	genus
V4V5 Primer Test	Bacteria;Firmicutes;Clostridia;Clostridiales;Ruminococcaceae;Ruminococcaceae UCG-005;	92.3	17.7	1866	1866	1722	144	0	672010	553154	genus
V4V5 Primer Test	Bacteria;Bacteroidetes;Bacteroidia;Bacteroidales;Rikenellaceae;Rikenellaceae RC9 gut group;	93.9	17.7	1831	1831	1720	111	0	672045	553156	genus
V4V5 Primer Test	Bacteria;Proteobacteria;Alphaproteobacteria;Rhodobacterales;Rhodobacteraceae;uncultured;	92.5	17.7	1842	1842	1704	138	0	672034	553172	genus
V4V5 Primer Test	Bacteria;Firmicutes;Clostridia;Clostridiales;Ruminococcaceae;uncultured;	90.1	17.7	1880	1880	1694	186	0	671996	553182	genus
V4V5 Primer Test	Bacteria;Proteobacteria;Gammaproteobacteria;Enterobacteriales;Enterobacteriaceae;Salmonella;	97.9	17.7	1675	1675	1639	36	0	672201	553237	genus
V4V5 Primer Test	Bacteria;Proteobacteria;Gammaproteobacteria;Xanthomonadales;Xanthomonadaceae;Stenotrophomonas;	90.1	17.7	1795	1795	1618	177	0	672081	553258	genus
V4V5 Primer Test	Bacteria;Proteobacteria;Gammaproteobacteria;Aeromonadales;Aeromonadaceae;Aeromonas;	92.3	17.7	1724	1724	1591	133	0	672152	553285	genus
V4V5 Primer Test	Bacteria;Proteobacteria;Gammaproteobacteria;Enterobacteriales;Enterobacteriaceae;Citrobacter;	94.2	17.7	1661	1661	1564	97	0	672215	553312	genus
V4V5 Primer Test	Bacteria;Bacteroidetes;Bacteroidia;Bacteroidales;Prevotellaceae;Prevotella 1;	94.5	17.7	1586	1586	1498	88	0	672290	553378	genus
V4V5 Primer Test	Bacteria;Proteobacteria;Alphaproteobacteria;Caulobacterales;Caulobacteraceae;Brevundimonas;	93.9	17.7	1589	1589	1492	97	0	672287	553384	genus
V4V5 Primer Test	Bacteria;Proteobacteria;Gammaproteobacteria;Betaproteobacteriales;Burkholderiaceae;uncultured;	94.6	17.7	1502	1502	1421	81	0	672374	553455	genus
V4V5 Primer Test	Bacteria;Actinobacteria;Actinobacteria;Micrococcales;Micrococcaceae;Arthrobacter;	94.4	17.7	1492	1492	1409	83	0	672384	553467	genus
V4V5 Primer Test	Bacteria;Proteobacteria;Gammaproteobacteria;Betaproteobacteriales;Burkholderiaceae;Diaphorobacter;	93	17.7	1504	1504	1398	106	0	672372	553478	genus
V4V5 Primer Test	Bacteria;Proteobacteria;Alphaproteobacteria;Rhodobacterales;Rhodobacteraceae;Paracoccus;	95.3	17.7	1438	1438	1371	67	0	672438	553505	genus
V4V5 Primer Test	Bacteria;Proteobacteria;Gammaproteobacteria;Pseudomonadales;Moraxellaceae;Psychrobacter;	93.3	17.7	1468	1468	1370	98	0	672408	553506	genus
V4V5 Primer Test	Bacteria;Chloroflexi;Anaerolineae;Anaerolineales;Anaerolineaceae;uncultured;	82.9	17.7	1622	1622	1345	277	0	672254	553531	genus
V4V5 Primer Test	Bacteria;Proteobacteria;Gammaproteobacteria;Betaproteobacteriales;Burkholderiaceae;Comamonas;	94.3	17.7	1361	1361	1284	77	0	672515	553592	genus
V4V5 Primer Test	Bacteria;Bacteroidetes;Bacteroidia;Flavobacteriales;Weeksellaceae;Chryseobacterium;	96.6	17.7	1292	1292	1248	44	0	672584	553628	genus
V4V5 Primer Test	Bacteria;Fusobacteria;Fusobacteriia;Fusobacteriales;Fusobacteriaceae;Fusobacterium;	86.3	17.7	1440	1440	1242	198	0	672436	553634	genus
V4V5 Primer Test	Bacteria;Firmicutes;Clostridia;Clostridiales;Ruminococcaceae;Ruminococcaceae UCG-014;	91.7	17.7	1341	1341	1230	111	0	672535	553646	genus
V4V5 Primer Test	Bacteria;Actinobacteria;Actinobacteria;Micromonosporales;Micromonosporaceae;Micromonospora;	96.7	17.7	1259	1259	1218	41	0	672617	553658	genus
V4V5 Primer Test	Bacteria;Proteobacteria;Alphaproteobacteria;Rhizobiales;Rhizobiaceae;Mesorhizobium;	96.5	17.7	1255	1255	1211	44	0	672621	553665	genus
V4V5 Primer Test	Bacteria;Proteobacteria;Gammaproteobacteria;Pseudomonadales;Moraxellaceae;Moraxella;	90.6	17.7	1327	1327	1202	125	0	672549	553674	genus
V4V5 Primer Test	Bacteria;Proteobacteria;Gammaproteobacteria;Alteromonadales;Shewanellaceae;Shewanella;	94.2	17.7	1270	1270	1196	74	0	672606	553680	genus
V4V5 Primer Test	Bacteria;Actinobacteria;Actinobacteria;Corynebacteriales;Nocardiaceae;Nocardia;	90.6	17.7	1291	1291	1170	121	0	672585	553706	genus
V4V5 Primer Test	Bacteria;Proteobacteria;Alphaproteobacteria;Sphingomonadales;Sphingomonadaceae;Novosphingobium;	93.5	17.7	1231	1231	1151	80	0	672645	553725	genus
V4V5 Primer Test	Bacteria;Firmicutes;Clostridia;Clostridiales;Ruminococcaceae;Ruminococcus 1;	91.8	17.7	1207	1207	1108	99	0	672669	553768	genus
V4V5 Primer Test	Bacteria;Proteobacteria;Gammaproteobacteria;Betaproteobacteriales;Burkholderiaceae;Aquabacterium;	89.3	17.7	1239	1239	1107	132	0	672637	553769	genus
V4V5 Primer Test	Bacteria;Firmicutes;Clostridia;Clostridiales;Ruminococcaceae;Subdoligranulum;	92.4	17.7	1192	1192	1101	91	0	672684	553775	genus
V4V5 Primer Test	Bacteria;Firmicutes;Clostridia;Clostridiales;Lachnospiraceae;Agathobacter;	86.9	17.7	1263	1263	1097	166	0	672613	553779	genus
V4V5 Primer Test	Bacteria;Proteobacteria;Gammaproteobacteria;Betaproteobacteriales;Neisseriaceae;Neisseria;	84.7	17.7	1288	1288	1091	197	0	672588	553785	genus
V4V5 Primer Test	Bacteria;Actinobacteria;Actinobacteria;Propionibacteriales;Nocardioidaceae;Nocardioides;	95.3	17.7	1137	1137	1083	54	0	672739	553793	genus
V4V5 Primer Test	Bacteria;Actinobacteria;Actinobacteria;Corynebacteriales;Nocardiaceae;Rhodococcus;	93.1	17.7	1141	1141	1062	79	0	672735	553814	genus
V4V5 Primer Test	Bacteria;Actinobacteria;Actinobacteria;Actinomycetales;Actinomycetaceae;Actinomyces;	87.7	17.7	1201	1201	1053	148	0	672675	553823	genus
V4V5 Primer Test	Bacteria;Proteobacteria;Gammaproteobacteria;Alteromonadales;Marinobacteraceae;Marinobacter;	93.8	17.7	1104	1104	1035	69	0	672772	553841	genus
V4V5 Primer Test	Bacteria;Proteobacteria;Alphaproteobacteria;Rhizobiales;Beijerinckiaceae;Methylobacterium;	92.3	17.7	1109	1109	1024	85	0	672767	553852	genus
V4V5 Primer Test	Bacteria;Firmicutes;Negativicutes;Selenomonadales;Veillonellaceae;Veillonella;	84.8	17.7	1186	1186	1006	180	0	672690	553870	genus
V4V5 Primer Test	Bacteria;Firmicutes;Clostridia;Clostridiales;Ruminococcaceae;Ruminococcaceae UCG-002;	93.5	17.7	1055	1055	986	69	0	672821	553890	genus
V4V5 Primer Test	Bacteria;Acidobacteria;Blastocatellia (Subgroup 4);Pyrinomonadales;Pyrinomonadaceae;RB41;	92.6	17.7	1054	1054	976	78	0	672822	553900	genus
V4V5 Primer Test	Bacteria;Proteobacteria;Alphaproteobacteria;Sphingomonadales;Sphingomonadaceae;Sphingobium;	93.7	17.7	984	984	922	62	0	672892	553954	genus
V4V5 Primer Test	Bacteria;Proteobacteria;Alphaproteobacteria;Rhizobiales;Xanthobacteraceae;uncultured;	95.9	17.7	936	936	898	38	0	672940	553978	genus
V4V5 Primer Test	Bacteria;Firmicutes;Clostridia;Clostridiales;Lachnospiraceae;Anaerostipes;	91.6	17.7	971	971	889	82	0	672905	553987	genus
V4V5 Primer Test	Bacteria;Gemmatimonadetes;Gemmatimonadetes;Gemmatimonadales;Gemmatimonadaceae;uncultured;	92.9	17.7	919	919	854	65	0	672957	554022	genus
V4V5 Primer Test	Bacteria;Firmicutes;Clostridia;Clostridiales;Ruminococcaceae;Ruminococcaceae NK4A214 group;	93.4	17.7	910	910	850	60	0	672966	554026	genus
V4V5 Primer Test	Bacteria;Firmicutes;Bacilli;Bacillales;Planococcaceae;Lysinibacillus;	89.7	17.7	931	931	835	96	0	672945	554041	genus
V4V5 Primer Test	Bacteria;Firmicutes;Bacilli;Bacillales;Bacillaceae;Geobacillus;	90	17.7	891	891	802	89	0	672985	554074	genus
V4V5 Primer Test	Bacteria;Proteobacteria;Gammaproteobacteria;Betaproteobacteriales;Burkholderiaceae;Ralstonia;	92	17.7	872	872	802	70	0	673004	554074	genus
V4V5 Primer Test	Bacteria;Proteobacteria;Gammaproteobacteria;Betaproteobacteriales;Burkholderiaceae;Rhodoferax;	94.2	17.7	851	851	802	49	0	673025	554074	genus
V4V5 Primer Test	Bacteria;Bacteroidetes;Bacteroidia;Chitinophagales;Saprospiraceae;uncultured;	90.8	17.7	878	878	797	81	0	672998	554079	genus
V4V5 Primer Test	Bacteria;Proteobacteria;Alphaproteobacteria;Rhizobiales;Rhizobiaceae;Ensifer;	96	17.7	822	822	789	33	0	673054	554087	genus
V4V5 Primer Test	Bacteria;Proteobacteria;Alphaproteobacteria;Rhodobacterales;Rhodobacteraceae;Sulfitobacter;	94.5	17.7	823	823	778	45	0	673053	554098	genus
V4V5 Primer Test	Bacteria;Firmicutes;Clostridia;Clostridiales;Ruminococcaceae;Ruminococcaceae UCG-010;	89.7	17.7	861	861	772	89	0	673015	554104	genus
V4V5 Primer Test	Bacteria;Proteobacteria;Gammaproteobacteria;Betaproteobacteriales;Burkholderiaceae;Limnohabitans;	96.2	17.7	797	797	767	30	0	673079	554109	genus
V4V5 Primer Test	Bacteria;Proteobacteria;Alphaproteobacteria;Rhizobiales;Rhizobiaceae;Ochrobactrum;	93.6	17.7	814	814	762	52	0	673062	554114	genus
V4V5 Primer Test	Bacteria;Actinobacteria;Actinobacteria;Micrococcales;Micrococcaceae;Pseudarthrobacter;	91.9	17.7	827	827	760	67	0	673049	554116	genus
V4V5 Primer Test	Bacteria;Proteobacteria;Alphaproteobacteria;Rhodobacterales;Rhodobacteraceae;Planktomarina;	95	17.7	798	798	758	40	0	673078	554118	genus
V4V5 Primer Test	Bacteria;Proteobacteria;Deltaproteobacteria;Desulfobacterales;Desulfobacteraceae;uncultured;	85.7	17.7	880	880	754	126	0	672996	554122	genus
V4V5 Primer Test	Bacteria;Firmicutes;Bacilli;Bacillales;Bacillaceae;Anoxybacillus;	81	17.7	925	925	749	176	0	672951	554127	genus
V4V5 Primer Test	Bacteria;Spirochaetes;Spirochaetia;Spirochaetales;Spirochaetaceae;Treponema 2;	92.2	17.7	811	811	748	63	0	673065	554128	genus
V4V5 Primer Test	Bacteria;Acidobacteria;Acidobacteriia;Solibacterales;Solibacteraceae (Subgroup 3);Bryobacter;	93.9	17.7	790	790	742	48	0	673086	554134	genus
V4V5 Primer Test	Bacteria;Proteobacteria;Alphaproteobacteria;Rhizobiales;Devosiaceae;Devosia;	95.7	17.7	766	766	733	33	0	673110	554143	genus
V4V5 Primer Test	Bacteria;Spirochaetes;Spirochaetia;Spirochaetales;Spirochaetaceae;Spirochaeta 2;	85.1	17.7	853	853	726	127	0	673023	554150	genus
V4V5 Primer Test	Bacteria;Proteobacteria;Gammaproteobacteria;Betaproteobacteriales;Burkholderiaceae;Hydrogenophaga;	95.9	17.7	734	734	704	30	0	673142	554172	genus
V4V5 Primer Test	Bacteria;Firmicutes;Clostridia;Clostridiales;Lachnospiraceae;Fusicatenibacter;	89.2	17.7	780	780	696	84	0	673096	554180	genus
V4V5 Primer Test	Bacteria;Firmicutes;Clostridia;Clostridiales;Lachnospiraceae;Dorea;	90.8	17.7	764	764	694	70	0	673112	554182	genus
V4V5 Primer Test	Bacteria;Proteobacteria;Gammaproteobacteria;Vibrionales;Vibrionaceae;Photobacterium;	95	17.7	717	717	681	36	0	673159	554195	genus
V4V5 Primer Test	Bacteria;Proteobacteria;Alphaproteobacteria;SAR11 clade;Clade I;Clade Ib;	94.8	17.7	708	708	671	37	0	673168	554205	genus
V4V5 Primer Test	Bacteria;Proteobacteria;Gammaproteobacteria;Xanthomonadales;Xanthomonadaceae;Lysobacter;	93.8	17.7	714	714	670	44	0	673162	554206	genus
V4V5 Primer Test	Bacteria;Bacteroidetes;Bacteroidia;Sphingobacteriales;Sphingobacteriaceae;Pedobacter;	94.1	17.7	710	710	668	42	0	673166	554208	genus
V4V5 Primer Test	Bacteria;Proteobacteria;Deltaproteobacteria;Desulfuromonadales;Geobacteraceae;Geobacter;	95.2	17.7	693	693	660	33	0	673183	554216	genus
V4V5 Primer Test	Bacteria;Proteobacteria;Gammaproteobacteria;Steroidobacterales;Woeseiaceae;Woeseia;	95.1	17.7	692	692	658	34	0	673184	554218	genus
V4V5 Primer Test	Bacteria;Proteobacteria;Gammaproteobacteria;Betaproteobacteriales;Burkholderiaceae;Variovorax;	93.1	17.7	699	699	651	48	0	673177	554225	genus
V4V5 Primer Test	Bacteria;Proteobacteria;Gammaproteobacteria;Pasteurellales;Pasteurellaceae;Actinobacillus;	90.9	17.7	712	712	647	65	0	673164	554229	genus
V4V5 Primer Test	Bacteria;Bacteroidetes;Bacteroidia;Bacteroidales;Prevotellaceae;Prevotella 7;	90.2	17.7	715	715	645	70	0	673161	554231	genus
V4V5 Primer Test	Bacteria;Bacteroidetes;Bacteroidia;Bacteroidales;Rikenellaceae;Alistipes;	89.6	17.7	718	718	643	75	0	673158	554233	genus
V4V5 Primer Test	Bacteria;Bacteroidetes;Bacteroidia;Bacteroidales;Tannerellaceae;Parabacteroides;	88.3	17.7	726	726	641	85	0	673150	554235	genus
V4V5 Primer Test	Bacteria;Proteobacteria;Gammaproteobacteria;Betaproteobacteriales;Burkholderiaceae;Cupriavidus;	93.4	17.7	682	682	637	45	0	673194	554239	genus
V4V5 Primer Test	Bacteria;Firmicutes;Clostridia;Clostridiales;Lachnospiraceae;Lachnospiraceae UCG-008;	90.6	17.7	700	700	634	66	0	673176	554242	genus
V4V5 Primer Test	Bacteria;Cyanobacteria;Oxyphotobacteria;Synechococcales;Cyanobiaceae;Cyanobium PCC-6307;	95.5	17.7	650	650	621	29	0	673226	554255	genus
V4V5 Primer Test	Bacteria;Firmicutes;Clostridia;Clostridiales;Family XVIII;uncultured;	92.5	17.7	665	665	615	50	0	673211	554261	genus
V4V5 Primer Test	Bacteria;Bacteroidetes;Bacteroidia;Bacteroidales;Porphyromonadaceae;Porphyromonas;	85	17.7	719	719	611	108	0	673157	554265	genus
V4V5 Primer Test	Bacteria;Spirochaetes;Spirochaetia;Spirochaetales;Spirochaetaceae;Treponema;	95.3	17.7	638	638	608	30	0	673238	554268	genus
V4V5 Primer Test	Bacteria;Cyanobacteria;Oxyphotobacteria;Synechococcales;Cyanobiaceae;Synechococcus CC9902;	95.3	17.7	636	636	606	30	0	673240	554270	genus
V4V5 Primer Test	Bacteria;Firmicutes;Clostridia;Clostridiales;Ruminococcaceae;Ruminococcus 2;	88.5	17.7	681	681	603	78	0	673195	554273	genus
V4V5 Primer Test	Bacteria;Acidobacteria;Acidobacteriia;Solibacterales;Solibacteraceae (Subgroup 3);Candidatus Solibacter;	93.4	17.7	639	639	597	42	0	673237	554279	genus
V4V5 Primer Test	Bacteria;Proteobacteria;Gammaproteobacteria;Betaproteobacteriales;Burkholderiaceae;Delftia;	91.4	17.7	643	643	588	55	0	673233	554288	genus
V4V5 Primer Test	Bacteria;Firmicutes;Clostridia;Clostridiales;Peptostreptococcaceae;Romboutsia;	91.1	17.7	632	632	576	56	0	673244	554300	genus
V4V5 Primer Test	Bacteria;Planctomycetes;Planctomycetacia;Gemmatales;Gemmataceae;uncultured;	89.7	17.7	641	641	575	66	0	673235	554301	genus
V4V5 Primer Test	Bacteria;Firmicutes;Clostridia;Clostridiales;Ruminococcaceae;Ruminiclostridium;	91.6	17.7	622	622	570	52	0	673254	554306	genus
V4V5 Primer Test	Bacteria;Firmicutes;Clostridia;Clostridiales;Ruminococcaceae;Ruminiclostridium 9;	94.6	17.7	594	594	562	32	0	673282	554314	genus
V4V5 Primer Test	Bacteria;Proteobacteria;Gammaproteobacteria;Alteromonadales;Colwelliaceae;Colwellia;	93.5	17.7	600	600	561	39	0	673276	554315	genus
V4V5 Primer Test	Bacteria;Nitrospirae;Nitrospira;Nitrospirales;Nitrospiraceae;Nitrospira;	92.1	17.7	608	608	560	48	0	673268	554316	genus
V4V5 Primer Test	Bacteria;Proteobacteria;Gammaproteobacteria;Legionellales;Legionellaceae;Legionella;	94.5	17.7	587	587	555	32	0	673289	554321	genus
V4V5 Primer Test	Bacteria;Bacteroidetes;Bacteroidia;Cytophagales;Hymenobacteraceae;Hymenobacter;	95.8	17.7	571	571	547	24	0	673305	554329	genus
V4V5 Primer Test	Bacteria;Planctomycetes;Planctomycetacia;Pirellulales;Pirellulaceae;Pir4 lineage;	87.1	17.7	628	628	547	81	0	673248	554329	genus
V4V5 Primer Test	Bacteria;Bacteroidetes;Bacteroidia;Flavobacteriales;Flavobacteriaceae;Capnocytophaga;	86.4	17.7	627	627	542	85	0	673249	554334	genus
V4V5 Primer Test	Bacteria;Proteobacteria;Alphaproteobacteria;Rhizobiales;Hyphomicrobiaceae;Hyphomicrobium;	92.1	17.7	583	583	537	46	0	673293	554339	genus
V4V5 Primer Test	Bacteria;Proteobacteria;Deltaproteobacteria;Myxococcales;Haliangiaceae;Haliangium;	92.7	17.7	574	574	532	42	0	673302	554344	genus
V4V5 Primer Test	Bacteria;Actinobacteria;Actinobacteria;Corynebacteriales;Corynebacteriaceae;Corynebacterium;	87.4	17.7	605	605	529	76	0	673271	554347	genus
V4V5 Primer Test	Bacteria;Proteobacteria;Gammaproteobacteria;Betaproteobacteriales;Burkholderiaceae;Achromobacter;	90.9	17.7	582	582	529	53	0	673294	554347	genus
V4V5 Primer Test	Bacteria;Proteobacteria;Gammaproteobacteria;Enterobacteriales;Enterobacteriaceae;Kosakonia;	94.1	17.7	562	562	529	33	0	673314	554347	genus
V4V5 Primer Test	Bacteria;Planctomycetes;Planctomycetacia;Pirellulales;Pirellulaceae;uncultured;	71.3	17.6	735	735	524	211	0	673141	554352	genus
V4V5 Primer Test	Bacteria;Proteobacteria;Gammaproteobacteria;Alteromonadales;Alteromonadaceae;Alteromonas;	83.2	17.7	630	630	524	106	0	673246	554352	genus
V4V5 Primer Test	Bacteria;Bacteroidetes;Bacteroidia;Chitinophagales;Chitinophagaceae;uncultured;	56.1	17.6	919	919	516	403	0	672957	554360	genus
V4V5 Primer Test	Bacteria;Actinobacteria;Actinobacteria;Micrococcales;Micrococcaceae;Kocuria;	88.8	17.7	580	580	515	65	0	673296	554361	genus
V4V5 Primer Test	Bacteria;Firmicutes;Bacilli;Bacillales;Paenibacillaceae;Brevibacillus;	91.9	17.7	559	559	514	45	0	673317	554362	genus
V4V5 Primer Test	Bacteria;Actinobacteria;Actinobacteria;Pseudonocardiales;Pseudonocardiaceae;Pseudonocardia;	94.6	17.7	533	533	504	29	0	673343	554372	genus
V4V5 Primer Test	Bacteria;Bacteroidetes;Bacteroidia;Bacteroidales;Prevotellaceae;Prevotella 2;	90.2	17.7	559	559	504	55	0	673317	554372	genus
V4V5 Primer Test	Bacteria;Proteobacteria;Gammaproteobacteria;Enterobacteriales;Enterobacteriaceae;Cronobacter;	98.2	17.7	513	513	504	9	0	673363	554372	genus
V4V5 Primer Test	Bacteria;Bacteroidetes;Bacteroidia;Cytophagales;Microscillaceae;uncultured;	94	17.7	533	533	501	32	0	673343	554375	genus
V4V5 Primer Test	Bacteria;Proteobacteria;Deltaproteobacteria;Desulfobacterales;Desulfobulbaceae;uncultured;	93.7	17.7	523	523	490	33	0	673353	554386	genus
V4V5 Primer Test	Bacteria;Proteobacteria;Gammaproteobacteria;Betaproteobacteriales;Burkholderiaceae;Janthinobacterium;	93.1	17.7	524	524	488	36	0	673352	554388	genus
V4V5 Primer Test	Bacteria;Proteobacteria;Gammaproteobacteria;Betaproteobacteriales;Burkholderiaceae;Polaromonas;	95.5	17.7	510	510	487	23	0	673366	554389	genus
V4V5 Primer Test	Bacteria;Proteobacteria;Gammaproteobacteria;Betaproteobacteriales;Burkholderiaceae;Noviherbaspirillum;	97	17.7	501	501	486	15	0	673375	554390	genus
V4V5 Primer Test	Bacteria;Actinobacteria;Actinobacteria;Streptosporangiales;Nocardiopsaceae;Nocardiopsis;	93.6	17.7	512	512	479	33	0	673364	554397	genus
V4V5 Primer Test	Bacteria;Proteobacteria;Gammaproteobacteria;Betaproteobacteriales;Hydrogenophilaceae;Thiobacillus;	95.4	17.7	502	502	479	23	0	673374	554397	genus
V4V5 Primer Test	Bacteria;Proteobacteria;Gammaproteobacteria;Betaproteobacteriales;Burkholderiaceae;Bordetella;	98.8	17.7	480	480	474	6	0	673396	554402	genus
V4V5 Primer Test	Bacteria;Proteobacteria;Alphaproteobacteria;Rhodobacterales;Rhodobacteraceae;Rhodobacter;	96.1	17.7	488	488	469	19	0	673388	554407	genus
V4V5 Primer Test	Bacteria;Proteobacteria;Deltaproteobacteria;Desulfarculales;Desulfarculaceae;Desulfatiglans;	92.3	17.7	506	506	467	39	0	673370	554409	genus
V4V5 Primer Test	Bacteria;Proteobacteria;Gammaproteobacteria;Enterobacteriales;Enterobacteriaceae;Yersinia;	97.9	17.7	471	471	461	10	0	673405	554415	genus
V4V5 Primer Test	Bacteria;Proteobacteria;Gammaproteobacteria;Betaproteobacteriales;Rhodocyclaceae;Dechloromonas;	92.7	17.7	494	494	458	36	0	673382	554418	genus
V4V5 Primer Test	Bacteria;Tenericutes;Mollicutes;Mollicutes Incertae Sedis;Unknown Family;Candidatus Phytoplasma;	87	17.7	523	523	455	68	0	673353	554421	genus
V4V5 Primer Test	Bacteria;Actinobacteria;Actinobacteria;Corynebacteriales;Nocardiaceae;Gordonia;	95.8	17.7	474	474	454	20	0	673402	554422	genus
V4V5 Primer Test	Bacteria;Firmicutes;Erysipelotrichia;Erysipelotrichales;Erysipelotrichaceae;Faecalibaculum;	78.7	17.7	567	567	446	121	0	673309	554430	genus
V4V5 Primer Test	Bacteria;Proteobacteria;Gammaproteobacteria;Cardiobacteriales;Cardiobacteriaceae;uncultured;	91.5	17.7	482	482	441	41	0	673394	554435	genus
V4V5 Primer Test	Bacteria;Proteobacteria;Alphaproteobacteria;Sphingomonadales;Sphingomonadaceae;Altererythrobacter;	95.4	17.7	460	460	439	21	0	673416	554437	genus
V4V5 Primer Test	Eukaryota;SAR;Rhizaria;Retaria;Polycystinea;Spumellaria;uncultured;	88.4	17.7	831	493	436	57	338	673383	554440	genus
V4V5 Primer Test	Bacteria;Proteobacteria;Alphaproteobacteria;Sphingomonadales;Sphingomonadaceae;Erythrobacter;	94.6	17.7	460	460	435	25	0	673416	554441	genus
V4V5 Primer Test	Bacteria;Firmicutes;Clostridia;Clostridiales;Ruminococcaceae;Oscillibacter;	92.7	17.7	463	463	429	34	0	673413	554447	genus
V4V5 Primer Test	Bacteria;Proteobacteria;Alphaproteobacteria;Rhodobacterales;Rhodobacteraceae;Ruegeria;	91.6	17.7	466	466	427	39	0	673410	554449	genus
V4V5 Primer Test	Bacteria;Proteobacteria;Gammaproteobacteria;Oceanospirillales;Endozoicomonadaceae;Endozoicomonas;	92	17.7	461	461	424	37	0	673415	554452	genus
V4V5 Primer Test	Bacteria;Bacteroidetes;Bacteroidia;Bacteroidales;Prevotellaceae;Alloprevotella;	86	17.7	485	485	417	68	0	673391	554459	genus
V4V5 Primer Test	Bacteria;Proteobacteria;Alphaproteobacteria;Sphingomonadales;Sphingomonadaceae;Sphingopyxis;	94.9	17.7	430	430	408	22	0	673446	554468	genus
V4V5 Primer Test	Bacteria;Proteobacteria;Gammaproteobacteria;Pasteurellales;Pasteurellaceae;Aggregatibacter;	91.3	17.7	446	446	407	39	0	673430	554469	genus
V4V5 Primer Test	Bacteria;Bacteroidetes;Bacteroidia;Bacteroidales;Prevotellaceae;Prevotella;	86.6	17.7	469	469	406	63	0	673407	554470	genus
V4V5 Primer Test	Bacteria;Planctomycetes;Planctomycetacia;Pirellulales;Pirellulaceae;Pirellula;	90.8	17.7	446	446	405	41	0	673430	554471	genus
V4V5 Primer Test	Bacteria;Firmicutes;Bacilli;Lactobacillales;Streptococcaceae;Lactococcus;	90	17.7	449	449	404	45	0	673427	554472	genus
V4V5 Primer Test	Bacteria;Proteobacteria;Gammaproteobacteria;Xanthomonadales;Xanthomonadaceae;Luteimonas;	95.3	17.7	423	423	403	20	0	673453	554473	genus
V4V5 Primer Test	Bacteria;Proteobacteria;Gammaproteobacteria;Enterobacteriales;Enterobacteriaceae;Erwinia;	94.1	17.7	426	426	401	25	0	673450	554475	genus
V4V5 Primer Test	Bacteria;Bacteroidetes;Bacteroidia;Sphingobacteriales;Sphingobacteriaceae;Sphingobacterium;	90.5	17.7	440	440	398	42	0	673436	554478	genus
V4V5 Primer Test	Bacteria;Tenericutes;Mollicutes;Mycoplasmatales;Mycoplasmataceae;Mycoplasma;	69.9	17.6	568	568	397	171	0	673308	554479	genus
V4V5 Primer Test	Bacteria;Firmicutes;Clostridia;Clostridiales;Lachnospiraceae;Lachnospiraceae UCG-001;	89.2	17.7	444	444	396	48	0	673432	554480	genus
V4V5 Primer Test	Bacteria;Proteobacteria;Gammaproteobacteria;Enterobacteriales;Enterobacteriaceae;Pectobacterium;	96.4	17.7	411	411	396	15	0	673465	554480	genus
V4V5 Primer Test	Bacteria;Bacteroidetes;Bacteroidia;Sphingobacteriales;Sphingobacteriaceae;Mucilaginibacter;	96.8	17.7	408	408	395	13	0	673468	554481	genus
V4V5 Primer Test	Bacteria;Firmicutes;Clostridia;Clostridiales;Family XI;Peptoniphilus;	88.2	17.7	448	448	395	53	0	673428	554481	genus
V4V5 Primer Test	Bacteria;Proteobacteria;Gammaproteobacteria;Betaproteobacteriales;Rhodocyclaceae;Thauera;	95.2	17.7	415	415	395	20	0	673461	554481	genus
V4V5 Primer Test	Bacteria;Firmicutes;Clostridia;Clostridiales;Lachnospiraceae;Lachnospiraceae XPB1014 group;	96.3	17.7	409	409	394	15	0	673467	554482	genus
V4V5 Primer Test	Bacteria;Synergistetes;Synergistia;Synergistales;Synergistaceae;uncultured;	94.3	17.7	418	418	394	24	0	673458	554482	genus
V4V5 Primer Test	Bacteria;Acidobacteria;Thermoanaerobaculia;Thermoanaerobaculales;Thermoanaerobaculaceae;Subgroup 10;	91.8	17.7	428	428	393	35	0	673448	554483	genus
V4V5 Primer Test	Bacteria;Firmicutes;Clostridia;Clostridiales;Ruminococcaceae;Ruminiclostridium 5;	89.5	17.7	438	438	392	46	0	673438	554484	genus
V4V5 Primer Test	Bacteria;Firmicutes;Clostridia;Clostridiales;Peptococcaceae;Desulfotomaculum;	91.8	17.7	426	426	391	35	0	673450	554485	genus
V4V5 Primer Test	Bacteria;Actinobacteria;Actinobacteria;Micrococcales;Micrococcaceae;Micrococcus;	85.8	17.7	452	452	388	64	0	673424	554488	genus
V4V5 Primer Test	Bacteria;Proteobacteria;Gammaproteobacteria;Xanthomonadales;Rhodanobacteraceae;Rhodanobacter;	93.9	17.7	413	413	388	25	0	673463	554488	genus
V4V5 Primer Test	Bacteria;Proteobacteria;Gammaproteobacteria;Betaproteobacteriales;Burkholderiaceae;Limnobacter;	88.7	17.7	435	435	386	49	0	673441	554490	genus
V4V5 Primer Test	Bacteria;Proteobacteria;Alphaproteobacteria;Rhodobacterales;Rhodobacteraceae;Roseovarius;	91.7	17.7	420	420	385	35	0	673456	554491	genus
V4V5 Primer Test	Bacteria;Firmicutes;Negativicutes;Selenomonadales;Veillonellaceae;Dialister;	83	17.7	460	460	382	78	0	673416	554494	genus
V4V5 Primer Test	Bacteria;Proteobacteria;Gammaproteobacteria;Gammaproteobacteria Incertae Sedis;Unknown Family;uncultured;	91.4	17.7	418	418	382	36	0	673458	554494	genus
V4V5 Primer Test	Bacteria;Cyanobacteria;Oxyphotobacteria;Synechococcales;Cyanobiaceae;Prochlorococcus MIT9313;	84.5	17.7	451	451	381	70	0	673425	554495	genus
V4V5 Primer Test	Bacteria;Firmicutes;Clostridia;Clostridiales;Lachnospiraceae;Lachnospiraceae NK3A20 group;	95.2	17.7	399	399	380	19	0	673477	554496	genus
V4V5 Primer Test	Bacteria;Bacteroidetes;Bacteroidia;Bacteroidales;Marinilabiliaceae;uncultured;	85.6	17.7	443	443	379	64	0	673433	554497	genus
V4V5 Primer Test	Bacteria;Proteobacteria;Gammaproteobacteria;Enterobacteriales;Enterobacteriaceae;Raoultella;	94.3	17.7	401	401	378	23	0	673475	554498	genus
V4V5 Primer Test	Bacteria;Proteobacteria;Alphaproteobacteria;Acetobacterales;Acetobacteraceae;Acetobacter;	95.9	17.7	387	387	371	16	0	673489	554505	genus
V4V5 Primer Test	Bacteria;Proteobacteria;Gammaproteobacteria;Xanthomonadales;Xanthomonadaceae;Xanthomonas;	97.1	17.7	382	382	371	11	0	673494	554505	genus
V4V5 Primer Test	Bacteria;Bacteroidetes;Bacteroidia;Chitinophagales;Chitinophagaceae;Ferruginibacter;	92.7	17.7	397	397	368	29	0	673479	554508	genus
V4V5 Primer Test	Bacteria;Proteobacteria;Gammaproteobacteria;Xanthomonadales;Xanthomonadaceae;Pseudoxanthomonas;	95.8	17.7	381	381	365	16	0	673495	554511	genus
V4V5 Primer Test	Bacteria;Proteobacteria;Alphaproteobacteria;SAR11 clade;Clade I;uncultured;	97.6	17.7	370	370	361	9	0	673506	554515	genus
V4V5 Primer Test	Bacteria;Actinobacteria;Actinobacteria;Frankiales;Sporichthyaceae;hgcI clade;	89.7	17.7	398	398	357	41	0	673478	554519	genus
V4V5 Primer Test	Bacteria;Actinobacteria;Actinobacteria;Pseudonocardiales;Pseudonocardiaceae;Amycolatopsis;	97	17.7	365	365	354	11	0	673511	554522	genus
V4V5 Primer Test	Bacteria;Firmicutes;Clostridia;Clostridiales;Family XII;Fusibacter;	94.1	17.7	376	376	354	22	0	673500	554522	genus
V4V5 Primer Test	Bacteria;Proteobacteria;Gammaproteobacteria;Alteromonadales;Alteromonadaceae;Rheinheimera;	94.4	17.7	375	375	354	21	0	673501	554522	genus
V4V5 Primer Test	Bacteria;Bacteroidetes;Bacteroidia;Flavobacteriales;Flavobacteriaceae;uncultured;	93.4	17.7	378	378	353	25	0	673498	554523	genus
V4V5 Primer Test	Bacteria;Proteobacteria;Gammaproteobacteria;Oceanospirillales;Alcanivoracaceae;Alcanivorax;	88.9	17.7	397	397	353	44	0	673479	554523	genus
V4V5 Primer Test	Bacteria;Actinobacteria;Actinobacteria;Micrococcales;Brevibacteriaceae;Brevibacterium;	89.8	17.7	391	391	351	40	0	673485	554525	genus
V4V5 Primer Test	Bacteria;Proteobacteria;Gammaproteobacteria;Betaproteobacteriales;Burkholderiaceae;Pelomonas;	94.9	17.7	369	369	350	19	0	673507	554526	genus
V4V5 Primer Test	Bacteria;Proteobacteria;Gammaproteobacteria;Betaproteobacteriales;Rhodocyclaceae;uncultured;	96.4	17.7	362	362	349	13	0	673514	554527	genus
V4V5 Primer Test	Bacteria;Bacteroidetes;Bacteroidia;Bacteroidales;Rikenellaceae;uncultured;	82.9	17.7	420	420	348	72	0	673456	554528	genus
V4V5 Primer Test	Bacteria;Firmicutes;Bacilli;Bacillales;Family XI;Gemella;	79.8	17.7	436	436	348	88	0	673440	554528	genus
V4V5 Primer Test	Bacteria;Proteobacteria;Gammaproteobacteria;Thiotrichales;Thiotrichaceae;Thiothrix;	93.5	17.7	367	367	343	24	0	673509	554533	genus
V4V5 Primer Test	Bacteria;Proteobacteria;Gammaproteobacteria;Betaproteobacteriales;Nitrosomonadaceae;Nitrosomonas;	92.7	17.7	369	369	342	27	0	673507	554534	genus
V4V5 Primer Test	Bacteria;Actinobacteria;Actinobacteria;Streptosporangiales;Thermomonosporaceae;Actinomadura;	96.9	17.7	352	352	341	11	0	673524	554535	genus
V4V5 Primer Test	Bacteria;Proteobacteria;Alphaproteobacteria;Rhodobacterales;Rhodobacteraceae;Haematobacter;	94.4	17.7	358	358	338	20	0	673518	554538	genus
V4V5 Primer Test	Bacteria;Planctomycetes;Planctomycetacia;Pirellulales;Pirellulaceae;Rhodopirellula;	94.1	17.7	356	356	335	21	0	673520	554541	genus
V4V5 Primer Test	Bacteria;Firmicutes;Clostridia;Clostridiales;Lachnospiraceae;Marvinbryantia;	92.3	17.7	362	362	334	28	0	673514	554542	genus
V4V5 Primer Test	Bacteria;Firmicutes;Bacilli;Bacillales;Planococcaceae;Sporosarcina;	94.6	17.7	352	352	333	19	0	673524	554543	genus
V4V5 Primer Test	Bacteria;Firmicutes;Clostridia;Clostridiales;Ruminococcaceae;Ruminococcaceae UCG-013;	90.2	17.7	369	369	333	36	0	673507	554543	genus
V4V5 Primer Test	Bacteria;Proteobacteria;Gammaproteobacteria;Thiotrichales;Thiotrichaceae;uncultured;	94.3	17.7	353	353	333	20	0	673523	554543	genus
V4V5 Primer Test	Bacteria;Firmicutes;Bacilli;Lactobacillales;Leuconostocaceae;Leuconostoc;	92	17.7	361	361	332	29	0	673515	554544	genus
V4V5 Primer Test	Bacteria;Firmicutes;Clostridia;Clostridiales;Lachnospiraceae;Butyrivibrio 2;	96.5	17.7	343	343	331	12	0	673533	554545	genus
V4V5 Primer Test	Bacteria;Actinobacteria;Acidimicrobiia;Microtrichales;Microtrichaceae;Sva0996 marine group;	89.7	17.7	368	368	330	38	0	673508	554546	genus
V4V5 Primer Test	Bacteria;Proteobacteria;Alphaproteobacteria;Rhodobacterales;Rhodobacteraceae;Loktanella;	97.6	17.7	338	338	330	8	0	673538	554546	genus
V4V5 Primer Test	Bacteria;Proteobacteria;Gammaproteobacteria;Acidithiobacillales;Acidithiobacillaceae;Acidithiobacillus;	90.9	17.7	363	363	330	33	0	673513	554546	genus
V4V5 Primer Test	Bacteria;Firmicutes;Bacilli;Bacillales;Bacillaceae;Oceanobacillus;	95.6	17.7	344	344	329	15	0	673532	554547	genus
V4V5 Primer Test	Bacteria;Actinobacteria;Actinobacteria;Streptosporangiales;Streptosporangiaceae;Nonomuraea;	95.3	17.7	343	343	327	16	0	673533	554549	genus
V4V5 Primer Test	Bacteria;Firmicutes;Bacilli;Bacillales;Planococcaceae;Planococcus;	92.1	17.7	355	355	327	28	0	673521	554549	genus
V4V5 Primer Test	Bacteria;Proteobacteria;Gammaproteobacteria;Betaproteobacteriales;Burkholderiaceae;Rhizobacter;	97.3	17.7	336	336	327	9	0	673540	554549	genus
V4V5 Primer Test	Bacteria;Proteobacteria;Gammaproteobacteria;Betaproteobacteriales;Nitrosomonadaceae;MND1;	94.2	17.7	346	346	326	20	0	673530	554550	genus
V4V5 Primer Test	Bacteria;Fusobacteria;Fusobacteriia;Fusobacteriales;Leptotrichiaceae;Leptotrichia;	85.1	17.7	382	382	325	57	0	673494	554551	genus
V4V5 Primer Test	Bacteria;Actinobacteria;Actinobacteria;Micrococcales;Micrococcaceae;Glutamicibacter;	94.4	17.7	340	340	321	19	0	673536	554555	genus
V4V5 Primer Test	Bacteria;Firmicutes;Clostridia;Clostridiales;Lachnospiraceae;Oribacterium;	94.9	17.7	333	333	316	17	0	673543	554560	genus
V4V5 Primer Test	Bacteria;Proteobacteria;Deltaproteobacteria;Desulfobacterales;Desulfobacteraceae;SEEP-SRB1;	92.4	17.7	341	341	315	26	0	673535	554561	genus
V4V5 Primer Test	Bacteria;Firmicutes;Bacilli;Bacillales;Family XII;Exiguobacterium;	84.6	17.7	370	370	313	57	0	673506	554563	genus
V4V5 Primer Test	Bacteria;Cyanobacteria;Oxyphotobacteria;Nostocales;Nostocaceae;Nostoc PCC-73102;	98.1	17.7	317	317	311	6	0	673559	554565	genus
V4V5 Primer Test	Bacteria;Deinococcus-Thermus;Deinococci;Deinococcales;Deinococcaceae;Deinococcus;	86.6	17.7	359	359	311	48	0	673517	554565	genus
V4V5 Primer Test	Bacteria;Proteobacteria;Alphaproteobacteria;Caulobacterales;Caulobacteraceae;Caulobacter;	95.4	17.7	326	326	311	15	0	673550	554565	genus
V4V5 Primer Test	Bacteria;Bacteroidetes;Bacteroidia;Cytophagales;Cyclobacteriaceae;uncultured;	94.5	17.7	328	328	310	18	0	673548	554566	genus
V4V5 Primer Test	Bacteria;Firmicutes;Clostridia;Clostridiales;Lachnospiraceae;Lachnospiraceae UCG-004;	92.8	17.7	334	334	310	24	0	673542	554566	genus
V4V5 Primer Test	Bacteria;Proteobacteria;Alphaproteobacteria;Rhodobacterales;Rhodobacteraceae;Roseivivax;	92.5	17.7	332	332	307	25	0	673544	554569	genus
V4V5 Primer Test	Bacteria;Actinobacteria;Coriobacteriia;Coriobacteriales;Coriobacteriaceae;Collinsella;	84.3	17.7	362	362	305	57	0	673514	554571	genus
V4V5 Primer Test	Bacteria;Proteobacteria;Gammaproteobacteria;Betaproteobacteriales;Burkholderiaceae;Ramlibacter;	95.6	17.7	319	319	305	14	0	673557	554571	genus
V4V5 Primer Test	Bacteria;Proteobacteria;Gammaproteobacteria;Thiomicrospirales;Thioglobaceae;SUP05 cluster;	94.1	17.7	324	324	305	19	0	673552	554571	genus
V4V5 Primer Test	Bacteria;Bacteroidetes;Bacteroidia;Bacteroidales;Prevotellaceae;Prevotellaceae UCG-001;	92.7	17.7	328	328	304	24	0	673548	554572	genus
V4V5 Primer Test	Bacteria;Proteobacteria;Gammaproteobacteria;Betaproteobacteriales;Rhodocyclaceae;Candidatus Accumulibacter;	95.3	17.7	319	319	304	15	0	673557	554572	genus
V4V5 Primer Test	Bacteria;Proteobacteria;Gammaproteobacteria;Betaproteobacteriales;Nitrosomonadaceae;Ellin6067;	94.1	17.7	322	322	303	19	0	673554	554573	genus
V4V5 Primer Test	Bacteria;Acidobacteria;Blastocatellia (Subgroup 4);Blastocatellales;Blastocatellaceae;uncultured;	93.5	17.7	323	323	302	21	0	673553	554574	genus
V4V5 Primer Test	Bacteria;Proteobacteria;Gammaproteobacteria;Betaproteobacteriales;Burkholderiaceae;Alcaligenes;	81.6	17.7	370	370	302	68	0	673506	554574	genus
V4V5 Primer Test	Bacteria;Proteobacteria;Gammaproteobacteria;Betaproteobacteriales;Burkholderiaceae;Curvibacter;	93.5	17.7	323	323	302	21	0	673553	554574	genus
V4V5 Primer Test	Bacteria;Planctomycetes;Planctomycetacia;Pirellulales;Pirellulaceae;Blastopirellula;	89	17.7	337	337	300	37	0	673539	554576	genus
V4V5 Primer Test	Bacteria;Proteobacteria;Alphaproteobacteria;Rhizobiales;Rhizobiaceae;uncultured;	94.6	17.7	316	316	299	17	0	673560	554577	genus
V4V5 Primer Test	Bacteria;Proteobacteria;Gammaproteobacteria;Enterobacteriales;Enterobacteriaceae;Kluyvera;	96.8	17.7	308	308	298	10	0	673568	554578	genus
V4V5 Primer Test	Bacteria;Acidobacteria;Acidobacteriia;Acidobacteriales;Acidobacteriaceae (Subgroup 1);Granulicella;	91.8	17.7	319	319	293	26	0	673557	554583	genus
V4V5 Primer Test	Bacteria;Bacteroidetes;Bacteroidia;Flavobacteriales;Flavobacteriaceae;NS5 marine group;	93.9	17.7	312	312	293	19	0	673564	554583	genus
V4V5 Primer Test	Bacteria;Firmicutes;Clostridia;Clostridiales;Peptococcaceae;uncultured;	91.3	17.7	321	321	293	28	0	673555	554583	genus
V4V5 Primer Test	Bacteria;Proteobacteria;Gammaproteobacteria;Coxiellales;Coxiellaceae;Coxiella;	77.3	17.7	379	379	293	86	0	673497	554583	genus
V4V5 Primer Test	Eukaryota;SAR;Alveolata;Dinoflagellata;Dinophyceae;Gymnodiniphycidae;Gyrodinium;	84.4	17.7	367	347	293	54	20	673529	554583	genus
V4V5 Primer Test	Bacteria;Proteobacteria;Alphaproteobacteria;Caulobacterales;Caulobacteraceae;Phenylobacterium;	94.5	17.7	309	309	292	17	0	673567	554584	genus
V4V5 Primer Test	Bacteria;Firmicutes;Clostridia;Clostridiales;Peptococcaceae;Desulfosporosinus;	93	17.7	313	313	291	22	0	673563	554585	genus
V4V5 Primer Test	Bacteria;Proteobacteria;Alphaproteobacteria;Rhizobiales;Xanthobacteraceae;Rhodopseudomonas;	93.8	17.7	308	308	289	19	0	673568	554587	genus
V4V5 Primer Test	Bacteria;Proteobacteria;Gammaproteobacteria;Enterobacteriales;Enterobacteriaceae;Rahnella;	93.8	17.7	306	306	287	19	0	673570	554589	genus
V4V5 Primer Test	Bacteria;Proteobacteria;Alphaproteobacteria;Rhizobiales;Rhizobiaceae;Phyllobacterium;	95	17.7	301	301	286	15	0	673575	554590	genus
V4V5 Primer Test	Bacteria;Proteobacteria;Gammaproteobacteria;Betaproteobacteriales;Burkholderiaceae;Brachymonas;	94.7	17.7	302	302	286	16	0	673574	554590	genus
V4V5 Primer Test	Eukaryota;SAR;Alveolata;Apicomplexa;Conoidasida;Coccidia;Eimeriorina;Eimeria;	96.3	17.7	297	297	286	11	0	673579	554590	genus
V4V5 Primer Test	Bacteria;Proteobacteria;Alphaproteobacteria;Azospirillales;Azospirillaceae;Azospirillum;	88.8	17.7	320	320	284	36	0	673556	554592	genus
V4V5 Primer Test	Bacteria;Synergistetes;Synergistia;Synergistales;Synergistaceae;Fretibacterium;	94	17.7	302	302	284	18	0	673574	554592	genus
V4V5 Primer Test	Bacteria;Proteobacteria;Gammaproteobacteria;Cellvibrionales;Halieaceae;OM60(NOR5) clade;	93.7	17.7	302	302	283	19	0	673574	554593	genus
V4V5 Primer Test	Bacteria;Bacteroidetes;Bacteroidia;Bacteroidales;Dysgonomonadaceae;Proteiniphilum;	87.3	17.7	323	323	282	41	0	673553	554594	genus
V4V5 Primer Test	Bacteria;Firmicutes;Clostridia;Clostridiales;Lachnospiraceae;Lachnospiraceae UCG-006;	93.7	17.7	301	301	282	19	0	673575	554594	genus
V4V5 Primer Test	Bacteria;Actinobacteria;Actinobacteria;Micrococcales;Microbacteriaceae;Leucobacter;	96.6	17.7	291	291	281	10	0	673585	554595	genus
V4V5 Primer Test	Bacteria;Bacteroidetes;Bacteroidia;Flavobacteriales;Cryomorphaceae;uncultured;	94.9	17.7	296	296	281	15	0	673580	554595	genus
V4V5 Primer Test	Bacteria;Proteobacteria;Deltaproteobacteria;Bdellovibrionales;Bdellovibrionaceae;OM27 clade;	94	17.7	298	298	280	18	0	673578	554596	genus
V4V5 Primer Test	Bacteria;Actinobacteria;Actinobacteria;Micrococcales;Micrococcaceae;Paenarthrobacter;	92.1	17.7	303	303	279	24	0	673573	554597	genus
V4V5 Primer Test	Bacteria;Firmicutes;Bacilli;Bacillales;Planococcaceae;Planomicrobium;	93.3	17.7	299	299	279	20	0	673577	554597	genus
V4V5 Primer Test	Bacteria;Firmicutes;Clostridia;Clostridiales;Ruminococcaceae;Fastidiosipila;	90	17.7	310	310	279	31	0	673566	554597	genus
V4V5 Primer Test	Bacteria;Actinobacteria;Actinobacteria;Micromonosporales;Micromonosporaceae;Actinoplanes;	96.9	17.7	287	287	278	9	0	673589	554598	genus
V4V5 Primer Test	Bacteria;Proteobacteria;Alphaproteobacteria;Acetobacterales;Acetobacteraceae;uncultured;	93.6	17.7	297	297	278	19	0	673579	554598	genus
V4V5 Primer Test	Bacteria;Spirochaetes;Spirochaetia;Spirochaetales;Spirochaetaceae;uncultured;	75.5	17.7	368	368	278	90	0	673508	554598	genus
V4V5 Primer Test	Bacteria;Firmicutes;Clostridia;Clostridiales;Ruminococcaceae;Ruminiclostridium 1;	94.2	17.7	294	294	277	17	0	673582	554599	genus
V4V5 Primer Test	Bacteria;Proteobacteria;Gammaproteobacteria;Enterobacteriales;Enterobacteriaceae;Dickeya;	94.5	17.7	293	293	277	16	0	673583	554599	genus
V4V5 Primer Test	Bacteria;Proteobacteria;Gammaproteobacteria;Enterobacteriales;Enterobacteriaceae;Morganella;	92.3	17.7	300	300	277	23	0	673576	554599	genus
V4V5 Primer Test	Bacteria;Firmicutes;Negativicutes;Selenomonadales;Veillonellaceae;Selenomonas 3;	93.2	17.7	294	294	274	20	0	673582	554602	genus
V4V5 Primer Test	Bacteria;Proteobacteria;Alphaproteobacteria;Rhizobiales;Rhizobiaceae;Bartonella;	97.8	17.7	279	279	273	6	0	673597	554603	genus
V4V5 Primer Test	Eukaryota;SAR;Alveolata;Ciliophora;Intramacronucleata;Spirotrichea;Oligotrichia;Strombidium;	82.7	17.7	329	329	272	57	0	673547	554604	genus
V4V5 Primer Test	Bacteria;Firmicutes;Clostridia;Clostridiales;Ruminococcaceae;Saccharofermentans;	94.1	17.7	288	288	271	17	0	673588	554605	genus
V4V5 Primer Test	Bacteria;Proteobacteria;Gammaproteobacteria;Betaproteobacteriales;Burkholderiaceae;Polynucleobacter;	93.8	17.7	289	289	271	18	0	673587	554605	genus
V4V5 Primer Test	Bacteria;Cyanobacteria;Oxyphotobacteria;Nostocales;Coleofasciculaceae;Coleofasciculus PCC-7420;	80.5	17.7	334	334	269	65	0	673542	554607	genus
V4V5 Primer Test	Bacteria;Proteobacteria;Gammaproteobacteria;Betaproteobacteriales;Burkholderiaceae;Herbaspirillum;	96.1	17.7	280	280	269	11	0	673596	554607	genus
V4V5 Primer Test	Bacteria;Proteobacteria;Gammaproteobacteria;Betaproteobacteriales;Rhodocyclaceae;Sulfuritalea;	94.7	17.7	284	284	269	15	0	673592	554607	genus
V4V5 Primer Test	Bacteria;Proteobacteria;Alphaproteobacteria;Rhizobiales;Hyphomicrobiaceae;Pedomicrobium;	95.7	17.7	279	279	267	12	0	673597	554609	genus
V4V5 Primer Test	Bacteria;Proteobacteria;Gammaproteobacteria;Oceanospirillales;Pseudohongiellaceae;Pseudohongiella;	96	17.7	278	278	267	11	0	673598	554609	genus
V4V5 Primer Test	Eukaryota;Archaeplastida;Chloroplastida;Charophyta;Phragmoplastophyta;Streptophyta;Embryophyta;Tracheophyta;Spermatophyta;Magnoliophyta;Malvales;Gossypium;	69.9	17.7	384	382	267	115	2	673494	554609	genus
V4V5 Primer Test	Bacteria;Proteobacteria;Alphaproteobacteria;Rhodobacterales;Rhodobacteraceae;Amylibacter;	97.1	17.7	274	274	266	8	0	673602	554610	genus
V4V5 Primer Test	Bacteria;Firmicutes;Clostridia;Clostridiales;Lachnospiraceae;Coprococcus 3;	90.1	17.7	293	293	264	29	0	673583	554612	genus
V4V5 Primer Test	Bacteria;Spirochaetes;Spirochaetia;Spirochaetales;Spirochaetaceae;Termite Treponema cluster;	97	17.7	271	271	263	8	0	673605	554613	genus
V4V5 Primer Test	Bacteria;Firmicutes;Negativicutes;Selenomonadales;Veillonellaceae;uncultured;	90.7	17.7	289	289	262	27	0	673587	554614	genus
V4V5 Primer Test	Bacteria;Proteobacteria;Alphaproteobacteria;Rhizobiales;Methyloligellaceae;uncultured;	89.7	17.7	292	292	262	30	0	673584	554614	genus
V4V5 Primer Test	Bacteria;Firmicutes;Clostridia;Clostridiales;Lachnospiraceae;Tyzzerella 4;	91.9	17.7	284	284	261	23	0	673592	554615	genus
V4V5 Primer Test	Bacteria;Proteobacteria;Gammaproteobacteria;Enterobacteriales;Enterobacteriaceae;Hafnia-Obesumbacterium;	95.6	17.7	273	273	261	12	0	673603	554615	genus
V4V5 Primer Test	Bacteria;Proteobacteria;Gammaproteobacteria;Xanthomonadales;Xanthomonadaceae;Arenimonas;	94.9	17.7	275	275	261	14	0	673601	554615	genus
V4V5 Primer Test	Bacteria;Firmicutes;Clostridia;Clostridiales;Ruminococcaceae;Butyricicoccus;	91.9	17.7	283	283	260	23	0	673593	554616	genus
V4V5 Primer Test	Bacteria;Proteobacteria;Deltaproteobacteria;Desulfovibrionales;Desulfovibrionaceae;Desulfovibrio;	39.5	17.6	659	659	260	399	0	673217	554616	genus
V4V5 Primer Test	Bacteria;Proteobacteria;Deltaproteobacteria;Myxococcales;Sandaracinaceae;uncultured;	93.8	17.7	274	274	257	17	0	673602	554619	genus
V4V5 Primer Test	Bacteria;Actinobacteria;Actinobacteria;Corynebacteriales;Dietziaceae;Dietzia;	91.4	17.7	280	280	256	24	0	673596	554620	genus
V4V5 Primer Test	Bacteria;Proteobacteria;Gammaproteobacteria;Alteromonadales;Idiomarinaceae;Idiomarina;	95.5	17.7	268	268	256	12	0	673608	554620	genus
V4V5 Primer Test	Bacteria;Proteobacteria;Gammaproteobacteria;Steroidobacterales;Steroidobacteraceae;Steroidobacter;	92.8	17.7	276	276	256	20	0	673600	554620	genus
V4V5 Primer Test	Bacteria;Bacteroidetes;Bacteroidia;Flavobacteriales;Flavobacteriaceae;Tenacibaculum;	93.8	17.7	272	272	255	17	0	673604	554621	genus
V4V5 Primer Test	Bacteria;Actinobacteria;Acidimicrobiia;Actinomarinales;Actinomarinaceae;Candidatus Actinomarina;	93.4	17.7	272	272	254	18	0	673604	554622	genus
V4V5 Primer Test	Bacteria;Proteobacteria;Gammaproteobacteria;Enterobacteriales;Enterobacteriaceae;Proteus;	89.4	17.7	283	283	253	30	0	673593	554623	genus
V4V5 Primer Test	Bacteria;Firmicutes;Clostridia;Clostridiales;Family XIII;Mogibacterium;	92	17.7	274	274	252	22	0	673602	554624	genus
V4V5 Primer Test	Bacteria;Bacteroidetes;Bacteroidia;Bacteroidales;Prolixibacteraceae;uncultured;	94	17.7	267	267	251	16	0	673609	554625	genus
V4V5 Primer Test	Bacteria;Firmicutes;Clostridia;Clostridiales;Lachnospiraceae;Lachnospiraceae ND3007 group;	89.6	17.7	280	280	251	29	0	673596	554625	genus
V4V5 Primer Test	Bacteria;Firmicutes;Bacilli;Lactobacillales;Lactobacillaceae;Pediococcus;	90.6	17.7	276	276	250	26	0	673600	554626	genus
V4V5 Primer Test	Bacteria;Chloroflexi;Anaerolineae;Caldilineales;Caldilineaceae;uncultured;	91.5	17.7	272	272	249	23	0	673604	554627	genus
V4V5 Primer Test	Bacteria;Firmicutes;Clostridia;Clostridiales;Lachnospiraceae;Lachnospira;	93.6	17.7	266	266	249	17	0	673610	554627	genus
V4V5 Primer Test	Bacteria;Proteobacteria;Alphaproteobacteria;Rhodospirillales;Magnetospiraceae;uncultured;	93.9	17.7	262	262	246	16	0	673614	554630	genus
V4V5 Primer Test	Bacteria;Firmicutes;Bacilli;Bacillales;Bacillaceae;Virgibacillus;	92.5	17.7	265	265	245	20	0	673611	554631	genus
V4V5 Primer Test	Bacteria;Proteobacteria;Gammaproteobacteria;Betaproteobacteriales;Gallionellaceae;Sideroxydans;	95	17.7	258	258	245	13	0	673618	554631	genus
V4V5 Primer Test	Eukaryota;SAR;Alveolata;Apicomplexa;Aconoidasida;Piroplasmorida;Theileria;	96.5	17.7	254	254	245	9	0	673622	554631	genus
V4V5 Primer Test	Bacteria;Actinobacteria;Actinobacteria;Pseudonocardiales;Pseudonocardiaceae;Crossiella;	91.7	17.7	266	266	244	22	0	673610	554632	genus
V4V5 Primer Test	Bacteria;Proteobacteria;Gammaproteobacteria;Betaproteobacteriales;Hydrogenophilaceae;uncultured;	90	17.7	270	270	243	27	0	673606	554633	genus
V4V5 Primer Test	Bacteria;Proteobacteria;Gammaproteobacteria;Betaproteobacteriales;Methylophilaceae;Methylotenera;	95.6	17.7	251	251	240	11	0	673625	554636	genus
V4V5 Primer Test	Bacteria;Proteobacteria;Gammaproteobacteria;Xanthomonadales;Xanthomonadaceae;Thermomonas;	96.4	17.7	249	249	240	9	0	673627	554636	genus
V4V5 Primer Test	Bacteria;Actinobacteria;Rubrobacteria;Rubrobacterales;Rubrobacteriaceae;Rubrobacter;	88.8	17.7	269	269	239	30	0	673607	554637	genus
V4V5 Primer Test	Bacteria;Gemmatimonadetes;Gemmatimonadetes;Gemmatimonadales;Gemmatimonadaceae;Gemmatimonas;	91.6	17.7	261	261	239	22	0	673615	554637	genus
V4V5 Primer Test	Bacteria;Proteobacteria;Gammaproteobacteria;Gammaproteobacteria Incertae Sedis;Unknown Family;Acidibacter;	93.7	17.7	255	255	239	16	0	673621	554637	genus
V4V5 Primer Test	Bacteria;Proteobacteria;Gammaproteobacteria;Enterobacteriales;Enterobacteriaceae;Providencia;	89.1	17.7	267	267	238	29	0	673609	554638	genus
V4V5 Primer Test	Bacteria;Actinobacteria;Actinobacteria;Streptomycetales;Streptomycetaceae;Kitasatospora;	97.1	17.7	243	243	236	7	0	673633	554640	genus
V4V5 Primer Test	Bacteria;Firmicutes;Clostridia;Clostridiales;Lachnospiraceae;Lachnospiraceae AC2044 group;	93.6	17.7	251	251	235	16	0	673625	554641	genus
V4V5 Primer Test	Bacteria;Proteobacteria;Gammaproteobacteria;Betaproteobacteriales;Burkholderiaceae;Lautropia;	89	17.7	264	264	235	29	0	673612	554641	genus
V4V5 Primer Test	Bacteria;Acidobacteria;Acidobacteriia;Acidobacteriales;Acidobacteriaceae (Subgroup 1);uncultured;	96.3	17.7	243	243	234	9	0	673633	554642	genus
V4V5 Primer Test	Bacteria;Firmicutes;Clostridia;Clostridiales;Lachnospiraceae;A2;	90	17.7	260	260	234	26	0	673616	554642	genus
V4V5 Primer Test	Bacteria;Proteobacteria;Gammaproteobacteria;Betaproteobacteriales;Burkholderiaceae;Ottowia;	98.3	17.7	238	238	234	4	0	673638	554642	genus
V4V5 Primer Test	Bacteria;Actinobacteria;Actinobacteria;Micrococcales;Dermabacteraceae;Brachybacterium;	92.8	17.7	251	251	233	18	0	673625	554643	genus
V4V5 Primer Test	Bacteria;Proteobacteria;Alphaproteobacteria;Reyranellales;Reyranellaceae;Reyranella;	93.9	17.7	247	247	232	15	0	673629	554644	genus
V4V5 Primer Test	Bacteria;Proteobacteria;Alphaproteobacteria;Rhizobiales;Beijerinckiaceae;uncultured;	93.9	17.7	247	247	232	15	0	673629	554644	genus
V4V5 Primer Test	Bacteria;Bacteroidetes;Bacteroidia;Flavobacteriales;Crocinitomicaceae;Fluviicola;	94.2	17.7	243	243	229	14	0	673633	554647	genus
V4V5 Primer Test	Bacteria;Firmicutes;Clostridia;Clostridiales;Lachnospiraceae;Epulopiscium;	89.8	17.7	255	255	229	26	0	673621	554647	genus
V4V5 Primer Test	Bacteria;Proteobacteria;Alphaproteobacteria;Rhizobiales;Beijerinckiaceae;Microvirga;	92.7	17.7	247	247	229	18	0	673629	554647	genus
V4V5 Primer Test	Bacteria;Cyanobacteria;Oxyphotobacteria;Oxyphotobacteria Incertae Sedis;Unknown Family;uncultured;	83.5	17.7	273	273	228	45	0	673603	554648	genus
V4V5 Primer Test	Bacteria;Proteobacteria;Gammaproteobacteria;Betaproteobacteriales;Burkholderiaceae;Leptothrix;	97.4	17.7	234	234	228	6	0	673642	554648	genus
V4V5 Primer Test	Bacteria;Firmicutes;Clostridia;Clostridiales;Lachnospiraceae;Pseudobutyrivibrio;	96.2	17.7	236	236	227	9	0	673640	554649	genus
V4V5 Primer Test	Bacteria;Firmicutes;Clostridia;Clostridiales;Family XIII;Family XIII AD3011 group;	94.1	17.7	239	239	225	14	0	673637	554651	genus
V4V5 Primer Test	Bacteria;Firmicutes;Clostridia;Clostridiales;Lachnospiraceae;Lachnoclostridium 5;	91.5	17.7	246	246	225	21	0	673630	554651	genus
V4V5 Primer Test	Bacteria;Firmicutes;Clostridia;Clostridiales;Lachnospiraceae;GCA-900066575;	92.9	17.7	241	241	224	17	0	673635	554652	genus
V4V5 Primer Test	Bacteria;Proteobacteria;Alphaproteobacteria;Rhizobiales;Xanthobacteraceae;Afipia;	90.2	17.7	246	246	222	24	0	673630	554654	genus
V4V5 Primer Test	Bacteria;Proteobacteria;Alphaproteobacteria;Sphingomonadales;Sphingomonadaceae;uncultured;	55.7	17.6	397	397	221	176	0	673479	554655	genus
V4V5 Primer Test	Bacteria;Proteobacteria;Deltaproteobacteria;Desulfobacterales;Desulfobulbaceae;Desulfocapsa;	93.2	17.7	237	237	221	16	0	673639	554655	genus
V4V5 Primer Test	Bacteria;Proteobacteria;Gammaproteobacteria;Betaproteobacteriales;Rhodocyclaceae;Zoogloea;	92.4	17.7	238	238	220	18	0	673638	554656	genus
V4V5 Primer Test	Bacteria;Proteobacteria;Alphaproteobacteria;Acetobacterales;Acetobacteraceae;Roseomonas;	93.6	17.7	234	234	219	15	0	673642	554657	genus
V4V5 Primer Test	Bacteria;Proteobacteria;Alphaproteobacteria;Dongiales;Dongiaceae;Dongia;	97.8	17.7	224	224	219	5	0	673652	554657	genus
V4V5 Primer Test	Bacteria;Proteobacteria;Gammaproteobacteria;Betaproteobacteriales;Burkholderiaceae;Undibacterium;	96.9	17.7	226	226	219	7	0	673650	554657	genus
V4V5 Primer Test	Bacteria;Acidobacteria;Blastocatellia (Subgroup 4);Blastocatellales;Blastocatellaceae;JGI 0001001-H03;	96	17.7	227	227	218	9	0	673649	554658	genus
V4V5 Primer Test	Bacteria;Deinococcus-Thermus;Deinococci;Deinococcales;Trueperaceae;Truepera;	91.2	17.7	238	238	217	21	0	673638	554659	genus
V4V5 Primer Test	Bacteria;Firmicutes;Clostridia;Clostridiales;Family XIII;Anaerovorax;	94.3	17.7	229	229	216	13	0	673647	554660	genus
V4V5 Primer Test	Bacteria;Proteobacteria;Alphaproteobacteria;Rickettsiales;Anaplasmataceae;Wolbachia;	96.4	17.7	224	224	216	8	0	673652	554660	genus
V4V5 Primer Test	Bacteria;Actinobacteria;Thermoleophilia;Gaiellales;Gaiellaceae;Gaiella;	91.5	17.7	235	235	215	20	0	673641	554661	genus
V4V5 Primer Test	Bacteria;Proteobacteria;Gammaproteobacteria;Aeromonadales;Succinivibrionaceae;Succinivibrio;	88.1	17.7	243	243	214	29	0	673633	554662	genus
V4V5 Primer Test	Bacteria;Proteobacteria;Gammaproteobacteria;Betaproteobacteriales;Burkholderiaceae;Sutterella;	92.6	17.7	231	231	214	17	0	673645	554662	genus
V4V5 Primer Test	Bacteria;Proteobacteria;Deltaproteobacteria;Desulfobacterales;Desulfobacteraceae;Sva0081 sediment group;	93.4	17.7	228	228	213	15	0	673648	554663	genus
V4V5 Primer Test	Bacteria;Actinobacteria;Actinobacteria;Micrococcales;Microbacteriaceae;Agromyces;	93.8	17.7	226	226	212	14	0	673650	554664	genus
V4V5 Primer Test	Bacteria;Proteobacteria;Alphaproteobacteria;Sphingomonadales;Sphingomonadaceae;Sphingorhabdus;	93.4	17.7	227	227	212	15	0	673649	554664	genus
V4V5 Primer Test	Bacteria;Proteobacteria;Gammaproteobacteria;Enterobacteriales;Enterobacteriaceae;Buchnera;	96.4	17.7	220	220	212	8	0	673656	554664	genus
V4V5 Primer Test	Bacteria;Bacteroidetes;Rhodothermia;Balneolales;Balneolaceae;uncultured;	96.3	17.7	219	219	211	8	0	673657	554665	genus
V4V5 Primer Test	Eukaryota;SAR;Alveolata;Protalveolata;Syndiniales;Amoebophrya;	89	17.7	258	236	210	26	22	673640	554666	genus
V4V5 Primer Test	Bacteria;Proteobacteria;Alphaproteobacteria;Rhizobiales;Xanthobacteraceae;Pseudolabrys;	94.1	17.7	222	222	209	13	0	673654	554667	genus
V4V5 Primer Test	Bacteria;Proteobacteria;Gammaproteobacteria;Enterobacteriales;Enterobacteriaceae;Plesiomonas;	88.2	17.7	237	237	209	28	0	673639	554667	genus
V4V5 Primer Test	Eukaryota;Archaeplastida;Chloroplastida;Charophyta;Phragmoplastophyta;Streptophyta;Embryophyta;Tracheophyta;Spermatophyta;Magnoliophyta;Solanales;Ipomoea;	74.1	17.7	282	282	209	73	0	673594	554667	genus
V4V5 Primer Test	Bacteria;Actinobacteria;Actinobacteria;Micrococcales;Microbacteriaceae;Curtobacterium;	95	17.7	218	218	207	11	0	673658	554669	genus
V4V5 Primer Test	Bacteria;Proteobacteria;Gammaproteobacteria;Cellvibrionales;Porticoccaceae;C1-B045;	94.5	17.7	219	219	207	12	0	673657	554669	genus
V4V5 Primer Test	Bacteria;Proteobacteria;Gammaproteobacteria;Oceanospirillales;Marinomonadaceae;Marinomonas;	92.4	17.7	224	224	207	17	0	673652	554669	genus
V4V5 Primer Test	Bacteria;Proteobacteria;Gammaproteobacteria;Pasteurellales;Pasteurellaceae;Phocoenobacter;	92.4	17.7	224	224	207	17	0	673652	554669	genus
V4V5 Primer Test	Bacteria;Proteobacteria;Gammaproteobacteria;Vibrionales;Vibrionaceae;Aliivibrio;	91.6	17.7	226	226	207	19	0	673650	554669	genus
V4V5 Primer Test	Bacteria;Proteobacteria;Alphaproteobacteria;Acetobacterales;Acetobacteraceae;Komagataeibacter;	100	17.7	206	206	206	0	0	673670	554670	genus
V4V5 Primer Test	Bacteria;Proteobacteria;Alphaproteobacteria;Rhodovibrionales;Kiloniellaceae;uncultured;	92.4	17.7	223	223	206	17	0	673653	554670	genus
V4V5 Primer Test	Bacteria;Proteobacteria;Deltaproteobacteria;Desulfobacterales;Desulfobulbaceae;Desulfobulbus;	90.4	17.7	228	228	206	22	0	673648	554670	genus
V4V5 Primer Test	Bacteria;Firmicutes;Clostridia;Clostridiales;Family XI;Tissierella;	91.9	17.7	222	222	204	18	0	673654	554672	genus
V4V5 Primer Test	Bacteria;Proteobacteria;Deltaproteobacteria;Syntrophobacterales;Syntrophaceae;Syntrophus;	90.7	17.7	225	225	204	21	0	673651	554672	genus
V4V5 Primer Test	Bacteria;Proteobacteria;Alphaproteobacteria;Rhizobiales;Beijerinckiaceae;Bosea;	94.9	17.7	214	214	203	11	0	673662	554673	genus
V4V5 Primer Test	Bacteria;Firmicutes;Negativicutes;Selenomonadales;Acidaminococcaceae;Phascolarctobacterium;	83.1	17.7	243	243	202	41	0	673633	554674	genus
V4V5 Primer Test	Bacteria;Acidobacteria;Acidobacteriia;Acidobacteriales;Acidobacteriaceae (Subgroup 1);Occallatibacter;	96.2	17.7	209	209	201	8	0	673667	554675	genus
V4V5 Primer Test	Bacteria;Actinobacteria;Thermoleophilia;Solirubrobacterales;Solirubrobacteraceae;Solirubrobacter;	91.4	17.7	220	220	201	19	0	673656	554675	genus
V4V5 Primer Test	Bacteria;Proteobacteria;Gammaproteobacteria;Diplorickettsiales;Diplorickettsiaceae;uncultured;	86.2	17.7	232	232	200	32	0	673644	554676	genus
V4V5 Primer Test	Bacteria;Firmicutes;Bacilli;Bacillales;Bacillaceae;Halobacillus;	91.7	17.7	217	217	199	18	0	673659	554677	genus
V4V5 Primer Test	Bacteria;Firmicutes;Bacilli;Lactobacillales;Leuconostocaceae;Weissella;	91.3	17.7	218	218	199	19	0	673658	554677	genus
V4V5 Primer Test	Bacteria;Firmicutes;Clostridia;Clostridiales;Lachnospiraceae;Lachnospiraceae FCS020 group;	94.3	17.7	211	211	199	12	0	673665	554677	genus
V4V5 Primer Test	Bacteria;Proteobacteria;Gammaproteobacteria;Betaproteobacteriales;Gallionellaceae;Gallionella;	93.4	17.7	213	213	199	14	0	673663	554677	genus
V4V5 Primer Test	Bacteria;Proteobacteria;Gammaproteobacteria;Betaproteobacteriales;Burkholderiaceae;Duganella;	96.6	17.7	205	205	198	7	0	673671	554678	genus
V4V5 Primer Test	Bacteria;Proteobacteria;Alphaproteobacteria;Caulobacterales;Caulobacteraceae;uncultured;	97	17.7	203	203	197	6	0	673673	554679	genus
V4V5 Primer Test	Eukaryota;SAR;Rhizaria;Retaria;Polycystinea;Spumellaria;Cladococcus;	88.3	17.7	240	223	197	26	17	673653	554679	genus
V4V5 Primer Test	Bacteria;Firmicutes;Clostridia;Clostridiales;Lachnospiraceae;Hungatella;	86.3	17.7	227	227	196	31	0	673649	554680	genus
V4V5 Primer Test	Bacteria;Planctomycetes;Phycisphaerae;Phycisphaerales;Phycisphaeraceae;SM1A02;	68.8	17.7	285	285	196	89	0	673591	554680	genus
V4V5 Primer Test	Bacteria;Firmicutes;Clostridia;Clostridiales;Peptostreptococcaceae;Terrisporobacter;	87.8	17.7	222	222	195	27	0	673654	554681	genus
V4V5 Primer Test	Bacteria;Proteobacteria;Alphaproteobacteria;Rhizobiales;Rhizobiaceae;Shinella;	97	17.7	201	201	195	6	0	673675	554681	genus
V4V5 Primer Test	Bacteria;Actinobacteria;Actinobacteria;Streptosporangiales;Streptosporangiaceae;Streptosporangium;	94.2	17.7	206	206	194	12	0	673670	554682	genus
V4V5 Primer Test	Bacteria;Proteobacteria;Alphaproteobacteria;Acetobacterales;Acetobacteraceae;Gluconobacter;	99	17.7	194	194	192	2	0	673682	554684	genus
V4V5 Primer Test	Bacteria;Acidobacteria;Blastocatellia (Subgroup 4);Blastocatellales;Blastocatellaceae;Blastocatella;	93.6	17.7	203	203	190	13	0	673673	554686	genus
V4V5 Primer Test	Bacteria;Firmicutes;Erysipelotrichia;Erysipelotrichales;Erysipelotrichaceae;Turicibacter;	90.9	17.7	209	209	190	19	0	673667	554686	genus
V4V5 Primer Test	Bacteria;Proteobacteria;Gammaproteobacteria;Steroidobacterales;Steroidobacteraceae;uncultured;	94.5	17.7	201	201	190	11	0	673675	554686	genus
V4V5 Primer Test	Bacteria;Bacteroidetes;Bacteroidia;Cytophagales;Cyclobacteriaceae;Algoriphagus;	96.9	17.7	195	195	189	6	0	673681	554687	genus
V4V5 Primer Test	Bacteria;Bacteroidetes;Bacteroidia;Bacteroidales;Marinifilaceae;Marinifilum;	94	17.7	200	200	188	12	0	673676	554688	genus
V4V5 Primer Test	Bacteria;Firmicutes;Clostridia;Clostridiales;Ruminococcaceae;Ruminiclostridium 6;	88.3	17.7	213	213	188	25	0	673663	554688	genus
V4V5 Primer Test	Bacteria;Firmicutes;Clostridia;Clostridiales;Family XI;Ezakiella;	87.7	17.7	212	212	186	26	0	673664	554690	genus
V4V5 Primer Test	Bacteria;Proteobacteria;Alphaproteobacteria;Rhizobiales;Rhizobiaceae;Aminobacter;	96.9	17.7	192	192	186	6	0	673684	554690	genus
V4V5 Primer Test	Bacteria;Firmicutes;Bacilli;Bacillales;Alicyclobacillaceae;Alicyclobacillus;	93.9	17.7	197	197	185	12	0	673679	554691	genus
V4V5 Primer Test	Bacteria;Firmicutes;Clostridia;Clostridiales;Lachnospiraceae;Tyzzerella 3;	94.8	17.7	194	194	184	10	0	673682	554692	genus
V4V5 Primer Test	Bacteria;Firmicutes;Erysipelotrichia;Erysipelotrichales;Erysipelotrichaceae;Holdemanella;	84.4	17.7	218	218	184	34	0	673658	554692	genus
V4V5 Primer Test	Bacteria;Proteobacteria;Gammaproteobacteria;Cellvibrionales;Cellvibrionaceae;Cellvibrio;	93.9	17.7	196	196	184	12	0	673680	554692	genus
V4V5 Primer Test	Bacteria;Bacteroidetes;Bacteroidia;Bacteroidales;Rikenellaceae;DMER64;	93.8	17.7	195	195	183	12	0	673681	554693	genus
V4V5 Primer Test	Bacteria;Firmicutes;Clostridia;Clostridiales;Family XI;Sedimentibacter;	91	17.7	201	201	183	18	0	673675	554693	genus
V4V5 Primer Test	Bacteria;Proteobacteria;Alphaproteobacteria;Rhodobacterales;Rhodobacteraceae;Ascidiaceihabitans;	96.3	17.7	190	190	183	7	0	673686	554693	genus
V4V5 Primer Test	Bacteria;Proteobacteria;Gammaproteobacteria;Enterobacteriales;Enterobacteriaceae;Xenorhabdus;	92.9	17.7	197	197	183	14	0	673679	554693	genus
V4V5 Primer Test	Bacteria;Proteobacteria;Gammaproteobacteria;Nitrosococcales;Methylophagaceae;Methylophaga;	94.3	17.7	194	194	183	11	0	673682	554693	genus
V4V5 Primer Test	Bacteria;Proteobacteria;Alphaproteobacteria;Rhizobiales;Rhizobiales Incertae Sedis;uncultured;	92.8	17.7	195	195	181	14	0	673681	554695	genus
V4V5 Primer Test	Bacteria;Proteobacteria;Gammaproteobacteria;Enterobacteriales;Enterobacteriaceae;Lelliottia;	98.9	17.7	183	183	181	2	0	673693	554695	genus
V4V5 Primer Test	Bacteria;Bacteroidetes;Bacteroidia;Chitinophagales;Chitinophagaceae;Chitinophaga;	95.2	17.7	189	189	180	9	0	673687	554696	genus
V4V5 Primer Test	Bacteria;Firmicutes;Clostridia;Clostridiales;Lachnospiraceae;Acetitomaculum;	93.3	17.7	193	193	180	13	0	673683	554696	genus
V4V5 Primer Test	Bacteria;Proteobacteria;Gammaproteobacteria;Cellvibrionales;Porticoccaceae;SAR92 clade;	93.8	17.7	192	192	180	12	0	673684	554696	genus
V4V5 Primer Test	Bacteria;Proteobacteria;Gammaproteobacteria;Betaproteobacteriales;Burkholderiaceae;Castellaniella;	95.7	17.7	187	187	179	8	0	673689	554697	genus
V4V5 Primer Test	Bacteria;Proteobacteria;Gammaproteobacteria;Betaproteobacteriales;Methylophilaceae;OM43 clade;	93.7	17.7	191	191	179	12	0	673685	554697	genus
V4V5 Primer Test	Bacteria;Firmicutes;Erysipelotrichia;Erysipelotrichales;Erysipelotrichaceae;Erysipelothrix;	93.7	17.7	190	190	178	12	0	673686	554698	genus
V4V5 Primer Test	Bacteria;Deinococcus-Thermus;Deinococci;Thermales;Thermaceae;Thermus;	92.2	17.7	192	192	177	15	0	673684	554699	genus
V4V5 Primer Test	Bacteria;Firmicutes;Clostridia;Clostridiales;Lachnospiraceae;Lachnospiraceae NC2004 group;	93.7	17.7	189	189	177	12	0	673687	554699	genus
V4V5 Primer Test	Bacteria;Proteobacteria;Magnetococcia;Magnetococcales;Magnetococcaceae;Magnetococcus;	96.2	17.7	183	183	176	7	0	673693	554700	genus
V4V5 Primer Test	Bacteria;Bacteroidetes;Bacteroidia;Bacteroidales;Prolixibacteraceae;WCHB1-32;	96.2	17.7	182	182	175	7	0	673694	554701	genus
V4V5 Primer Test	Bacteria;Spirochaetes;Spirochaetia;Spirochaetales;Spirochaetaceae;Sphaerochaeta;	86.6	17.7	202	202	175	27	0	673674	554701	genus
V4V5 Primer Test	Bacteria;Firmicutes;Clostridia;Clostridiales;Clostridiaceae 1;Clostridium sensu stricto 12;	94.1	17.7	185	185	174	11	0	673691	554702	genus
V4V5 Primer Test	Bacteria;Proteobacteria;Gammaproteobacteria;Betaproteobacteriales;Rhodocyclaceae;Azoarcus;	92.1	17.7	189	189	174	15	0	673687	554702	genus
V4V5 Primer Test	Bacteria;Actinobacteria;Actinobacteria;Frankiales;Geodermatophilaceae;Blastococcus;	96.1	17.7	180	180	173	7	0	673696	554703	genus
V4V5 Primer Test	Bacteria;Firmicutes;Clostridia;Clostridiales;Peptostreptococcaceae;Peptoclostridium;	89.2	17.7	194	194	173	21	0	673682	554703	genus
V4V5 Primer Test	Bacteria;Planctomycetes;Planctomycetacia;Isosphaerales;Isosphaeraceae;Singulisphaera;	92	17.7	188	188	173	15	0	673688	554703	genus
V4V5 Primer Test	Bacteria;Proteobacteria;Alphaproteobacteria;Micropepsales;Micropepsaceae;uncultured;	94	17.7	184	184	173	11	0	673692	554703	genus
V4V5 Primer Test	Bacteria;Bacteroidetes;Bacteroidia;Cytophagales;Hymenobacteraceae;Pontibacter;	98.3	17.7	175	175	172	3	0	673701	554704	genus
V4V5 Primer Test	Bacteria;Firmicutes;Clostridia;Clostridiales;Clostridiaceae 1;Sarcina;	85.1	17.7	202	202	172	30	0	673674	554704	genus
V4V5 Primer Test	Bacteria;Bacteroidetes;Bacteroidia;Flavobacteriales;Weeksellaceae;Cloacibacterium;	73.7	17.7	232	232	171	61	0	673644	554705	genus
V4V5 Primer Test	Bacteria;Proteobacteria;Deltaproteobacteria;Deltaproteobacteria Incertae Sedis;Syntrophorhabdaceae;Syntrophorhabdus;	95	17.7	180	180	171	9	0	673696	554705	genus
V4V5 Primer Test	Bacteria;Firmicutes;Bacilli;Lactobacillales;Carnobacteriaceae;Granulicatella;	73.8	17.7	229	229	169	60	0	673647	554707	genus
V4V5 Primer Test	Bacteria;Nitrospinae;Nitrospinia;Nitrospinales;Nitrospinaceae;Nitrospina;	98.8	17.7	171	171	169	2	0	673705	554707	genus
V4V5 Primer Test	Eukaryota;SAR;Alveolata;Apicomplexa;Conoidasida;Coccidia;Eimeriorina;Sarcocystis;	96	17.7	176	176	169	7	0	673700	554707	genus
V4V5 Primer Test	Bacteria;Firmicutes;Clostridia;Clostridiales;Clostridiaceae 1;Clostridium sensu stricto 13;	90.3	17.7	186	186	168	18	0	673690	554708	genus
V4V5 Primer Test	Bacteria;Fusobacteria;Fusobacteriia;Fusobacteriales;Fusobacteriaceae;Cetobacterium;	88	17.7	191	191	168	23	0	673685	554708	genus
V4V5 Primer Test	Bacteria;Proteobacteria;Alphaproteobacteria;Sphingomonadales;Sphingomonadaceae;Porphyrobacter;	91.8	17.7	183	183	168	15	0	673693	554708	genus
V4V5 Primer Test	Bacteria;Proteobacteria;Gammaproteobacteria;Xanthomonadales;Rhodanobacteraceae;Dyella;	95.5	17.7	176	176	168	8	0	673700	554708	genus
V4V5 Primer Test	Bacteria;Bacteroidetes;Bacteroidia;Bacteroidales;Dysgonomonadaceae;Fermentimonas;	93.8	17.7	178	178	167	11	0	673698	554709	genus
V4V5 Primer Test	Bacteria;Firmicutes;Bacilli;Bacillales;Listeriaceae;Listeria;	91.8	17.7	182	182	167	15	0	673694	554709	genus
V4V5 Primer Test	Bacteria;Proteobacteria;Alphaproteobacteria;Rickettsiales;Rickettsiaceae;Rickettsia;	95.4	17.7	175	175	167	8	0	673701	554709	genus
V4V5 Primer Test	Bacteria;Firmicutes;Bacilli;Lactobacillales;Carnobacteriaceae;Carnobacterium;	94.3	17.7	176	176	166	10	0	673700	554710	genus
V4V5 Primer Test	Bacteria;Proteobacteria;Alphaproteobacteria;Acetobacterales;Acetobacteraceae;Acidiphilium;	88.3	17.7	188	188	166	22	0	673688	554710	genus
V4V5 Primer Test	Bacteria;Proteobacteria;Gammaproteobacteria;Cellvibrionales;Halieaceae;Halioglobus;	90.2	17.7	184	184	166	18	0	673692	554710	genus
V4V5 Primer Test	Bacteria;Fibrobacteres;Fibrobacteria;Fibrobacterales;Fibrobacteraceae;Fibrobacter;	92.7	17.7	178	178	165	13	0	673698	554711	genus
V4V5 Primer Test	Bacteria;Firmicutes;Clostridia;Clostridiales;Syntrophomonadaceae;Syntrophomonas;	88.7	17.7	186	186	165	21	0	673690	554711	genus
V4V5 Primer Test	Bacteria;Bacteroidetes;Bacteroidia;Flavobacteriales;Weeksellaceae;Bergeyella;	84.5	17.7	194	194	164	30	0	673682	554712	genus
V4V5 Primer Test	Bacteria;Planctomycetes;Planctomycetacia;Planctomycetales;Rubinisphaeraceae;uncultured;	90.6	17.7	181	181	164	17	0	673695	554712	genus
V4V5 Primer Test	Bacteria;Proteobacteria;Gammaproteobacteria;Pseudomonadales;Moraxellaceae;Enhydrobacter;	86.3	17.7	190	190	164	26	0	673686	554712	genus
V4V5 Primer Test	Bacteria;Spirochaetes;Leptospirae;Leptospirales;Leptospiraceae;Leptospira;	97	17.7	169	169	164	5	0	673707	554712	genus
V4V5 Primer Test	Bacteria;Bacteroidetes;Bacteroidia;Bacteroidales;Paludibacteraceae;uncultured;	94.2	17.7	172	172	162	10	0	673704	554714	genus
V4V5 Primer Test	Bacteria;Proteobacteria;Alphaproteobacteria;Rhizobiales;Xanthobacteraceae;Rhodoplanes;	93.1	17.7	174	174	162	12	0	673702	554714	genus
V4V5 Primer Test	Bacteria;Proteobacteria;Gammaproteobacteria;Oceanospirillales;Halomonadaceae;Salinicola;	94.7	17.7	171	171	162	9	0	673705	554714	genus
V4V5 Primer Test	Bacteria;Proteobacteria;Alphaproteobacteria;Rhodospirillales;Thalassospiraceae;Thalassospira;	91	17.7	177	177	161	16	0	673699	554715	genus
V4V5 Primer Test	Bacteria;Proteobacteria;Gammaproteobacteria;Betaproteobacteriales;Burkholderiaceae;Simplicispira;	96.4	17.7	167	167	161	6	0	673709	554715	genus
V4V5 Primer Test	Bacteria;Firmicutes;Negativicutes;Selenomonadales;Acidaminococcaceae;Succiniclasticum;	87.4	17.7	183	183	160	23	0	673693	554716	genus
V4V5 Primer Test	Bacteria;Proteobacteria;Gammaproteobacteria;Betaproteobacteriales;Burkholderiaceae;Ideonella;	95.2	17.7	168	168	160	8	0	673708	554716	genus
V4V5 Primer Test	Bacteria;Proteobacteria;Gammaproteobacteria;Pseudomonadales;Pseudomonadaceae;Azotobacter;	92	17.7	174	174	160	14	0	673702	554716	genus
V4V5 Primer Test	Bacteria;Bacteroidetes;Bacteroidia;Bacteroidales;Dysgonomonadaceae;Dysgonomonas;	90.9	17.7	175	175	159	16	0	673701	554717	genus
V4V5 Primer Test	Bacteria;Firmicutes;Clostridia;Clostridiales;Lachnospiraceae;Tyzzerella;	89.3	17.7	178	178	159	19	0	673698	554717	genus
V4V5 Primer Test	Bacteria;Proteobacteria;Gammaproteobacteria;Xanthomonadales;Rhodanobacteraceae;Luteibacter;	95.2	17.7	167	167	159	8	0	673709	554717	genus
V4V5 Primer Test	Bacteria;Bacteroidetes;Bacteroidia;Flavobacteriales;Flavobacteriaceae;Maribacter;	92.9	17.7	170	170	158	12	0	673706	554718	genus
V4V5 Primer Test	Bacteria;Firmicutes;Bacilli;Bacillales;Planococcaceae;Solibacillus;	90.3	17.7	175	175	158	17	0	673701	554718	genus
V4V5 Primer Test	Bacteria;Proteobacteria;Gammaproteobacteria;Xanthomonadales;Rhodanobacteraceae;uncultured;	94.6	17.7	167	167	158	9	0	673709	554718	genus
V4V5 Primer Test	Bacteria;Elusimicrobia;Endomicrobia;Endomicrobiales;Endomicrobiaceae;Candidatus Endomicrobium;	91.3	17.7	172	172	157	15	0	673704	554719	genus
V4V5 Primer Test	Bacteria;Proteobacteria;Deltaproteobacteria;Syntrophobacterales;Syntrophaceae;uncultured;	89.2	17.7	176	176	157	19	0	673700	554719	genus
V4V5 Primer Test	Bacteria;Proteobacteria;Gammaproteobacteria;Betaproteobacteriales;Burkholderiaceae;Roseateles;	96.3	17.7	163	163	157	6	0	673713	554719	genus
V4V5 Primer Test	Bacteria;Proteobacteria;Gammaproteobacteria;Betaproteobacteriales;Methylophilaceae;Methylophilus;	77.3	17.7	203	203	157	46	0	673673	554719	genus
V4V5 Primer Test	Bacteria;Proteobacteria;Gammaproteobacteria;Enterobacteriales;Enterobacteriaceae;Edwardsiella;	94	17.7	167	167	157	10	0	673709	554719	genus
V4V5 Primer Test	Bacteria;Bacteroidetes;Bacteroidia;Bacteroidales;Prevotellaceae;Prevotellaceae UCG-003;	96.3	17.7	162	162	156	6	0	673714	554720	genus
V4V5 Primer Test	Bacteria;Chloroflexi;Ktedonobacteria;Ktedonobacterales;Ktedonobacteraceae;uncultured;	96.9	17.7	161	161	156	5	0	673715	554720	genus
V4V5 Primer Test	Bacteria;Cyanobacteria;Oxyphotobacteria;Nostocales;Chroococcidiopsaceae;uncultured;	90.7	17.7	172	172	156	16	0	673704	554720	genus
V4V5 Primer Test	Bacteria;Tenericutes;Mollicutes;Acholeplasmatales;Acholeplasmataceae;Acholeplasma;	75.4	17.7	207	207	156	51	0	673669	554720	genus
V4V5 Primer Test	Bacteria;Actinobacteria;Acidimicrobiia;Microtrichales;Iamiaceae;Iamia;	84.7	17.7	183	183	155	28	0	673693	554721	genus
V4V5 Primer Test	Bacteria;Bacteroidetes;Bacteroidia;Flavobacteriales;Flavobacteriaceae;NS4 marine group;	95.7	17.7	162	162	155	7	0	673714	554721	genus
V4V5 Primer Test	Bacteria;Proteobacteria;Alphaproteobacteria;Rhodobacterales;Rhodobacteraceae;HIMB11;	97.5	17.7	159	159	155	4	0	673717	554721	genus
V4V5 Primer Test	Bacteria;Actinobacteria;Actinobacteria;Micrococcales;Micrococcaceae;Rothia;	13.7	17.5	1124	1124	154	970	0	672752	554722	genus
V4V5 Primer Test	Bacteria;Proteobacteria;Gammaproteobacteria;Orbales;Orbaceae;Gilliamella;	95.7	17.7	161	161	154	7	0	673715	554722	genus
V4V5 Primer Test	Bacteria;Actinobacteria;Actinobacteria;Micrococcales;Intrasporangiaceae;Tetrasphaera;	95	17.7	161	161	153	8	0	673715	554723	genus
V4V5 Primer Test	Bacteria;Firmicutes;Clostridia;Clostridiales;Christensenellaceae;uncultured;	92.7	17.7	165	165	153	12	0	673711	554723	genus
V4V5 Primer Test	Bacteria;Firmicutes;Clostridia;Clostridiales;Lachnospiraceae;Coprococcus 2;	94.4	17.7	162	162	153	9	0	673714	554723	genus
V4V5 Primer Test	Bacteria;Firmicutes;Clostridia;Clostridiales;Peptostreptococcaceae;Intestinibacter;	91.6	17.7	167	167	153	14	0	673709	554723	genus
V4V5 Primer Test	Bacteria;Firmicutes;Clostridia;Clostridiales;Peptostreptococcaceae;uncultured;	90	17.7	170	170	153	17	0	673706	554723	genus
V4V5 Primer Test	Bacteria;Proteobacteria;Gammaproteobacteria;Diplorickettsiales;Diplorickettsiaceae;Aquicella;	91.1	17.7	168	168	153	15	0	673708	554723	genus
V4V5 Primer Test	Bacteria;Firmicutes;Clostridia;Clostridiales;Family XI;Finegoldia;	80.3	17.7	188	188	151	37	0	673688	554725	genus
V4V5 Primer Test	Bacteria;Proteobacteria;Gammaproteobacteria;Pseudomonadales;Moraxellaceae;Alkanindiges;	95.6	17.7	158	158	151	7	0	673718	554725	genus
V4V5 Primer Test	Bacteria;Actinobacteria;Actinobacteria;Micromonosporales;Micromonosporaceae;Verrucosispora;	96.8	17.7	155	155	150	5	0	673721	554726	genus
V4V5 Primer Test	Bacteria;Bacteroidetes;Bacteroidia;Flavobacteriales;Flavobacteriaceae;Pseudofulvibacter;	94.3	17.7	159	159	150	9	0	673717	554726	genus
V4V5 Primer Test	Bacteria;Firmicutes;Bacilli;Bacillales;Paenibacillaceae;Cohnella;	92	17.7	163	163	150	13	0	673713	554726	genus
V4V5 Primer Test	Bacteria;Proteobacteria;Alphaproteobacteria;Rhizobiales;Beijerinckiaceae;Methylocystis;	94.9	17.7	158	158	150	8	0	673718	554726	genus
V4V5 Primer Test	Bacteria;Proteobacteria;Gammaproteobacteria;Betaproteobacteriales;Burkholderiaceae;Sphaerotilus;	92.6	17.7	162	162	150	12	0	673714	554726	genus
V4V5 Primer Test	Bacteria;Proteobacteria;Gammaproteobacteria;Cellvibrionales;Spongiibacteraceae;BD1-7 clade;	93.8	17.7	160	160	150	10	0	673716	554726	genus
V4V5 Primer Test	Bacteria;Proteobacteria;Gammaproteobacteria;Enterobacteriales;Enterobacteriaceae;Photorhabdus;	97.4	17.7	154	154	150	4	0	673722	554726	genus
V4V5 Primer Test	Eukaryota;Archaeplastida;Chloroplastida;Charophyta;Phragmoplastophyta;Streptophyta;Embryophyta;Tracheophyta;Spermatophyta;Magnoliophyta;Cucurbitales;Cucumis;	76.9	17.7	195	195	150	45	0	673681	554726	genus
V4V5 Primer Test	Bacteria;Proteobacteria;Gammaproteobacteria;Pasteurellales;Pasteurellaceae;Otariodibacter;	88.2	17.7	169	169	149	20	0	673707	554727	genus
V4V5 Primer Test	Bacteria;Spirochaetes;Spirochaetia;Spirochaetales;Spirochaetaceae;Sediminispirochaeta;	87.6	17.7	170	170	149	21	0	673706	554727	genus
V4V5 Primer Test	Eukaryota;SAR;Alveolata;Protalveolata;Colpodellida;Colpodella;	92.5	17.7	160	160	148	12	0	673716	554728	genus
V4V5 Primer Test	Bacteria;Acidobacteria;Blastocatellia (Subgroup 4);Blastocatellales;Blastocatellaceae;Stenotrophobacter;	94.8	17.7	155	155	147	8	0	673721	554729	genus
V4V5 Primer Test	Bacteria;Bacteroidetes;Bacteroidia;Bacteroidales;Paludibacteraceae;Paludibacter;	94.2	17.7	156	156	147	9	0	673720	554729	genus
V4V5 Primer Test	Bacteria;Firmicutes;Clostridia;Clostridiales;Ruminococcaceae;Candidatus Soleaferrea;	91.9	17.7	160	160	147	13	0	673716	554729	genus
V4V5 Primer Test	Bacteria;Proteobacteria;Deltaproteobacteria;Desulfuromonadales;Desulfuromonadaceae;Desulfuromonas;	94.2	17.7	156	156	147	9	0	673720	554729	genus
V4V5 Primer Test	Bacteria;Bacteroidetes;Bacteroidia;Flavobacteriales;Flavobacteriaceae;Winogradskyella;	95.4	17.7	153	153	146	7	0	673723	554730	genus
V4V5 Primer Test	Bacteria;Proteobacteria;Deltaproteobacteria;Desulfobacterales;Desulfobacteraceae;Desulfonema;	73.2	17.7	198	198	145	53	0	673678	554731	genus
V4V5 Primer Test	Bacteria;Proteobacteria;Gammaproteobacteria;Pseudomonadales;Moraxellaceae;uncultured;	96	17.7	151	151	145	6	0	673725	554731	genus
V4V5 Primer Test	Bacteria;Proteobacteria;Gammaproteobacteria;Xanthomonadales;Rhodanobacteraceae;Dokdonella;	92.9	17.7	155	155	144	11	0	673721	554732	genus
V4V5 Primer Test	Bacteria;Verrucomicrobia;Verrucomicrobiae;Opitutales;Puniceicoccaceae;Puniceicoccus;	89.4	17.7	161	161	144	17	0	673715	554732	genus
V4V5 Primer Test	Bacteria;Proteobacteria;Deltaproteobacteria;Oligoflexales;Oligoflexaceae;uncultured;	76.1	17.7	188	188	143	45	0	673688	554733	genus
V4V5 Primer Test	Bacteria;Proteobacteria;Gammaproteobacteria;Enterobacteriales;Enterobacteriaceae;Arsenophonus;	94.7	17.7	151	151	143	8	0	673725	554733	genus
V4V5 Primer Test	Bacteria;Proteobacteria;Alphaproteobacteria;Rhizobiales;Rhizobiaceae;Nitratireductor;	85	17.7	167	167	142	25	0	673709	554734	genus
V4V5 Primer Test	Bacteria;Proteobacteria;Gammaproteobacteria;Betaproteobacteriales;Burkholderiaceae;GKS98 freshwater group;	96.6	17.7	147	147	142	5	0	673729	554734	genus
V4V5 Primer Test	Bacteria;Proteobacteria;Zetaproteobacteria;Mariprofundales;Mariprofundaceae;Mariprofundus;	95.3	17.7	149	149	142	7	0	673727	554734	genus
V4V5 Primer Test	Bacteria;Firmicutes;Negativicutes;Selenomonadales;Veillonellaceae;Megasphaera;	90.4	17.7	156	156	141	15	0	673720	554735	genus
V4V5 Primer Test	Bacteria;Proteobacteria;Alphaproteobacteria;Rhodobacterales;Rhodobacteraceae;Thalassobius;	94.6	17.7	148	148	140	8	0	673728	554736	genus
V4V5 Primer Test	Bacteria;Tenericutes;Mollicutes;Entomoplasmatales;Spiroplasmataceae;Spiroplasma;	92.7	17.7	151	151	140	11	0	673725	554736	genus
V4V5 Primer Test	Bacteria;Chloroflexi;Anaerolineae;Anaerolineales;Anaerolineaceae;Longilinea;	83.7	17.7	166	166	139	27	0	673710	554737	genus
V4V5 Primer Test	Bacteria;Chloroflexi;Chloroflexia;Chloroflexales;Roseiflexaceae;uncultured;	93.3	17.7	149	149	139	10	0	673727	554737	genus
V4V5 Primer Test	Bacteria;Firmicutes;Erysipelotrichia;Erysipelotrichales;Erysipelotrichaceae;Erysipelotrichaceae UCG-003;	83.2	17.7	167	167	139	28	0	673709	554737	genus
V4V5 Primer Test	Eukaryota;SAR;Alveolata;Apicomplexa;Aconoidasida;Piroplasmorida;Babesia;	96.5	17.7	144	144	139	5	0	673732	554737	genus
V4V5 Primer Test	Bacteria;Proteobacteria;Gammaproteobacteria;Cellvibrionales;Microbulbiferaceae;Microbulbifer;	99.3	17.7	139	139	138	1	0	673737	554738	genus
V4V5 Primer Test	Bacteria;Firmicutes;Clostridia;Clostridiales;Peptostreptococcaceae;Paraclostridium;	82.5	17.7	166	166	137	29	0	673710	554739	genus
V4V5 Primer Test	Bacteria;Proteobacteria;Gammaproteobacteria;Betaproteobacteriales;Burkholderiaceae;Pusillimonas;	98.6	17.7	139	139	137	2	0	673737	554739	genus
V4V5 Primer Test	Eukaryota;Archaeplastida;Chloroplastida;Charophyta;Phragmoplastophyta;Streptophyta;Embryophyta;Tracheophyta;Spermatophyta;Magnoliophyta;Apiales;Panax;	95.8	17.7	143	143	137	6	0	673733	554739	genus
V4V5 Primer Test	Bacteria;Bacteroidetes;Bacteroidia;Chitinophagales;Saprospiraceae;Phaeodactylibacter;	83.4	17.7	163	163	136	27	0	673713	554740	genus
V4V5 Primer Test	Bacteria;Firmicutes;Clostridia;Clostridiales;Syntrophomonadaceae;uncultured;	84.5	17.7	161	161	136	25	0	673715	554740	genus
V4V5 Primer Test	Bacteria;Planctomycetes;Phycisphaerae;Phycisphaerales;Phycisphaeraceae;uncultured;	80.5	17.7	169	169	136	33	0	673707	554740	genus
V4V5 Primer Test	Bacteria;Proteobacteria;Deltaproteobacteria;Desulfobacterales;Desulfobulbaceae;Desulforhopalus;	93.8	17.7	144	144	135	9	0	673732	554741	genus
V4V5 Primer Test	Bacteria;Actinobacteria;Actinobacteria;Pseudonocardiales;Pseudonocardiaceae;Saccharopolyspora;	97.1	17.7	138	138	134	4	0	673738	554742	genus
V4V5 Primer Test	Bacteria;Bacteroidetes;Bacteroidia;Cytophagales;Spirosomaceae;Dyadobacter;	95	17.7	141	141	134	7	0	673735	554742	genus
V4V5 Primer Test	Eukaryota;SAR;Alveolata;Dinoflagellata;Dinophyceae;Gymnodiniphycidae;Suessiaceae;Symbiodinium;	89.3	17.7	150	150	134	16	0	673726	554742	genus
V4V5 Primer Test	Bacteria;Firmicutes;Clostridia;Clostridiales;Heliobacteriaceae;Hydrogenispora;	90.5	17.7	147	147	133	14	0	673729	554743	genus
V4V5 Primer Test	Bacteria;Firmicutes;Erysipelotrichia;Erysipelotrichales;Erysipelotrichaceae;Catenibacterium;	91.7	17.7	145	145	133	12	0	673731	554743	genus
V4V5 Primer Test	Bacteria;Acidobacteria;Acidobacteriia;Acidobacteriales;Acidobacteriaceae (Subgroup 1);Acidipila;	95	17.7	139	139	132	7	0	673737	554744	genus
V4V5 Primer Test	Bacteria;Actinobacteria;Acidimicrobiia;Microtrichales;Microtrichaceae;uncultured;	95	17.7	139	139	132	7	0	673737	554744	genus
V4V5 Primer Test	Bacteria;Firmicutes;Erysipelotrichia;Erysipelotrichales;Erysipelotrichaceae;Erysipelotrichaceae UCG-004;	79.5	17.7	166	166	132	34	0	673710	554744	genus
V4V5 Primer Test	Bacteria;Planctomycetes;Planctomycetacia;Gemmatales;Gemmataceae;Gemmata;	73.3	17.7	180	180	132	48	0	673696	554744	genus
V4V5 Primer Test	Bacteria;Proteobacteria;Gammaproteobacteria;Betaproteobacteriales;Burkholderiaceae;Parasutterella;	83	17.7	159	159	132	27	0	673717	554744	genus
V4V5 Primer Test	Bacteria;Proteobacteria;Gammaproteobacteria;Betaproteobacteriales;Rhodocyclaceae;Azospira;	95	17.7	139	139	132	7	0	673737	554744	genus
V4V5 Primer Test	Bacteria;Firmicutes;Clostridia;Clostridiales;Family XIII;uncultured;	97	17.7	135	135	131	4	0	673741	554745	genus
V4V5 Primer Test	Bacteria;Proteobacteria;Alphaproteobacteria;Micavibrionales;Micavibrionaceae;uncultured;	91	17.7	144	144	131	13	0	673732	554745	genus
V4V5 Primer Test	Bacteria;Proteobacteria;Gammaproteobacteria;Betaproteobacteriales;Neisseriaceae;Kingella;	90.3	17.7	145	145	131	14	0	673731	554745	genus
V4V5 Primer Test	Eukaryota;SAR;Rhizaria;Cercozoa;Cercomonadidae;Cercomonas;	94.9	17.7	138	138	131	7	0	673738	554745	genus
V4V5 Primer Test	Bacteria;Proteobacteria;Gammaproteobacteria;Arenicellales;Arenicellaceae;uncultured;	95.6	17.7	136	136	130	6	0	673740	554746	genus
V4V5 Primer Test	Bacteria;Proteobacteria;Gammaproteobacteria;Enterobacteriales;Enterobacteriaceae;Buttiauxella;	97.7	17.7	133	133	130	3	0	673743	554746	genus
V4V5 Primer Test	Bacteria;Nitrospirae;Nitrospira;Nitrospirales;Nitrospiraceae;Leptospirillum;	89	17.7	145	145	129	16	0	673731	554747	genus
V4V5 Primer Test	Bacteria;Planctomycetes;Planctomycetacia;Isosphaerales;Isosphaeraceae;uncultured;	93.5	17.7	138	138	129	9	0	673738	554747	genus
V4V5 Primer Test	Bacteria;Proteobacteria;Deltaproteobacteria;Myxococcales;Polyangiaceae;Pajaroellobacter;	91.5	17.7	141	141	129	12	0	673735	554747	genus
V4V5 Primer Test	Bacteria;Bacteroidetes;Bacteroidia;Flavobacteriales;Flavobacteriaceae;Formosa;	92.1	17.7	139	139	128	11	0	673737	554748	genus
V4V5 Primer Test	Bacteria;Proteobacteria;Alphaproteobacteria;Rhodobacterales;Rhodobacteraceae;Roseobacter clade NAC11-7 lineage;	92.8	17.7	138	138	128	10	0	673738	554748	genus
V4V5 Primer Test	Bacteria;Proteobacteria;Gammaproteobacteria;Betaproteobacteriales;Chromobacteriaceae;Chromobacterium;	97	17.7	132	132	128	4	0	673744	554748	genus
V4V5 Primer Test	Bacteria;Bacteroidetes;Bacteroidia;Cytophagales;Spirosomaceae;Spirosoma;	96.9	17.7	131	131	127	4	0	673745	554749	genus
V4V5 Primer Test	Bacteria;Firmicutes;Clostridia;Clostridiales;Peptostreptococcaceae;Paeniclostridium;	92	17.7	138	138	127	11	0	673738	554749	genus
V4V5 Primer Test	Bacteria;Proteobacteria;Alphaproteobacteria;Rhodobacterales;Rhodobacteraceae;Pseudorhodobacter;	96.2	17.7	132	132	127	5	0	673744	554749	genus
V4V5 Primer Test	Bacteria;Proteobacteria;Alphaproteobacteria;Rhodobacterales;Rhodobacteraceae;Tropicimonas;	96.9	17.7	131	131	127	4	0	673745	554749	genus
V4V5 Primer Test	Bacteria;Proteobacteria;Gammaproteobacteria;Betaproteobacteriales;Rhodocyclaceae;Propionivibrio;	98.4	17.7	129	129	127	2	0	673747	554749	genus
V4V5 Primer Test	Bacteria;Proteobacteria;Gammaproteobacteria;Enterobacteriales;Enterobacteriaceae;Tatumella;	96.9	17.7	130	130	126	4	0	673746	554750	genus
V4V5 Primer Test	Bacteria;Proteobacteria;Gammaproteobacteria;Pasteurellales;Pasteurellaceae;Pasteurella;	94.7	17.7	133	133	126	7	0	673743	554750	genus
V4V5 Primer Test	Bacteria;Firmicutes;Clostridia;Clostridiales;Family XI;Parvimonas;	91.2	17.7	137	137	125	12	0	673739	554751	genus
V4V5 Primer Test	Bacteria;Firmicutes;Clostridia;Clostridiales;Lachnospiraceae;CAG-56;	94	17.7	133	133	125	8	0	673743	554751	genus
V4V5 Primer Test	Bacteria;Firmicutes;Clostridia;Clostridiales;Lachnospiraceae;Coprococcus 1;	91.2	17.7	137	137	125	12	0	673739	554751	genus
V4V5 Primer Test	Bacteria;Proteobacteria;Alphaproteobacteria;Rhizobiales;Rhizobiales Incertae Sedis;Bauldia;	98.4	17.7	127	127	125	2	0	673749	554751	genus
V4V5 Primer Test	Bacteria;Proteobacteria;Gammaproteobacteria;Enterobacteriales;Enterobacteriaceae;uncultured;	94.7	17.7	132	132	125	7	0	673744	554751	genus
V4V5 Primer Test	Bacteria;Actinobacteria;Actinobacteria;Micrococcales;Microbacteriaceae;Leifsonia;	97.6	17.7	127	127	124	3	0	673749	554752	genus
V4V5 Primer Test	Bacteria;Proteobacteria;Alphaproteobacteria;Rhodobacterales;Rhodobacteraceae;Tateyamaria;	95.4	17.7	130	130	124	6	0	673746	554752	genus
V4V5 Primer Test	Bacteria;Proteobacteria;Gammaproteobacteria;Betaproteobacteriales;Burkholderiaceae;Herminiimonas;	84.4	17.7	147	147	124	23	0	673729	554752	genus
V4V5 Primer Test	Eukaryota;SAR;Alveolata;Dinoflagellata;Dinophyceae;Gymnodiniphycidae;Kareniaceae;Karlodinium;	84.9	17.7	155	146	124	22	9	673730	554752	genus
V4V5 Primer Test	Bacteria;Firmicutes;Clostridia;Clostridiales;Caldicoprobacteraceae;Caldicoprobacter;	95.3	17.7	129	129	123	6	0	673747	554753	genus
V4V5 Primer Test	Bacteria;Firmicutes;Erysipelotrichia;Erysipelotrichales;Erysipelotrichaceae;Erysipelatoclostridium;	84.8	17.7	145	145	123	22	0	673731	554753	genus
V4V5 Primer Test	Bacteria;Proteobacteria;Deltaproteobacteria;Syntrophobacterales;Syntrophaceae;Smithella;	91.8	17.7	134	134	123	11	0	673742	554753	genus
V4V5 Primer Test	Eukaryota;SAR;Alveolata;Dinoflagellata;Dinophyceae;Peridiniphycidae;Gonyaulacales;Azadinium;	87.2	17.7	144	141	123	18	3	673735	554753	genus
V4V5 Primer Test	Bacteria;Actinobacteria;Coriobacteriia;Coriobacteriales;Eggerthellaceae;Enterorhabdus;	89.1	17.7	137	137	122	15	0	673739	554754	genus
V4V5 Primer Test	Bacteria;Bacteroidetes;Bacteroidia;Bacteroidales;Prevotellaceae;uncultured;	87.8	17.7	139	139	122	17	0	673737	554754	genus
V4V5 Primer Test	Bacteria;Proteobacteria;Alphaproteobacteria;Rhizobiales;Rhizobiales Incertae Sedis;Dichotomicrobium;	89.1	17.7	137	137	122	15	0	673739	554754	genus
V4V5 Primer Test	Bacteria;Proteobacteria;Alphaproteobacteria;Rhodobacterales;Rhodobacteraceae;Defluviimonas;	96.8	17.7	126	126	122	4	0	673750	554754	genus
V4V5 Primer Test	Bacteria;Proteobacteria;Deltaproteobacteria;Myxococcales;Myxococcaceae;Myxococcus;	94.6	17.7	129	129	122	7	0	673747	554754	genus
V4V5 Primer Test	Bacteria;Proteobacteria;Gammaproteobacteria;Enterobacteriales;Enterobacteriaceae;Shimwellia;	95.3	17.7	128	128	122	6	0	673748	554754	genus
V4V5 Primer Test	Bacteria;Proteobacteria;Gammaproteobacteria;Oceanospirillales;Nitrincolaceae;Marinobacterium;	87.8	17.7	139	139	122	17	0	673737	554754	genus
V4V5 Primer Test	Bacteria;Bacteroidetes;Bacteroidia;Chitinophagales;Saprospiraceae;Lewinella;	90.3	17.7	134	134	121	13	0	673742	554755	genus
V4V5 Primer Test	Bacteria;Firmicutes;Clostridia;Clostridiales;Ruminococcaceae;Ruminococcaceae UCG-003;	89.6	17.7	135	135	121	14	0	673741	554755	genus
V4V5 Primer Test	Bacteria;Proteobacteria;Gammaproteobacteria;Betaproteobacteriales;Burkholderiaceae;Paucibacter;	96	17.7	126	126	121	5	0	673750	554755	genus
V4V5 Primer Test	Bacteria;Proteobacteria;Gammaproteobacteria;Vibrionales;Vibrionaceae;Salinivibrio;	88.3	17.7	137	137	121	16	0	673739	554755	genus
V4V5 Primer Test	Bacteria;Acidobacteria;Thermoanaerobaculia;Thermoanaerobaculales;Thermoanaerobaculaceae;Subgroup 23;	88.9	17.7	135	135	120	15	0	673741	554756	genus
V4V5 Primer Test	Bacteria;Proteobacteria;Alphaproteobacteria;Rhodospirillales;Rhodospirillaceae;uncultured;	93.8	17.7	128	128	120	8	0	673748	554756	genus
V4V5 Primer Test	Bacteria;Proteobacteria;Alphaproteobacteria;Rickettsiales;Anaplasmataceae;Anaplasma;	96.8	17.7	124	124	120	4	0	673752	554756	genus
V4V5 Primer Test	Bacteria;Proteobacteria;Gammaproteobacteria;Oceanospirillales;Nitrincolaceae;uncultured;	93.8	17.7	128	128	120	8	0	673748	554756	genus
V4V5 Primer Test	Bacteria;Acidobacteria;Acidobacteriia;Acidobacteriales;Koribacteraceae;Candidatus Koribacter;	94.4	17.7	126	126	119	7	0	673750	554757	genus
V4V5 Primer Test	Bacteria;Bacteroidetes;Bacteroidia;Flavobacteriales;Flavobacteriaceae;Gillisia;	95.2	17.7	125	125	119	6	0	673751	554757	genus
V4V5 Primer Test	Bacteria;Bacteroidetes;Rhodothermia;Rhodothermales;Rhodothermaceae;uncultured;	93	17.7	128	128	119	9	0	673748	554757	genus
V4V5 Primer Test	Bacteria;Cyanobacteria;Oxyphotobacteria;Nostocales;Rubidibacteraceae;Dactylococcopsis PCC-8305;	90.2	17.7	132	132	119	13	0	673744	554757	genus
V4V5 Primer Test	Bacteria;Verrucomicrobia;Verrucomicrobiae;Opitutales;Opitutaceae;Opitutus;	96	17.7	124	124	119	5	0	673752	554757	genus
V4V5 Primer Test	Bacteria;Proteobacteria;Alphaproteobacteria;Rhizobiales;Rhizobiaceae;Aureimonas;	96.7	17.7	122	122	118	4	0	673754	554758	genus
V4V5 Primer Test	Bacteria;Proteobacteria;Deltaproteobacteria;Bdellovibrionales;Bacteriovoracaceae;Peredibacter;	80.8	17.7	146	146	118	28	0	673730	554758	genus
V4V5 Primer Test	Bacteria;Proteobacteria;Gammaproteobacteria;Betaproteobacteriales;Neisseriaceae;uncultured;	76.6	17.7	154	154	118	36	0	673722	554758	genus
V4V5 Primer Test	Bacteria;Proteobacteria;Gammaproteobacteria;Thiohalorhabdales;Thiohalorhabdaceae;uncultured;	91.5	17.7	129	129	118	11	0	673747	554758	genus
V4V5 Primer Test	Bacteria;Actinobacteria;Actinobacteria;Propionibacteriales;Nocardioidaceae;Marmoricola;	92.1	17.7	127	127	117	10	0	673749	554759	genus
V4V5 Primer Test	Bacteria;Actinobacteria;Actinobacteria;Pseudonocardiales;Pseudonocardiaceae;Saccharomonospora;	95.1	17.7	123	123	117	6	0	673753	554759	genus
V4V5 Primer Test	Bacteria;Bacteroidetes;Bacteroidia;Cytophagales;Hymenobacteraceae;Adhaeribacter;	96.7	17.7	121	121	117	4	0	673755	554759	genus
V4V5 Primer Test	Bacteria;Chloroflexi;Anaerolineae;Anaerolineales;Anaerolineaceae;Leptolinea;	88.6	17.7	132	132	117	15	0	673744	554759	genus
V4V5 Primer Test	Bacteria;Firmicutes;Bacilli;Bacillales;Alicyclobacillaceae;Tumebacillus;	92.1	17.7	127	127	117	10	0	673749	554759	genus
V4V5 Primer Test	Bacteria;Firmicutes;Clostridia;Clostridiales;Defluviitaleaceae;Defluviitaleaceae UCG-011;	92.9	17.7	126	126	117	9	0	673750	554759	genus
V4V5 Primer Test	Bacteria;Firmicutes;Clostridia;Clostridiales;Lachnospiraceae;Eisenbergiella;	89.3	17.7	131	131	117	14	0	673745	554759	genus
V4V5 Primer Test	Bacteria;Firmicutes;Negativicutes;Selenomonadales;Veillonellaceae;Selenomonas;	92.1	17.7	127	127	117	10	0	673749	554759	genus
V4V5 Primer Test	Bacteria;Halanaerobiaeota;Halanaerobiia;Halanaerobiales;Halanaerobiaceae;Halanaerobium;	84.2	17.7	139	139	117	22	0	673737	554759	genus
V4V5 Primer Test	Bacteria;Actinobacteria;Thermoleophilia;Solirubrobacterales;Solirubrobacteraceae;Conexibacter;	95.1	17.7	122	122	116	6	0	673754	554760	genus
V4V5 Primer Test	Bacteria;Bacteroidetes;Bacteroidia;Flavobacteriales;Flavobacteriaceae;Maritimimonas;	94.3	17.7	123	123	116	7	0	673753	554760	genus
V4V5 Primer Test	Eukaryota;Amoebozoa;Discosea;Longamoebia;Centramoebida;Acanthamoeba;	85.9	17.7	149	135	116	19	14	673741	554760	genus
V4V5 Primer Test	Bacteria;Actinobacteria;Actinobacteria;Micrococcales;Intrasporangiaceae;Janibacter;	92	17.7	125	125	115	10	0	673751	554761	genus
V4V5 Primer Test	Bacteria;Actinobacteria;Actinobacteria;Micrococcales;Microbacteriaceae;Agrococcus;	95	17.7	121	121	115	6	0	673755	554761	genus
V4V5 Primer Test	Bacteria;Actinobacteria;Actinobacteria;Pseudonocardiales;Pseudonocardiaceae;Lechevalieria;	98.3	17.7	117	117	115	2	0	673759	554761	genus
V4V5 Primer Test	Bacteria;Firmicutes;Bacilli;Lactobacillales;Carnobacteriaceae;Dolosigranulum;	70.6	17.7	163	163	115	48	0	673713	554761	genus
V4V5 Primer Test	Eukaryota;SAR;Rhizaria;Cercozoa;Thecofilosea;uncultured;	83.3	17.7	140	138	115	23	2	673738	554761	genus
V4V5 Primer Test	Bacteria;Acidobacteria;Acidobacteriia;Solibacterales;Solibacteraceae (Subgroup 3);Paludibaculum;	90.5	17.7	126	126	114	12	0	673750	554762	genus
V4V5 Primer Test	Bacteria;Actinobacteria;Actinobacteria;Micrococcales;Micrococcaceae;Paeniglutamicibacter;	96.6	17.7	118	118	114	4	0	673758	554762	genus
V4V5 Primer Test	Bacteria;Chlamydiae;Chlamydiae;Chlamydiales;Chlamydiaceae;Chlamydia;	100	17.7	114	114	114	0	0	673762	554762	genus
V4V5 Primer Test	Bacteria;Firmicutes;Bacilli;Bacillales;Bacillaceae;Fictibacillus;	91.2	17.7	125	125	114	11	0	673751	554762	genus
V4V5 Primer Test	Bacteria;Firmicutes;Clostridia;Clostridiales;Eubacteriaceae;Acetobacterium;	89.8	17.7	127	127	114	13	0	673749	554762	genus
V4V5 Primer Test	Bacteria;Firmicutes;Clostridia;Clostridiales;Lachnospiraceae;Lachnoanaerobaculum;	91.9	17.7	124	124	114	10	0	673752	554762	genus
V4V5 Primer Test	Bacteria;Proteobacteria;Alphaproteobacteria;Rhizobiales;Stappiaceae;Labrenzia;	95.8	17.7	119	119	114	5	0	673757	554762	genus
V4V5 Primer Test	Bacteria;Proteobacteria;Alphaproteobacteria;Rhodobacterales;Rhodobacteraceae;Pseudophaeobacter;	96.6	17.7	118	118	114	4	0	673758	554762	genus
V4V5 Primer Test	Bacteria;Proteobacteria;Deltaproteobacteria;Desulfarculales;Desulfarculaceae;uncultured;	95.8	17.7	119	119	114	5	0	673757	554762	genus
V4V5 Primer Test	Bacteria;Proteobacteria;Gammaproteobacteria;Competibacterales;Competibacteraceae;Candidatus Competibacter;	87.7	17.7	130	130	114	16	0	673746	554762	genus
V4V5 Primer Test	Bacteria;Proteobacteria;Gammaproteobacteria;Oceanospirillales;Halomonadaceae;Chromohalobacter;	95	17.7	120	120	114	6	0	673756	554762	genus
V4V5 Primer Test	Bacteria;Actinobacteria;Actinobacteria;Streptosporangiales;Streptosporangiaceae;Microbispora;	98.3	17.7	115	115	113	2	0	673761	554763	genus
V4V5 Primer Test	Bacteria;Bacteroidetes;Bacteroidia;Flavobacteriales;Flavobacteriaceae;Aquibacter;	96.6	17.7	117	117	113	4	0	673759	554763	genus
V4V5 Primer Test	Bacteria;Firmicutes;Bacilli;Lactobacillales;Carnobacteriaceae;Trichococcus;	91.9	17.7	123	123	113	10	0	673753	554763	genus
V4V5 Primer Test	Bacteria;Proteobacteria;Gammaproteobacteria;Alteromonadales;Colwelliaceae;Thalassotalea;	95.8	17.7	118	118	113	5	0	673758	554763	genus
V4V5 Primer Test	Bacteria;Actinobacteria;Actinobacteria;Propionibacteriales;Nocardioidaceae;Aeromicrobium;	91.8	17.7	122	122	112	10	0	673754	554764	genus
V4V5 Primer Test	Bacteria;Proteobacteria;Gammaproteobacteria;Enterobacteriales;Enterobacteriaceae;Sodalis;	91.1	17.7	123	123	112	11	0	673753	554764	genus
V4V5 Primer Test	Bacteria;Acidobacteria;Acidobacteriia;Acidobacteriales;Acidobacteriaceae (Subgroup 1);Edaphobacter;	95.7	17.7	116	116	111	5	0	673760	554765	genus
V4V5 Primer Test	Bacteria;Actinobacteria;Actinobacteria;Micrococcales;Promicromonosporaceae;Promicromonospora;	99.1	17.7	112	112	111	1	0	673764	554765	genus
V4V5 Primer Test	Bacteria;Proteobacteria;Alphaproteobacteria;Rhizobiales;Hyphomicrobiaceae;uncultured;	93.3	17.7	119	119	111	8	0	673757	554765	genus
V4V5 Primer Test	Bacteria;Verrucomicrobia;Verrucomicrobiae;Opitutales;Opitutaceae;Lacunisphaera;	96.5	17.7	115	115	111	4	0	673761	554765	genus
V4V5 Primer Test	Eukaryota;SAR;Stramenopiles;Peronosporomycetes;Phytophthora;	84.1	17.7	133	132	111	21	1	673744	554765	genus
V4V5 Primer Test	Bacteria;Proteobacteria;Alphaproteobacteria;Rhizobiales;Rhizobiaceae;Aquamicrobium;	94.8	17.7	116	116	110	6	0	673760	554766	genus
V4V5 Primer Test	Bacteria;Proteobacteria;Gammaproteobacteria;Betaproteobacteriales;Rhodocyclaceae;Denitratisoma;	94.8	17.7	116	116	110	6	0	673760	554766	genus
V4V5 Primer Test	Bacteria;Bacteroidetes;Bacteroidia;Bacteroidales;Salinivirgaceae;uncultured;	82	17.7	133	133	109	24	0	673743	554767	genus
V4V5 Primer Test	Bacteria;Proteobacteria;Gammaproteobacteria;Betaproteobacteriales;Nitrosomonadaceae;IS-44;	95.6	17.7	114	114	109	5	0	673762	554767	genus
V4V5 Primer Test	Bacteria;Actinobacteria;Actinobacteria;Corynebacteriales;Tsukamurellaceae;Tsukamurella;	96.4	17.7	112	112	108	4	0	673764	554768	genus
V4V5 Primer Test	Bacteria;Actinobacteria;Actinobacteria;Micrococcales;Micrococcaceae;Nesterenkonia;	94.7	17.7	114	114	108	6	0	673762	554768	genus
V4V5 Primer Test	Bacteria;Bacteroidetes;Bacteroidia;Flavobacteriales;Flavobacteriaceae;Psychroflexus;	91.5	17.7	118	118	108	10	0	673758	554768	genus
V4V5 Primer Test	Bacteria;Firmicutes;Bacilli;Lactobacillales;Aerococcaceae;Aerococcus;	76.6	17.7	141	141	108	33	0	673735	554768	genus
V4V5 Primer Test	Eukaryota;Opisthokonta;Nucletmycea;Fungi;Dikarya;Ascomycota;Saccharomycotina;Saccharomycetes;Saccharomycetales;Debaryomycetaceae;Candida-Lodderomyces clade;	95.6	17.7	113	113	108	5	0	673763	554768	genus
V4V5 Primer Test	Bacteria;Actinobacteria;Actinobacteria;Micromonosporales;Micromonosporaceae;Salinispora;	95.5	17.7	112	112	107	5	0	673764	554769	genus
V4V5 Primer Test	Bacteria;Bacteroidetes;Bacteroidia;Bacteroidales;Dysgonomonadaceae;uncultured;	92.2	17.7	116	116	107	9	0	673760	554769	genus
V4V5 Primer Test	Bacteria;Bacteroidetes;Bacteroidia;Bacteroidales;Prevotellaceae;Prevotellaceae NK3B31 group;	92.2	17.7	116	116	107	9	0	673760	554769	genus
V4V5 Primer Test	Bacteria;Proteobacteria;Alphaproteobacteria;Rhizobiales;Rhizobiaceae;Pseudaminobacter;	98.2	17.7	109	109	107	2	0	673767	554769	genus
V4V5 Primer Test	Bacteria;Proteobacteria;Alphaproteobacteria;Rhodobacterales;Rhodobacteraceae;Rubellimicrobium;	96.4	17.7	111	111	107	4	0	673765	554769	genus
V4V5 Primer Test	Bacteria;Proteobacteria;Gammaproteobacteria;Betaproteobacteriales;Burkholderiaceae;Verminephrobacter;	97.3	17.7	110	110	107	3	0	673766	554769	genus
V4V5 Primer Test	Bacteria;Proteobacteria;Gammaproteobacteria;Thiomicrospirales;Thiomicrospiraceae;Thiomicrorhabdus;	92.2	17.7	116	116	107	9	0	673760	554769	genus
V4V5 Primer Test	Bacteria;Bacteroidetes;Bacteroidia;Flavobacteriales;Flavobacteriaceae;Muricauda;	93.8	17.7	113	113	106	7	0	673763	554770	genus
V4V5 Primer Test	Bacteria;Chloroflexi;Anaerolineae;Anaerolineales;Anaerolineaceae;Anaerolinea;	93	17.7	114	114	106	8	0	673762	554770	genus
V4V5 Primer Test	Bacteria;Cyanobacteria;Oxyphotobacteria;Phormidesmiales;Nodosilineaceae;Nodosilinea PCC-7104;	93.8	17.7	113	113	106	7	0	673763	554770	genus
V4V5 Primer Test	Bacteria;Proteobacteria;Gammaproteobacteria;Betaproteobacteriales;Burkholderiaceae;Caenimonas;	93	17.7	114	114	106	8	0	673762	554770	genus
V4V5 Primer Test	Bacteria;Proteobacteria;Gammaproteobacteria;Betaproteobacteriales;Burkholderiaceae;MWH-UniP1 aquatic group;	95.5	17.7	111	111	106	5	0	673765	554770	genus
V4V5 Primer Test	Bacteria;Proteobacteria;Gammaproteobacteria;Chromatiales;Chromatiaceae;Halochromatium;	85.5	17.7	124	124	106	18	0	673752	554770	genus
V4V5 Primer Test	Bacteria;Actinobacteria;Actinobacteria;Propionibacteriales;Nocardioidaceae;Kribbella;	92.1	17.7	114	114	105	9	0	673762	554771	genus
V4V5 Primer Test	Bacteria;Proteobacteria;Alphaproteobacteria;Rhizobiales;Rhizobiaceae;Brucella;	100	17.7	105	105	105	0	0	673771	554771	genus
V4V5 Primer Test	Bacteria;Proteobacteria;Deltaproteobacteria;Myxococcales;Archangiaceae;Anaeromyxobacter;	92.9	17.7	113	113	105	8	0	673763	554771	genus
V4V5 Primer Test	Bacteria;Firmicutes;Negativicutes;Selenomonadales;Veillonellaceae;Pelosinus;	85.2	17.7	122	122	104	18	0	673754	554772	genus
V4V5 Primer Test	Bacteria;Firmicutes;Negativicutes;Selenomonadales;Veillonellaceae;Selenomonas 1;	96.3	17.7	108	108	104	4	0	673768	554772	genus
V4V5 Primer Test	Bacteria;Proteobacteria;Alphaproteobacteria;Rhizobiales;Rhizobiales Incertae Sedis;Phreatobacter;	93.7	17.7	111	111	104	7	0	673765	554772	genus
V4V5 Primer Test	Bacteria;Proteobacteria;Gammaproteobacteria;Betaproteobacteriales;Burkholderiaceae;Parapusillimonas;	93.7	17.7	111	111	104	7	0	673765	554772	genus
V4V5 Primer Test	Bacteria;Actinobacteria;Actinobacteria;Frankiales;Acidothermaceae;Acidothermus;	90.4	17.7	114	114	103	11	0	673762	554773	genus
V4V5 Primer Test	Bacteria;Actinobacteria;Actinobacteria;Frankiales;Frankiaceae;Jatrophihabitans;	90.4	17.7	114	114	103	11	0	673762	554773	genus
V4V5 Primer Test	Bacteria;Actinobacteria;Actinobacteria;Micromonosporales;Micromonosporaceae;uncultured;	95.4	17.7	108	108	103	5	0	673768	554773	genus
V4V5 Primer Test	Eukaryota;Archaeplastida;Chloroplastida;Chlorophyta;Chlorophyceae;Chlamydomonadales;Chlamydomonas;	98.1	17.7	105	105	103	2	0	673771	554773	genus
V4V5 Primer Test	Bacteria;Proteobacteria;Alphaproteobacteria;Acetobacterales;Acetobacteraceae;Asaia;	98.1	17.7	104	104	102	2	0	673772	554774	genus
V4V5 Primer Test	Bacteria;Proteobacteria;Gammaproteobacteria;Ectothiorhodospirales;Ectothiorhodospiraceae;uncultured;	75.6	17.7	135	135	102	33	0	673741	554774	genus
V4V5 Primer Test	Eukaryota;Archaeplastida;Chloroplastida;Charophyta;Phragmoplastophyta;Streptophyta;Embryophyta;Tracheophyta;Spermatophyta;Magnoliophyta;Brassicales;Arabidopsis;	83.6	17.7	122	122	102	20	0	673754	554774	genus
V4V5 Primer Test	Eukaryota;Opisthokonta;Nucletmycea;Fungi;Dikarya;Basidiomycota;Pucciniomycotina;Microbotryomycetes;Sporidiobolales;Sporidiobolaceae;Rhodotorula;	87.2	17.7	117	117	102	15	0	673759	554774	genus
V4V5 Primer Test	Eukaryota;SAR;Alveolata;Ciliophora;Intramacronucleata;Spirotrichea;Choreotrichia;uncultured;	85	17.7	120	120	102	18	0	673756	554774	genus
V4V5 Primer Test	Bacteria;Actinobacteria;Actinobacteria;Micrococcales;Microbacteriaceae;Cryobacterium;	96.2	17.7	105	105	101	4	0	673771	554775	genus
V4V5 Primer Test	Bacteria;Bacteroidetes;Bacteroidia;Bacteroidales;Marinifilaceae;Odoribacter;	83.5	17.7	121	121	101	20	0	673755	554775	genus
V4V5 Primer Test	Bacteria;Proteobacteria;Gammaproteobacteria;Methylococcales;Methylomonaceae;Methylomonas;	93.5	17.7	108	108	101	7	0	673768	554775	genus
V4V5 Primer Test	Eukaryota;SAR;Rhizaria;Cercozoa;Glissomonadida;Heteromita;	90.2	17.7	112	112	101	11	0	673764	554775	genus
V4V5 Primer Test	Bacteria;Proteobacteria;Alphaproteobacteria;Rhodobacterales;Rhodobacteraceae;Gemmobacter;	94.3	17.7	106	106	100	6	0	673770	554776	genus
V4V5 Primer Test	Bacteria;Actinobacteria;Actinobacteria;Frankiales;Nakamurellaceae;Nakamurella;	94.3	17.7	105	105	99	6	0	673771	554777	genus
V4V5 Primer Test	Bacteria;Firmicutes;Clostridia;Clostridiales;Ruminococcaceae;CAG-352;	92.5	17.7	107	107	99	8	0	673769	554777	genus
V4V5 Primer Test	Bacteria;Proteobacteria;Gammaproteobacteria;Betaproteobacteriales;Rhodocyclaceae;Methyloversatilis;	94.3	17.7	105	105	99	6	0	673771	554777	genus
V4V5 Primer Test	Bacteria;Actinobacteria;Actinobacteria;Micrococcales;Promicromonosporaceae;Isoptericola;	92.5	17.7	106	106	98	8	0	673770	554778	genus
V4V5 Primer Test	Bacteria;Firmicutes;Clostridia;Thermoanaerobacterales;Thermoanaerobacteraceae;Thermoanaerobacter;	87.5	17.7	112	112	98	14	0	673764	554778	genus
V4V5 Primer Test	Bacteria;Proteobacteria;Alphaproteobacteria;Kordiimonadales;Kordiimonadaceae;Kordiimonas;	97	17.7	101	101	98	3	0	673775	554778	genus
V4V5 Primer Test	Bacteria;Proteobacteria;Gammaproteobacteria;Thiomicrospirales;Thiomicrospiraceae;endosymbionts;	89.1	17.7	110	110	98	12	0	673766	554778	genus
V4V5 Primer Test	Bacteria;Actinobacteria;Actinobacteria;Frankiales;Geodermatophilaceae;Geodermatophilus;	92.4	17.7	105	105	97	8	0	673771	554779	genus
V4V5 Primer Test	Bacteria;Actinobacteria;Actinobacteria;Pseudonocardiales;Pseudonocardiaceae;Saccharothrix;	95.1	17.7	102	102	97	5	0	673774	554779	genus
V4V5 Primer Test	Bacteria;Bacteroidetes;Bacteroidia;Flavobacteriales;Flavobacteriaceae;Myroides;	91.5	17.7	106	106	97	9	0	673770	554779	genus
V4V5 Primer Test	Bacteria;Firmicutes;Clostridia;Clostridiales;Family XIV;uncultured;	94.2	17.7	103	103	97	6	0	673773	554779	genus
V4V5 Primer Test	Bacteria;Nitrospinae;Nitrospinia;Nitrospinales;Nitrospinaceae;LS-NOB;	94.2	17.7	103	103	97	6	0	673773	554779	genus
V4V5 Primer Test	Bacteria;Proteobacteria;Gammaproteobacteria;Betaproteobacteriales;Burkholderiaceae;Pandoraea;	95.1	17.7	102	102	97	5	0	673774	554779	genus
V4V5 Primer Test	Eukaryota;Archaeplastida;Chloroplastida;Chlorophyta;Mamiellophyceae;Mamiellales;Micromonas;	92.4	17.7	105	105	97	8	0	673771	554779	genus
V4V5 Primer Test	Eukaryota;SAR;Alveolata;Dinoflagellata;Dinophyceae;Peridiniphycidae;Thoracosphaeraceae;Scrippsiella;	97	17.7	100	100	97	3	0	673776	554779	genus
V4V5 Primer Test	Bacteria;Planctomycetes;Brocadiae;Brocadiales;Scalinduaceae;Candidatus Scalindua;	94.1	17.7	102	102	96	6	0	673774	554780	genus
V4V5 Primer Test	Bacteria;Proteobacteria;Alphaproteobacteria;Rhizobiales;Devosiaceae;uncultured;	93.2	17.7	103	103	96	7	0	673773	554780	genus
V4V5 Primer Test	Bacteria;Proteobacteria;Alphaproteobacteria;Rhodobacterales;Rhodobacteraceae;Celeribacter;	100	17.7	96	96	96	0	0	673780	554780	genus
V4V5 Primer Test	Bacteria;Proteobacteria;Alphaproteobacteria;Rhodobacterales;Rhodobacteraceae;Sedimentitalea;	93.2	17.7	103	103	96	7	0	673773	554780	genus
V4V5 Primer Test	Bacteria;Proteobacteria;Deltaproteobacteria;Myxococcales;Phaselicystidaceae;Phaselicystis;	95	17.7	101	101	96	5	0	673775	554780	genus
V4V5 Primer Test	Bacteria;Actinobacteria;Coriobacteriia;Coriobacteriales;Atopobiaceae;Olsenella;	91.3	17.7	104	104	95	9	0	673772	554781	genus
V4V5 Primer Test	Bacteria;Firmicutes;Clostridia;Clostridiales;Clostridiaceae 1;uncultured;	93.1	17.7	102	102	95	7	0	673774	554781	genus
V4V5 Primer Test	Bacteria;Proteobacteria;Gammaproteobacteria;Betaproteobacteriales;Burkholderiaceae;RS62 marine group;	97.9	17.7	97	97	95	2	0	673779	554781	genus
V4V5 Primer Test	Bacteria;Proteobacteria;Gammaproteobacteria;Chromatiales;Chromatiaceae;Thiohalocapsa;	81.2	17.7	117	117	95	22	0	673759	554781	genus
V4V5 Primer Test	Eukaryota;Opisthokonta;Nucletmycea;Fungi;Dikarya;Ascomycota;Saccharomycotina;Saccharomycetes;Saccharomycetales;Pichiaceae;Ogataea-Candida clade;	100	17.7	95	95	95	0	0	673781	554781	genus
V4V5 Primer Test	Bacteria;Bacteroidetes;Bacteroidia;Bacteroidales;Prevotellaceae;Prevotellaceae UCG-004;	92.1	17.7	101	101	93	8	0	673775	554783	genus
V4V5 Primer Test	Bacteria;Chloroflexi;Chloroflexia;Chloroflexales;Chloroflexaceae;Candidatus Chlorothrix;	83	17.7	112	112	93	19	0	673764	554783	genus
V4V5 Primer Test	Bacteria;Firmicutes;Bacilli;Bacillales;Staphylococcaceae;Jeotgalicoccus;	93.9	17.7	99	99	93	6	0	673777	554783	genus
V4V5 Primer Test	Bacteria;Firmicutes;Negativicutes;Selenomonadales;Veillonellaceae;Sporomusa;	93.9	17.7	99	99	93	6	0	673777	554783	genus
V4V5 Primer Test	Bacteria;Proteobacteria;Alphaproteobacteria;Acetobacterales;Acetobacteraceae;Gluconacetobacter;	93.9	17.7	99	99	93	6	0	673777	554783	genus
V4V5 Primer Test	Bacteria;Proteobacteria;Alphaproteobacteria;Rhizobiales;Stappiaceae;Pseudovibrio;	93.9	17.7	99	99	93	6	0	673777	554783	genus
V4V5 Primer Test	Bacteria;Proteobacteria;Gammaproteobacteria;Betaproteobacteriales;Nitrosomonadaceae;Nitrosospira;	90.3	17.7	103	103	93	10	0	673773	554783	genus
V4V5 Primer Test	Bacteria;Verrucomicrobia;Verrucomicrobiae;Opitutales;Puniceicoccaceae;Lentimonas;	89.4	17.7	104	104	93	11	0	673772	554783	genus
V4V5 Primer Test	Bacteria;Actinobacteria;Actinobacteria;Propionibacteriales;Nocardioidaceae;uncultured;	91.1	17.7	101	101	92	9	0	673775	554784	genus
V4V5 Primer Test	Bacteria;Firmicutes;Clostridia;Clostridiales;Lachnospiraceae;Shuttleworthia;	95.8	17.7	96	96	92	4	0	673780	554784	genus
V4V5 Primer Test	Bacteria;Firmicutes;Erysipelotrichia;Erysipelotrichales;Erysipelotrichaceae;uncultured;	86	17.7	107	107	92	15	0	673769	554784	genus
V4V5 Primer Test	Bacteria;Proteobacteria;Alphaproteobacteria;Rhodobacterales;Rhodobacteraceae;Marivita;	93.9	17.7	98	98	92	6	0	673778	554784	genus
V4V5 Primer Test	Bacteria;Proteobacteria;Alphaproteobacteria;Rhodobacterales;Rhodobacteraceae;Shimia;	92.9	17.7	99	99	92	7	0	673777	554784	genus
V4V5 Primer Test	Bacteria;Proteobacteria;Alphaproteobacteria;Sneathiellales;Sneathiellaceae;AT-s3-44;	95.8	17.7	96	96	92	4	0	673780	554784	genus
V4V5 Primer Test	Bacteria;Proteobacteria;Gammaproteobacteria;Betaproteobacteriales;Gallionellaceae;uncultured;	94.8	17.7	97	97	92	5	0	673779	554784	genus
V4V5 Primer Test	Bacteria;Proteobacteria;Gammaproteobacteria;Cellvibrionales;Halieaceae;Pseudohaliea;	88.5	17.7	104	104	92	12	0	673772	554784	genus
V4V5 Primer Test	Bacteria;Proteobacteria;Gammaproteobacteria;Francisellales;Francisellaceae;Francisella;	97.9	17.7	94	94	92	2	0	673782	554784	genus
V4V5 Primer Test	Eukaryota;Incertae Sedis;Telonema;	92.9	17.7	102	99	92	7	3	673777	554784	genus
V4V5 Primer Test	Bacteria;Actinobacteria;Actinobacteria;Micrococcales;Microbacteriaceae;uncultured;	98.9	17.7	92	92	91	1	0	673784	554785	genus
V4V5 Primer Test	Bacteria;Bacteroidetes;Bacteroidia;Bacteroidales;Barnesiellaceae;Barnesiella;	85	17.7	107	107	91	16	0	673769	554785	genus
V4V5 Primer Test	Bacteria;Cyanobacteria;Oxyphotobacteria;Nostocales;Nostocaceae;Calothrix PCC-6303;	93.8	17.7	96	96	90	6	0	673780	554786	genus
V4V5 Primer Test	Bacteria;Cyanobacteria;Oxyphotobacteria;Nostocales;Nostocaceae;Nodularia PCC-9350;	97.8	17.7	92	92	90	2	0	673784	554786	genus
V4V5 Primer Test	Bacteria;Firmicutes;Bacilli;Lactobacillales;Carnobacteriaceae;Jeotgalibaca;	94.7	17.7	95	95	90	5	0	673781	554786	genus
V4V5 Primer Test	Bacteria;Firmicutes;Clostridia;Thermoanaerobacterales;Family III;Caldicellulosiruptor;	57.7	17.7	156	156	90	66	0	673720	554786	genus
V4V5 Primer Test	Bacteria;Proteobacteria;Gammaproteobacteria;Methylococcales;Methylomonaceae;Methylobacter;	90.9	17.7	99	99	90	9	0	673777	554786	genus
V4V5 Primer Test	Eukaryota;Archaeplastida;Chloroplastida;Charophyta;Phragmoplastophyta;Streptophyta;Embryophyta;Tracheophyta;Spermatophyta;Magnoliophyta;Solanales;Nicotiana;	46.2	17.6	196	195	90	105	1	673681	554786	genus
V4V5 Primer Test	Bacteria;Acidobacteria;Acidobacteriia;Solibacterales;Solibacteraceae (Subgroup 3);PAUC26f;	95.7	17.7	93	93	89	4	0	673783	554787	genus
V4V5 Primer Test	Bacteria;Actinobacteria;Actinobacteria;Micrococcales;Promicromonosporaceae;Cellulosimicrobium;	80.2	17.7	111	111	89	22	0	673765	554787	genus
V4V5 Primer Test	Bacteria;Actinobacteria;Nitriliruptoria;Euzebyales;Euzebyaceae;uncultured;	89.9	17.7	99	99	89	10	0	673777	554787	genus
V4V5 Primer Test	Bacteria;Firmicutes;Clostridia;Clostridiales;Ruminococcaceae;Ruminococcaceae UCG-004;	89.9	17.7	99	99	89	10	0	673777	554787	genus
V4V5 Primer Test	Bacteria;Firmicutes;Clostridia;Clostridiales;Ruminococcaceae;Ruminococcaceae UCG-012;	91.8	17.7	97	97	89	8	0	673779	554787	genus
V4V5 Primer Test	Bacteria;Proteobacteria;Alphaproteobacteria;Rhizobiales;Beijerinckiaceae;alphaI cluster;	92.7	17.7	96	96	89	7	0	673780	554787	genus
V4V5 Primer Test	Bacteria;Proteobacteria;Deltaproteobacteria;Desulfobacterales;Desulfobacteraceae;Desulfobacter;	89.9	17.7	99	99	89	10	0	673777	554787	genus
V4V5 Primer Test	Bacteria;Bacteroidetes;Bacteroidia;Flavobacteriales;Flavobacteriaceae;Salinimicrobium;	92.6	17.7	95	95	88	7	0	673781	554788	genus
V4V5 Primer Test	Bacteria;Cyanobacteria;Oxyphotobacteria;Nostocales;Nostocaceae;Dolichospermum NIES41;	96.7	17.7	91	91	88	3	0	673785	554788	genus
V4V5 Primer Test	Bacteria;Cyanobacteria;Oxyphotobacteria;Nostocales;Nostocaceae;Nostoc PCC-7524;	94.6	17.7	93	93	88	5	0	673783	554788	genus
V4V5 Primer Test	Bacteria;Firmicutes;Clostridia;Clostridiales;Ruminococcaceae;Caproiciproducens;	84.6	17.7	104	104	88	16	0	673772	554788	genus
V4V5 Primer Test	Bacteria;Proteobacteria;Gammaproteobacteria;Alteromonadales;Psychromonadaceae;Psychromonas;	94.6	17.7	93	93	88	5	0	673783	554788	genus
V4V5 Primer Test	Bacteria;Proteobacteria;Gammaproteobacteria;Betaproteobacteriales;Burkholderiaceae;Thiomonas;	92.6	17.7	95	95	88	7	0	673781	554788	genus
V4V5 Primer Test	Bacteria;Proteobacteria;Gammaproteobacteria;Cellvibrionales;Cellvibrionaceae;uncultured;	97.8	17.7	90	90	88	2	0	673786	554788	genus
V4V5 Primer Test	Bacteria;Firmicutes;Clostridia;Clostridiales;Clostridiaceae 1;Clostridium sensu stricto 7;	95.6	17.7	91	91	87	4	0	673785	554789	genus
V4V5 Primer Test	Bacteria;Firmicutes;Clostridia;Clostridiales;Ruminococcaceae;Anaerotruncus;	89.7	17.7	97	97	87	10	0	673779	554789	genus
V4V5 Primer Test	Bacteria;Proteobacteria;Alphaproteobacteria;Rhodobacterales;Rhodobacteraceae;Tabrizicola;	85.3	17.7	102	102	87	15	0	673774	554789	genus
V4V5 Primer Test	Bacteria;Proteobacteria;Deltaproteobacteria;Syntrophobacterales;Syntrophobacteraceae;Syntrophobacter;	87.9	17.7	99	99	87	12	0	673777	554789	genus
V4V5 Primer Test	Bacteria;Proteobacteria;Deltaproteobacteria;Syntrophobacterales;Syntrophobacteraceae;uncultured;	91.5	17.7	94	94	86	8	0	673782	554790	genus
V4V5 Primer Test	Bacteria;Proteobacteria;Gammaproteobacteria;Betaproteobacteriales;Burkholderiaceae;Candidatus Symbiobacter;	93.5	17.7	92	92	86	6	0	673784	554790	genus
V4V5 Primer Test	Bacteria;Firmicutes;Clostridia;Clostridiales;Clostridiaceae 2;Alkaliphilus;	92.4	17.7	92	92	85	7	0	673784	554791	genus
V4V5 Primer Test	Bacteria;Firmicutes;Clostridia;Clostridiales;Family XI;Tepidimicrobium;	91.4	17.7	93	93	85	8	0	673783	554791	genus
V4V5 Primer Test	Bacteria;Firmicutes;Clostridia;Clostridiales;Ruminococcaceae;Ruminococcaceae UCG-009;	89.5	17.7	95	95	85	10	0	673781	554791	genus
V4V5 Primer Test	Bacteria;Planctomycetes;Planctomycetacia;Planctomycetales;Rubinisphaeraceae;SH-PL14;	91.4	17.7	93	93	85	8	0	673783	554791	genus
V4V5 Primer Test	Bacteria;Proteobacteria;Alphaproteobacteria;Caulobacterales;Caulobacteraceae;Asticcacaulis;	94.4	17.7	90	90	85	5	0	673786	554791	genus
V4V5 Primer Test	Bacteria;Proteobacteria;Alphaproteobacteria;Rhodospirillales;Terasakiellaceae;uncultured;	76.6	17.7	111	111	85	26	0	673765	554791	genus
V4V5 Primer Test	Bacteria;Proteobacteria;Gammaproteobacteria;Betaproteobacteriales;Methylophilaceae;Candidatus Methylopumilus;	95.5	17.7	89	89	85	4	0	673787	554791	genus
V4V5 Primer Test	Eukaryota;SAR;Alveolata;Dinoflagellata;Dinophyceae;Gymnodiniphycidae;Gymnodinium clade;Gymnodinium;	83.3	17.7	106	102	85	17	4	673774	554791	genus
V4V5 Primer Test	Bacteria;Bacteroidetes;Bacteroidia;Flavobacteriales;Flavobacteriaceae;NS2b marine group;	97.7	17.7	86	86	84	2	0	673790	554792	genus
V4V5 Primer Test	Bacteria;Proteobacteria;Alphaproteobacteria;Rhodobacterales;Rhodobacteraceae;Rhodovulum;	94.4	17.7	89	89	84	5	0	673787	554792	genus
V4V5 Primer Test	Bacteria;Proteobacteria;Gammaproteobacteria;Ectothiorhodospirales;Thioalkalispiraceae;Thiohalophilus;	98.8	17.7	85	85	84	1	0	673791	554792	genus
V4V5 Primer Test	Bacteria;Proteobacteria;Gammaproteobacteria;Nitrosococcales;Nitrosococcaceae;AqS1;	93.3	17.7	90	90	84	6	0	673786	554792	genus
V4V5 Primer Test	Bacteria;Actinobacteria;Actinobacteria;Corynebacteriales;Nocardiaceae;Williamsia;	95.4	17.7	87	87	83	4	0	673789	554793	genus
V4V5 Primer Test	Bacteria;Bacteroidetes;Bacteroidia;Bacteroidales;Tannerellaceae;Tannerella;	93.3	17.7	89	89	83	6	0	673787	554793	genus
V4V5 Primer Test	Bacteria;Firmicutes;Bacilli;Bacillales;Planococcaceae;Kurthia;	97.6	17.7	85	85	83	2	0	673791	554793	genus
V4V5 Primer Test	Bacteria;Firmicutes;Clostridia;Clostridiales;Lachnospiraceae;Anaerosporobacter;	81.4	17.7	102	102	83	19	0	673774	554793	genus
V4V5 Primer Test	Bacteria;Proteobacteria;Deltaproteobacteria;Bdellovibrionales;Bacteriovoracaceae;Halobacteriovorax;	92.2	17.7	90	90	83	7	0	673786	554793	genus
V4V5 Primer Test	Bacteria;Proteobacteria;Gammaproteobacteria;Enterobacteriales;Enterobacteriaceae;Rosenbergiella;	95.4	17.7	87	87	83	4	0	673789	554793	genus
V4V5 Primer Test	Bacteria;Verrucomicrobia;Verrucomicrobiae;Opitutales;Puniceicoccaceae;MB11C04 marine group;	98.8	17.7	84	84	83	1	0	673792	554793	genus
V4V5 Primer Test	Eukaryota;Excavata;Discoba;Discicristata;Euglenozoa;Euglenida;Euglenophyceae;Euglenea;Phacaceae;Phacus;	94.3	17.7	88	88	83	5	0	673788	554793	genus
V4V5 Primer Test	Bacteria;Firmicutes;Bacilli;Bacillales;Paenibacillaceae;Aneurinibacillus;	94.3	17.7	87	87	82	5	0	673789	554794	genus
V4V5 Primer Test	Bacteria;Proteobacteria;Alphaproteobacteria;Rhizobiales;Hyphomicrobiaceae;Filomicrobium;	93.2	17.7	88	88	82	6	0	673788	554794	genus
V4V5 Primer Test	Bacteria;Actinobacteria;Actinobacteria;Glycomycetales;Glycomycetaceae;Glycomyces;	92	17.7	88	88	81	7	0	673788	554795	genus
V4V5 Primer Test	Bacteria;Bacteroidetes;Bacteroidia;Cytophagales;Cyclobacteriaceae;Marinoscillum;	91	17.7	89	89	81	8	0	673787	554795	genus
V4V5 Primer Test	Bacteria;Cyanobacteria;Oxyphotobacteria;Nostocales;Phormidiaceae;Tychonema CCAP 1459-11B;	96.4	17.7	84	84	81	3	0	673792	554795	genus
V4V5 Primer Test	Bacteria;Firmicutes;Bacilli;Bacillales;Planococcaceae;uncultured;	89	17.7	91	91	81	10	0	673785	554795	genus
V4V5 Primer Test	Bacteria;Firmicutes;Clostridia;Clostridiales;Family XVII;Sulfobacillus;	90	17.7	90	90	81	9	0	673786	554795	genus
V4V5 Primer Test	Bacteria;Planctomycetes;Planctomycetacia;Planctomycetales;Gimesiaceae;uncultured;	74.3	17.7	109	109	81	28	0	673767	554795	genus
V4V5 Primer Test	Bacteria;Proteobacteria;Gammaproteobacteria;Acidiferrobacterales;Acidiferrobacteraceae;Sulfurifustis;	90	17.7	90	90	81	9	0	673786	554795	genus
V4V5 Primer Test	Bacteria;Proteobacteria;Gammaproteobacteria;Betaproteobacteriales;Nitrosomonadaceae;mle1-7;	98.8	17.7	82	82	81	1	0	673794	554795	genus
V4V5 Primer Test	Bacteria;Proteobacteria;Gammaproteobacteria;Chromatiales;Sedimenticolaceae;Sedimenticola;	95.3	17.7	85	85	81	4	0	673791	554795	genus
V4V5 Primer Test	Bacteria;Proteobacteria;Gammaproteobacteria;Ectothiorhodospirales;Thioalkalispiraceae;Thioalkalispira;	94.2	17.7	86	86	81	5	0	673790	554795	genus
V4V5 Primer Test	Bacteria;Proteobacteria;Gammaproteobacteria;Xanthomonadales;Xanthomonadaceae;Xylella;	100	17.7	81	81	81	0	0	673795	554795	genus
V4V5 Primer Test	Bacteria;Synergistetes;Synergistia;Synergistales;Synergistaceae;Thermovirga;	89	17.7	91	91	81	10	0	673785	554795	genus
V4V5 Primer Test	Eukaryota;Opisthokonta;Nucletmycea;Fungi;Mucoromycota;Mortierellomycotina;Incertae Sedis;Mortierellales;Mortierellaceae;Mortierella;	93.1	17.7	87	87	81	6	0	673789	554795	genus
V4V5 Primer Test	Bacteria;Bacteroidetes;Bacteroidia;Flavobacteriales;Flavobacteriaceae;Lutibacter;	97.6	17.7	82	82	80	2	0	673794	554796	genus
V4V5 Primer Test	Bacteria;Bacteroidetes;Bacteroidia;Flavobacteriales;Weeksellaceae;uncultured;	95.2	17.7	84	84	80	4	0	673792	554796	genus
V4V5 Primer Test	Bacteria;Deinococcus-Thermus;Deinococci;Thermales;Thermaceae;Meiothermus;	92	17.7	87	87	80	7	0	673789	554796	genus
V4V5 Primer Test	Bacteria;Firmicutes;Clostridia;Clostridiales;Gracilibacteraceae;Lutispora;	84.2	17.7	95	95	80	15	0	673781	554796	genus
V4V5 Primer Test	Bacteria;Proteobacteria;Alphaproteobacteria;Rhizobiales;Rhizobiaceae;Candidatus Hodgkinia;	81.6	17.7	98	98	80	18	0	673778	554796	genus
V4V5 Primer Test	Bacteria;Proteobacteria;Alphaproteobacteria;Rhodobacterales;Rhodobacteraceae;Octadecabacter;	98.8	17.7	81	81	80	1	0	673795	554796	genus
V4V5 Primer Test	Bacteria;Proteobacteria;Gammaproteobacteria;Alteromonadales;Alteromonadaceae;Glaciecola;	97.6	17.7	82	82	80	2	0	673794	554796	genus
V4V5 Primer Test	Bacteria;Proteobacteria;Gammaproteobacteria;Ectothiorhodospirales;Ectothiorhodospiraceae;Thioalkalivibrio;	97.6	17.7	82	82	80	2	0	673794	554796	genus
V4V5 Primer Test	Bacteria;Proteobacteria;Gammaproteobacteria;Pasteurellales;Pasteurellaceae;Mannheimia;	95.2	17.7	84	84	80	4	0	673792	554796	genus
V4V5 Primer Test	Bacteria;Verrucomicrobia;Verrucomicrobiae;Opitutales;Puniceicoccaceae;Verruc-01;	87	17.7	92	92	80	12	0	673784	554796	genus
V4V5 Primer Test	Eukaryota;Cryptophyceae;Cryptomonadales;Cryptomonas;	92	17.7	87	87	80	7	0	673789	554796	genus
V4V5 Primer Test	Bacteria;Actinobacteria;Coriobacteriia;Coriobacteriales;Atopobiaceae;Atopobium;	87.8	17.7	90	90	79	11	0	673786	554797	genus
V4V5 Primer Test	Bacteria;Bacteroidetes;Bacteroidia;Bacteroidales;Prolixibacteraceae;BSV13;	96.3	17.7	82	82	79	3	0	673794	554797	genus
V4V5 Primer Test	Bacteria;Firmicutes;Bacilli;Bacillales;Planococcaceae;Paenisporosarcina;	94	17.7	84	84	79	5	0	673792	554797	genus
V4V5 Primer Test	Bacteria;Firmicutes;Clostridia;Clostridiales;Peptostreptococcaceae;Clostridioides;	94	17.7	84	84	79	5	0	673792	554797	genus
V4V5 Primer Test	Bacteria;Proteobacteria;Alphaproteobacteria;Rhizobiales;Methyloligellaceae;Methyloceanibacter;	97.5	17.7	81	81	79	2	0	673795	554797	genus
V4V5 Primer Test	Bacteria;Proteobacteria;Alphaproteobacteria;Rhizobiales;Xanthobacteraceae;Nitrobacter;	86.8	17.7	91	91	79	12	0	673785	554797	genus
V4V5 Primer Test	Bacteria;Proteobacteria;Alphaproteobacteria;Rhodobacterales;Rhodobacteraceae;Amaricoccus;	96.3	17.7	82	82	79	3	0	673794	554797	genus
V4V5 Primer Test	Bacteria;Proteobacteria;Alphaproteobacteria;Rhodobacterales;Rhodobacteraceae;Leisingera;	94	17.7	84	84	79	5	0	673792	554797	genus
V4V5 Primer Test	Bacteria;Proteobacteria;Gammaproteobacteria;Enterobacteriales;Enterobacteriaceae;Cedecea;	86.8	17.7	91	91	79	12	0	673785	554797	genus
V4V5 Primer Test	Eukaryota;SAR;Alveolata;Ciliophora;Intramacronucleata;Spirotrichea;Choreotrichia;Stenosemella;	95.2	17.7	83	83	79	4	0	673793	554797	genus
V4V5 Primer Test	Bacteria;Aquificae;Aquificae;Hydrogenothermales;Hydrogenothermaceae;Sulfurihydrogenibium;	91.8	17.7	85	85	78	7	0	673791	554798	genus
V4V5 Primer Test	Bacteria;Bacteroidetes;Bacteroidia;Bacteroidales;Rs-E47 termite group;GWE2-42-42;	97.5	17.7	80	80	78	2	0	673796	554798	genus
V4V5 Primer Test	Bacteria;Bacteroidetes;Bacteroidia;Flavobacteriales;Flavobacteriaceae;Salegentibacter;	92.9	17.7	84	84	78	6	0	673792	554798	genus
V4V5 Primer Test	Bacteria;Firmicutes;Clostridia;Clostridiales;Peptococcaceae;Desulfitobacterium;	98.7	17.7	79	79	78	1	0	673797	554798	genus
V4V5 Primer Test	Bacteria;Proteobacteria;Alphaproteobacteria;Sphingomonadales;Sphingomonadaceae;Rhizorhapis;	100	17.7	78	78	78	0	0	673798	554798	genus
V4V5 Primer Test	Bacteria;Proteobacteria;Gammaproteobacteria;Betaproteobacteriales;Sulfuricellaceae;Ferritrophicum;	95.1	17.7	82	82	78	4	0	673794	554798	genus
V4V5 Primer Test	Eukaryota;SAR;Alveolata;Ciliophora;Intramacronucleata;Spirotrichea;Oligotrichia;uncultured;	91.8	17.7	85	85	78	7	0	673791	554798	genus
V4V5 Primer Test	Bacteria;Proteobacteria;Gammaproteobacteria;Betaproteobacteriales;Neisseriaceae;Conchiformibius;	93.9	17.7	82	82	77	5	0	673794	554799	genus
V4V5 Primer Test	Eukaryota;Archaeplastida;Chloroplastida;Charophyta;Phragmoplastophyta;Streptophyta;Embryophyta;Tracheophyta;Spermatophyta;Magnoliophyta;Liliopsida;Poales;Zea;	89.5	17.7	86	86	77	9	0	673790	554799	genus
V4V5 Primer Test	Eukaryota;SAR;Alveolata;Dinoflagellata;Dinophyceae;Prorocentrales;Prorocentrum;	90.6	17.7	85	85	77	8	0	673791	554799	genus
V4V5 Primer Test	Bacteria;Bacteroidetes;Bacteroidia;Bacteroidales;Marinifilaceae;uncultured;	95	17.7	80	80	76	4	0	673796	554800	genus
V4V5 Primer Test	Bacteria;Bacteroidetes;Bacteroidia;Sphingobacteriales;Sphingobacteriaceae;uncultured;	91.6	17.7	83	83	76	7	0	673793	554800	genus
V4V5 Primer Test	Bacteria;Cyanobacteria;Oxyphotobacteria;Nostocales;Phormidiaceae;Planktothrix NIVA-CYA 15;	98.7	17.7	77	77	76	1	0	673799	554800	genus
V4V5 Primer Test	Bacteria;Firmicutes;Clostridia;Clostridiales;Peptostreptococcaceae;Peptostreptococcus;	90.5	17.7	84	84	76	8	0	673792	554800	genus
V4V5 Primer Test	Bacteria;Proteobacteria;Deltaproteobacteria;Bdellovibrionales;Bacteriovoracaceae;uncultured;	95	17.7	80	80	76	4	0	673796	554800	genus
V4V5 Primer Test	Bacteria;Proteobacteria;Gammaproteobacteria;Halothiobacillales;Halothiobacillaceae;Halothiobacillus;	91.6	17.7	83	83	76	7	0	673793	554800	genus
V4V5 Primer Test	Bacteria;Proteobacteria;Gammaproteobacteria;Oceanospirillales;Halomonadaceae;Cobetia;	86.4	17.7	88	88	76	12	0	673788	554800	genus
V4V5 Primer Test	Bacteria;Actinobacteria;Actinobacteria;Frankiales;Geodermatophilaceae;Modestobacter;	91.5	17.7	82	82	75	7	0	673794	554801	genus
V4V5 Primer Test	Bacteria;Firmicutes;Clostridia;Clostridiales;Family XI;W5053;	91.5	17.7	82	82	75	7	0	673794	554801	genus
V4V5 Primer Test	Bacteria;Firmicutes;Clostridia;Clostridiales;Ruminococcaceae;Papillibacter;	88.2	17.7	85	85	75	10	0	673791	554801	genus
V4V5 Primer Test	Bacteria;Proteobacteria;Alphaproteobacteria;Rhizobiales;Xanthobacteraceae;Xanthobacter;	100	17.7	75	75	75	0	0	673801	554801	genus
V4V5 Primer Test	Bacteria;Proteobacteria;Alphaproteobacteria;Rhodobacterales;Rhodobacteraceae;Jannaschia;	98.7	17.7	76	76	75	1	0	673800	554801	genus
V4V5 Primer Test	Bacteria;Proteobacteria;Alphaproteobacteria;Rhodobacterales;Rhodobacteraceae;Phaeobacter;	98.7	17.7	76	76	75	1	0	673800	554801	genus
V4V5 Primer Test	Bacteria;Proteobacteria;Alphaproteobacteria;Rhodospirillales;Rhodopirillaceae;Defluviicoccus;	90.4	17.7	83	83	75	8	0	673793	554801	genus
V4V5 Primer Test	Bacteria;Proteobacteria;Gammaproteobacteria;Betaproteobacteriales;Burkholderiaceae;Verticia;	98.7	17.7	76	76	75	1	0	673800	554801	genus
V4V5 Primer Test	Bacteria;Proteobacteria;Gammaproteobacteria;Betaproteobacteriales;Rhodocyclaceae;Azonexus;	85.2	17.7	88	88	75	13	0	673788	554801	genus
V4V5 Primer Test	Bacteria;Proteobacteria;Gammaproteobacteria;Enterobacteriales;Enterobacteriaceae;Brenneria;	94.9	17.7	79	79	75	4	0	673797	554801	genus
V4V5 Primer Test	Bacteria;Proteobacteria;Gammaproteobacteria;Methylococcales;Methylomonaceae;Marine Methylotrophic Group 2;	94.9	17.7	79	79	75	4	0	673797	554801	genus
V4V5 Primer Test	Bacteria;Cyanobacteria;Oxyphotobacteria;Nostocales;Nostocaceae;Aphanizomenon NIES81;	100	17.7	74	74	74	0	0	673802	554802	genus
V4V5 Primer Test	Bacteria;Firmicutes;Clostridia;Clostridiales;Peptococcaceae;Pelotomaculum;	90.2	17.7	82	82	74	8	0	673794	554802	genus
V4V5 Primer Test	Bacteria;Firmicutes;Negativicutes;Selenomonadales;Veillonellaceae;Anaerovibrio;	96.1	17.7	77	77	74	3	0	673799	554802	genus
V4V5 Primer Test	Bacteria;Proteobacteria;Deltaproteobacteria;Myxococcales;Myxococcaceae;Corallococcus;	97.4	17.7	76	76	74	2	0	673800	554802	genus
V4V5 Primer Test	Bacteria;Proteobacteria;Gammaproteobacteria;Alteromonadales;Alteromonadaceae;Paraglaciecola;	96.1	17.7	77	77	74	3	0	673799	554802	genus
V4V5 Primer Test	Bacteria;Proteobacteria;Gammaproteobacteria;Betaproteobacteriales;Methylophilaceae;Methylobacillus;	96.1	17.7	77	77	74	3	0	673799	554802	genus
V4V5 Primer Test	Bacteria;Proteobacteria;Gammaproteobacteria;Betaproteobacteriales;Rhodocyclaceae;C39;	91.4	17.7	81	81	74	7	0	673795	554802	genus
V4V5 Primer Test	Bacteria;Proteobacteria;Gammaproteobacteria;Xanthomonadales;Xanthomonadaceae;uncultured;	92.5	17.7	80	80	74	6	0	673796	554802	genus
V4V5 Primer Test	Bacteria;Bacteroidetes;Bacteroidia;Flavobacteriales;Crocinitomicaceae;Crocinitomix;	91.3	17.7	80	80	73	7	0	673796	554803	genus
V4V5 Primer Test	Bacteria;Bacteroidetes;Ignavibacteria;Ignavibacteriales;Ignavibacteriaceae;Ignavibacterium;	92.4	17.7	79	79	73	6	0	673797	554803	genus
V4V5 Primer Test	Bacteria;Cloacimonetes;Cloacimonadia;Cloacimonadales;Cloacimonadaceae;Candidatus Cloacimonas;	80.2	17.7	91	91	73	18	0	673785	554803	genus
V4V5 Primer Test	Bacteria;Firmicutes;Bacilli;Bacillales;Sporolactobacillaceae;Salipaludibacillus;	90.1	17.7	81	81	73	8	0	673795	554803	genus
V4V5 Primer Test	Bacteria;Firmicutes;Clostridia;Clostridiales;Family XI;uncultured;	91.3	17.7	80	80	73	7	0	673796	554803	genus
V4V5 Primer Test	Bacteria;Firmicutes;Clostridia;Clostridiales;Lachnospiraceae;Syntrophococcus;	91.3	17.7	80	80	73	7	0	673796	554803	genus
V4V5 Primer Test	Bacteria;Firmicutes;Clostridia;Clostridiales;Ruminococcaceae;Flavonifractor;	91.3	17.7	80	80	73	7	0	673796	554803	genus
V4V5 Primer Test	Bacteria;Firmicutes;Clostridia;Clostridiales;Ruminococcaceae;Negativibacillus;	86.9	17.7	84	84	73	11	0	673792	554803	genus
V4V5 Primer Test	Bacteria;Firmicutes;Erysipelotrichia;Erysipelotrichales;Erysipelotrichaceae;Dubosiella;	91.3	17.7	80	80	73	7	0	673796	554803	genus
V4V5 Primer Test	Bacteria;Proteobacteria;Alphaproteobacteria;Rhodobacterales;Rhodobacteraceae;Tropicibacter;	96.1	17.7	76	76	73	3	0	673800	554803	genus
V4V5 Primer Test	Bacteria;Actinobacteria;Actinobacteria;Micrococcales;Bogoriellaceae;Georgenia;	97.3	17.7	74	74	72	2	0	673802	554804	genus
V4V5 Primer Test	Bacteria;Actinobacteria;Actinobacteria;Micrococcales;Microbacteriaceae;Candidatus Aquiluna;	92.3	17.7	78	78	72	6	0	673798	554804	genus
V4V5 Primer Test	Bacteria;Bacteroidetes;Bacteroidia;Bacteroidales;Prolixibacteraceae;Roseimarinus;	93.5	17.7	77	77	72	5	0	673799	554804	genus
V4V5 Primer Test	Bacteria;Bacteroidetes;Bacteroidia;Flavobacteriales;Flavobacteriaceae;Polaribacter;	97.3	17.7	74	74	72	2	0	673802	554804	genus
V4V5 Primer Test	Bacteria;Firmicutes;Bacilli;Lactobacillales;Enterococcaceae;Tetragenococcus;	98.6	17.7	73	73	72	1	0	673803	554804	genus
V4V5 Primer Test	Bacteria;Firmicutes;Clostridia;Clostridiales;Ruminococcaceae;Ruminococcaceae UCG-011;	91.1	17.7	79	79	72	7	0	673797	554804	genus
V4V5 Primer Test	Bacteria;Proteobacteria;Alphaproteobacteria;Rhizobiales;Rhizobiaceae;Neorhizobium;	98.6	17.7	73	73	72	1	0	673803	554804	genus
V4V5 Primer Test	Bacteria;Proteobacteria;Alphaproteobacteria;Rhizobiales;Rhodomicrobiaceae;Rhodomicrobium;	93.5	17.7	77	77	72	5	0	673799	554804	genus
V4V5 Primer Test	Bacteria;Proteobacteria;Alphaproteobacteria;Rhodospirillales;Magnetospirillaceae;Magnetospirillum;	96	17.7	75	75	72	3	0	673801	554804	genus
V4V5 Primer Test	Bacteria;Proteobacteria;Gammaproteobacteria;Betaproteobacteriales;Sulfuricellaceae;Sulfuriferula;	97.3	17.7	74	74	72	2	0	673802	554804	genus
V4V5 Primer Test	Eukaryota;Archaeplastida;Rhodophyceae;Bangiales;Pyropia;	92.3	17.7	78	78	72	6	0	673798	554804	genus
V4V5 Primer Test	Eukaryota;Opisthokonta;Nucletmycea;Fungi;Dikarya;Ascomycota;Saccharomycotina;Saccharomycetes;Saccharomycetales;Incertae Sedis;Candida;	98.6	17.7	73	73	72	1	0	673803	554804	genus
V4V5 Primer Test	Eukaryota;Opisthokonta;Nucletmycea;Fungi;Dikarya;Ascomycota;Saccharomycotina;Saccharomycetes;Saccharomycetales;Pichiaceae;Pichia;	100	17.7	72	72	72	0	0	673804	554804	genus
V4V5 Primer Test	Bacteria;Bacteroidetes;Bacteroidia;Bacteroidales;Dysgonomonadaceae;Candidatus Symbiothrix;	94.7	17.7	75	75	71	4	0	673801	554805	genus
V4V5 Primer Test	Bacteria;Proteobacteria;Gammaproteobacteria;Betaproteobacteriales;Methylophilaceae;uncultured;	93.4	17.7	76	76	71	5	0	673800	554805	genus
V4V5 Primer Test	Bacteria;Proteobacteria;Gammaproteobacteria;Methylococcales;Methylomonaceae;Methyloprofundus;	98.6	17.7	72	72	71	1	0	673804	554805	genus
V4V5 Primer Test	Bacteria;Proteobacteria;Gammaproteobacteria;Thiotrichales;Thiotrichaceae;Cocleimonas;	95.9	17.7	74	74	71	3	0	673802	554805	genus
V4V5 Primer Test	Eukaryota;Archaeplastida;Chloroplastida;Charophyta;Phragmoplastophyta;Streptophyta;Embryophyta;Tracheophyta;Spermatophyta;Magnoliophyta;Brassicales;Brassica;	35.7	17.6	200	199	71	128	1	673677	554805	genus
V4V5 Primer Test	Bacteria;Actinobacteria;Acidimicrobiia;Microtrichales;Ilumatobacteraceae;uncultured;	34.8	17.6	201	201	70	131	0	673675	554806	genus
V4V5 Primer Test	Bacteria;Bacteroidetes;Bacteroidia;Cytophagales;Microscillaceae;Chryseolinea;	93.3	17.7	75	75	70	5	0	673801	554806	genus
V4V5 Primer Test	Bacteria;Bacteroidetes;Bacteroidia;Flavobacteriales;Flavobacteriaceae;Aquimarina;	94.6	17.7	74	74	70	4	0	673802	554806	genus
V4V5 Primer Test	Bacteria;Firmicutes;Bacilli;Bacillales;Planococcaceae;Psychrobacillus;	87.5	17.7	80	80	70	10	0	673796	554806	genus
V4V5 Primer Test	Bacteria;Proteobacteria;Alphaproteobacteria;Rhizobiales;Rhizobiaceae;Pseudahrensia;	97.2	17.7	72	72	70	2	0	673804	554806	genus
V4V5 Primer Test	Bacteria;Proteobacteria;Gammaproteobacteria;Alteromonadales;Alteromonadaceae;uncultured;	87.5	17.7	80	80	70	10	0	673796	554806	genus
V4V5 Primer Test	Bacteria;Proteobacteria;Gammaproteobacteria;Oceanospirillales;Pseudohongiellaceae;BIyi10;	92.1	17.7	76	76	70	6	0	673800	554806	genus
V4V5 Primer Test	Eukaryota;SAR;Alveolata;Dinoflagellata;Dinophyceae;Peridiniphycidae;Gonyaulacales;Alexandrium;	98.6	17.7	71	71	70	1	0	673805	554806	genus
V4V5 Primer Test	Bacteria;Bacteroidetes;Bacteroidia;Flavobacteriales;Flavobacteriaceae;Cellulophaga;	97.2	17.7	71	71	69	2	0	673805	554807	genus
V4V5 Primer Test	Bacteria;Cyanobacteria;Oxyphotobacteria;Nostocales;Nostocaceae;Fischerella PCC-9339;	89.6	17.7	77	77	69	8	0	673799	554807	genus
V4V5 Primer Test	Bacteria;Cyanobacteria;Oxyphotobacteria;Nostocales;Nostocaceae;Stigonema SAG 48.90;	100	17.7	69	69	69	0	0	673807	554807	genus
V4V5 Primer Test	Bacteria;Cyanobacteria;Oxyphotobacteria;Nostocales;Nostocaceae;Tolypothrix PCC-7601;	95.8	17.7	72	72	69	3	0	673804	554807	genus
V4V5 Primer Test	Bacteria;Firmicutes;Bacilli;Bacillales;Sporolactobacillaceae;Sporolactobacillus;	93.2	17.7	74	74	69	5	0	673802	554807	genus
V4V5 Primer Test	Bacteria;Firmicutes;Clostridia;Clostridiales;Clostridiaceae 1;Clostridium sensu stricto 11;	95.8	17.7	72	72	69	3	0	673804	554807	genus
V4V5 Primer Test	Bacteria;Firmicutes;Clostridia;Clostridiales;Clostridiaceae 1;Clostridium sensu stricto 18;	89.6	17.7	77	77	69	8	0	673799	554807	genus
V4V5 Primer Test	Bacteria;Omnitrophicaeota;Omnitrophia;Omnitrophales;Omnitrophaceae;Candidatus Omnitrophus;	90.8	17.7	76	76	69	7	0	673800	554807	genus
V4V5 Primer Test	Bacteria;Proteobacteria;Alphaproteobacteria;Sphingomonadales;Sphingomonadaceae;Blastomonas;	98.6	17.7	70	70	69	1	0	673806	554807	genus
V4V5 Primer Test	Bacteria;Proteobacteria;Deltaproteobacteria;Desulfobacterales;Desulfobacteraceae;Desulfococcus;	93.2	17.7	74	74	69	5	0	673802	554807	genus
V4V5 Primer Test	Bacteria;Proteobacteria;Gammaproteobacteria;Halothiobacillales;Halothiobacillaceae;uncultured;	97.2	17.7	71	71	69	2	0	673805	554807	genus
V4V5 Primer Test	Eukaryota;Opisthokonta;Nucletmycea;Fungi;Dikarya;Basidiomycota;Pucciniomycotina;Microbotryomycetes;Microbotryales;Microbotryaceae;Microbotryum;	85.2	17.7	81	81	69	12	0	673795	554807	genus
V4V5 Primer Test	Bacteria;Actinobacteria;Actinobacteria;Micrococcales;Micrococcaceae;Citricoccus;	98.6	17.7	69	69	68	1	0	673807	554808	genus
V4V5 Primer Test	Bacteria;Bacteroidetes;Bacteroidia;Bacteroidales;Tannerellaceae;Macellibacteroides;	89.5	17.7	76	76	68	8	0	673800	554808	genus
V4V5 Primer Test	Bacteria;Firmicutes;Clostridia;Clostridiales;Lachnospiraceae;Moryella;	94.4	17.7	72	72	68	4	0	673804	554808	genus
V4V5 Primer Test	Bacteria;Planctomycetes;Planctomycetacia;Planctomycetales;Rubinisphaeraceae;Planctomicrobium;	90.7	17.7	75	75	68	7	0	673801	554808	genus
V4V5 Primer Test	Bacteria;Proteobacteria;Alphaproteobacteria;Parvibaculales;Parvibaculaceae;Parvibaculum;	95.8	17.7	71	71	68	3	0	673805	554808	genus
V4V5 Primer Test	Bacteria;Proteobacteria;Alphaproteobacteria;Rhodobacterales;Rhodobacteraceae;Nautella;	97.1	17.7	70	70	68	2	0	673806	554808	genus
V4V5 Primer Test	Bacteria;Proteobacteria;Gammaproteobacteria;Betaproteobacteriales;Burkholderiaceae;Alicycliphilus;	97.1	17.7	70	70	68	2	0	673806	554808	genus
V4V5 Primer Test	Bacteria;Proteobacteria;Gammaproteobacteria;Chromatiales;Sedimenticolaceae;uncultured;	93.2	17.7	73	73	68	5	0	673803	554808	genus
V4V5 Primer Test	Bacteria;Spirochaetes;Spirochaetia;Spirochaetales;Spirochaetaceae;Borrelia;	93.2	17.7	73	73	68	5	0	673803	554808	genus
V4V5 Primer Test	Bacteria;Actinobacteria;Actinobacteria;Streptosporangiales;Thermomonosporaceae;Actinoallomurus;	98.5	17.7	68	68	67	1	0	673808	554809	genus
V4V5 Primer Test	Bacteria;Actinobacteria;Coriobacteriia;Coriobacteriales;Eggerthellaceae;uncultured;	89.3	17.7	75	75	67	8	0	673801	554809	genus
V4V5 Primer Test	Bacteria;Firmicutes;Clostridia;Clostridiales;Lachnospiraceae;Johnsonella;	88.2	17.7	76	76	67	9	0	673800	554809	genus
V4V5 Primer Test	Bacteria;Proteobacteria;Alphaproteobacteria;Rhizobiales;Rhizobiaceae;Pseudochrobactrum;	93.1	17.7	72	72	67	5	0	673804	554809	genus
V4V5 Primer Test	Bacteria;Proteobacteria;Alphaproteobacteria;Rhodobacterales;Rhodobacteraceae;Lentibacter;	100	17.7	67	67	67	0	0	673809	554809	genus
V4V5 Primer Test	Bacteria;Proteobacteria;Alphaproteobacteria;Tistrellales;Geminicoccaceae;Candidatus Alysiosphaera;	97.1	17.7	69	69	67	2	0	673807	554809	genus
V4V5 Primer Test	Bacteria;Proteobacteria;Deltaproteobacteria;Syntrophobacterales;Syntrophaceae;Desulfobacca;	91.8	17.7	73	73	67	6	0	673803	554809	genus
V4V5 Primer Test	Bacteria;Proteobacteria;Gammaproteobacteria;Nitrosococcales;Methylophagaceae;uncultured;	97.1	17.7	69	69	67	2	0	673807	554809	genus
V4V5 Primer Test	Bacteria;Acidobacteria;Holophagae;Holophagales;Holophagaceae;uncultured;	93	17.7	71	71	66	5	0	673805	554810	genus
V4V5 Primer Test	Bacteria;Actinobacteria;Actinobacteria;Propionibacteriales;Propionibacteriaceae;Haloactinopolyspora;	93	17.7	71	71	66	5	0	673805	554810	genus
V4V5 Primer Test	Bacteria;Firmicutes;Bacilli;Bacillales;Staphylococcaceae;Salinicoccus;	89.2	17.7	74	74	66	8	0	673802	554810	genus
V4V5 Primer Test	Bacteria;Firmicutes;Clostridia;Clostridiales;Clostridiaceae 1;Fonticella;	95.7	17.7	69	69	66	3	0	673807	554810	genus
V4V5 Primer Test	Bacteria;Firmicutes;Clostridia;Clostridiales;Lachnospiraceae;Butyrivibrio;	93	17.7	71	71	66	5	0	673805	554810	genus
V4V5 Primer Test	Bacteria;Firmicutes;Clostridia;Clostridiales;Lachnospiraceae;Catonella;	86.8	17.7	76	76	66	10	0	673800	554810	genus
V4V5 Primer Test	Bacteria;Proteobacteria;Alphaproteobacteria;Azospirillales;Azospirillaceae;Skermanella;	88	17.7	75	75	66	9	0	673801	554810	genus
V4V5 Primer Test	Bacteria;Proteobacteria;Alphaproteobacteria;Rhizobiales;Labraceae;Labrys;	95.7	17.7	69	69	66	3	0	673807	554810	genus
V4V5 Primer Test	Bacteria;Proteobacteria;Alphaproteobacteria;Rhizobiales;Rhizobiales Incertae Sedis;Nordella;	95.7	17.7	69	69	66	3	0	673807	554810	genus
V4V5 Primer Test	Bacteria;Proteobacteria;Gammaproteobacteria;Methylococcales;Methylomonaceae;Crenothrix;	95.7	17.7	69	69	66	3	0	673807	554810	genus
V4V5 Primer Test	Eukaryota;Haptophyta;Prymnesiophyceae;Prymnesiales;Chrysochromulina;	94.3	17.7	70	70	66	4	0	673806	554810	genus
V4V5 Primer Test	Bacteria;Actinobacteria;Actinobacteria;Frankiales;Frankiaceae;Frankia;	95.6	17.7	68	68	65	3	0	673808	554811	genus
V4V5 Primer Test	Bacteria;Actinobacteria;Actinobacteria;Micrococcales;Microbacteriaceae;Clavibacter;	95.6	17.7	68	68	65	3	0	673808	554811	genus
V4V5 Primer Test	Bacteria;Firmicutes;Clostridia;Clostridiales;Clostridiaceae 1;Caloramator;	78.3	17.7	83	83	65	18	0	673793	554811	genus
V4V5 Primer Test	Bacteria;Firmicutes;Clostridia;Clostridiales;Clostridiaceae 1;Proteiniclasticum;	82.3	17.7	79	79	65	14	0	673797	554811	genus
V4V5 Primer Test	Bacteria;Firmicutes;Clostridia;Clostridiales;Family XII;Acidaminobacter;	98.5	17.7	66	66	65	1	0	673810	554811	genus
V4V5 Primer Test	Bacteria;Gemmatimonadetes;Gemmatimonadetes;Gemmatimonadales;Gemmatimonadaceae;Gemmatirosa;	92.9	17.7	70	70	65	5	0	673806	554811	genus
V4V5 Primer Test	Bacteria;Proteobacteria;Deltaproteobacteria;Desulfuromonadales;Desulfuromonadaceae;Desulfuromusa;	94.2	17.7	69	69	65	4	0	673807	554811	genus
V4V5 Primer Test	Bacteria;Proteobacteria;Gammaproteobacteria;Acidithiobacillales;Acidithiobacillaceae;KCM-B-112;	94.2	17.7	69	69	65	4	0	673807	554811	genus
V4V5 Primer Test	Bacteria;Proteobacteria;Gammaproteobacteria;Alteromonadales;Alteromonadaceae;Aestuariibacter;	95.6	17.7	68	68	65	3	0	673808	554811	genus
V4V5 Primer Test	Eukaryota;SAR;Alveolata;Ciliophora;Intramacronucleata;Conthreep;Prostomatea;Cryptocaryon;	92.9	17.7	70	70	65	5	0	673806	554811	genus
V4V5 Primer Test	Bacteria;Actinobacteria;Actinobacteria;Micrococcales;Microbacteriaceae;Pseudoclavibacter;	87.7	17.7	73	73	64	9	0	673803	554812	genus
V4V5 Primer Test	Bacteria;Actinobacteria;Actinobacteria;Micromonosporales;Micromonosporaceae;Asanoa;	97	17.7	66	66	64	2	0	673810	554812	genus
V4V5 Primer Test	Bacteria;Bacteroidetes;Bacteroidia;Bacteroidales;Rikenellaceae;Blvii28 wastewater-sludge group;	88.9	17.7	72	72	64	8	0	673804	554812	genus
V4V5 Primer Test	Bacteria;Fibrobacteres;Fibrobacteria;Fibrobacterales;Fibrobacteraceae;uncultured;	92.8	17.7	69	69	64	5	0	673807	554812	genus
V4V5 Primer Test	Bacteria;Firmicutes;Bacilli;Bacillales;Bacillaceae;uncultured;	95.5	17.7	67	67	64	3	0	673809	554812	genus
V4V5 Primer Test	Bacteria;Firmicutes;Bacilli;Lactobacillales;Enterococcaceae;Vagococcus;	97	17.7	66	66	64	2	0	673810	554812	genus
V4V5 Primer Test	Bacteria;Firmicutes;Clostridia;Clostridiales;Peptococcaceae;Thermincola;	87.7	17.7	73	73	64	9	0	673803	554812	genus
V4V5 Primer Test	Eukaryota;Archaeplastida;Chloroplastida;Charophyta;Phragmoplastophyta;Streptophyta;Embryophyta;Tracheophyta;Spermatophyta;Magnoliophyta;Solanales;Capsicum;	32.3	17.6	198	198	64	134	0	673678	554812	genus
V4V5 Primer Test	Eukaryota;SAR;Alveolata;Apicomplexa;Conoidasida;Coccidia;Adeleorina;Hepatozoon;	95.5	17.7	67	67	64	3	0	673809	554812	genus
V4V5 Primer Test	Eukaryota;SAR;Alveolata;Ciliophora;Intramacronucleata;Spirotrichea;Choreotrichia;Tintinnopsis;	95.5	17.7	67	67	64	3	0	673809	554812	genus
V4V5 Primer Test	Eukaryota;SAR;Alveolata;Ciliophora;Intramacronucleata;Spirotrichea;Oligotrichia;Spirotontonia;	90.1	17.7	71	71	64	7	0	673805	554812	genus
V4V5 Primer Test	Bacteria;Actinobacteria;Actinobacteria;Micrococcales;Sanguibacteraceae;Sanguibacter;	94	17.7	67	67	63	4	0	673809	554813	genus
V4V5 Primer Test	Bacteria;Bacteroidetes;Bacteroidia;Flavobacteriales;Flavobacteriaceae;Ulvibacter;	91.3	17.7	69	69	63	6	0	673807	554813	genus
V4V5 Primer Test	Bacteria;Firmicutes;Bacilli;Lactobacillales;Carnobacteriaceae;Atopostipes;	91.3	17.7	69	69	63	6	0	673807	554813	genus
V4V5 Primer Test	Bacteria;Proteobacteria;Alphaproteobacteria;Rhizobiales;Beijerinckiaceae;Methylosinus;	100	17.7	63	63	63	0	0	673813	554813	genus
V4V5 Primer Test	Bacteria;Proteobacteria;Alphaproteobacteria;Rhizobiales;Rhizobiaceae;Hoeflea;	95.5	17.7	66	66	63	3	0	673810	554813	genus
V4V5 Primer Test	Bacteria;Proteobacteria;Alphaproteobacteria;Rhodobacterales;Rhodobacteraceae;Halodurantibacterium;	95.5	17.7	66	66	63	3	0	673810	554813	genus
V4V5 Primer Test	Bacteria;Proteobacteria;Alphaproteobacteria;Rhodospirillales;Magnetospiraceae;Magnetospira;	96.9	17.7	65	65	63	2	0	673811	554813	genus
V4V5 Primer Test	Bacteria;Proteobacteria;Gammaproteobacteria;Alteromonadales;Idiomarinaceae;Aliidiomarina;	95.5	17.7	66	66	63	3	0	673810	554813	genus
V4V5 Primer Test	Bacteria;Proteobacteria;Gammaproteobacteria;Betaproteobacteriales;Burkholderiaceae;Xylophilus;	94	17.7	67	67	63	4	0	673809	554813	genus
V4V5 Primer Test	Bacteria;Proteobacteria;Gammaproteobacteria;Xanthomonadales;Rhodanobacteraceae;Chujaibacter;	92.6	17.7	68	68	63	5	0	673808	554813	genus
V4V5 Primer Test	Eukaryota;Opisthokonta;Nucletmycea;Fungi;Mucoromycota;Mucoromycotina;Incertae Sedis;Mucorales;Mucoraceae;Mucor;	92.6	17.7	68	68	63	5	0	673808	554813	genus
V4V5 Primer Test	Eukaryota;SAR;Stramenopiles;Peronosporomycetes;Pythium;	95.5	17.7	67	66	63	3	1	673810	554813	genus
V4V5 Primer Test	Bacteria;Actinobacteria;Actinobacteria;Micrococcales;Microbacteriaceae;Parafrigoribacterium;	96.9	17.7	64	64	62	2	0	673812	554814	genus
V4V5 Primer Test	Bacteria;Firmicutes;Bacilli;Bacillales;Bacillaceae;Gracilibacillus;	95.4	17.7	65	65	62	3	0	673811	554814	genus
V4V5 Primer Test	Bacteria;Firmicutes;Clostridia;Clostridiales;Clostridiaceae 1;Clostridium sensu stricto 8;	93.9	17.7	66	66	62	4	0	673810	554814	genus
V4V5 Primer Test	Bacteria;Planctomycetes;Phycisphaerae;Phycisphaerales;Phycisphaeraceae;Urania-1B-19 marine sediment group;	92.5	17.7	67	67	62	5	0	673809	554814	genus
V4V5 Primer Test	Bacteria;Proteobacteria;Gammaproteobacteria;Betaproteobacteriales;Burkholderiaceae;Advenella;	93.9	17.7	66	66	62	4	0	673810	554814	genus
V4V5 Primer Test	Bacteria;Proteobacteria;Gammaproteobacteria;Chromatiales;Sedimenticolaceae;Candidatus Thiodiazotropha;	92.5	17.7	67	67	62	5	0	673809	554814	genus
V4V5 Primer Test	Bacteria;Proteobacteria;Gammaproteobacteria;Ectothiorhodospirales;Ectothiorhodospiraceae;Thiogranum;	96.9	17.7	64	64	62	2	0	673812	554814	genus
V4V5 Primer Test	Eukaryota;Archaeplastida;Chloroplastida;Charophyta;Phragmoplastophyta;Streptophyta;Embryophyta;Tracheophyta;Spermatophyta;Magnoliophyta;Malpighiales;Populus;	86.1	17.7	72	72	62	10	0	673804	554814	genus
V4V5 Primer Test	Eukaryota;Opisthokonta;Nucletmycea;Fungi;Dikarya;Ascomycota;Saccharomycotina;Saccharomycetes;Saccharomycetales;Saccharomycetaceae;Saccharomyces;	89.9	17.7	69	69	62	7	0	673807	554814	genus
V4V5 Primer Test	Eukaryota;SAR;Stramenopiles;Labyrinthulomycetes;Thraustochytriaceae;Thraustochytrium;	79.5	17.7	78	78	62	16	0	673798	554814	genus
V4V5 Primer Test	Bacteria;Bacteroidetes;Bacteroidia;Bacteroidales;Marinifilaceae;Butyricimonas;	93.8	17.7	65	65	61	4	0	673811	554815	genus
V4V5 Primer Test	Bacteria;Firmicutes;Bacilli;Bacillales;Bacillaceae;Aeribacillus;	91	17.7	67	67	61	6	0	673809	554815	genus
V4V5 Primer Test	Bacteria;Firmicutes;Bacilli;Bacillales;Planococcaceae;Domibacillus;	95.3	17.7	64	64	61	3	0	673812	554815	genus
V4V5 Primer Test	Bacteria;Proteobacteria;Alphaproteobacteria;Paracaedibacterales;Paracaedibacteraceae;uncultured;	80.3	17.7	76	76	61	15	0	673800	554815	genus
V4V5 Primer Test	Bacteria;Proteobacteria;Alphaproteobacteria;Rhizobiales;Beijerinckiaceae;Pseudochelatococcus;	93.8	17.7	65	65	61	4	0	673811	554815	genus
V4V5 Primer Test	Bacteria;Proteobacteria;Gammaproteobacteria;Betaproteobacteriales;Burkholderiaceae;Kerstersia;	91	17.7	67	67	61	6	0	673809	554815	genus
V4V5 Primer Test	Bacteria;Proteobacteria;Gammaproteobacteria;Pasteurellales;Pasteurellaceae;Gallibacterium;	95.3	17.7	64	64	61	3	0	673812	554815	genus
V4V5 Primer Test	Eukaryota;Opisthokonta;Nucletmycea;Fungi;Dikarya;Ascomycota;Saccharomycotina;Saccharomycetes;Saccharomycetales;Phaffomycetaceae;Wickerhamomyces-Candida clade;	98.4	17.7	62	62	61	1	0	673814	554815	genus
V4V5 Primer Test	Eukaryota;Opisthokonta;Nucletmycea;Fungi;Mucoromycota;Glomeromycotina;Glomeromycetes;Glomerales;Glomeraceae;Rhizophagus;	87.1	17.7	70	70	61	9	0	673806	554815	genus
V4V5 Primer Test	Eukaryota;SAR;Alveolata;Dinoflagellata;Dinophyceae;Peridiniphycidae;Peridiniales;Protoperidinium;	93.8	17.7	65	65	61	4	0	673811	554815	genus
V4V5 Primer Test	Eukaryota;SAR;Stramenopiles;Incertae Sedis;Blastocystis;	98.4	17.7	64	62	61	1	2	673814	554815	genus
V4V5 Primer Test	Bacteria;Acidobacteria;Holophagae;Holophagales;Holophagaceae;Geothrix;	96.8	17.7	62	62	60	2	0	673814	554816	genus
V4V5 Primer Test	Bacteria;Actinobacteria;Actinobacteria;Micrococcales;Demequinaceae;Demequina;	100	17.7	60	60	60	0	0	673816	554816	genus
V4V5 Primer Test	Bacteria;Actinobacteria;Actinobacteria;Micrococcales;Microbacteriaceae;Frigoribacterium;	92.3	17.7	65	65	60	5	0	673811	554816	genus
V4V5 Primer Test	Bacteria;Bacteroidetes;Bacteroidia;Flavobacteriales;Flavobacteriaceae;Polaribacter 4;	96.8	17.7	62	62	60	2	0	673814	554816	genus
V4V5 Primer Test	Bacteria;Planctomycetes;Planctomycetacia;Planctomycetales;Schlesneriaceae;Planctopirus;	84.5	17.7	71	71	60	11	0	673805	554816	genus
V4V5 Primer Test	Bacteria;Proteobacteria;Alphaproteobacteria;Rhodobacterales;Rhodobacteraceae;Pseudooceanicola;	95.2	17.7	63	63	60	3	0	673813	554816	genus
V4V5 Primer Test	Bacteria;Proteobacteria;Gammaproteobacteria;Betaproteobacteriales;Rhodocyclaceae;Ferribacterium;	100	17.7	60	60	60	0	0	673816	554816	genus
V4V5 Primer Test	Bacteria;Actinobacteria;Actinobacteria;Actinomycetales;Actinomycetaceae;Trueperella;	92.2	17.7	64	64	59	5	0	673812	554817	genus
V4V5 Primer Test	Bacteria;Bacteroidetes;Bacteroidia;Flavobacteriales;Weeksellaceae;Elizabethkingia;	95.2	17.7	62	62	59	3	0	673814	554817	genus
V4V5 Primer Test	Bacteria;Bacteroidetes;Ignavibacteria;Ignavibacteriales;Melioribacteraceae;IheB3-7;	95.2	17.7	62	62	59	3	0	673814	554817	genus
V4V5 Primer Test	Bacteria;Cyanobacteria;Oxyphotobacteria;Nostocales;Microcystaceae;Microcystis PCC-7914;	75.6	17.7	78	78	59	19	0	673798	554817	genus
V4V5 Primer Test	Bacteria;Proteobacteria;Alphaproteobacteria;Rhodospirillales;Magnetospiraceae;Magnetovibrio;	95.2	17.7	62	62	59	3	0	673814	554817	genus
V4V5 Primer Test	Bacteria;Proteobacteria;Alphaproteobacteria;Rhodovibrionales;Kiloniellaceae;Pelagibius;	98.3	17.7	60	60	59	1	0	673816	554817	genus
V4V5 Primer Test	Bacteria;Proteobacteria;Gammaproteobacteria;Cellvibrionales;Porticoccaceae;Porticoccus;	90.8	17.7	65	65	59	6	0	673811	554817	genus
V4V5 Primer Test	Bacteria;Proteobacteria;Gammaproteobacteria;Pasteurellales;Pasteurellaceae;uncultured;	88.1	17.7	67	67	59	8	0	673809	554817	genus
V4V5 Primer Test	Bacteria;Bacteroidetes;Bacteroidia;Flavobacteriales;Flavobacteriaceae;Polaribacter 1;	92.1	17.7	63	63	58	5	0	673813	554818	genus
V4V5 Primer Test	Bacteria;Firmicutes;Clostridia;Clostridiales;Gracilibacteraceae;Gracilibacter;	87.9	17.7	66	66	58	8	0	673810	554818	genus
V4V5 Primer Test	Bacteria;Firmicutes;Clostridia;Clostridiales;Syntrophomonadaceae;Dethiobacter;	93.5	17.7	62	62	58	4	0	673814	554818	genus
V4V5 Primer Test	Bacteria;Proteobacteria;Alphaproteobacteria;Reyranellales;Reyranellaceae;uncultured;	98.3	17.7	59	59	58	1	0	673817	554818	genus
V4V5 Primer Test	Bacteria;Proteobacteria;Alphaproteobacteria;Rhizobiales;Beijerinckiaceae;1174-901-12;	89.2	17.7	65	65	58	7	0	673811	554818	genus
V4V5 Primer Test	Bacteria;Proteobacteria;Deltaproteobacteria;Syntrophobacterales;Syntrophaceae;Desulfomonile;	82.9	17.7	70	70	58	12	0	673806	554818	genus
V4V5 Primer Test	Bacteria;Proteobacteria;Gammaproteobacteria;Betaproteobacteriales;Ferrovaceae;Ferrovum;	89.2	17.7	65	65	58	7	0	673811	554818	genus
V4V5 Primer Test	Bacteria;Proteobacteria;Gammaproteobacteria;Chromatiales;Chromatiaceae;Candidatus Thiobios;	93.5	17.7	62	62	58	4	0	673814	554818	genus
V4V5 Primer Test	Eukaryota;Opisthokonta;Nucletmycea;Fungi;Dikarya;Ascomycota;Saccharomycotina;Saccharomycetes;Saccharomycetales;Debaryomycetaceae;Scheffersomyces;	100	17.7	58	58	58	0	0	673818	554818	genus
V4V5 Primer Test	Bacteria;Acidobacteria;Acidobacteriia;Acidobacteriales;Acidobacteriaceae (Subgroup 1);Terriglobus;	96.6	17.7	59	59	57	2	0	673817	554819	genus
V4V5 Primer Test	Bacteria;Actinobacteria;Actinobacteria;Micromonosporales;Micromonosporaceae;Dactylosporangium;	96.6	17.7	59	59	57	2	0	673817	554819	genus
V4V5 Primer Test	Bacteria;Bacteroidetes;Bacteroidia;Flavobacteriales;Cryomorphaceae;Cryomorpha;	89.1	17.7	64	64	57	7	0	673812	554819	genus
V4V5 Primer Test	Bacteria;Kiritimatiellaeota;Kiritimatiellae;Kiritimatiellales;Kiritimatiellaceae;R76-B128;	87.7	17.7	65	65	57	8	0	673811	554819	genus
V4V5 Primer Test	Bacteria;Proteobacteria;Alphaproteobacteria;Rhizobiales;Beijerinckiaceae;Roseiarcus;	83.8	17.7	68	68	57	11	0	673808	554819	genus
V4V5 Primer Test	Bacteria;Proteobacteria;Alphaproteobacteria;Rhizobiales;Devosiaceae;Pelagibacterium;	90.5	17.7	63	63	57	6	0	673813	554819	genus
V4V5 Primer Test	Bacteria;Proteobacteria;Alphaproteobacteria;Rhizobiales;Xanthobacteraceae;Tardiphaga;	90.5	17.7	63	63	57	6	0	673813	554819	genus
V4V5 Primer Test	Bacteria;Proteobacteria;Gammaproteobacteria;Betaproteobacteriales;Gallionellaceae;Candidatus Nitrotoga;	96.6	17.7	59	59	57	2	0	673817	554819	genus
V4V5 Primer Test	Bacteria;Proteobacteria;Gammaproteobacteria;Enterobacteriales;Enterobacteriaceae;Pluralibacter;	95	17.7	60	60	57	3	0	673816	554819	genus
V4V5 Primer Test	Bacteria;Proteobacteria;Gammaproteobacteria;Legionellales;Legionellaceae;uncultured;	98.3	17.7	58	58	57	1	0	673818	554819	genus
V4V5 Primer Test	Bacteria;Verrucomicrobia;Verrucomicrobiae;Opitutales;Puniceicoccaceae;Cerasicoccus;	91.9	17.7	62	62	57	5	0	673814	554819	genus
V4V5 Primer Test	Bacteria;Actinobacteria;Actinobacteria;Pseudonocardiales;Pseudonocardiaceae;Actinophytocola;	94.9	17.7	59	59	56	3	0	673817	554820	genus
V4V5 Primer Test	Bacteria;Firmicutes;Clostridia;Clostridiales;Clostridiaceae 1;Oxobacter;	94.9	17.7	59	59	56	3	0	673817	554820	genus
V4V5 Primer Test	Bacteria;Firmicutes;Clostridia;Clostridiales;Family XI;Helcococcus;	93.3	17.7	60	60	56	4	0	673816	554820	genus
V4V5 Primer Test	Bacteria;Firmicutes;Clostridia;Clostridiales;Lachnospiraceae;Sellimonas;	88.9	17.7	63	63	56	7	0	673813	554820	genus
V4V5 Primer Test	Bacteria;Firmicutes;Negativicutes;Selenomonadales;Acidaminococcaceae;uncultured;	96.6	17.7	58	58	56	2	0	673818	554820	genus
V4V5 Primer Test	Bacteria;Nitrospirae;Thermodesulfovibrionia;Thermodesulfovibrionales;Thermodesulfovibrionaceae;Thermodesulfovibrio;	91.8	17.7	61	61	56	5	0	673815	554820	genus
V4V5 Primer Test	Bacteria;Planctomycetes;Planctomycetacia;Gemmatales;Gemmataceae;Fimbriiglobus;	81.2	17.7	69	69	56	13	0	673807	554820	genus
V4V5 Primer Test	Bacteria;Proteobacteria;Alphaproteobacteria;Rhodobacterales;Rhodobacteraceae;Roseobacter;	93.3	17.7	60	60	56	4	0	673816	554820	genus
V4V5 Primer Test	Bacteria;Proteobacteria;Deltaproteobacteria;Desulfobacterales;Desulfobulbaceae;Desulfopila;	88.9	17.7	63	63	56	7	0	673813	554820	genus
V4V5 Primer Test	Bacteria;Proteobacteria;Deltaproteobacteria;Desulfuromonadales;Desulfuromonadaceae;Pelobacter;	93.3	17.7	60	60	56	4	0	673816	554820	genus
V4V5 Primer Test	Bacteria;Proteobacteria;Deltaproteobacteria;Myxococcales;Nannocystaceae;Nannocystis;	96.6	17.7	58	58	56	2	0	673818	554820	genus
V4V5 Primer Test	Bacteria;Proteobacteria;Gammaproteobacteria;Betaproteobacteriales;Burkholderiaceae;Pseudorhodoferax;	98.2	17.7	57	57	56	1	0	673819	554820	genus
V4V5 Primer Test	Bacteria;Proteobacteria;Gammaproteobacteria;Nitrosococcales;Nitrosococcaceae;wb1-P19;	88.9	17.7	63	63	56	7	0	673813	554820	genus
V4V5 Primer Test	Bacteria;Proteobacteria;Gammaproteobacteria;Oceanospirillales;Halomonadaceae;uncultured;	96.6	17.7	58	58	56	2	0	673818	554820	genus
V4V5 Primer Test	Eukaryota;Opisthokonta;Nucletmycea;Fungi;Dikarya;Basidiomycota;Agaricomycotina;Tremellomycetes;Filobasidiales;Filobasidiaceae;Naganishia;	96.6	17.7	58	58	56	2	0	673818	554820	genus
V4V5 Primer Test	Bacteria;Actinobacteria;Actinobacteria;Micrococcales;Dermatophilaceae;uncultured;	93.2	17.7	59	59	55	4	0	673817	554821	genus
V4V5 Primer Test	Bacteria;Actinobacteria;Actinobacteria;Micrococcales;Intrasporangiaceae;Ornithinimicrobium;	94.8	17.7	58	58	55	3	0	673818	554821	genus
V4V5 Primer Test	Bacteria;Proteobacteria;Alphaproteobacteria;Rhodobacterales;Rhodobacteraceae;Aliiroseovarius;	98.2	17.7	56	56	55	1	0	673820	554821	genus
V4V5 Primer Test	Bacteria;Proteobacteria;Alphaproteobacteria;Rhodobacterales;Rhodobacteraceae;Thioclava;	100	17.7	55	55	55	0	0	673821	554821	genus
V4V5 Primer Test	Bacteria;Proteobacteria;Gammaproteobacteria;Alteromonadales;Shewanellaceae;Ferrimonas;	96.5	17.7	57	57	55	2	0	673819	554821	genus
V4V5 Primer Test	Bacteria;Proteobacteria;Gammaproteobacteria;Betaproteobacteriales;Burkholderiaceae;Collimonas;	96.5	17.7	57	57	55	2	0	673819	554821	genus
V4V5 Primer Test	Bacteria;Proteobacteria;Gammaproteobacteria;Betaproteobacteriales;Burkholderiaceae;Oxalicibacterium;	94.8	17.7	58	58	55	3	0	673818	554821	genus
V4V5 Primer Test	Bacteria;Proteobacteria;Gammaproteobacteria;Betaproteobacteriales;Chromobacteriaceae;Vogesella;	88.7	17.7	62	62	55	7	0	673814	554821	genus
V4V5 Primer Test	Bacteria;Proteobacteria;Gammaproteobacteria;Immundisolibacterales;Immundisolibacteraceae;Immundisolibacter;	91.7	17.7	60	60	55	5	0	673816	554821	genus
V4V5 Primer Test	Bacteria;Actinobacteria;Acidimicrobiia;Microtrichales;Microtrichaceae;IMCC26207;	100	17.7	54	54	54	0	0	673822	554822	genus
V4V5 Primer Test	Bacteria;Actinobacteria;Actinobacteria;Streptomycetales;Streptomycetaceae;Streptacidiphilus;	96.4	17.7	56	56	54	2	0	673820	554822	genus
V4V5 Primer Test	Bacteria;Actinobacteria;Actinobacteria;Streptosporangiales;Streptosporangiaceae;Sphaerisporangium;	94.7	17.7	57	57	54	3	0	673819	554822	genus
V4V5 Primer Test	Bacteria;Bacteroidetes;Bacteroidia;Chitinophagales;Chitinophagaceae;Taibaiella;	55.1	17.7	98	98	54	44	0	673778	554822	genus
V4V5 Primer Test	Bacteria;Bacteroidetes;Bacteroidia;Flavobacteriales;Flavobacteriaceae;Nonlabens;	96.4	17.7	56	56	54	2	0	673820	554822	genus
V4V5 Primer Test	Bacteria;Bacteroidetes;Bacteroidia;Sphingobacteriales;Sphingobacteriaceae;Parapedobacter;	96.4	17.7	56	56	54	2	0	673820	554822	genus
V4V5 Primer Test	Bacteria;Firmicutes;Clostridia;Clostridiales;Lachnospiraceae;Anaerocolumna;	93.1	17.7	58	58	54	4	0	673818	554822	genus
V4V5 Primer Test	Bacteria;Firmicutes;Clostridia;Clostridiales;Ruminococcaceae;Fournierella;	96.4	17.7	56	56	54	2	0	673820	554822	genus
V4V5 Primer Test	Bacteria;Proteobacteria;Alphaproteobacteria;Rhizobiales;Rhizobiaceae;Cohaesibacter;	98.2	17.7	55	55	54	1	0	673821	554822	genus
V4V5 Primer Test	Bacteria;Proteobacteria;Deltaproteobacteria;Desulfobacterales;Desulfobulbaceae;SEEP-SRB4;	100	17.7	54	54	54	0	0	673822	554822	genus
V4V5 Primer Test	Bacteria;Proteobacteria;Gammaproteobacteria;Betaproteobacteriales;Neisseriaceae;Eikenella;	90	17.7	60	60	54	6	0	673816	554822	genus
V4V5 Primer Test	Bacteria;Proteobacteria;Gammaproteobacteria;Betaproteobacteriales;Rhodocyclaceae;Z-35;	90	17.7	60	60	54	6	0	673816	554822	genus
V4V5 Primer Test	Eukaryota;Opisthokonta;Nucletmycea;Fungi;Dikarya;Basidiomycota;Pucciniomycotina;Pucciniomycetes;Pucciniales;Phragmidiaceae;Phragmidium;	85.7	17.7	63	63	54	9	0	673813	554822	genus
V4V5 Primer Test	Eukaryota;SAR;Alveolata;Ciliophora;Intramacronucleata;Spirotrichea;Euplotia;Euplotes;	90	17.7	61	60	54	6	1	673816	554822	genus
V4V5 Primer Test	Eukaryota;SAR;Alveolata;Dinoflagellata;Dinophyceae;Peridiniphycidae;Peridiniales;Heterocapsa;	84.4	17.7	64	64	54	10	0	673812	554822	genus
V4V5 Primer Test	Bacteria;Actinobacteria;Actinobacteria;Kineosporiales;Kineosporiaceae;Kineococcus;	98.1	17.7	54	54	53	1	0	673822	554823	genus
V4V5 Primer Test	Bacteria;Actinobacteria;Actinobacteria;Micrococcales;Dermabacteraceae;Dermabacter;	91.4	17.7	58	58	53	5	0	673818	554823	genus
V4V5 Primer Test	Bacteria;Bacteroidetes;Bacteroidia;Cytophagales;Spirosomaceae;Arcicella;	93	17.7	57	57	53	4	0	673819	554823	genus
V4V5 Primer Test	Bacteria;Cyanobacteria;Oxyphotobacteria;Nostocales;Xenococcaceae;Pleurocapsa PCC-7319;	94.6	17.7	56	56	53	3	0	673820	554823	genus
V4V5 Primer Test	Bacteria;Firmicutes;Clostridia;Clostridiales;Family XII;Guggenheimella;	88.3	17.7	60	60	53	7	0	673816	554823	genus
V4V5 Primer Test	Bacteria;Firmicutes;Clostridia;Clostridiales;Peptococcaceae;Desulfurispora;	89.8	17.7	59	59	53	6	0	673817	554823	genus
V4V5 Primer Test	Bacteria;Firmicutes;Clostridia;Thermoanaerobacterales;Family III;Thermoanaerobacterium;	94.6	17.7	56	56	53	3	0	673820	554823	genus
V4V5 Primer Test	Bacteria;Firmicutes;Clostridia;Thermoanaerobacterales;Thermoanaerobacteraceae;Caldanaerobacter;	89.8	17.7	59	59	53	6	0	673817	554823	genus
V4V5 Primer Test	Bacteria;Planctomycetes;Planctomycetacia;Isosphaerales;Isosphaeraceae;Aquisphaera;	96.4	17.7	55	55	53	2	0	673821	554823	genus
V4V5 Primer Test	Bacteria;Proteobacteria;Alphaproteobacteria;Rickettsiales;Rickettsiaceae;uncultured;	86.9	17.7	61	61	53	8	0	673815	554823	genus
V4V5 Primer Test	Bacteria;Proteobacteria;Gammaproteobacteria;Betaproteobacteriales;Burkholderiaceae;Pigmentiphaga;	96.4	17.7	55	55	53	2	0	673821	554823	genus
V4V5 Primer Test	Bacteria;Proteobacteria;Gammaproteobacteria;Betaproteobacteriales;Burkholderiaceae;Tepidimonas;	96.4	17.7	55	55	53	2	0	673821	554823	genus
V4V5 Primer Test	Bacteria;Proteobacteria;Gammaproteobacteria;Methylococcales;Cycloclasticaceae;Cycloclasticus;	89.8	17.7	59	59	53	6	0	673817	554823	genus
V4V5 Primer Test	Eukaryota;Opisthokonta;Nucletmycea;Fungi;Dikarya;Ascomycota;Saccharomycotina;Saccharomycetes;Saccharomycetales;Phaffomycetaceae;Cyberlindnera-Candida clade;	89.8	17.7	59	59	53	6	0	673817	554823	genus
V4V5 Primer Test	Bacteria;Actinobacteria;Actinobacteria;Micrococcales;Intrasporangiaceae;Knoellia;	94.5	17.7	55	55	52	3	0	673821	554824	genus
V4V5 Primer Test	Bacteria;Cyanobacteria;Oxyphotobacteria;Nostocales;Nostocaceae;Desmonostoc PCC-7422;	88.1	17.7	59	59	52	7	0	673817	554824	genus
V4V5 Primer Test	Bacteria;Fibrobacteres;Fibrobacteria;Fibrobacterales;Fibrobacteraceae;possible genus 05;	100	17.7	52	52	52	0	0	673824	554824	genus
V4V5 Primer Test	Bacteria;Firmicutes;Bacilli;Bacillales;Bacillaceae;Ornithinibacillus;	96.3	17.7	54	54	52	2	0	673822	554824	genus
V4V5 Primer Test	Bacteria;Firmicutes;Bacilli;Lactobacillales;Carnobacteriaceae;Alkalibacterium;	91.2	17.7	57	57	52	5	0	673819	554824	genus
V4V5 Primer Test	Bacteria;Firmicutes;Negativicutes;Selenomonadales;Veillonellaceae;Megamonas;	91.2	17.7	57	57	52	5	0	673819	554824	genus
V4V5 Primer Test	Bacteria;Planctomycetes;Planctomycetacia;Pirellulales;Pirellulaceae;Termite planctomycete cluster;	88.1	17.7	59	59	52	7	0	673817	554824	genus
V4V5 Primer Test	Bacteria;Proteobacteria;Alphaproteobacteria;Caulobacterales;Parvularculaceae;Amphiplicatus;	94.5	17.7	55	55	52	3	0	673821	554824	genus
V4V5 Primer Test	Bacteria;Proteobacteria;Gammaproteobacteria;Arenicellales;Arenicellaceae;Candidatus Thiosymbion;	98.1	17.7	53	53	52	1	0	673823	554824	genus
V4V5 Primer Test	Bacteria;Proteobacteria;Gammaproteobacteria;Betaproteobacteriales;Burkholderiaceae;Methylibium;	98.1	17.7	53	53	52	1	0	673823	554824	genus
V4V5 Primer Test	Bacteria;Proteobacteria;Gammaproteobacteria;Betaproteobacteriales;Burkholderiaceae;Xenophilus;	96.3	17.7	54	54	52	2	0	673822	554824	genus
V4V5 Primer Test	Bacteria;Proteobacteria;Gammaproteobacteria;Gammaproteobacteria Incertae Sedis;Unknown Family;Marinicella;	96.3	17.7	54	54	52	2	0	673822	554824	genus
V4V5 Primer Test	Bacteria;Tenericutes;Mollicutes;Anaeroplasmatales;Anaeroplasmataceae;Anaeroplasma;	88.1	17.7	59	59	52	7	0	673817	554824	genus
V4V5 Primer Test	Bacteria;Actinobacteria;Actinobacteria;Micrococcales;Micrococcaceae;Sinomonas;	91.1	17.7	56	56	51	5	0	673820	554825	genus
V4V5 Primer Test	Bacteria;Bacteroidetes;Bacteroidia;Cytophagales;Amoebophilaceae;Candidatus Amoebophilus;	81	17.7	63	63	51	12	0	673813	554825	genus
V4V5 Primer Test	Bacteria;Firmicutes;Clostridia;Clostridiales;Lachnospiraceae;Lachnoclostridium 10;	94.4	17.7	54	54	51	3	0	673822	554825	genus
V4V5 Primer Test	Bacteria;Firmicutes;Clostridia;Clostridiales;Peptococcaceae;Peptococcus;	87.9	17.7	58	58	51	7	0	673818	554825	genus
V4V5 Primer Test	Bacteria;Firmicutes;Negativicutes;Selenomonadales;Acidaminococcaceae;Acidaminococcus;	92.7	17.7	55	55	51	4	0	673821	554825	genus
V4V5 Primer Test	Bacteria;Proteobacteria;Alphaproteobacteria;Rhizobiales;Xanthobacteraceae;Pseudorhodoplanes;	96.2	17.7	53	53	51	2	0	673823	554825	genus
V4V5 Primer Test	Bacteria;Proteobacteria;Deltaproteobacteria;Myxococcales;Polyangiaceae;Sorangium;	85	17.7	60	60	51	9	0	673816	554825	genus
V4V5 Primer Test	Bacteria;Proteobacteria;Gammaproteobacteria;Alteromonadales;Alteromonadaceae;Alishewanella;	86.4	17.7	59	59	51	8	0	673817	554825	genus
V4V5 Primer Test	Bacteria;Proteobacteria;Gammaproteobacteria;Enterobacteriales;Enterobacteriaceae;Lonsdalea;	98.1	17.7	52	52	51	1	0	673824	554825	genus
V4V5 Primer Test	Bacteria;Proteobacteria;Gammaproteobacteria;Pasteurellales;Pasteurellaceae;Avibacterium;	92.7	17.7	55	55	51	4	0	673821	554825	genus
V4V5 Primer Test	Eukaryota;Opisthokonta;Nucletmycea;Fungi;Dikarya;Basidiomycota;Agaricomycotina;Agaricomycetes;Russulales;Russulaceae;Lactarius;	85	17.7	63	60	51	9	3	673816	554825	genus
V4V5 Primer Test	Bacteria;Actinobacteria;Actinobacteria;Propionibacteriales;Propionibacteriaceae;uncultured;	31.6	17.6	158	158	50	108	0	673718	554826	genus
V4V5 Primer Test	Bacteria;Actinobacteria;Coriobacteriia;Coriobacteriales;Eggerthellaceae;Slackia;	92.6	17.7	54	54	50	4	0	673822	554826	genus
V4V5 Primer Test	Bacteria;Bacteroidetes;Bacteroidia;Bacteroidales;Dysgonomonadaceae;Petrimonas;	92.6	17.7	54	54	50	4	0	673822	554826	genus
V4V5 Primer Test	Bacteria;Bacteroidetes;Bacteroidia;Bacteroidales;Prolixibacteraceae;Draconibacterium;	96.2	17.7	52	52	50	2	0	673824	554826	genus
V4V5 Primer Test	Bacteria;Bacteroidetes;Bacteroidia;Flavobacteriales;Flavobacteriaceae;Algibacter;	98	17.7	51	51	50	1	0	673825	554826	genus
V4V5 Primer Test	Bacteria;Bacteroidetes;Bacteroidia;Flavobacteriales;Flavobacteriaceae;Gramella;	100	17.7	50	50	50	0	0	673826	554826	genus
V4V5 Primer Test	Bacteria;Firmicutes;Bacilli;Bacillales;Planococcaceae;Rummeliibacillus;	98	17.7	51	51	50	1	0	673825	554826	genus
V4V5 Primer Test	Bacteria;Latescibacteria;Latescibacteria;Latescibacterales;Latescibacteraceae;Candidatus Latescibacter;	90.9	17.7	55	55	50	5	0	673821	554826	genus
V4V5 Primer Test	Bacteria;Spirochaetes;Spirochaetia;Spirochaetales;Spirochaetaceae;Borreliella;	86.2	17.7	58	58	50	8	0	673818	554826	genus
V4V5 Primer Test	Bacteria;Synergistetes;Synergistia;Synergistales;Synergistaceae;JGI-0000079-D21;	92.6	17.7	54	54	50	4	0	673822	554826	genus
V4V5 Primer Test	Eukaryota;Opisthokonta;Nucletmycea;Fungi;Dikarya;Ascomycota;Saccharomycotina;Saccharomycetes;Saccharomycetales;Debaryomycetaceae;Debaryomyces;	98	17.7	55	51	50	1	4	673825	554826	genus
V4V5 Primer Test	Eukaryota;Opisthokonta;Nucletmycea;Fungi;Dikarya;Ascomycota;Saccharomycotina;Saccharomycetes;Saccharomycetales;Debaryomycetaceae;Yamadazyma-Candida clade;	100	17.7	50	50	50	0	0	673826	554826	genus
V4V5 Primer Test	Eukaryota;Opisthokonta;Nucletmycea;Fungi;Dikarya;Basidiomycota;Agaricomycotina;Tremellomycetes;Trichosporonales;Trichosporonaceae;Apiotrichum;	98	17.7	51	51	50	1	0	673825	554826	genus
V4V5 Primer Test	Eukaryota;SAR;Alveolata;Apicomplexa;Conoidasida;Cryptosporida;Cryptosporidium;	90.9	17.7	55	55	50	5	0	673821	554826	genus
V4V5 Primer Test	Eukaryota;SAR;Alveolata;Dinoflagellata;Dinophyceae;Gymnodiniphycidae;Gymnodinium clade;Erythropsidinium;	87.7	17.7	57	57	50	7	0	673819	554826	genus
V4V5 Primer Test	Bacteria;Bacteroidetes;Bacteroidia;Cytophagales;Microscillaceae;Ohtaekwangia;	92.5	17.7	53	53	49	4	0	673823	554827	genus
V4V5 Primer Test	Bacteria;Cloacimonetes;Cloacimonadia;Cloacimonadales;Cloacimonadaceae;W5;	84.5	17.7	58	58	49	9	0	673818	554827	genus
V4V5 Primer Test	Bacteria;Cyanobacteria;Oxyphotobacteria;Nostocales;Nostocaceae;Nostoc PCC-7107;	89.1	17.7	55	55	49	6	0	673821	554827	genus
V4V5 Primer Test	Bacteria;Firmicutes;Bacilli;Bacillales;Planococcaceae;Bhargavaea;	94.2	17.7	52	52	49	3	0	673824	554827	genus
V4V5 Primer Test	Bacteria;Firmicutes;Clostridia;Clostridiales;Clostridiaceae 1;Clostridium sensu stricto 10;	90.7	17.7	54	54	49	5	0	673822	554827	genus
V4V5 Primer Test	Bacteria;Proteobacteria;Alphaproteobacteria;Rhizobiales;Stappiaceae;Pannonibacter;	96.1	17.7	51	51	49	2	0	673825	554827	genus
V4V5 Primer Test	Bacteria;Proteobacteria;Alphaproteobacteria;Rhodobacterales;Rhodobacteraceae;Rhodobaculum;	96.1	17.7	51	51	49	2	0	673825	554827	genus
V4V5 Primer Test	Bacteria;Proteobacteria;Gammaproteobacteria;Betaproteobacteriales;Burkholderiaceae;Corticibacter;	100	17.7	49	49	49	0	0	673827	554827	genus
V4V5 Primer Test	Bacteria;Proteobacteria;Gammaproteobacteria;Enterobacteriales;Enterobacteriaceae;Trabulsiella;	100	17.7	49	49	49	0	0	673827	554827	genus
V4V5 Primer Test	Bacteria;Proteobacteria;Gammaproteobacteria;Steroidobacterales;Woeseiaceae;JTB255 marine benthic group;	96.1	17.7	51	51	49	2	0	673825	554827	genus
V4V5 Primer Test	Bacteria;Spirochaetes;Spirochaetia;Spirochaetales;Spirochaetaceae;Alkalispirochaeta;	90.7	17.7	54	54	49	5	0	673822	554827	genus
V4V5 Primer Test	Bacteria;Synergistetes;Synergistia;Synergistales;Synergistaceae;Syner-01;	96.1	17.7	51	51	49	2	0	673825	554827	genus
V4V5 Primer Test	Eukaryota;Opisthokonta;Nucletmycea;Fungi;Mucoromycota;Mucoromycotina;Incertae Sedis;Mucorales;Rhizopodaceae;Rhizopus;	100	17.7	49	49	49	0	0	673827	554827	genus
V4V5 Primer Test	Eukaryota;SAR;Alveolata;Ciliophora;Intramacronucleata;Spirotrichea;Hypotrichia;Stylonychia;	100	17.7	49	49	49	0	0	673827	554827	genus
V4V5 Primer Test	Bacteria;Actinobacteria;Actinobacteria;Micrococcales;Intrasporangiaceae;Phycicoccus;	94.1	17.7	51	51	48	3	0	673825	554828	genus
V4V5 Primer Test	Bacteria;Bacteroidetes;Bacteroidia;Cytophagales;Cytophagaceae;Cytophaga;	94.1	17.7	51	51	48	3	0	673825	554828	genus
V4V5 Primer Test	Bacteria;Bacteroidetes;Bacteroidia;Flavobacteriales;Blattabacteriaceae;Candidatus Uzinura;	67.6	17.7	71	71	48	23	0	673805	554828	genus
V4V5 Primer Test	Bacteria;Bacteroidetes;Bacteroidia;Flavobacteriales;Flavobacteriaceae;Arenibacter;	96	17.7	50	50	48	2	0	673826	554828	genus
V4V5 Primer Test	Bacteria;Chloroflexi;Dehalococcoidia;GIF9;AB-539-J10;SCGC-AB-539-J10;	98	17.7	49	49	48	1	0	673827	554828	genus
V4V5 Primer Test	Bacteria;Cyanobacteria;Oxyphotobacteria;Nostocales;Nostocaceae;Scytonema UTEX 2349;	90.6	17.7	53	53	48	5	0	673823	554828	genus
V4V5 Primer Test	Bacteria;Firmicutes;Bacilli;Bacillales;Bacillaceae;Pontibacillus;	96	17.7	50	50	48	2	0	673826	554828	genus
V4V5 Primer Test	Bacteria;Proteobacteria;Alphaproteobacteria;Rhizobiales;Stappiaceae;Stappia;	98	17.7	49	49	48	1	0	673827	554828	genus
V4V5 Primer Test	Bacteria;Proteobacteria;Alphaproteobacteria;Rhodobacterales;Rhodobacteraceae;Pelagibaca;	94.1	17.7	51	51	48	3	0	673825	554828	genus
V4V5 Primer Test	Bacteria;Proteobacteria;Gammaproteobacteria;Nitrococcales;Halorhodospiraceae;Halorhodospira;	94.1	17.7	51	51	48	3	0	673825	554828	genus
V4V5 Primer Test	Bacteria;Bacteroidetes;Bacteroidia;Bacteroidales;Marinilabiliaceae;Carboxylicivirga;	94	17.7	50	50	47	3	0	673826	554829	genus
V4V5 Primer Test	Bacteria;Bacteroidetes;Bacteroidia;Bacteroidales;Prevotellaceae;Prevotella 6;	97.9	17.7	48	48	47	1	0	673828	554829	genus
V4V5 Primer Test	Bacteria;Bacteroidetes;Bacteroidia;Flavobacteriales;Blattabacteriaceae;Candidatus Sulcia;	61	17.7	77	77	47	30	0	673799	554829	genus
V4V5 Primer Test	Bacteria;Firmicutes;Bacilli;Bacillales;Planococcaceae;Jeotgalibacillus;	97.9	17.7	48	48	47	1	0	673828	554829	genus
V4V5 Primer Test	Bacteria;Firmicutes;Clostridia;Clostridiales;Gracilibacteraceae;uncultured;	90.4	17.7	52	52	47	5	0	673824	554829	genus
V4V5 Primer Test	Bacteria;Firmicutes;Clostridia;Clostridiales;Lachnospiraceae;Herbinix;	100	17.7	47	47	47	0	0	673829	554829	genus
V4V5 Primer Test	Bacteria;Firmicutes;Clostridia;Clostridiales;Lachnospiraceae;Lachnospiraceae UCG-003;	94	17.7	50	50	47	3	0	673826	554829	genus
V4V5 Primer Test	Bacteria;Firmicutes;Negativicutes;Selenomonadales;Veillonellaceae;Selenomonas 4;	92.2	17.7	51	51	47	4	0	673825	554829	genus
V4V5 Primer Test	Bacteria;Proteobacteria;Alphaproteobacteria;Rhodobacterales;Rhodobacteraceae;Planktotalea;	95.9	17.7	49	49	47	2	0	673827	554829	genus
V4V5 Primer Test	Bacteria;Proteobacteria;Alphaproteobacteria;Rhodobacterales;Rhodobacteraceae;Thalassococcus;	97.9	17.7	48	48	47	1	0	673828	554829	genus
V4V5 Primer Test	Bacteria;Proteobacteria;Gammaproteobacteria;Betaproteobacteriales;Chitinimonadaceae;Chitinimonas;	97.9	17.7	48	48	47	1	0	673828	554829	genus
V4V5 Primer Test	Bacteria;Proteobacteria;Gammaproteobacteria;Oceanospirillales;Saccharospirillaceae;uncultured;	92.2	17.7	51	51	47	4	0	673825	554829	genus
V4V5 Primer Test	Bacteria;Proteobacteria;Gammaproteobacteria;Pasteurellales;Pasteurellaceae;Muribacter;	92.2	17.7	51	51	47	4	0	673825	554829	genus
V4V5 Primer Test	Eukaryota;SAR;Alveolata;Ciliophora;Intramacronucleata;Spirotrichea;Oligotrichia;Pseudotontonia;	90.4	17.7	52	52	47	5	0	673824	554829	genus
V4V5 Primer Test	Bacteria;Cyanobacteria;Oxyphotobacteria;Oxyphotobacteria Incertae Sedis;Unknown Family;Leptolyngbya ANT.L52.2;	97.9	17.7	47	47	46	1	0	673829	554830	genus
V4V5 Primer Test	Bacteria;Firmicutes;Clostridia;Clostridiales;Lachnospiraceae;Cellulosilyticum;	97.9	17.7	47	47	46	1	0	673829	554830	genus
V4V5 Primer Test	Bacteria;Firmicutes;Clostridia;Clostridiales;Lachnospiraceae;probable genus 10;	97.9	17.7	47	47	46	1	0	673829	554830	genus
V4V5 Primer Test	Bacteria;Proteobacteria;Alphaproteobacteria;Rickettsiales;Anaplasmataceae;Ehrlichia;	100	17.7	46	46	46	0	0	673830	554830	genus
V4V5 Primer Test	Bacteria;Proteobacteria;Deltaproteobacteria;Desulfobacterales;Desulfobacteraceae;Desulfosarcina;	100	17.7	46	46	46	0	0	673830	554830	genus
V4V5 Primer Test	Bacteria;Proteobacteria;Deltaproteobacteria;Desulfobacterales;Desulfobulbaceae;MSBL7;	95.8	17.7	48	48	46	2	0	673828	554830	genus
V4V5 Primer Test	Bacteria;Proteobacteria;Gammaproteobacteria;Alteromonadales;Moritellaceae;Moritella;	80.7	17.7	57	57	46	11	0	673819	554830	genus
V4V5 Primer Test	Bacteria;Proteobacteria;Gammaproteobacteria;Oceanospirillales;Nitrincolaceae;Neptuniibacter;	90.2	17.7	51	51	46	5	0	673825	554830	genus
V4V5 Primer Test	Bacteria;Proteobacteria;Gammaproteobacteria;Pasteurellales;Pasteurellaceae;Rodentibacter;	95.8	17.7	48	48	46	2	0	673828	554830	genus
V4V5 Primer Test	Eukaryota;Amoebozoa;Discosea;Flabellinia;Dactylopodida;Paramoeba;	88.5	17.7	52	52	46	6	0	673824	554830	genus
V4V5 Primer Test	Eukaryota;Archaeplastida;Chloroplastida;Charophyta;Phragmoplastophyta;Streptophyta;Embryophyta;Tracheophyta;Spermatophyta;Magnoliophyta;Liliopsida;Poales;Oryza;	79.3	17.7	58	58	46	12	0	673818	554830	genus
V4V5 Primer Test	Eukaryota;Archaeplastida;Chloroplastida;Chlorophyta;Mamiellophyceae;Mamiellales;Ostreococcus;	97.9	17.7	48	47	46	1	1	673829	554830	genus
V4V5 Primer Test	Bacteria;Actinobacteria;Actinobacteria;Micrococcales;Cellulomonadaceae;Actinotalea;	97.8	17.7	46	46	45	1	0	673830	554831	genus
V4V5 Primer Test	Bacteria;Actinobacteria;Actinobacteria;Micrococcales;Microbacteriaceae;Mycetocola;	95.7	17.7	47	47	45	2	0	673829	554831	genus
V4V5 Primer Test	Bacteria;Actinobacteria;Actinobacteria;Micrococcales;Microbacteriaceae;Salinibacterium;	93.8	17.7	48	48	45	3	0	673828	554831	genus
V4V5 Primer Test	Bacteria;Actinobacteria;Actinobacteria;Micromonosporales;Micromonosporaceae;Luedemannella;	97.8	17.7	46	46	45	1	0	673830	554831	genus
V4V5 Primer Test	Bacteria;Chloroflexi;Anaerolineae;Ardenticatenales;Ardenticatenaceae;uncultured;	88.2	17.7	51	51	45	6	0	673825	554831	genus
V4V5 Primer Test	Bacteria;Deferribacteres;Deferribacteres;Deferribacterales;Deferribacteraceae;uncultured;	97.8	17.7	46	46	45	1	0	673830	554831	genus
V4V5 Primer Test	Bacteria;Firmicutes;Clostridia;Clostridiales;Ruminococcaceae;UBA1819;	84.9	17.7	53	53	45	8	0	673823	554831	genus
V4V5 Primer Test	Bacteria;Firmicutes;Negativicutes;Selenomonadales;Veillonellaceae;Quinella;	93.8	17.7	48	48	45	3	0	673828	554831	genus
V4V5 Primer Test	Bacteria;Proteobacteria;Gammaproteobacteria;Betaproteobacteriales;Burkholderiaceae;Rubrivivax;	93.8	17.7	48	48	45	3	0	673828	554831	genus
V4V5 Primer Test	Bacteria;Proteobacteria;Gammaproteobacteria;Methylococcales;Methylomonaceae;Milano-WF1B-03;	91.8	17.7	49	49	45	4	0	673827	554831	genus
V4V5 Primer Test	Bacteria;Proteobacteria;Gammaproteobacteria;Oceanospirillales;Oleiphilaceae;Oleiphilus;	100	17.7	45	45	45	0	0	673831	554831	genus
V4V5 Primer Test	Eukaryota;Opisthokonta;Nucletmycea;Fungi;Dikarya;Basidiomycota;Agaricomycotina;Agaricomycetes;Cantharellales;Ceratobasidiaceae;Rhizoctonia;	95.7	17.7	47	47	45	2	0	673829	554831	genus
V4V5 Primer Test	Bacteria;Actinobacteria;Actinobacteria;Catenulisporales;Actinospicaceae;Actinospica;	100	17.7	44	44	44	0	0	673832	554832	genus
V4V5 Primer Test	Bacteria;Actinobacteria;Actinobacteria;Frankiales;Cryptosporangiaceae;Fodinicola;	100	17.7	44	44	44	0	0	673832	554832	genus
V4V5 Primer Test	Bacteria;Actinobacteria;Actinobacteria;Kineosporiales;Kineosporiaceae;Quadrisphaera;	89.8	17.7	49	49	44	5	0	673827	554832	genus
V4V5 Primer Test	Bacteria;Bacteroidetes;Bacteroidia;Chitinophagales;Chitinophagaceae;Flavihumibacter;	95.7	17.7	46	46	44	2	0	673830	554832	genus
V4V5 Primer Test	Bacteria;Bacteroidetes;Bacteroidia;Cytophagales;Microscillaceae;OLB12;	97.8	17.7	45	45	44	1	0	673831	554832	genus
V4V5 Primer Test	Bacteria;Chloroflexi;Anaerolineae;Anaerolineales;Anaerolineaceae;ADurb.Bin120;	81.5	17.7	54	54	44	10	0	673822	554832	genus
V4V5 Primer Test	Bacteria;Firmicutes;Bacilli;Bacillales;Bacillaceae;Anaerobacillus;	95.7	17.7	46	46	44	2	0	673830	554832	genus
V4V5 Primer Test	Bacteria;Firmicutes;Clostridia;Clostridiales;Ruminococcaceae;Intestinimonas;	88	17.7	50	50	44	6	0	673826	554832	genus
V4V5 Primer Test	Bacteria;Planctomycetes;Planctomycetacia;Planctomycetales;Schlesneriaceae;Schlesneria;	91.7	17.7	48	48	44	4	0	673828	554832	genus
V4V5 Primer Test	Bacteria;Proteobacteria;Deltaproteobacteria;Myxococcales;Sandaracinaceae;Sandaracinus;	95.7	17.7	46	46	44	2	0	673830	554832	genus
V4V5 Primer Test	Bacteria;Proteobacteria;Gammaproteobacteria;Betaproteobacteriales;Burkholderiaceae;Mitsuaria;	91.7	17.7	48	48	44	4	0	673828	554832	genus
V4V5 Primer Test	Bacteria;Proteobacteria;Gammaproteobacteria;Betaproteobacteriales;Neisseriaceae;Simonsiella;	93.6	17.7	47	47	44	3	0	673829	554832	genus
V4V5 Primer Test	Bacteria;Proteobacteria;Gammaproteobacteria;Enterobacteriales;Enterobacteriaceae;Siccibacter;	97.8	17.7	45	45	44	1	0	673831	554832	genus
V4V5 Primer Test	Bacteria;Proteobacteria;Gammaproteobacteria;Gammaproteobacteria Incertae Sedis;Unknown Family;Candidatus Berkiella;	84.6	17.7	52	52	44	8	0	673824	554832	genus
V4V5 Primer Test	Eukaryota;Amoebozoa;Dictyostelia;Dictyostelium;	95.7	17.7	46	46	44	2	0	673830	554832	genus
V4V5 Primer Test	Eukaryota;Archaeplastida;Chloroplastida;Charophyta;Phragmoplastophyta;Streptophyta;Embryophyta;Tracheophyta;Spermatophyta;Magnoliophyta;Liliopsida;Poales;Triticum;	49.4	17.7	89	89	44	45	0	673787	554832	genus
V4V5 Primer Test	Eukaryota;Opisthokonta;Nucletmycea;Fungi;Dikarya;Ascomycota;Saccharomycotina;Saccharomycetes;Saccharomycetales;Dipodascaceae;Geotrichum;	100	17.7	44	44	44	0	0	673832	554832	genus
V4V5 Primer Test	Eukaryota;Opisthokonta;Nucletmycea;Fungi;Dikarya;Ascomycota;Saccharomycotina;Saccharomycetes;Saccharomycetales;Metschnikowiaceae;Metschnikowia;	91.7	17.7	48	48	44	4	0	673828	554832	genus
V4V5 Primer Test	Bacteria;Acidobacteria;Blastocatellia (Subgroup 4);Blastocatellales;Blastocatellaceae;OLB17;	97.7	17.7	44	44	43	1	0	673832	554833	genus
V4V5 Primer Test	Bacteria;Actinobacteria;Coriobacteriia;Coriobacteriales;Coriobacteriales Incertae Sedis;uncultured;	97.7	17.7	44	44	43	1	0	673832	554833	genus
V4V5 Primer Test	Bacteria;Atribacteria;Caldatribacteriia;Caldatribacteriales;Caldatribacteriaceae;Candidatus Caldatribacterium;	93.5	17.7	46	46	43	3	0	673830	554833	genus
V4V5 Primer Test	Bacteria;Bacteroidetes;Bacteroidia;Bacteroidales;Prevotellaceae;Paraprevotella;	93.5	17.7	46	46	43	3	0	673830	554833	genus
V4V5 Primer Test	Bacteria;Bacteroidetes;Bacteroidia;Bacteroidales;Salinivirgaceae;Salinivirga;	78.2	17.7	55	55	43	12	0	673821	554833	genus
V4V5 Primer Test	Bacteria;Bacteroidetes;Bacteroidia;Flavobacteriales;Flavobacteriaceae;Robiginitalea;	93.5	17.7	46	46	43	3	0	673830	554833	genus
V4V5 Primer Test	Bacteria;Chloroflexi;Anaerolineae;Anaerolineales;Anaerolineaceae;Pelolinea;	91.5	17.7	47	47	43	4	0	673829	554833	genus
V4V5 Primer Test	Bacteria;Cyanobacteria;Oxyphotobacteria;Nostocales;Phormidiaceae;Trichodesmium IMS101;	91.5	17.7	47	47	43	4	0	673829	554833	genus
V4V5 Primer Test	Bacteria;Firmicutes;Clostridia;Clostridiales;Family XI;Murdochiella;	97.7	17.7	44	44	43	1	0	673832	554833	genus
V4V5 Primer Test	Bacteria;Planctomycetes;Phycisphaerae;Phycisphaerales;Phycisphaeraceae;CL500-3;	91.5	17.7	47	47	43	4	0	673829	554833	genus
V4V5 Primer Test	Bacteria;Planctomycetes;Planctomycetacia;Pirellulales;Pirellulaceae;Rubripirellula;	74.1	17.7	58	58	43	15	0	673818	554833	genus
V4V5 Primer Test	Bacteria;Proteobacteria;Alphaproteobacteria;Alphaproteobacteria Incertae Sedis;Unknown Family;uncultured;	89.6	17.7	48	48	43	5	0	673828	554833	genus
V4V5 Primer Test	Bacteria;Proteobacteria;Alphaproteobacteria;Caulobacterales;Parvularculaceae;uncultured;	95.6	17.7	45	45	43	2	0	673831	554833	genus
V4V5 Primer Test	Bacteria;Proteobacteria;Alphaproteobacteria;Rhizobiales;Xanthobacteraceae;Ancylobacter;	100	17.7	43	43	43	0	0	673833	554833	genus
V4V5 Primer Test	Bacteria;Proteobacteria;Alphaproteobacteria;Rhodobacterales;Rhodobacteraceae;Aestuariivita;	97.7	17.7	44	44	43	1	0	673832	554833	genus
V4V5 Primer Test	Bacteria;Proteobacteria;Deltaproteobacteria;Desulfuromonadales;Geobacteraceae;Geothermobacter;	93.5	17.7	46	46	43	3	0	673830	554833	genus
V4V5 Primer Test	Bacteria;Proteobacteria;Gammaproteobacteria;Aeromonadales;Succinivibrionaceae;Ruminobacter;	86	17.7	50	50	43	7	0	673826	554833	genus
V4V5 Primer Test	Bacteria;Proteobacteria;Gammaproteobacteria;Betaproteobacteriales;Burkholderiaceae;Oxalobacter;	95.6	17.7	45	45	43	2	0	673831	554833	genus
V4V5 Primer Test	Bacteria;Proteobacteria;Gammaproteobacteria;Betaproteobacteriales;Nitrosomonadaceae;GOUTA6;	93.5	17.7	46	46	43	3	0	673830	554833	genus
V4V5 Primer Test	Bacteria;Proteobacteria;Gammaproteobacteria;Enterobacteriales;Enterobacteriaceae;Franconibacter;	93.5	17.7	46	46	43	3	0	673830	554833	genus
V4V5 Primer Test	Eukaryota;Archaeplastida;Chloroplastida;Chlorophyta;Chlorophyceae;Chlamydomonadales;Chloromonas;	91.5	17.7	47	47	43	4	0	673829	554833	genus
V4V5 Primer Test	Bacteria;Actinobacteria;Actinobacteria;Micrococcales;Promicromonosporaceae;uncultured;	95.5	17.7	44	44	42	2	0	673832	554834	genus
V4V5 Primer Test	Bacteria;Bacteroidetes;Bacteroidia;Bacteroidales;Dysgonomonadaceae;Candidatus Armantifilum;	97.7	17.7	43	43	42	1	0	673833	554834	genus
V4V5 Primer Test	Bacteria;Bacteroidetes;Bacteroidia;Flavobacteriales;Flavobacteriaceae;Dokdonia;	97.7	17.7	43	43	42	1	0	673833	554834	genus
V4V5 Primer Test	Bacteria;Firmicutes;Bacilli;Bacillales;Bacillaceae;Ureibacillus;	91.3	17.7	46	46	42	4	0	673830	554834	genus
V4V5 Primer Test	Bacteria;Firmicutes;Bacilli;Bacillales;Staphylococcaceae;Macrococcus;	89.4	17.7	47	47	42	5	0	673829	554834	genus
V4V5 Primer Test	Bacteria;Firmicutes;Erysipelotrichia;Erysipelotrichales;Erysipelotrichaceae;Faecalitalea;	80.8	17.7	52	52	42	10	0	673824	554834	genus
V4V5 Primer Test	Bacteria;Proteobacteria;Deltaproteobacteria;Desulfobacterales;Desulfobacteraceae;Desulfotignum;	89.4	17.7	47	47	42	5	0	673829	554834	genus
V4V5 Primer Test	Bacteria;Proteobacteria;Deltaproteobacteria;Desulfobacterales;Desulfobulbaceae;Desulfurivibrio;	97.7	17.7	43	43	42	1	0	673833	554834	genus
V4V5 Primer Test	Bacteria;Proteobacteria;Gammaproteobacteria;Beggiatoales;Beggiatoaceae;uncultured;	60	17.7	70	70	42	28	0	673806	554834	genus
V4V5 Primer Test	Bacteria;Proteobacteria;Gammaproteobacteria;Enterobacteriales;Enterobacteriaceae;Pseudocitrobacter;	97.7	17.7	43	43	42	1	0	673833	554834	genus
V4V5 Primer Test	Bacteria;Proteobacteria;Gammaproteobacteria;Thiomicrospirales;Thiomicrospiraceae;Thiomicrospira;	100	17.7	42	42	42	0	0	673834	554834	genus
V4V5 Primer Test	Bacteria;Proteobacteria;Gammaproteobacteria;Vibrionales;Vibrionaceae;Enterovibrio;	100	17.7	42	42	42	0	0	673834	554834	genus
V4V5 Primer Test	Eukaryota;Archaeplastida;Chloroplastida;Charophyta;Phragmoplastophyta;Streptophyta;Embryophyta;Tracheophyta;Spermatophyta;Magnoliophyta;Myrtales;Punica;	82.4	17.7	51	51	42	9	0	673825	554834	genus
V4V5 Primer Test	Eukaryota;Opisthokonta;Nucletmycea;Fungi;Mucoromycota;Glomeromycotina;Glomeromycetes;Glomerales;Glomeraceae;Glomus;	97.7	17.7	43	43	42	1	0	673833	554834	genus
V4V5 Primer Test	Eukaryota;SAR;Alveolata;Dinoflagellata;Dinophyceae;Peridiniphycidae;Gonyaulacales;Gambierdiscus;	79.2	17.7	53	53	42	11	0	673823	554834	genus
V4V5 Primer Test	Bacteria;Actinobacteria;Actinobacteria;Actinomycetales;Actinomycetaceae;F0332;	69.5	17.7	59	59	41	18	0	673817	554835	genus
V4V5 Primer Test	Bacteria;Actinobacteria;Actinobacteria;Micrococcales;Microbacteriaceae;Rathayibacter;	93.2	17.7	44	44	41	3	0	673832	554835	genus
V4V5 Primer Test	Bacteria;Bacteroidetes;Bacteroidia;Flavobacteriales;Flavobacteriaceae;Psychroserpens;	97.6	17.7	42	42	41	1	0	673834	554835	genus
V4V5 Primer Test	Bacteria;Bacteroidetes;Bacteroidia;Flavobacteriales;Weeksellaceae;Moheibacter;	95.3	17.7	43	43	41	2	0	673833	554835	genus
V4V5 Primer Test	Bacteria;Firmicutes;Clostridia;Clostridiales;Eubacteriaceae;Eubacterium;	77.4	17.7	53	53	41	12	0	673823	554835	genus
V4V5 Primer Test	Bacteria;Firmicutes;Clostridia;Clostridiales;Family XI;Sporanaerobacter;	91.1	17.7	45	45	41	4	0	673831	554835	genus
V4V5 Primer Test	Bacteria;Firmicutes;Clostridia;Clostridiales;Family XIII;Family XIII UCG-001;	97.6	17.7	42	42	41	1	0	673834	554835	genus
V4V5 Primer Test	Bacteria;Firmicutes;Clostridia;Clostridiales;Lachnospiraceae;Howardella;	97.6	17.7	42	42	41	1	0	673834	554835	genus
V4V5 Primer Test	Bacteria;Firmicutes;Clostridia;Clostridiales;Peptococcaceae;Cryptanaerobacter;	95.3	17.7	43	43	41	2	0	673833	554835	genus
V4V5 Primer Test	Bacteria;Proteobacteria;Deltaproteobacteria;Desulfovibrionales;Desulfohalobiaceae;Desulfovermiculus;	35.3	17.7	116	116	41	75	0	673760	554835	genus
V4V5 Primer Test	Bacteria;Proteobacteria;Gammaproteobacteria;Betaproteobacteriales;Burkholderiaceae;Candidimonas;	100	17.7	41	41	41	0	0	673835	554835	genus
V4V5 Primer Test	Bacteria;Proteobacteria;Gammaproteobacteria;Betaproteobacteriales;Burkholderiaceae;Piscinibacter;	97.6	17.7	42	42	41	1	0	673834	554835	genus
V4V5 Primer Test	Bacteria;Proteobacteria;Gammaproteobacteria;Betaproteobacteriales;Neisseriaceae;Snodgrassella;	93.2	17.7	44	44	41	3	0	673832	554835	genus
V4V5 Primer Test	Bacteria;Proteobacteria;Gammaproteobacteria;Enterobacteriales;Enterobacteriaceae;Yokenella;	100	17.7	41	41	41	0	0	673835	554835	genus
V4V5 Primer Test	Bacteria;Proteobacteria;Gammaproteobacteria;Nitrosococcales;Methylophagaceae;Marine Methylotrophic Group 3;	93.2	17.7	44	44	41	3	0	673832	554835	genus
V4V5 Primer Test	Bacteria;Thermotogae;Thermotogae;Thermotogales;Fervidobacteriaceae;Fervidobacterium;	93.2	17.7	44	44	41	3	0	673832	554835	genus
V4V5 Primer Test	Eukaryota;Archaeplastida;Chloroplastida;Charophyta;Phragmoplastophyta;Streptophyta;Embryophyta;Tracheophyta;Spermatophyta;Magnoliophyta;Rosales;Pyrus;	100	17.7	41	41	41	0	0	673835	554835	genus
V4V5 Primer Test	Eukaryota;Archaeplastida;Chloroplastida;Chlorophyta;Chlorodendrophyceae;Chlorodendrales;Tetraselmis;	95.3	17.7	43	43	41	2	0	673833	554835	genus
V4V5 Primer Test	Eukaryota;SAR;Alveolata;Ciliophora;Intramacronucleata;Conthreep;Oligohymenophorea;Scuticociliatia;uncultured;	85.4	17.7	49	48	41	7	1	673828	554835	genus
V4V5 Primer Test	Eukaryota;SAR;Alveolata;Dinoflagellata;Dinophyceae;Gymnodiniphycidae;Amphidinium;	91.1	17.7	45	45	41	4	0	673831	554835	genus
V4V5 Primer Test	Eukaryota;SAR;Alveolata;Dinoflagellata;Dinophyceae;Gymnodiniphycidae;Gymnodinium clade;uncultured;	89.1	17.7	46	46	41	5	0	673830	554835	genus
V4V5 Primer Test	Bacteria;Actinobacteria;Actinobacteria;Frankiales;Sporichthyaceae;Candidatus Planktophila;	95.2	17.7	42	42	40	2	0	673834	554836	genus
V4V5 Primer Test	Bacteria;Actinobacteria;Actinobacteria;Micrococcales;Microbacteriaceae;Frondihabitans;	95.2	17.7	42	42	40	2	0	673834	554836	genus
V4V5 Primer Test	Bacteria;Actinobacteria;Actinobacteria;Pseudonocardiales;Pseudonocardiaceae;Actinokineospora;	93	17.7	43	43	40	3	0	673833	554836	genus
V4V5 Primer Test	Bacteria;Actinobacteria;Thermoleophilia;Solirubrobacterales;Solirubrobacteraceae;uncultured;	93	17.7	43	43	40	3	0	673833	554836	genus
V4V5 Primer Test	Bacteria;Bacteroidetes;Bacteroidia;Cytophagales;Cyclobacteriaceae;Fulvivirga;	95.2	17.7	42	42	40	2	0	673834	554836	genus
V4V5 Primer Test	Bacteria;Cyanobacteria;Oxyphotobacteria;Phormidesmiales;Phormidesmiaceae;Phormidesmis ANT.LACV5.1;	97.6	17.7	41	41	40	1	0	673835	554836	genus
V4V5 Primer Test	Bacteria;Cyanobacteria;Oxyphotobacteria;Phormidesmiales;Phormidesmiaceae;Phormidium MBIC10003;	93	17.7	43	43	40	3	0	673833	554836	genus
V4V5 Primer Test	Bacteria;Entotheonellaeota;Entotheonellia;Entotheonellales;Entotheonellaceae;Candidatus Entotheonella;	95.2	17.7	42	42	40	2	0	673834	554836	genus
V4V5 Primer Test	Bacteria;Firmicutes;Bacilli;Lactobacillales;Aerococcaceae;Facklamia;	87	17.7	46	46	40	6	0	673830	554836	genus
V4V5 Primer Test	Bacteria;Firmicutes;Clostridia;Clostridiales;Lachnospiraceae;ASF356;	95.2	17.7	42	42	40	2	0	673834	554836	genus
V4V5 Primer Test	Bacteria;Firmicutes;Clostridia;Clostridiales;Ruminococcaceae;Oscillospira;	100	17.7	40	40	40	0	0	673836	554836	genus
V4V5 Primer Test	Bacteria;Firmicutes;Negativicutes;Selenomonadales;Veillonellaceae;Mitsuokella;	95.2	17.7	42	42	40	2	0	673834	554836	genus
V4V5 Primer Test	Bacteria;Firmicutes;Negativicutes;Selenomonadales;Veillonellaceae;Veillonellaceae UCG-001;	95.2	17.7	42	42	40	2	0	673834	554836	genus
V4V5 Primer Test	Bacteria;Proteobacteria;Alphaproteobacteria;Acetobacterales;Acetobacteraceae;Acidocella;	100	17.7	40	40	40	0	0	673836	554836	genus
V4V5 Primer Test	Bacteria;Proteobacteria;Alphaproteobacteria;Paracaedibacterales;Paracaedibacteraceae;Candidatus Paracaedibacter;	100	17.7	40	40	40	0	0	673836	554836	genus
V4V5 Primer Test	Bacteria;Proteobacteria;Alphaproteobacteria;Rhodobacterales;Rhodobacteraceae;Marinovum;	100	17.7	40	40	40	0	0	673836	554836	genus
V4V5 Primer Test	Bacteria;Proteobacteria;Gammaproteobacteria;Betaproteobacteriales;Rhodocyclaceae;Dechlorobacter;	97.6	17.7	41	41	40	1	0	673835	554836	genus
V4V5 Primer Test	Bacteria;Proteobacteria;Gammaproteobacteria;Cellvibrionales;Cellvibrionaceae;Marinimicrobium;	93	17.7	43	43	40	3	0	673833	554836	genus
V4V5 Primer Test	Bacteria;Proteobacteria;Gammaproteobacteria;Oceanospirillales;Hahellaceae;Hahella;	88.9	17.7	45	45	40	5	0	673831	554836	genus
V4V5 Primer Test	Bacteria;Proteobacteria;Gammaproteobacteria;Salinisphaerales;Salinisphaeraceae;Salinisphaera;	97.6	17.7	41	41	40	1	0	673835	554836	genus
V4V5 Primer Test	Bacteria;Proteobacteria;Gammaproteobacteria;Salinisphaerales;Solimonadaceae;Nevskia;	90.9	17.7	44	44	40	4	0	673832	554836	genus
V4V5 Primer Test	Bacteria;Proteobacteria;Gammaproteobacteria;Xanthomonadales;Rhodanobacteraceae;Aquimonas;	95.2	17.7	42	42	40	2	0	673834	554836	genus
V4V5 Primer Test	Eukaryota;Archaeplastida;Chloroplastida;Charophyta;Phragmoplastophyta;Streptophyta;Embryophyta;Tracheophyta;Spermatophyta;Magnoliophyta;Rosales;Cannabis;	85.1	17.7	49	47	40	7	2	673829	554836	genus
V4V5 Primer Test	Eukaryota;SAR;Alveolata;Ciliophora;Intramacronucleata;Spirotrichea;Oligotrichia;Spirostrombidium;	95.2	17.7	42	42	40	2	0	673834	554836	genus
V4V5 Primer Test	Eukaryota;SAR;Stramenopiles;Labyrinthulomycetes;Sorodiplophrys;	88.9	17.7	54	45	40	5	9	673831	554836	genus
V4V5 Primer Test	Bacteria;Actinobacteria;Actinobacteria;Kineosporiales;Kineosporiaceae;Kineosporia;	97.5	17.7	40	40	39	1	0	673836	554837	genus
V4V5 Primer Test	Bacteria;Actinobacteria;Actinobacteria;Micrococcales;Intrasporangiaceae;Terrabacter;	92.9	17.7	42	42	39	3	0	673834	554837	genus
V4V5 Primer Test	Bacteria;Bacteroidetes;Bacteroidia;Bacteroidales;Rikenellaceae;dgA-11 gut group;	86.7	17.7	45	45	39	6	0	673831	554837	genus
V4V5 Primer Test	Bacteria;Bacteroidetes;Bacteroidia;Cytophagales;Spirosomaceae;uncultured;	92.9	17.7	42	42	39	3	0	673834	554837	genus
V4V5 Primer Test	Bacteria;Bacteroidetes;Bacteroidia;Flavobacteriales;Flavobacteriaceae;Aequorivita;	95.1	17.7	41	41	39	2	0	673835	554837	genus
V4V5 Primer Test	Bacteria;Bacteroidetes;Bacteroidia;Flavobacteriales;Weeksellaceae;Riemerella;	92.9	17.7	42	42	39	3	0	673834	554837	genus
V4V5 Primer Test	Bacteria;Chloroflexi;Anaerolineae;Anaerolineales;Anaerolineaceae;UTCFX1;	90.7	17.7	43	43	39	4	0	673833	554837	genus
V4V5 Primer Test	Bacteria;Cyanobacteria;Oxyphotobacteria;Nostocales;Phormidiaceae;Lyngbya PCC-7419;	90.7	17.7	43	43	39	4	0	673833	554837	genus
V4V5 Primer Test	Bacteria;Firmicutes;Bacilli;Bacillales;Bacillaceae;Halolactibacillus;	95.1	17.7	41	41	39	2	0	673835	554837	genus
V4V5 Primer Test	Bacteria;Firmicutes;Bacilli;Lactobacillales;Carnobacteriaceae;Desemzia;	97.5	17.7	40	40	39	1	0	673836	554837	genus
V4V5 Primer Test	Bacteria;Firmicutes;Clostridia;Clostridiales;Peptococcaceae;Desulfitibacter;	95.1	17.7	41	41	39	2	0	673835	554837	genus
V4V5 Primer Test	Bacteria;Firmicutes;Erysipelotrichia;Erysipelotrichales;Erysipelotrichaceae;ZOR0006;	95.1	17.7	41	41	39	2	0	673835	554837	genus
V4V5 Primer Test	Bacteria;Proteobacteria;Alphaproteobacteria;Rhizobiales;Kaistiaceae;Kaistia;	92.9	17.7	42	42	39	3	0	673834	554837	genus
V4V5 Primer Test	Bacteria;Proteobacteria;Gammaproteobacteria;Alteromonadales;Psychromonadaceae;Agarivorans;	97.5	17.7	40	40	39	1	0	673836	554837	genus
V4V5 Primer Test	Bacteria;Proteobacteria;Gammaproteobacteria;Betaproteobacteriales;Chromobacteriaceae;Aquitalea;	97.5	17.7	40	40	39	1	0	673836	554837	genus
V4V5 Primer Test	Bacteria;Proteobacteria;Gammaproteobacteria;Cellvibrionales;Halieaceae;Luminiphilus;	100	17.7	39	39	39	0	0	673837	554837	genus
V4V5 Primer Test	Bacteria;Proteobacteria;Gammaproteobacteria;Pseudomonadales;Pseudomonadaceae;Thiopseudomonas;	92.9	17.7	42	42	39	3	0	673834	554837	genus
V4V5 Primer Test	Bacteria;Proteobacteria;Gammaproteobacteria;Thiohalorhabdales;Thiohalorhabdaceae;Granulosicoccus;	97.5	17.7	40	40	39	1	0	673836	554837	genus
V4V5 Primer Test	Eukaryota;Archaeplastida;Chloroplastida;Chlorophyta;Trebouxiophyceae;Incertae Sedis;Coccomyxa;	97.5	17.7	40	40	39	1	0	673836	554837	genus
V4V5 Primer Test	Eukaryota;Opisthokonta;Holozoa;Ichthyosporea;Ichthyophonae;Ichthyophonidae;Paramoebidium;	100	17.7	39	39	39	0	0	673837	554837	genus
V4V5 Primer Test	Eukaryota;Opisthokonta;Nucletmycea;Fungi;Dikarya;Ascomycota;Saccharomycotina;Saccharomycetes;Saccharomycetales;Metschnikowiaceae;Clavispora-Candida clade;	100	17.7	39	39	39	0	0	673837	554837	genus
V4V5 Primer Test	Bacteria;Actinobacteria;Actinobacteria;Pseudonocardiales;Pseudonocardiaceae;Prauserella;	97.4	17.7	39	39	38	1	0	673837	554838	genus
V4V5 Primer Test	Bacteria;Firmicutes;Bacilli;Bacillales;Bacillaceae;Marinococcus;	90.5	17.7	42	42	38	4	0	673834	554838	genus
V4V5 Primer Test	Bacteria;Firmicutes;Clostridia;Thermoanaerobacterales;Thermoanaerobacteraceae;Moorella;	95	17.7	40	40	38	2	0	673836	554838	genus
V4V5 Primer Test	Bacteria;Proteobacteria;Alphaproteobacteria;Azospirillales;Inquilinaceae;Inquilinus;	95	17.7	40	40	38	2	0	673836	554838	genus
V4V5 Primer Test	Bacteria;Proteobacteria;Alphaproteobacteria;Elsterales;Elsteraceae;uncultured;	92.7	17.7	41	41	38	3	0	673835	554838	genus
V4V5 Primer Test	Bacteria;Proteobacteria;Alphaproteobacteria;Rhizobiales;Beijerinckiaceae;Methylorosula;	84.4	17.7	45	45	38	7	0	673831	554838	genus
V4V5 Primer Test	Bacteria;Proteobacteria;Alphaproteobacteria;Rhodobacterales;Rhodobacteraceae;Donghicola;	90.5	17.7	42	42	38	4	0	673834	554838	genus
V4V5 Primer Test	Bacteria;Proteobacteria;Alphaproteobacteria;Rhodobacterales;Rhodobacteraceae;Roseobacter clade CHAB-I-5 lineage;	92.7	17.7	41	41	38	3	0	673835	554838	genus
V4V5 Primer Test	Bacteria;Proteobacteria;Deltaproteobacteria;Myxococcales;Polyangiaceae;uncultured;	97.4	17.7	39	39	38	1	0	673837	554838	genus
V4V5 Primer Test	Bacteria;Proteobacteria;Gammaproteobacteria;Betaproteobacteriales;Burkholderiaceae;Candidatus Tremblaya;	100	17.7	38	38	38	0	0	673838	554838	genus
V4V5 Primer Test	Bacteria;Proteobacteria;Gammaproteobacteria;Betaproteobacteriales;Burkholderiaceae;Malikia;	95	17.7	40	40	38	2	0	673836	554838	genus
V4V5 Primer Test	Bacteria;Proteobacteria;Gammaproteobacteria;Methylococcales;Methylomonaceae;Methylomicrobium;	100	17.7	38	38	38	0	0	673838	554838	genus
V4V5 Primer Test	Bacteria;Proteobacteria;Gammaproteobacteria;Oceanospirillales;Halomonadaceae;Candidatus Portiera;	97.4	17.7	39	39	38	1	0	673837	554838	genus
V4V5 Primer Test	Bacteria;Proteobacteria;Gammaproteobacteria;Tenderiales;Tenderiaceae;Candidatus Tenderia;	90.5	17.7	42	42	38	4	0	673834	554838	genus
V4V5 Primer Test	Bacteria;Verrucomicrobia;Verrucomicrobiae;Opitutales;Puniceicoccaceae;Coraliomargarita;	88.4	17.7	43	43	38	5	0	673833	554838	genus
V4V5 Primer Test	Eukaryota;SAR;Alveolata;Ciliophora;Intramacronucleata;Spirotrichea;Choreotrichia;Undella;	100	17.7	38	38	38	0	0	673838	554838	genus
V4V5 Primer Test	Eukaryota;SAR;Rhizaria;Cercozoa;Cercomonadidae;uncultured;	62.3	17.7	63	61	38	23	2	673815	554838	genus
V4V5 Primer Test	Bacteria;Actinobacteria;Actinobacteria;Actinomycetales;Actinomycetaceae;Arcanobacterium;	97.4	17.7	38	38	37	1	0	673838	554839	genus
V4V5 Primer Test	Bacteria;Actinobacteria;Actinobacteria;Micromonosporales;Micromonosporaceae;Longispora;	100	17.7	37	37	37	0	0	673839	554839	genus
V4V5 Primer Test	Bacteria;Actinobacteria;Actinobacteria;Pseudonocardiales;Pseudonocardiaceae;Actinomycetospora;	90.2	17.7	41	41	37	4	0	673835	554839	genus
V4V5 Primer Test	Bacteria;Actinobacteria;Actinobacteria;Streptosporangiales;Thermomonosporaceae;Actinocorallia;	90.2	17.7	41	41	37	4	0	673835	554839	genus
V4V5 Primer Test	Bacteria;Bacteroidetes;Bacteroidia;Flavobacteriales;Cryomorphaceae;NS10 marine group;	92.5	17.7	40	40	37	3	0	673836	554839	genus
V4V5 Primer Test	Bacteria;Cyanobacteria;Oxyphotobacteria;Leptolyngbyales;Leptolyngbyaceae;Leptolyngbya PCC-6306;	92.5	17.7	40	40	37	3	0	673836	554839	genus
V4V5 Primer Test	Bacteria;Cyanobacteria;Oxyphotobacteria;Nostocales;Nostocaceae;Anabaena PCC-7122;	100	17.7	37	37	37	0	0	673839	554839	genus
V4V5 Primer Test	Bacteria;Cyanobacteria;Oxyphotobacteria;Pseudanabaenales;Pseudanabaenaceae;Pseudanabaena PCC-7429;	100	17.7	37	37	37	0	0	673839	554839	genus
V4V5 Primer Test	Bacteria;Firmicutes;Bacilli;Bacillales;Bacillaceae;Terribacillus;	100	17.7	37	37	37	0	0	673839	554839	genus
V4V5 Primer Test	Bacteria;Firmicutes;Bacilli;Bacillales;Paenibacillaceae;Thermobacillus;	94.9	17.7	39	39	37	2	0	673837	554839	genus
V4V5 Primer Test	Bacteria;Firmicutes;Clostridia;Thermoanaerobacterales;Family III;Tepidanaerobacter;	92.5	17.7	40	40	37	3	0	673836	554839	genus
V4V5 Primer Test	Bacteria;Proteobacteria;Alphaproteobacteria;Rhizobiales;Xanthobacteraceae;Starkeya;	94.9	17.7	39	39	37	2	0	673837	554839	genus
V4V5 Primer Test	Bacteria;Proteobacteria;Alphaproteobacteria;Rhodobacterales;Rhodobacteraceae;Ketogulonicigenium;	94.9	17.7	39	39	37	2	0	673837	554839	genus
V4V5 Primer Test	Bacteria;Proteobacteria;Alphaproteobacteria;Thalassobaculales;Nisaeaceae;OM75 clade;	94.9	17.7	39	39	37	2	0	673837	554839	genus
V4V5 Primer Test	Bacteria;Proteobacteria;Gammaproteobacteria;Betaproteobacteriales;Burkholderiaceae;AAP99;	92.5	17.7	40	40	37	3	0	673836	554839	genus
V4V5 Primer Test	Bacteria;Proteobacteria;Gammaproteobacteria;Methylococcales;Methylococcaceae;uncultured;	94.9	17.7	39	39	37	2	0	673837	554839	genus
V4V5 Primer Test	Bacteria;Proteobacteria;Gammaproteobacteria;Oceanospirillales;Nitrincolaceae;Amphritea;	88.1	17.7	42	42	37	5	0	673834	554839	genus
V4V5 Primer Test	Eukaryota;Archaeplastida;Chloroplastida;Charophyta;Phragmoplastophyta;Streptophyta;Embryophyta;Tracheophyta;Spermatophyta;Magnoliophyta;Asterales;Helianthus;	47.4	17.7	78	78	37	41	0	673798	554839	genus
V4V5 Primer Test	Eukaryota;Excavata;Discoba;Discicristata;Euglenozoa;Euglenida;Euglenophyceae;Euglenea;Euglenaceae;Trachelomonas;	94.9	17.7	39	39	37	2	0	673837	554839	genus
V4V5 Primer Test	Eukaryota;Opisthokonta;Nucletmycea;Fungi;Dikarya;Ascomycota;Saccharomycotina;Saccharomycetes;Saccharomycetales;Debaryomycetaceae;Meyerozyma-Candida clade;	82.2	17.7	45	45	37	8	0	673831	554839	genus
V4V5 Primer Test	Eukaryota;Opisthokonta;Nucletmycea;Fungi;Dikarya;Ascomycota;Saccharomycotina;Saccharomycetes;Saccharomycetales;Saccharomycetaceae;Kazachstania-Candida clade;	90.2	17.7	41	41	37	4	0	673835	554839	genus
V4V5 Primer Test	Bacteria;Acidobacteria;Acidobacteriia;Acidobacteriales;Acidobacteriaceae (Subgroup 1);Bryocella;	100	17.7	36	36	36	0	0	673840	554840	genus
V4V5 Primer Test	Bacteria;Actinobacteria;Actinobacteria;Actinomycetales;Actinomycetaceae;Mobiluncus;	100	17.7	36	36	36	0	0	673840	554840	genus
V4V5 Primer Test	Bacteria;Actinobacteria;Actinobacteria;Micrococcales;Intrasporangiaceae;uncultured;	97.3	17.7	37	37	36	1	0	673839	554840	genus
V4V5 Primer Test	Bacteria;Actinobacteria;Actinobacteria;Micromonosporales;Micromonosporaceae;Plantactinospora;	100	17.7	36	36	36	0	0	673840	554840	genus
V4V5 Primer Test	Bacteria;Bacteroidetes;Bacteroidia;Flavobacteriales;Flavobacteriaceae;Olleya;	92.3	17.7	39	39	36	3	0	673837	554840	genus
V4V5 Primer Test	Bacteria;Bacteroidetes;Rhodothermia;Balneolales;Balneolaceae;Balneola;	90	17.7	40	40	36	4	0	673836	554840	genus
V4V5 Primer Test	Bacteria;Cyanobacteria;Oxyphotobacteria;Nostocales;Chroococcidiopsaceae;Aliterella CENA595;	92.3	17.7	39	39	36	3	0	673837	554840	genus
V4V5 Primer Test	Bacteria;Firmicutes;Clostridia;Clostridiales;Eubacteriaceae;Anaerofustis;	92.3	17.7	39	39	36	3	0	673837	554840	genus
V4V5 Primer Test	Bacteria;Firmicutes;Clostridia;Clostridiales;Lachnospiraceae;Robinsoniella;	94.7	17.7	38	38	36	2	0	673838	554840	genus
V4V5 Primer Test	Bacteria;Firmicutes;Clostridia;Thermoanaerobacterales;Thermoanaerobacteraceae;uncultured;	87.8	17.7	41	41	36	5	0	673835	554840	genus
V4V5 Primer Test	Bacteria;Firmicutes;Negativicutes;Selenomonadales;Veillonellaceae;Anaerospora;	92.3	17.7	39	39	36	3	0	673837	554840	genus
V4V5 Primer Test	Bacteria;Planctomycetes;Planctomycetacia;Pirellulales;Pirellulaceae;p-1088-a5 gut group;	92.3	17.7	39	39	36	3	0	673837	554840	genus
V4V5 Primer Test	Bacteria;Proteobacteria;Alphaproteobacteria;Holosporales;Holosporaceae;uncultured;	73.5	17.7	49	49	36	13	0	673827	554840	genus
V4V5 Primer Test	Bacteria;Proteobacteria;Alphaproteobacteria;Rhizobiales;Beijerinckiaceae;Chelatococcus;	87.8	17.7	41	41	36	5	0	673835	554840	genus
V4V5 Primer Test	Bacteria;Proteobacteria;Alphaproteobacteria;Rhodobacterales;Rhodobacteraceae;Mameliella;	97.3	17.7	37	37	36	1	0	673839	554840	genus
V4V5 Primer Test	Bacteria;Proteobacteria;Alphaproteobacteria;Rhodobacterales;Rhodobacteraceae;Roseibacterium;	81.8	17.7	44	44	36	8	0	673832	554840	genus
V4V5 Primer Test	Bacteria;Proteobacteria;Alphaproteobacteria;Sneathiellales;Sneathiellaceae;Sneathiella;	100	17.7	36	36	36	0	0	673840	554840	genus
V4V5 Primer Test	Bacteria;Proteobacteria;Deltaproteobacteria;Myxococcales;Nannocystaceae;uncultured;	94.7	17.7	38	38	36	2	0	673838	554840	genus
V4V5 Primer Test	Bacteria;Proteobacteria;Gammaproteobacteria;Gammaproteobacteria Incertae Sedis;Unknown Family;Candidatus Carsonella;	100	17.7	36	36	36	0	0	673840	554840	genus
V4V5 Primer Test	Bacteria;Proteobacteria;Gammaproteobacteria;Oceanospirillales;Nitrincolaceae;Neptunomonas;	94.7	17.7	38	38	36	2	0	673838	554840	genus
V4V5 Primer Test	Bacteria;Proteobacteria;Gammaproteobacteria;Salinisphaerales;Solimonadaceae;Polycyclovorans;	100	17.7	36	36	36	0	0	673840	554840	genus
V4V5 Primer Test	Bacteria;Proteobacteria;Gammaproteobacteria;Thiohalorhabdales;Thiohalorhabdaceae;Thiohalorhabdus;	94.7	17.7	38	38	36	2	0	673838	554840	genus
V4V5 Primer Test	Eukaryota;Archaeplastida;Chloroplastida;Chlorophyta;Mamiellophyceae;Mamiellales;Bathycoccus;	100	17.7	36	36	36	0	0	673840	554840	genus
V4V5 Primer Test	Eukaryota;Cryptophyceae;Cryptomonadales;Teleaulax;	94.7	17.7	38	38	36	2	0	673838	554840	genus
V4V5 Primer Test	Eukaryota;Haptophyta;Prymnesiophyceae;Prymnesiales;Prymnesium;	92.3	17.7	39	39	36	3	0	673837	554840	genus
V4V5 Primer Test	Eukaryota;Incertae Sedis;Apusomonadidae;Amastigomonas;	87.8	17.7	41	41	36	5	0	673835	554840	genus
V4V5 Primer Test	Eukaryota;Opisthokonta;Nucletmycea;Fungi;Dikarya;Ascomycota;Saccharomycotina;Saccharomycetes;Saccharomycetales;Saccharomycetaceae;Kazachstania;	94.7	17.7	38	38	36	2	0	673838	554840	genus
V4V5 Primer Test	Bacteria;Actinobacteria;Actinobacteria;Pseudonocardiales;Pseudonocardiaceae;Actinopolyspora;	97.2	17.7	36	36	35	1	0	673840	554841	genus
V4V5 Primer Test	Bacteria;Bacteroidetes;Bacteroidia;Bacteroidales;Paludibacteraceae;F0058;	89.7	17.7	39	39	35	4	0	673837	554841	genus
V4V5 Primer Test	Bacteria;Bacteroidetes;Bacteroidia;Bacteroidales;Rikenellaceae;Rikenella;	89.7	17.7	39	39	35	4	0	673837	554841	genus
V4V5 Primer Test	Bacteria;Bacteroidetes;Bacteroidia;Bacteroidales;Tannerellaceae;Candidatus Vestibaculum;	92.1	17.7	38	38	35	3	0	673838	554841	genus
V4V5 Primer Test	Bacteria;Bacteroidetes;Bacteroidia;Cytophagales;Amoebophilaceae;uncultured;	92.1	17.7	38	38	35	3	0	673838	554841	genus
V4V5 Primer Test	Bacteria;Bacteroidetes;Bacteroidia;Cytophagales;Cyclobacteriaceae;Ekhidna;	92.1	17.7	38	38	35	3	0	673838	554841	genus
V4V5 Primer Test	Bacteria;Bacteroidetes;Bacteroidia;Sphingobacteriales;Lentimicrobiaceae;Lentimicrobium;	89.7	17.7	39	39	35	4	0	673837	554841	genus
V4V5 Primer Test	Bacteria;Chlamydiae;Chlamydiae;Chlamydiales;Simkaniaceae;uncultured;	76.1	17.7	46	46	35	11	0	673830	554841	genus
V4V5 Primer Test	Bacteria;Firmicutes;Bacilli;Bacillales;Planococcaceae;Chryseomicrobium;	97.2	17.7	36	36	35	1	0	673840	554841	genus
V4V5 Primer Test	Bacteria;Firmicutes;Bacilli;Lactobacillales;Carnobacteriaceae;Marinilactibacillus;	97.2	17.7	36	36	35	1	0	673840	554841	genus
V4V5 Primer Test	Bacteria;Firmicutes;Clostridia;Clostridiales;Lachnospiraceae;FD2005;	97.2	17.7	36	36	35	1	0	673840	554841	genus
V4V5 Primer Test	Bacteria;Firmicutes;Clostridia;Clostridiales;Ruminococcaceae;Ercella;	92.1	17.7	38	38	35	3	0	673838	554841	genus
V4V5 Primer Test	Bacteria;Proteobacteria;Alphaproteobacteria;Rhodobacterales;Rhodobacteraceae;Falsirhodobacter;	94.6	17.7	37	37	35	2	0	673839	554841	genus
V4V5 Primer Test	Bacteria;Proteobacteria;Alphaproteobacteria;Sphingomonadales;Sphingomonadaceae;Polymorphobacter;	100	17.7	35	35	35	0	0	673841	554841	genus
V4V5 Primer Test	Bacteria;Proteobacteria;Alphaproteobacteria;Sphingomonadales;Sphingomonadaceae;Qipengyuania;	87.5	17.7	40	40	35	5	0	673836	554841	genus
V4V5 Primer Test	Bacteria;Proteobacteria;Deltaproteobacteria;Desulfobacterales;Desulfobulbaceae;Desulfofustis;	87.5	17.7	40	40	35	5	0	673836	554841	genus
V4V5 Primer Test	Bacteria;Proteobacteria;Gammaproteobacteria;Aeromonadales;Aeromonadaceae;Oceanisphaera;	94.6	17.7	37	37	35	2	0	673839	554841	genus
V4V5 Primer Test	Bacteria;Proteobacteria;Gammaproteobacteria;Betaproteobacteriales;Burkholderiaceae;Inhella;	97.2	17.7	36	36	35	1	0	673840	554841	genus
V4V5 Primer Test	Bacteria;Proteobacteria;Gammaproteobacteria;Betaproteobacteriales;Rhodocyclaceae;Uliginosibacterium;	89.7	17.7	39	39	35	4	0	673837	554841	genus
V4V5 Primer Test	Bacteria;Synergistetes;Synergistia;Synergistales;Synergistaceae;Acetomicrobium;	100	17.7	35	35	35	0	0	673841	554841	genus
V4V5 Primer Test	Bacteria;Synergistetes;Synergistia;Synergistales;Synergistaceae;Pyramidobacter;	94.6	17.7	37	37	35	2	0	673839	554841	genus
V4V5 Primer Test	Bacteria;Verrucomicrobia;Verrucomicrobiae;Opitutales;Opitutaceae;Cephaloticoccus;	92.1	17.7	38	38	35	3	0	673838	554841	genus
V4V5 Primer Test	Bacteria;Verrucomicrobia;Verrucomicrobiae;Verrucomicrobiales;Akkermansiaceae;Akkermansia;	6.8	17.6	511	511	35	476	0	673365	554841	genus
V4V5 Primer Test	Eukaryota;Opisthokonta;Nucletmycea;Fungi;Dikarya;Ascomycota;Saccharomycotina;Saccharomycetes;Saccharomycetales;Debaryomycetaceae;Kurtzmaniella-Candida clade;	94.6	17.7	38	37	35	2	1	673839	554841	genus
V4V5 Primer Test	Eukaryota;SAR;Alveolata;Ciliophora;Intramacronucleata;Conthreep;Oligohymenophorea;Peritrichia;Vorticella;	97.2	17.7	36	36	35	1	0	673840	554841	genus
V4V5 Primer Test	Eukaryota;SAR;Alveolata;Dinoflagellata;Incertae Sedis;Blastodinium;	92.1	17.7	42	38	35	3	4	673838	554841	genus
V4V5 Primer Test	Eukaryota;SAR;Alveolata;Protalveolata;Syndiniales;uncultured;	71.4	17.7	52	49	35	14	3	673827	554841	genus
V4V5 Primer Test	Bacteria;Acidobacteria;Holophagae;Holophagales;Holophagaceae;marine group;	97.1	17.7	35	35	34	1	0	673841	554842	genus
V4V5 Primer Test	Bacteria;Bacteroidetes;Bacteroidia;Flavobacteriales;Flavobacteriaceae;NS3a marine group;	89.5	17.7	38	38	34	4	0	673838	554842	genus
V4V5 Primer Test	Bacteria;Bacteroidetes;Bacteroidia;Flavobacteriales;Schleiferiaceae;Schleiferia;	89.5	17.7	38	38	34	4	0	673838	554842	genus
V4V5 Primer Test	Bacteria;Bacteroidetes;Rhodothermia;Balneolales;Balneolaceae;Gracilimonas;	97.1	17.7	35	35	34	1	0	673841	554842	genus
V4V5 Primer Test	Bacteria;Chloroflexi;Chloroflexia;Chloroflexales;Chloroflexaceae;Chloroflexus;	87.2	17.7	39	39	34	5	0	673837	554842	genus
V4V5 Primer Test	Bacteria;Cyanobacteria;Oxyphotobacteria;Pseudanabaenales;Pseudanabaenaceae;uncultured;	97.1	17.7	35	35	34	1	0	673841	554842	genus
V4V5 Primer Test	Bacteria;Firmicutes;Bacilli;Bacillales;Alicyclobacillaceae;Acidibacillus;	91.9	17.7	37	37	34	3	0	673839	554842	genus
V4V5 Primer Test	Bacteria;Firmicutes;Clostridia;Clostridiales;Peptococcaceae;Dehalobacter;	97.1	17.7	35	35	34	1	0	673841	554842	genus
V4V5 Primer Test	Bacteria;Proteobacteria;Alphaproteobacteria;Parvibaculales;Parvibaculaceae;Mf105b01;	91.9	17.7	37	37	34	3	0	673839	554842	genus
V4V5 Primer Test	Bacteria;Proteobacteria;Alphaproteobacteria;Rhizobiales;Rhizobiaceae;Chelativorans;	89.5	17.7	38	38	34	4	0	673838	554842	genus
V4V5 Primer Test	Bacteria;Proteobacteria;Gammaproteobacteria;Betaproteobacteriales;Aquaspirillaceae;Laribacter;	100	17.7	34	34	34	0	0	673842	554842	genus
V4V5 Primer Test	Bacteria;Proteobacteria;Gammaproteobacteria;Enterobacteriales;Enterobacteriaceae;Candidatus Blochmannia;	91.9	17.7	37	37	34	3	0	673839	554842	genus
V4V5 Primer Test	Bacteria;Proteobacteria;Gammaproteobacteria;Enterobacteriales;Enterobacteriaceae;Candidatus Curculioniphilus;	100	17.7	34	34	34	0	0	673842	554842	genus
V4V5 Primer Test	Bacteria;Proteobacteria;Gammaproteobacteria;Methylococcales;Methylococcaceae;Methylococcus;	100	17.7	34	34	34	0	0	673842	554842	genus
V4V5 Primer Test	Bacteria;Proteobacteria;Gammaproteobacteria;Vibrionales;Vibrionaceae;Grimontia;	100	17.7	34	34	34	0	0	673842	554842	genus
V4V5 Primer Test	Eukaryota;Amoebozoa;Discosea;Flabellinia;Vannellida;Vannella;	94.4	17.7	37	36	34	2	1	673840	554842	genus
V4V5 Primer Test	Eukaryota;Archaeplastida;Chloroplastida;Charophyta;Phragmoplastophyta;Streptophyta;Embryophyta;Tracheophyta;Spermatophyta;Magnoliophyta;Caryophyllales;Silene;	100	17.7	34	34	34	0	0	673842	554842	genus
V4V5 Primer Test	Eukaryota;Archaeplastida;Chloroplastida;Charophyta;Phragmoplastophyta;Streptophyta;Embryophyta;Tracheophyta;Spermatophyta;Magnoliophyta;Liliopsida;Poales;Hordeum;	75.6	17.7	45	45	34	11	0	673831	554842	genus
V4V5 Primer Test	Eukaryota;Archaeplastida;Chloroplastida;Chlorophyta;Chlorophyceae;Chlamydomonadales;Dunaliella;	87.2	17.7	39	39	34	5	0	673837	554842	genus
V4V5 Primer Test	Eukaryota;SAR;Alveolata;Dinoflagellata;Dinophyceae;Peridiniphycidae;Peridiniales;Peridinium;	94.4	17.7	37	36	34	2	1	673840	554842	genus
V4V5 Primer Test	Eukaryota;SAR;Alveolata;Dinoflagellata;Dinophyceae;Peridiniphycidae;Thoracosphaeraceae;Pfiesteria;	97.1	17.7	35	35	34	1	0	673841	554842	genus
V4V5 Primer Test	Bacteria;Actinobacteria;Actinobacteria;Pseudonocardiales;Pseudonocardiaceae;Kibdelosporangium;	94.3	17.7	35	35	33	2	0	673841	554843	genus
V4V5 Primer Test	Bacteria;Actinobacteria;Actinobacteria;Streptosporangiales;Nocardiopsaceae;Streptomonospora;	100	17.7	33	33	33	0	0	673843	554843	genus
V4V5 Primer Test	Bacteria;Bacteroidetes;Bacteroidia;Chitinophagales;Saprospiraceae;Portibacter;	97.1	17.7	34	34	33	1	0	673842	554843	genus
V4V5 Primer Test	Bacteria;Bacteroidetes;Bacteroidia;Cytophagales;Cytophagaceae;Sporocytophaga;	91.7	17.7	36	36	33	3	0	673840	554843	genus
V4V5 Primer Test	Bacteria;Bacteroidetes;Bacteroidia;Cytophagales;Flammeovirgaceae;Flammeovirga;	97.1	17.7	34	34	33	1	0	673842	554843	genus
V4V5 Primer Test	Bacteria;Bacteroidetes;Bacteroidia;Flavobacteriales;Blattabacteriaceae;Blattabacterium;	100	17.7	33	33	33	0	0	673843	554843	genus
V4V5 Primer Test	Bacteria;Bacteroidetes;Bacteroidia;Flavobacteriales;Weeksellaceae;Empedobacter;	89.2	17.7	37	37	33	4	0	673839	554843	genus
V4V5 Primer Test	Bacteria;Chloroflexi;Anaerolineae;Thermoflexales;Thermoflexaceae;Thermoflexus;	68.8	17.7	48	48	33	15	0	673828	554843	genus
V4V5 Primer Test	Bacteria;Cyanobacteria;Oxyphotobacteria;Nostocales;Chroococcidiopsaceae;Chroococcidiopsis SAG 2023;	100	17.7	33	33	33	0	0	673843	554843	genus
V4V5 Primer Test	Bacteria;Cyanobacteria;Oxyphotobacteria;Nostocales;Phormidiaceae;Arthrospira PCC-7345;	82.5	17.7	40	40	33	7	0	673836	554843	genus
V4V5 Primer Test	Bacteria;Firmicutes;Clostridia;Clostridiales;Clostridiaceae 1;Clostridium sensu stricto 3;	91.7	17.7	36	36	33	3	0	673840	554843	genus
V4V5 Primer Test	Bacteria;Firmicutes;Clostridia;Clostridiales;Clostridiales Incertae Sedis;Dethiosulfatibacter;	94.3	17.7	35	35	33	2	0	673841	554843	genus
V4V5 Primer Test	Bacteria;Proteobacteria;Alphaproteobacteria;Azospirillales;Azospirillaceae;Niveispirillum;	94.3	17.7	35	35	33	2	0	673841	554843	genus
V4V5 Primer Test	Bacteria;Proteobacteria;Alphaproteobacteria;Rhizobiales;Rhodobiaceae;Afifella;	94.3	17.7	35	35	33	2	0	673841	554843	genus
V4V5 Primer Test	Bacteria;Proteobacteria;Alphaproteobacteria;Rhodobacterales;Rhodobacteraceae;Silicimonas;	94.3	17.7	35	35	33	2	0	673841	554843	genus
V4V5 Primer Test	Bacteria;Proteobacteria;Alphaproteobacteria;Rickettsiales;Rickettsiaceae;Candidatus Megaira;	86.8	17.7	38	38	33	5	0	673838	554843	genus
V4V5 Primer Test	Bacteria;Proteobacteria;Deltaproteobacteria;Desulfobacterales;Desulfobacteraceae;Desulfatirhabdium;	89.2	17.7	37	37	33	4	0	673839	554843	genus
V4V5 Primer Test	Bacteria;Proteobacteria;Gammaproteobacteria;Betaproteobacteriales;Methylophilaceae;MM2;	97.1	17.7	34	34	33	1	0	673842	554843	genus
V4V5 Primer Test	Bacteria;Proteobacteria;Gammaproteobacteria;Enterobacteriales;Enterobacteriaceae;Candidatus Hamiltonella;	94.3	17.7	35	35	33	2	0	673841	554843	genus
V4V5 Primer Test	Bacteria;Proteobacteria;Gammaproteobacteria;Gammaproteobacteria Incertae Sedis;Unknown Family;Candidatus Ovatusbacter;	91.7	17.7	36	36	33	3	0	673840	554843	genus
V4V5 Primer Test	Bacteria;Proteobacteria;Gammaproteobacteria;Pasteurellales;Pasteurellaceae;Histophilus;	97.1	17.7	34	34	33	1	0	673842	554843	genus
V4V5 Primer Test	Eukaryota;Archaeplastida;Chloroplastida;Chlorophyta;Chlorophyceae;Sphaeropleales;Mychonastes;	100	17.7	33	33	33	0	0	673843	554843	genus
V4V5 Primer Test	Eukaryota;Opisthokonta;Nucletmycea;Fungi;Dikarya;Ascomycota;Saccharomycotina;Saccharomycetes;Saccharomycetales;Saccharomycodaceae;Hanseniaspora;	91.7	17.7	36	36	33	3	0	673840	554843	genus
V4V5 Primer Test	Bacteria;Actinobacteria;Actinobacteria;Micrococcales;Cellulomonadaceae;Oerskovia;	97	17.7	33	33	32	1	0	673843	554844	genus
V4V5 Primer Test	Bacteria;Bacteroidetes;Bacteroidia;Flavobacteriales;Crocinitomicaceae;uncultured;	88.9	17.7	36	36	32	4	0	673840	554844	genus
V4V5 Primer Test	Bacteria;Bacteroidetes;Bacteroidia;Flavobacteriales;Cryomorphaceae;Owenweeksia;	88.9	17.7	36	36	32	4	0	673840	554844	genus
V4V5 Primer Test	Bacteria;Bacteroidetes;Bacteroidia;Flavobacteriales;Flavobacteriaceae;Bizionia;	100	17.7	32	32	32	0	0	673844	554844	genus
V4V5 Primer Test	Bacteria;Bacteroidetes;Bacteroidia;Sphingobacteriales;Sphingobacteriaceae;Olivibacter;	97	17.7	33	33	32	1	0	673843	554844	genus
V4V5 Primer Test	Bacteria;Caldiserica;Caldisericia;Caldisericales;Caldisericaceae;Caldisericum;	100	17.7	32	32	32	0	0	673844	554844	genus
V4V5 Primer Test	Bacteria;Calditrichaeota;Calditrichia;Calditrichales;Calditrichaceae;SM23-31;	100	17.7	32	32	32	0	0	673844	554844	genus
V4V5 Primer Test	Bacteria;Chloroflexi;Ktedonobacteria;Ktedonobacterales;Ktedonobacteraceae;HSB OF53-F07;	97	17.7	33	33	32	1	0	673843	554844	genus
V4V5 Primer Test	Bacteria;Firmicutes;Clostridia;Clostridiales;Clostridiaceae 3;Clostridiisalibacter;	97	17.7	33	33	32	1	0	673843	554844	genus
V4V5 Primer Test	Bacteria;Firmicutes;Clostridia;Clostridiales;Clostridiaceae 4;Caminicella;	76.2	17.7	42	42	32	10	0	673834	554844	genus
V4V5 Primer Test	Bacteria;Firmicutes;Clostridia;Clostridiales;Ruminococcaceae;Ruminococcaceae UCG-008;	97	17.7	33	33	32	1	0	673843	554844	genus
V4V5 Primer Test	Bacteria;Proteobacteria;Alphaproteobacteria;Rhizobiales;Rhizobiaceae;Martelella;	91.4	17.7	35	35	32	3	0	673841	554844	genus
V4V5 Primer Test	Bacteria;Proteobacteria;Alphaproteobacteria;Rhodobacterales;Rhodobacteraceae;Marivivens;	97	17.7	33	33	32	1	0	673843	554844	genus
V4V5 Primer Test	Bacteria;Proteobacteria;Alphaproteobacteria;Rhodobacterales;Rhodobacteraceae;Salinihabitans;	97	17.7	33	33	32	1	0	673843	554844	genus
V4V5 Primer Test	Bacteria;Proteobacteria;Deltaproteobacteria;Desulfobacterales;Desulfobacteraceae;Desulfobacterium;	42.1	17.7	76	76	32	44	0	673800	554844	genus
V4V5 Primer Test	Bacteria;Proteobacteria;Gammaproteobacteria;Oceanospirillales;Litoricolaceae;Litoricola;	100	17.7	32	32	32	0	0	673844	554844	genus
V4V5 Primer Test	Bacteria;Rokubacteria;NC10;Methylomirabilales;Methylomirabilaceae;wb1-A12;	88.9	17.7	36	36	32	4	0	673840	554844	genus
V4V5 Primer Test	Eukaryota;Archaeplastida;Chloroplastida;Charophyta;Phragmoplastophyta;Streptophyta;Embryophyta;Tracheophyta;Spermatophyta;Magnoliophyta;Liliopsida;Asparagales;Allium;	97	17.7	33	33	32	1	0	673843	554844	genus
V4V5 Primer Test	Eukaryota;Archaeplastida;Chloroplastida;Charophyta;Phragmoplastophyta;Streptophyta;Embryophyta;Tracheophyta;Spermatophyta;Magnoliophyta;Solanales;Solanum;	34	17.7	94	94	32	62	0	673782	554844	genus
V4V5 Primer Test	Eukaryota;Archaeplastida;Chloroplastida;Chlorophyta;Chlorophyceae;Chlamydomonadales;Chlorococcum;	100	17.7	32	32	32	0	0	673844	554844	genus
V4V5 Primer Test	Eukaryota;Opisthokonta;Nucletmycea;Fungi;Dikarya;Basidiomycota;Agaricomycotina;Tremellomycetes;Cystofilobasidiales;Cystofilobasidiaceae;Cystofilobasidium;	100	17.7	32	32	32	0	0	673844	554844	genus
V4V5 Primer Test	Eukaryota;Opisthokonta;Nucletmycea;Fungi;Dikarya;Basidiomycota;Agaricomycotina;Tremellomycetes;Tremellales;Tremellaceae;Tremella;	100	17.7	32	32	32	0	0	673844	554844	genus
V4V5 Primer Test	Eukaryota;Opisthokonta;Nucletmycea;Fungi;Dikarya;Basidiomycota;Pucciniomycotina;Pucciniomycetes;Pucciniales;Pucciniaceae;Puccinia;	88.9	17.7	36	36	32	4	0	673840	554844	genus
V4V5 Primer Test	Eukaryota;SAR;Alveolata;Ciliophora;Intramacronucleata;Conthreep;Oligohymenophorea;Peritrichia;Zoothamnium;	86.5	17.7	37	37	32	5	0	673839	554844	genus
V4V5 Primer Test	Eukaryota;SAR;Alveolata;Ciliophora;Intramacronucleata;Spirotrichea;Euplotia;Aspidisca;	97	17.7	33	33	32	1	0	673843	554844	genus
V4V5 Primer Test	Bacteria;Actinobacteria;Actinobacteria;Micrococcales;Intrasporangiaceae;Ornithinicoccus;	100	17.7	31	31	31	0	0	673845	554845	genus
V4V5 Primer Test	Bacteria;Actinobacteria;Actinobacteria;Micrococcales;Microbacteriaceae;Aurantimicrobium;	100	17.7	31	31	31	0	0	673845	554845	genus
V4V5 Primer Test	Bacteria;Actinobacteria;Actinobacteria;Micrococcales;Microbacteriaceae;Galbitalea;	100	17.7	31	31	31	0	0	673845	554845	genus
V4V5 Primer Test	Bacteria;Actinobacteria;Coriobacteriia;Coriobacteriales;Eggerthellaceae;Eggerthella;	88.6	17.7	35	35	31	4	0	673841	554845	genus
V4V5 Primer Test	Bacteria;Bacteroidetes;Bacteroidia;Bacteroidales;Barnesiellaceae;Coprobacter;	96.9	17.7	32	32	31	1	0	673844	554845	genus
V4V5 Primer Test	Bacteria;Bacteroidetes;Bacteroidia;Cytophagales;Spirosomaceae;Emticicia;	96.9	17.7	32	32	31	1	0	673844	554845	genus
V4V5 Primer Test	Bacteria;Bacteroidetes;Bacteroidia;Cytophagales;Spirosomaceae;Pseudarcicella;	93.9	17.7	33	33	31	2	0	673843	554845	genus
V4V5 Primer Test	Bacteria;Bacteroidetes;Bacteroidia;Flavobacteriales;Flavobacteriaceae;Kordia;	93.9	17.7	33	33	31	2	0	673843	554845	genus
V4V5 Primer Test	Bacteria;Bacteroidetes;Bacteroidia;Flavobacteriales;Flavobacteriaceae;Lacinutrix;	96.9	17.7	32	32	31	1	0	673844	554845	genus
V4V5 Primer Test	Bacteria;Bacteroidetes;Bacteroidia;Flavobacteriales;Flavobacteriaceae;Polaribacter 3;	93.9	17.7	33	33	31	2	0	673843	554845	genus
V4V5 Primer Test	Bacteria;Bacteroidetes;Bacteroidia;Sphingobacteriales;Sphingobacteriaceae;Solitalea;	88.6	17.7	35	35	31	4	0	673841	554845	genus
V4V5 Primer Test	Bacteria;Firmicutes;Clostridia;Clostridiales;Lachnospiraceae;Lachnospiraceae UCG-009;	93.9	17.7	33	33	31	2	0	673843	554845	genus
V4V5 Primer Test	Bacteria;Kiritimatiellaeota;Kiritimatiellae;Kiritimatiellales;Kiritimatiellaceae;MSBL3;	88.6	17.7	35	35	31	4	0	673841	554845	genus
V4V5 Primer Test	Bacteria;Planctomycetes;Phycisphaerae;Phycisphaerales;Phycisphaeraceae;JL-ETNP-F27;	100	17.7	31	31	31	0	0	673845	554845	genus
V4V5 Primer Test	Bacteria;Proteobacteria;Alphaproteobacteria;Acetobacterales;Acetobacteraceae;Craurococcus;	93.9	17.7	33	33	31	2	0	673843	554845	genus
V4V5 Primer Test	Bacteria;Proteobacteria;Alphaproteobacteria;Rhodovibrionales;Fodinicurvataceae;uncultured;	93.9	17.7	33	33	31	2	0	673843	554845	genus
V4V5 Primer Test	Bacteria;Proteobacteria;Alphaproteobacteria;Rhodovibrionales;Kiloniellaceae;Tistlia;	88.6	17.7	35	35	31	4	0	673841	554845	genus
V4V5 Primer Test	Bacteria;Proteobacteria;Deltaproteobacteria;Desulfobacterales;Desulfobulbaceae;SEEP-SRB2;	91.2	17.7	34	34	31	3	0	673842	554845	genus
V4V5 Primer Test	Bacteria;Proteobacteria;Gammaproteobacteria;Aeromonadales;Aeromonadaceae;Tolumonas;	93.9	17.7	33	33	31	2	0	673843	554845	genus
V4V5 Primer Test	Bacteria;Proteobacteria;Gammaproteobacteria;Betaproteobacteriales;Rhodocyclaceae;Sterolibacterium;	100	17.7	31	31	31	0	0	673845	554845	genus
V4V5 Primer Test	Bacteria;Proteobacteria;Gammaproteobacteria;Enterobacteriales;Enterobacteriaceae;Izhakiella;	96.9	17.7	32	32	31	1	0	673844	554845	genus
V4V5 Primer Test	Eukaryota;Archaeplastida;Chloroplastida;Charophyta;Phragmoplastophyta;Streptophyta;Embryophyta;Tracheophyta;Spermatophyta;Magnoliophyta;Fabales;Vigna;	55.4	17.7	57	56	31	25	1	673820	554845	genus
V4V5 Primer Test	Eukaryota;Opisthokonta;Nucletmycea;Fungi;Zoopagomycota;Kickxellomycotina;Incertae Sedis;Harpellales;Legeriomycetaceae;Smittium;	77.5	17.7	40	40	31	9	0	673836	554845	genus
V4V5 Primer Test	Eukaryota;SAR;Alveolata;Apicomplexa;Conoidasida;Coccidia;Eimeriorina;Goussia;	100	17.7	31	31	31	0	0	673845	554845	genus
V4V5 Primer Test	Eukaryota;SAR;Alveolata;Ciliophora;Intramacronucleata;Spirotrichea;Hypotrichia;Gonostomum;	100	17.7	31	31	31	0	0	673845	554845	genus
V4V5 Primer Test	Eukaryota;SAR;Stramenopiles;Labyrinthulomycetes;Thraustochytriaceae;Aplanochytrium;	83.8	17.7	41	37	31	6	4	673839	554845	genus
V4V5 Primer Test	Bacteria;Actinobacteria;Actinobacteria;Frankiales;Sporichthyaceae;uncultured;	96.8	17.7	31	31	30	1	0	673845	554846	genus
V4V5 Primer Test	Bacteria;Actinobacteria;Actinobacteria;Micrococcales;Microbacteriaceae;Rhodoluna;	96.8	17.7	31	31	30	1	0	673845	554846	genus
V4V5 Primer Test	Bacteria;Actinobacteria;Actinobacteria;Streptosporangiales;Nocardiopsaceae;Thermobifida;	96.8	17.7	31	31	30	1	0	673845	554846	genus
V4V5 Primer Test	Bacteria;Armatimonadetes;Chthonomonadetes;Chthonomonadales;Chthonomonadaceae;Chthonomonas;	93.8	17.7	32	32	30	2	0	673844	554846	genus
V4V5 Primer Test	Bacteria;Chloroflexi;Chloroflexia;Chloroflexales;Roseiflexaceae;Roseiflexus;	96.8	17.7	31	31	30	1	0	673845	554846	genus
V4V5 Primer Test	Bacteria;Cyanobacteria;Oxyphotobacteria;Nostocales;Cyanobacteriaceae;Symphothece PCC-7002;	96.8	17.7	31	31	30	1	0	673845	554846	genus
V4V5 Primer Test	Bacteria;Deferribacteres;Deferribacteres;Deferribacterales;Deferribacteraceae;Mucispirillum;	96.8	17.7	31	31	30	1	0	673845	554846	genus
V4V5 Primer Test	Bacteria;Firmicutes;Clostridia;Clostridiales;Family XI;Soehngenia;	85.7	17.7	35	35	30	5	0	673841	554846	genus
V4V5 Primer Test	Bacteria;Firmicutes;Clostridia;Clostridiales;Heliobacteriaceae;uncultured;	85.7	17.7	35	35	30	5	0	673841	554846	genus
V4V5 Primer Test	Bacteria;Firmicutes;Clostridia;Clostridiales;Lachnospiraceae;Lachnospiraceae UCG-002;	100	17.7	30	30	30	0	0	673846	554846	genus
V4V5 Primer Test	Bacteria;Firmicutes;Clostridia;Clostridiales;Ruminococcaceae;Hydrogenoanaerobacterium;	96.8	17.7	31	31	30	1	0	673845	554846	genus
V4V5 Primer Test	Bacteria;Lentisphaerae;Oligosphaeria;Oligosphaerales;Oligosphaeraceae;Z20;	85.7	17.7	35	35	30	5	0	673841	554846	genus
V4V5 Primer Test	Bacteria;Proteobacteria;Alphaproteobacteria;Rhizobiales;Pleomorphomonadaceae;Pleomorphomonas;	96.8	17.7	31	31	30	1	0	673845	554846	genus
V4V5 Primer Test	Bacteria;Proteobacteria;Alphaproteobacteria;Rhodobacterales;Rhodobacteraceae;Citreicella;	93.8	17.7	32	32	30	2	0	673844	554846	genus
V4V5 Primer Test	Bacteria;Proteobacteria;Alphaproteobacteria;Rhodospirillales;Magnetospirillaceae;Telmatospirillum;	96.8	17.7	31	31	30	1	0	673845	554846	genus
V4V5 Primer Test	Bacteria;Proteobacteria;Deltaproteobacteria;Desulfobacterales;Desulfobacteraceae;Desulfoconvexum;	100	17.7	30	30	30	0	0	673846	554846	genus
V4V5 Primer Test	Bacteria;Proteobacteria;Deltaproteobacteria;Oligoflexales;Oligoflexaceae;Oligoflexus;	100	17.7	30	30	30	0	0	673846	554846	genus
V4V5 Primer Test	Bacteria;Proteobacteria;Gammaproteobacteria;Betaproteobacteriales;Burkholderiaceae;Paenalcaligenes;	96.8	17.7	31	31	30	1	0	673845	554846	genus
V4V5 Primer Test	Bacteria;Proteobacteria;Gammaproteobacteria;Betaproteobacteriales;Nitrosomonadaceae;oc32;	96.8	17.7	31	31	30	1	0	673845	554846	genus
V4V5 Primer Test	Bacteria;Proteobacteria;Gammaproteobacteria;Betaproteobacteriales;Rhodocyclaceae;Azovibrio;	88.2	17.7	34	34	30	4	0	673842	554846	genus
V4V5 Primer Test	Bacteria;Proteobacteria;Gammaproteobacteria;Chromatiales;Chromatiaceae;Allochromatium;	93.8	17.7	32	32	30	2	0	673844	554846	genus
V4V5 Primer Test	Bacteria;Proteobacteria;Gammaproteobacteria;Chromatiales;Chromatiaceae;Chromatium;	88.2	17.7	34	34	30	4	0	673842	554846	genus
V4V5 Primer Test	Bacteria;Proteobacteria;Gammaproteobacteria;Chromatiales;Chromatiaceae;Thiocapsa;	93.8	17.7	32	32	30	2	0	673844	554846	genus
V4V5 Primer Test	Bacteria;Proteobacteria;Gammaproteobacteria;Diplorickettsiales;Diplorickettsiaceae;Rickettsiella;	78.9	17.7	38	38	30	8	0	673838	554846	genus
V4V5 Primer Test	Bacteria;Proteobacteria;Gammaproteobacteria;Oceanospirillales;Halomonadaceae;Marinospirillum;	96.8	17.7	31	31	30	1	0	673845	554846	genus
V4V5 Primer Test	Bacteria;Proteobacteria;Gammaproteobacteria;Oceanospirillales;Nitrincolaceae;Nitrincola;	88.2	17.7	34	34	30	4	0	673842	554846	genus
V4V5 Primer Test	Bacteria;Proteobacteria;Gammaproteobacteria;Xanthomonadales;Rhodanobacteraceae;Frateuria;	90.9	17.7	33	33	30	3	0	673843	554846	genus
V4V5 Primer Test	Bacteria;Tenericutes;Mollicutes;Haloplasmatales;Haloplasmataceae;Haloplasma;	93.8	17.7	32	32	30	2	0	673844	554846	genus
V4V5 Primer Test	Eukaryota;Archaeplastida;Chloroplastida;Charophyta;Phragmoplastophyta;Zygnematophyceae;Desmidiales;Cosmarium;	100	17.7	30	30	30	0	0	673846	554846	genus
V4V5 Primer Test	Eukaryota;Cryptophyceae;Cryptomonadales;Rhodomonas;	93.8	17.7	32	32	30	2	0	673844	554846	genus
V4V5 Primer Test	Eukaryota;Excavata;Discoba;Discicristata;Euglenozoa;Euglenida;Euglenophyceae;Euglenea;Phacaceae;Lepocinclis;	100	17.7	30	30	30	0	0	673846	554846	genus
V4V5 Primer Test	Eukaryota;Opisthokonta;Nucletmycea;Fungi;Dikarya;Ascomycota;Saccharomycotina;Saccharomycetes;Saccharomycetales;Saccharomycetaceae;Kluyveromyces;	96.8	17.7	31	31	30	1	0	673845	554846	genus
V4V5 Primer Test	Eukaryota;Opisthokonta;Nucletmycea;Fungi;Mucoromycota;Mucoromycotina;Incertae Sedis;Endogonales;Endogonaceae;Endogone;	96.8	17.7	31	31	30	1	0	673845	554846	genus
V4V5 Primer Test	Eukaryota;SAR;Alveolata;Ciliophora;Intramacronucleata;Spirotrichea;Hypotrichia;Halteria;	93.8	17.7	32	32	30	2	0	673844	554846	genus
V4V5 Primer Test	Bacteria;Acidobacteria;Subgroup 6;Unknown Order;Unknown Family;Vicinamibacter;	100	17.7	29	29	29	0	0	673847	554847	genus
V4V5 Primer Test	Bacteria;Actinobacteria;Actinobacteria;Actinomycetales;Actinomycetaceae;Varibaculum;	90.6	17.7	32	32	29	3	0	673844	554847	genus
V4V5 Primer Test	Bacteria;Bacteroidetes;Bacteroidia;Bacteroidales;Barnesiellaceae;uncultured;	93.5	17.7	31	31	29	2	0	673845	554847	genus
V4V5 Primer Test	Bacteria;Bacteroidetes;Bacteroidia;Cytophagales;Cyclobacteriaceae;Cyclobacterium;	93.5	17.7	31	31	29	2	0	673845	554847	genus
V4V5 Primer Test	Bacteria;Bacteroidetes;Bacteroidia;Cytophagales;Cyclobacteriaceae;Fabibacter;	100	17.7	29	29	29	0	0	673847	554847	genus
V4V5 Primer Test	Bacteria;Bacteroidetes;Bacteroidia;Flavobacteriales;Flavobacteriaceae;Leeuwenhoekiella;	90.6	17.7	32	32	29	3	0	673844	554847	genus
V4V5 Primer Test	Bacteria;Chloroflexi;Anaerolineae;Anaerolineales;Anaerolineaceae;Flexilinea;	93.5	17.7	31	31	29	2	0	673845	554847	genus
V4V5 Primer Test	Bacteria;Chloroflexi;Ktedonobacteria;Ktedonobacterales;Ktedonobacteraceae;FCPS473;	100	17.7	29	29	29	0	0	673847	554847	genus
V4V5 Primer Test	Bacteria;Cyanobacteria;Oxyphotobacteria;Nostocales;Nostocaceae;Rivularia PCC-7116;	80.6	17.7	36	36	29	7	0	673840	554847	genus
V4V5 Primer Test	Bacteria;Firmicutes;Clostridia;Clostridiales;Clostridiaceae 1;Clostridium sensu stricto 5;	96.7	17.7	30	30	29	1	0	673846	554847	genus
V4V5 Primer Test	Bacteria;Firmicutes;Clostridia;Clostridiales;Defluviitaleaceae;Defluviitalea;	78.4	17.7	37	37	29	8	0	673839	554847	genus
V4V5 Primer Test	Bacteria;Firmicutes;Clostridia;Clostridiales;Lachnospiraceae;Acetatifactor;	100	17.7	29	29	29	0	0	673847	554847	genus
V4V5 Primer Test	Bacteria;Firmicutes;Clostridia;Clostridiales;Ruminococcaceae;Acetivibrio;	100	17.7	29	29	29	0	0	673847	554847	genus
V4V5 Primer Test	Bacteria;Fusobacteria;Fusobacteriia;Fusobacteriales;Leptotrichiaceae;Oceanivirga;	93.5	17.7	31	31	29	2	0	673845	554847	genus
V4V5 Primer Test	Bacteria;Lentisphaerae;Lentisphaeria;Lentisphaerales;Lentisphaeraceae;Lentisphaera;	93.5	17.7	31	31	29	2	0	673845	554847	genus
V4V5 Primer Test	Bacteria;Proteobacteria;Alphaproteobacteria;Rhizobiales;Beijerinckiaceae;Methylocella;	100	17.7	29	29	29	0	0	673847	554847	genus
V4V5 Primer Test	Bacteria;Proteobacteria;Alphaproteobacteria;Rhodobacterales;Rhodobacteraceae;Jhaorihella;	93.5	17.7	31	31	29	2	0	673845	554847	genus
V4V5 Primer Test	Bacteria;Proteobacteria;Alphaproteobacteria;Rhodospirillales;Rhodospirillaceae;Candidatus Riegeria;	100	17.7	29	29	29	0	0	673847	554847	genus
V4V5 Primer Test	Bacteria;Proteobacteria;Gammaproteobacteria;Beggiatoales;Beggiatoaceae;Beggiatoa;	96.7	17.7	30	30	29	1	0	673846	554847	genus
V4V5 Primer Test	Bacteria;Proteobacteria;Gammaproteobacteria;Betaproteobacteriales;Burkholderiaceae;Schlegelella;	100	17.7	29	29	29	0	0	673847	554847	genus
V4V5 Primer Test	Bacteria;Proteobacteria;Gammaproteobacteria;Betaproteobacteriales;Neisseriaceae;Alysiella;	100	17.7	29	29	29	0	0	673847	554847	genus
V4V5 Primer Test	Bacteria;Proteobacteria;Gammaproteobacteria;Enterobacteriales;Enterobacteriaceae;Gibbsiella;	96.7	17.7	30	30	29	1	0	673846	554847	genus
V4V5 Primer Test	Bacteria;Proteobacteria;Gammaproteobacteria;Oceanospirillales;Halomonadaceae;Kushneria;	93.5	17.7	31	31	29	2	0	673845	554847	genus
V4V5 Primer Test	Bacteria;Proteobacteria;Gammaproteobacteria;Xanthomonadales;Rhodanobacteraceae;Metallibacterium;	90.6	17.7	32	32	29	3	0	673844	554847	genus
V4V5 Primer Test	Bacteria;Proteobacteria;Gammaproteobacteria;Xanthomonadales;Rhodanobacteraceae;Tahibacter;	93.5	17.7	31	31	29	2	0	673845	554847	genus
V4V5 Primer Test	Bacteria;Spirochaetes;Spirochaetia;Spirochaetales;Spirochaetaceae;Candidatus Marispirochaeta;	80.6	17.7	36	36	29	7	0	673840	554847	genus
V4V5 Primer Test	Bacteria;Thermotogae;Thermotogae;Kosmotogales;Kosmotogaceae;Mesotoga;	93.5	17.7	31	31	29	2	0	673845	554847	genus
V4V5 Primer Test	Eukaryota;Archaeplastida;Chloroplastida;Charophyta;Phragmoplastophyta;Streptophyta;Charophyceae;Charales;Chara;	87.9	17.7	33	33	29	4	0	673843	554847	genus
V4V5 Primer Test	Eukaryota;Opisthokonta;Nucletmycea;Fungi;Dikarya;Ascomycota;Saccharomycotina;Saccharomycetes;Saccharomycetales;Debaryomycetaceae;Candida tanzawaensis clade;	100	17.7	29	29	29	0	0	673847	554847	genus
V4V5 Primer Test	Eukaryota;Opisthokonta;Nucletmycea;Fungi;Dikarya;Basidiomycota;Agaricomycotina;Agaricomycetes;Agaricales;Pluteaceae;Pluteus;	96.7	17.7	32	30	29	1	2	673846	554847	genus
V4V5 Primer Test	Bacteria;Actinobacteria;Actinobacteria;Micrococcales;Dermacoccaceae;Dermacoccus;	93.3	17.7	30	30	28	2	0	673846	554848	genus
V4V5 Primer Test	Bacteria;Actinobacteria;Actinobacteria;Micrococcales;Microbacteriaceae;Plantibacter;	87.5	17.7	32	32	28	4	0	673844	554848	genus
V4V5 Primer Test	Bacteria;Bacteroidetes;Bacteroidia;Chitinophagales;Saprospiraceae;Haliscomenobacter;	80	17.7	35	35	28	7	0	673841	554848	genus
V4V5 Primer Test	Bacteria;Bacteroidetes;Bacteroidia;Cytophagales;Cyclobacteriaceae;Reichenbachiella;	96.6	17.7	29	29	28	1	0	673847	554848	genus
V4V5 Primer Test	Bacteria;Bacteroidetes;Bacteroidia;Cytophagales;Cytophagaceae;Rhodocytophaga;	93.3	17.7	30	30	28	2	0	673846	554848	genus
V4V5 Primer Test	Bacteria;Cyanobacteria;Oxyphotobacteria;Nostocales;Nostocaceae;Nostoc PCC-8976;	90.3	17.7	31	31	28	3	0	673845	554848	genus
V4V5 Primer Test	Bacteria;Cyanobacteria;Oxyphotobacteria;Nostocales;Nostocaceae;Sphaerospermopsis BCCUSP55;	96.6	17.7	29	29	28	1	0	673847	554848	genus
V4V5 Primer Test	Bacteria;Firmicutes;Bacilli;Bacillales;Bacillaceae;Alkalibacillus;	96.6	17.7	29	29	28	1	0	673847	554848	genus
V4V5 Primer Test	Bacteria;Firmicutes;Bacilli;Bacillales;Bacillaceae;Amphibacillus;	93.3	17.7	30	30	28	2	0	673846	554848	genus
V4V5 Primer Test	Bacteria;Firmicutes;Bacilli;Bacillales;Paenibacillaceae;uncultured;	93.3	17.7	30	30	28	2	0	673846	554848	genus
V4V5 Primer Test	Bacteria;Firmicutes;Clostridia;Clostridiales;Clostridiaceae 1;Thermobrachium;	73.7	17.7	38	38	28	10	0	673838	554848	genus
V4V5 Primer Test	Bacteria;Firmicutes;Clostridia;Clostridiales;Peptococcaceae;SCADC1-2-3;	96.6	17.7	29	29	28	1	0	673847	554848	genus
V4V5 Primer Test	Bacteria;Firmicutes;Clostridia;Clostridiales;Peptostreptococcaceae;Acetoanaerobium;	90.3	17.7	31	31	28	3	0	673845	554848	genus
V4V5 Primer Test	Bacteria;Firmicutes;Clostridia;Clostridiales;Ruminococcaceae;GCA-900066225;	93.3	17.7	30	30	28	2	0	673846	554848	genus
V4V5 Primer Test	Bacteria;Proteobacteria;Alphaproteobacteria;Rhodobacterales;Rhodobacteraceae;Albidovulum;	100	17.7	28	28	28	0	0	673848	554848	genus
V4V5 Primer Test	Bacteria;Proteobacteria;Alphaproteobacteria;Rickettsiales;Anaplasmataceae;Neorickettsia;	100	17.7	28	28	28	0	0	673848	554848	genus
V4V5 Primer Test	Bacteria;Proteobacteria;Alphaproteobacteria;Sphingomonadales;Sphingomonadaceae;Sphingoaurantiacus;	93.3	17.7	30	30	28	2	0	673846	554848	genus
V4V5 Primer Test	Bacteria;Proteobacteria;Gammaproteobacteria;Enterobacteriales;Enterobacteriaceae;Candidatus Stammerula;	100	17.7	28	28	28	0	0	673848	554848	genus
V4V5 Primer Test	Bacteria;Proteobacteria;Gammaproteobacteria;Enterobacteriales;Enterobacteriaceae;endosymbionts2;	93.3	17.7	30	30	28	2	0	673846	554848	genus
V4V5 Primer Test	Bacteria;Proteobacteria;Gammaproteobacteria;Oceanospirillales;Nitrincolaceae;Profundimonas;	100	17.7	28	28	28	0	0	673848	554848	genus
V4V5 Primer Test	Bacteria;Proteobacteria;Gammaproteobacteria;Xanthomonadales;Xanthomonadaceae;Silanimonas;	93.3	17.7	30	30	28	2	0	673846	554848	genus
V4V5 Primer Test	Bacteria;Tenericutes;Mollicutes;Entomoplasmatales;Entomoplasmataceae;Mesoplasma;	93.3	17.7	30	30	28	2	0	673846	554848	genus
V4V5 Primer Test	Bacteria;Thermotogae;Thermotogae;Thermotogales;Thermotogaceae;Thermotoga;	96.6	17.7	29	29	28	1	0	673847	554848	genus
V4V5 Primer Test	Eukaryota;Amoebozoa;Discosea;Flabellinia;Vannellida;Platyamoeba;	82.4	17.7	34	34	28	6	0	673842	554848	genus
V4V5 Primer Test	Eukaryota;Archaeplastida;Chloroplastida;Charophyta;Phragmoplastophyta;Streptophyta;Embryophyta;Tracheophyta;Spermatophyta;Magnoliophyta;Sapindales;Citrus;	80	17.7	35	35	28	7	0	673841	554848	genus
V4V5 Primer Test	Eukaryota;Archaeplastida;Chloroplastida;Chlorophyta;Nephroselmidophyceae;Nephroselmidales;Nephroselmis;	100	17.7	28	28	28	0	0	673848	554848	genus
V4V5 Primer Test	Eukaryota;Excavata;Discoba;Discicristata;Euglenozoa;Euglenida;Euglenophyceae;Euglenea;Euglenaceae;Euglena;	93.3	17.7	30	30	28	2	0	673846	554848	genus
V4V5 Primer Test	Eukaryota;Opisthokonta;Nucletmycea;Fungi;Dikarya;Ascomycota;Saccharomycotina;Saccharomycetes;Saccharomycetales;Incertae Sedis;Starmerella-Candida clade;	100	17.7	28	28	28	0	0	673848	554848	genus
V4V5 Primer Test	Eukaryota;Opisthokonta;Nucletmycea;Fungi;Dikarya;Ascomycota;Saccharomycotina;Saccharomycetes;Saccharomycetales;Saccharomycopsidaceae;Saccharomycopsis;	96.6	17.7	29	29	28	1	0	673847	554848	genus
V4V5 Primer Test	Eukaryota;SAR;Alveolata;Ciliophora;Postciliodesmatophora;Karyorelictea;Kentrophoros;	100	17.7	28	28	28	0	0	673848	554848	genus
V4V5 Primer Test	Eukaryota;SAR;Alveolata;Dinoflagellata;Dinophyceae;Gymnodiniphycidae;Incertae Sedis;Cochlodinium;	87.5	17.7	32	32	28	4	0	673844	554848	genus
V4V5 Primer Test	Eukaryota;SAR;Alveolata;Protalveolata;Syndiniales;Duboscquella;	73.7	17.7	45	38	28	10	7	673838	554848	genus
V4V5 Primer Test	Eukaryota;SAR;Rhizaria;Cercozoa;Thecofilosea;Cryomonadida;Protaspidae;Protaspis;	100	17.7	28	28	28	0	0	673848	554848	genus
V4V5 Primer Test	Bacteria;Acidobacteria;Subgroup 6;Unknown Order;Unknown Family;Luteitalea;	87.1	17.7	31	31	27	4	0	673845	554849	genus
V4V5 Primer Test	Bacteria;Actinobacteria;Actinobacteria;Micrococcales;Dermacoccaceae;Kytococcus;	93.1	17.7	29	29	27	2	0	673847	554849	genus
V4V5 Primer Test	Bacteria;Actinobacteria;Actinobacteria;Micrococcales;Intrasporangiaceae;Lapillicoccus;	96.4	17.7	28	28	27	1	0	673848	554849	genus
V4V5 Primer Test	Bacteria;Actinobacteria;Actinobacteria;Propionibacteriales;Propionibacteriaceae;Jiangella;	90	17.7	30	30	27	3	0	673846	554849	genus
V4V5 Primer Test	Bacteria;Actinobacteria;Actinobacteria;Streptosporangiales;Streptosporangiaceae;Planotetraspora;	100	17.7	27	27	27	0	0	673849	554849	genus
V4V5 Primer Test	Bacteria;Bacteroidetes;Bacteroidia;Bacteroidales;Muribaculaceae;Muribaculum;	90	17.7	30	30	27	3	0	673846	554849	genus
V4V5 Primer Test	Bacteria;Bacteroidetes;Bacteroidia;Cytophagales;Spirosomaceae;Runella;	87.1	17.7	31	31	27	4	0	673845	554849	genus
V4V5 Primer Test	Bacteria;Bacteroidetes;Bacteroidia;Flavobacteriales;Weeksellaceae;Ornithobacterium;	87.1	17.7	31	31	27	4	0	673845	554849	genus
V4V5 Primer Test	Bacteria;Cyanobacteria;Oxyphotobacteria;Oxyphotobacteria Incertae Sedis;Unknown Family;Leptolyngbya VRUC 135;	93.1	17.7	29	29	27	2	0	673847	554849	genus
V4V5 Primer Test	Bacteria;Firmicutes;Clostridia;Clostridiales;Clostridiaceae 1;Clostridium sensu stricto 9;	96.4	17.7	28	28	27	1	0	673848	554849	genus
V4V5 Primer Test	Bacteria;Firmicutes;Clostridia;Clostridiales;Ruminococcaceae;Ruminococcaceae V9D2013 group;	84.4	17.7	32	32	27	5	0	673844	554849	genus
V4V5 Primer Test	Bacteria;Firmicutes;Erysipelotrichia;Erysipelotrichales;Erysipelotrichaceae;Erysipelotrichaceae UCG-002;	79.4	17.7	34	34	27	7	0	673842	554849	genus
V4V5 Primer Test	Bacteria;Firmicutes;Negativicutes;Selenomonadales;Veillonellaceae;Thermosinus;	93.1	17.7	29	29	27	2	0	673847	554849	genus
V4V5 Primer Test	Bacteria;Fusobacteria;Fusobacteriia;Fusobacteriales;Leptotrichiaceae;uncultured;	84.4	17.7	32	32	27	5	0	673844	554849	genus
V4V5 Primer Test	Bacteria;Planctomycetes;Brocadiae;Brocadiales;Brocadiaceae;Candidatus Brocadia;	87.1	17.7	31	31	27	4	0	673845	554849	genus
V4V5 Primer Test	Bacteria;Proteobacteria;Alphaproteobacteria;Acetobacterales;Acetobacteraceae;Acidicaldus;	93.1	17.7	29	29	27	2	0	673847	554849	genus
V4V5 Primer Test	Bacteria;Proteobacteria;Alphaproteobacteria;Rhizobiales;Pleomorphomonadaceae;Chthonobacter;	96.4	17.7	28	28	27	1	0	673848	554849	genus
V4V5 Primer Test	Bacteria;Proteobacteria;Alphaproteobacteria;Rhizobiales;Xanthobacteraceae;Azorhizobium;	93.1	17.7	29	29	27	2	0	673847	554849	genus
V4V5 Primer Test	Bacteria;Proteobacteria;Deltaproteobacteria;Bdellovibrionales;Bacteriovoracaceae;Bacteriovorax;	100	17.7	27	27	27	0	0	673849	554849	genus
V4V5 Primer Test	Bacteria;Proteobacteria;Deltaproteobacteria;Thermodesulfobacteriales;Thermodesulfobacteriaceae;Caldimicrobium;	90	17.7	30	30	27	3	0	673846	554849	genus
V4V5 Primer Test	Bacteria;Proteobacteria;Gammaproteobacteria;Alteromonadales;Colwelliaceae;uncultured;	100	17.7	27	27	27	0	0	673849	554849	genus
V4V5 Primer Test	Bacteria;Proteobacteria;Gammaproteobacteria;Betaproteobacteriales;Burkholderiaceae;Taylorella;	93.1	17.7	29	29	27	2	0	673847	554849	genus
V4V5 Primer Test	Bacteria;Proteobacteria;Gammaproteobacteria;Betaproteobacteriales;Hydrogenophilaceae;Hydrogenophilus;	90	17.7	30	30	27	3	0	673846	554849	genus
V4V5 Primer Test	Bacteria;Proteobacteria;Gammaproteobacteria;Betaproteobacteriales;Nitrosomonadaceae;uncultured;	100	17.7	27	27	27	0	0	673849	554849	genus
V4V5 Primer Test	Bacteria;Proteobacteria;Gammaproteobacteria;Chromatiales;Chromatiaceae;Marichromatium;	87.1	17.7	31	31	27	4	0	673845	554849	genus
V4V5 Primer Test	Bacteria;Proteobacteria;Gammaproteobacteria;Chromatiales;Chromatiaceae;uncultured;	90	17.7	30	30	27	3	0	673846	554849	genus
V4V5 Primer Test	Bacteria;Proteobacteria;Gammaproteobacteria;Methylococcales;Methylomonaceae;uncultured;	100	17.7	27	27	27	0	0	673849	554849	genus
V4V5 Primer Test	Bacteria;Proteobacteria;Gammaproteobacteria;Oceanospirillales;Halomonadaceae;Oceanospirillum;	96.4	17.7	28	28	27	1	0	673848	554849	genus
V4V5 Primer Test	Bacteria;Proteobacteria;Gammaproteobacteria;Oceanospirillales;Kangiellaceae;Kangiella;	96.4	17.7	28	28	27	1	0	673848	554849	genus
V4V5 Primer Test	Bacteria;Proteobacteria;Gammaproteobacteria;Salinisphaerales;Solimonadaceae;uncultured;	96.4	17.7	28	28	27	1	0	673848	554849	genus
V4V5 Primer Test	Bacteria;Rokubacteria;NC10;Methylomirabilales;Methylomirabilaceae;Sh765B-TzT-35;	87.1	17.7	31	31	27	4	0	673845	554849	genus
V4V5 Primer Test	Eukaryota;Opisthokonta;Nucletmycea;Fungi;Chytridiomycota;Incertae Sedis;Chytridiomycetes;Gromochytriales;Gromochytriaceae;uncultured;	93.1	17.7	29	29	27	2	0	673847	554849	genus
V4V5 Primer Test	Eukaryota;Opisthokonta;Nucletmycea;Fungi;Cryptomycota;Incertae Sedis;Incertae Sedis;Incertae Sedis;Incertae Sedis;Paramicrosporidium;	93.1	17.7	29	29	27	2	0	673847	554849	genus
V4V5 Primer Test	Eukaryota;Opisthokonta;Nucletmycea;Fungi;Dikarya;Ascomycota;Saccharomycotina;Saccharomycetes;Saccharomycetales;Trichomonascaceae;Trichomonascus;	96.4	17.7	28	28	27	1	0	673848	554849	genus
V4V5 Primer Test	Eukaryota;Opisthokonta;Nucletmycea;Fungi;Dikarya;Basidiomycota;Agaricomycotina;Dacrymycetes;Dacrymycetales;Dacrymycetaceae;Dacrymyces;	100	17.7	27	27	27	0	0	673849	554849	genus
V4V5 Primer Test	Eukaryota;Opisthokonta;Nucletmycea;Fungi;Dikarya;Basidiomycota;Agaricomycotina;Tremellomycetes;Cystofilobasidiales;Mrakiaceae;Mrakia;	100	17.7	27	27	27	0	0	673849	554849	genus
V4V5 Primer Test	Eukaryota;SAR;Rhizaria;Cercozoa;Thecofilosea;Cryomonadida;Rhizaspididae;Rhogostoma;	87.1	17.7	31	31	27	4	0	673845	554849	genus
V4V5 Primer Test	Bacteria;Actinobacteria;Actinobacteria;Micrococcales;Demequinaceae;Lysinimicrobium;	96.3	17.7	27	27	26	1	0	673849	554850	genus
V4V5 Primer Test	Bacteria;Actinobacteria;Actinobacteria;Micrococcales;Microbacteriaceae;Subtercola;	100	17.7	26	26	26	0	0	673850	554850	genus
V4V5 Primer Test	Bacteria;Bacteroidetes;Bacteroidia;Bacteroidales;Rikenellaceae;BCf9-17 termite group;	100	17.7	26	26	26	0	0	673850	554850	genus
V4V5 Primer Test	Bacteria;Chloroflexi;Dehalococcoidia;Dehalococcoidales;Dehalococcoidaceae;Dehalococcoides;	92.9	17.7	28	28	26	2	0	673848	554850	genus
V4V5 Primer Test	Bacteria;Cyanobacteria;Oxyphotobacteria;Nostocales;Xenococcaceae;uncultured;	92.9	17.7	28	28	26	2	0	673848	554850	genus
V4V5 Primer Test	Bacteria;Firmicutes;Bacilli;Bacillales;Bacillaceae;Salimicrobium;	89.7	17.7	29	29	26	3	0	673847	554850	genus
V4V5 Primer Test	Bacteria;Firmicutes;Bacilli;Bacillales;Bacillaceae;Thalassobacillus;	86.7	17.7	30	30	26	4	0	673846	554850	genus
V4V5 Primer Test	Bacteria;Firmicutes;Clostridia;Clostridiales;Clostridiaceae 3;Caloranaerobacter;	100	17.7	26	26	26	0	0	673850	554850	genus
V4V5 Primer Test	Bacteria;Firmicutes;Erysipelotrichia;Erysipelotrichales;Erysipelotrichaceae;Candidatus Stoquefichus;	70.3	17.7	37	37	26	11	0	673839	554850	genus
V4V5 Primer Test	Bacteria;Proteobacteria;Alphaproteobacteria;Rhizobiales;Devosiaceae;Arsenicitalea;	89.7	17.7	29	29	26	3	0	673847	554850	genus
V4V5 Primer Test	Bacteria;Proteobacteria;Alphaproteobacteria;Rhizobiales;Rhizobiaceae;Ciceribacter;	96.3	17.7	27	27	26	1	0	673849	554850	genus
V4V5 Primer Test	Bacteria;Proteobacteria;Alphaproteobacteria;Rhizobiales;Rhizobiaceae;Falsochrobactrum;	86.7	17.7	30	30	26	4	0	673846	554850	genus
V4V5 Primer Test	Bacteria;Proteobacteria;Alphaproteobacteria;Rhodobacterales;Rhodobacteraceae;Actibacterium;	92.9	17.7	28	28	26	2	0	673848	554850	genus
V4V5 Primer Test	Bacteria;Proteobacteria;Alphaproteobacteria;Rhodobacterales;Rhodobacteraceae;Litoreibacter;	100	17.7	26	26	26	0	0	673850	554850	genus
V4V5 Primer Test	Bacteria;Proteobacteria;Alphaproteobacteria;Rhodobacterales;Rhodobacteraceae;Pseudoruegeria;	92.9	17.7	28	28	26	2	0	673848	554850	genus
V4V5 Primer Test	Bacteria;Proteobacteria;Alphaproteobacteria;Rhodobacterales;Rhodobacteraceae;Sagittula;	92.9	17.7	28	28	26	2	0	673848	554850	genus
V4V5 Primer Test	Bacteria;Proteobacteria;Alphaproteobacteria;Tistrellales;Geminicoccaceae;uncultured;	92.9	17.7	28	28	26	2	0	673848	554850	genus
V4V5 Primer Test	Bacteria;Proteobacteria;Gammaproteobacteria;Betaproteobacteriales;Burkholderiaceae;Eoetvoesia;	100	17.7	26	26	26	0	0	673850	554850	genus
V4V5 Primer Test	Bacteria;Proteobacteria;Gammaproteobacteria;Betaproteobacteriales;Chromobacteriaceae;Paludibacterium;	86.7	17.7	30	30	26	4	0	673846	554850	genus
V4V5 Primer Test	Bacteria;Proteobacteria;Gammaproteobacteria;Ectothiorhodospirales;Ectothiorhodospiraceae;Ectothiorhodospira;	92.9	17.7	28	28	26	2	0	673848	554850	genus
V4V5 Primer Test	Bacteria;Proteobacteria;Gammaproteobacteria;Oceanospirillales;Saccharospirillaceae;Reinekea;	96.3	17.7	27	27	26	1	0	673849	554850	genus
V4V5 Primer Test	Bacteria;Tenericutes;Mollicutes;Entomoplasmatales;Entomoplasmatales Incertae Sedis;Candidatus Hepatoplasma;	78.8	17.7	33	33	26	7	0	673843	554850	genus
V4V5 Primer Test	Bacteria;Thermotogae;Thermotogae;Thermotogales;Fervidobacteriaceae;Thermosipho;	96.3	17.7	27	27	26	1	0	673849	554850	genus
V4V5 Primer Test	Bacteria;Verrucomicrobia;Verrucomicrobiae;Opitutales;Opitutaceae;Diplosphaera;	92.9	17.7	28	28	26	2	0	673848	554850	genus
V4V5 Primer Test	Eukaryota;Archaeplastida;Chloroplastida;Charophyta;Phragmoplastophyta;Streptophyta;Embryophyta;Tracheophyta;Spermatophyta;Magnoliophyta;Fabales;Phaseolus;	56.5	17.7	49	46	26	20	3	673830	554850	genus
V4V5 Primer Test	Eukaryota;Archaeplastida;Chloroplastida;Charophyta;Phragmoplastophyta;Zygnematophyceae;Desmidiales;Micrasterias;	100	17.7	26	26	26	0	0	673850	554850	genus
V4V5 Primer Test	Eukaryota;Archaeplastida;Chloroplastida;Chlorophyta;Trebouxiophyceae;Incertae Sedis;Botryococcus;	89.7	17.7	29	29	26	3	0	673847	554850	genus
V4V5 Primer Test	Eukaryota;Opisthokonta;Nucletmycea;Fungi;Chytridiomycota;Incertae Sedis;Chytridiomycetes;Lobulomycetales;Lobulomycetaceae;uncultured;	96.3	17.7	29	27	26	1	2	673849	554850	genus
V4V5 Primer Test	Eukaryota;Opisthokonta;Nucletmycea;Fungi;Dikarya;Ascomycota;Saccharomycotina;Saccharomycetes;Saccharomycetales;Pichiaceae;Nakazawaea;	96.3	17.7	27	27	26	1	0	673849	554850	genus
V4V5 Primer Test	Eukaryota;Opisthokonta;Nucletmycea;Fungi;Dikarya;Basidiomycota;Agaricomycotina;Tremellomycetes;Tremellales;Bulleribasidiaceae;Derxomyces;	96.3	17.7	27	27	26	1	0	673849	554850	genus
V4V5 Primer Test	Eukaryota;SAR;Alveolata;Ciliophora;Intramacronucleata;Conthreep;Oligohymenophorea;Peritrichia;Telotrochidium;	96.3	17.7	27	27	26	1	0	673849	554850	genus
V4V5 Primer Test	Eukaryota;SAR;Alveolata;Dinoflagellata;Dinophyceae;Gymnodiniphycidae;Incertae Sedis;Akashiwo;	100	17.7	28	26	26	0	2	673850	554850	genus
V4V5 Primer Test	Eukaryota;SAR;Stramenopiles;Bicosoecida;Bicosoeca;	92.9	17.7	28	28	26	2	0	673848	554850	genus
V4V5 Primer Test	Bacteria;Acidobacteria;Acidobacteriia;Solibacterales;Solibacteraceae (Subgroup 3);AKIW659;	96.2	17.7	26	26	25	1	0	673850	554851	genus
V4V5 Primer Test	Bacteria;Acidobacteria;Thermoanaerobaculia;Thermoanaerobaculales;Thermoanaerobaculaceae;Thermoanaerobaculum;	89.3	17.7	28	28	25	3	0	673848	554851	genus
V4V5 Primer Test	Bacteria;Actinobacteria;Actinobacteria;Micrococcales;Intrasporangiaceae;Serinicoccus;	100	17.7	25	25	25	0	0	673851	554851	genus
V4V5 Primer Test	Bacteria;Actinobacteria;Actinobacteria;Micrococcales;Microbacteriaceae;Marisediminicola;	100	17.7	25	25	25	0	0	673851	554851	genus
V4V5 Primer Test	Bacteria;Actinobacteria;Actinobacteria;Micrococcales;Micrococcales Incertae Sedis;Timonella;	92.6	17.7	27	27	25	2	0	673849	554851	genus
V4V5 Primer Test	Bacteria;Chloroflexi;Anaerolineae;Anaerolineales;Anaerolineaceae;Anaerolineaceae UCG-001;	100	17.7	25	25	25	0	0	673851	554851	genus
V4V5 Primer Test	Bacteria;Cyanobacteria;Oxyphotobacteria;Leptolyngbyales;Leptolyngbyaceae;Phormidesmis ANT.L52.6;	96.2	17.7	26	26	25	1	0	673850	554851	genus
V4V5 Primer Test	Bacteria;Cyanobacteria;Oxyphotobacteria;Nostocales;Microcystaceae;Synechocystis PCC-6803;	96.2	17.7	26	26	25	1	0	673850	554851	genus
V4V5 Primer Test	Bacteria;Firmicutes;Bacilli;Bacillales;Alicyclobacillaceae;Effusibacillus;	89.3	17.7	28	28	25	3	0	673848	554851	genus
V4V5 Primer Test	Bacteria;Firmicutes;Clostridia;Clostridiales;Family XVII;uncultured;	89.3	17.7	28	28	25	3	0	673848	554851	genus
V4V5 Primer Test	Bacteria;Proteobacteria;Alphaproteobacteria;Rhizobiales;Rhizobiaceae;Aurantimonas;	100	17.7	25	25	25	0	0	673851	554851	genus
V4V5 Primer Test	Bacteria;Proteobacteria;Alphaproteobacteria;Rhodobacterales;Rhodobacteraceae;Halocynthiibacter;	92.6	17.7	27	27	25	2	0	673849	554851	genus
V4V5 Primer Test	Bacteria;Proteobacteria;Alphaproteobacteria;Rhodobacterales;Rhodobacteraceae;Sediminimonas;	96.2	17.7	26	26	25	1	0	673850	554851	genus
V4V5 Primer Test	Bacteria;Proteobacteria;Alphaproteobacteria;Tistrellales;Tistrellaceae;Tistrella;	86.2	17.7	29	29	25	4	0	673847	554851	genus
V4V5 Primer Test	Bacteria;Proteobacteria;Deltaproteobacteria;Myxococcales;Archangiaceae;Archangium;	100	17.7	25	25	25	0	0	673851	554851	genus
V4V5 Primer Test	Bacteria;Proteobacteria;Gammaproteobacteria;Aeromonadales;Aeromonadaceae;Oceanimonas;	96.2	17.7	26	26	25	1	0	673850	554851	genus
V4V5 Primer Test	Bacteria;Proteobacteria;Gammaproteobacteria;Aeromonadales;Succinivibrionaceae;Succinivibrionaceae UCG-001;	83.3	17.7	30	30	25	5	0	673846	554851	genus
V4V5 Primer Test	Bacteria;Proteobacteria;Gammaproteobacteria;Alteromonadales;Alteromonadaceae;Aliiglaciecola;	100	17.7	25	25	25	0	0	673851	554851	genus
V4V5 Primer Test	Bacteria;Proteobacteria;Gammaproteobacteria;Betaproteobacteriales;Methylophilaceae;UBA6140;	96.2	17.7	26	26	25	1	0	673850	554851	genus
V4V5 Primer Test	Bacteria;Proteobacteria;Gammaproteobacteria;Cellvibrionales;Halieaceae;Parahaliea;	89.3	17.7	28	28	25	3	0	673848	554851	genus
V4V5 Primer Test	Bacteria;Proteobacteria;Gammaproteobacteria;Chromatiales;Chromatiaceae;Thiocystis;	92.6	17.7	27	27	25	2	0	673849	554851	genus
V4V5 Primer Test	Bacteria;Proteobacteria;Gammaproteobacteria;Oceanospirillales;Saccharospirillaceae;Oleispira;	92.6	17.7	27	27	25	2	0	673849	554851	genus
V4V5 Primer Test	Bacteria;Proteobacteria;Gammaproteobacteria;Pasteurellales;Pasteurellaceae;Frederiksenia;	86.2	17.7	29	29	25	4	0	673847	554851	genus
V4V5 Primer Test	Bacteria;Proteobacteria;Gammaproteobacteria;Xanthomonadales;Rhodanobacteraceae;Pseudofulvimonas;	86.2	17.7	29	29	25	4	0	673847	554851	genus
V4V5 Primer Test	Bacteria;Rokubacteria;NC10;Methylomirabilales;Methylomirabilaceae;Candidatus Methylomirabilis;	96.2	17.7	26	26	25	1	0	673850	554851	genus
V4V5 Primer Test	Bacteria;Synergistetes;Synergistia;Synergistales;Synergistaceae;Candidatus Tammella;	100	17.7	25	25	25	0	0	673851	554851	genus
V4V5 Primer Test	Bacteria;Thermotogae;Thermotogae;Petrotogales;Petrotogaceae;Defluviitoga;	92.6	17.7	27	27	25	2	0	673849	554851	genus
V4V5 Primer Test	Eukaryota;Archaeplastida;Chloroplastida;Charophyta;Phragmoplastophyta;Streptophyta;Embryophyta;Tracheophyta;Spermatophyta;Magnoliophyta;Lamiales;Pogostemon;	100	17.7	25	25	25	0	0	673851	554851	genus
V4V5 Primer Test	Eukaryota;Archaeplastida;Chloroplastida;Charophyta;Phragmoplastophyta;Streptophyta;Embryophyta;Tracheophyta;Spermatophyta;Magnoliophyta;Rosales;Ziziphus;	80.6	17.7	31	31	25	6	0	673845	554851	genus
V4V5 Primer Test	Eukaryota;Opisthokonta;Holozoa;Choanoflagellida;Craspedida;Salpingoecidae;Salpingoeca;	96.2	17.7	31	26	25	1	5	673850	554851	genus
V4V5 Primer Test	Eukaryota;Opisthokonta;Nucletmycea;Fungi;Dikarya;Basidiomycota;Agaricomycotina;Tremellomycetes;Filobasidiales;Filobasidiaceae;Heterocephalacria;	96.2	17.7	26	26	25	1	0	673850	554851	genus
V4V5 Primer Test	Eukaryota;SAR;Alveolata;Ciliophora;Intramacronucleata;Conthreep;Nassophorea;uncultured;	86.2	17.7	30	29	25	4	1	673847	554851	genus
V4V5 Primer Test	Eukaryota;SAR;Rhizaria;Cercozoa;Thecofilosea;Cryomonadida;Protaspidae;Cryothecomonas;	92.6	17.7	28	27	25	2	1	673849	554851	genus
V4V5 Primer Test	Bacteria;Actinobacteria;Actinobacteria;Micrococcales;Intrasporangiaceae;Oryzihumus;	96	17.7	25	25	24	1	0	673851	554852	genus
V4V5 Primer Test	Bacteria;Actinobacteria;Actinobacteria;Micrococcales;Microbacteriaceae;Herbiconiux;	100	17.7	24	24	24	0	0	673852	554852	genus
V4V5 Primer Test	Bacteria;Bacteroidetes;Bacteroidia;Bacteroidales;Prolixibacteraceae;Tangfeifania;	80	17.7	30	30	24	6	0	673846	554852	genus
V4V5 Primer Test	Bacteria;Bacteroidetes;Bacteroidia;Chitinophagales;Saprospiraceae;Aureispira;	92.3	17.7	26	26	24	2	0	673850	554852	genus
V4V5 Primer Test	Bacteria;Bacteroidetes;Bacteroidia;Cytophagales;Amoebophilaceae;Candidatus Cardinium;	100	17.7	24	24	24	0	0	673852	554852	genus
V4V5 Primer Test	Bacteria;Bacteroidetes;Bacteroidia;Flavobacteriales;Flavobacteriaceae;Lutimonas;	100	17.7	24	24	24	0	0	673852	554852	genus
V4V5 Primer Test	Bacteria;Bacteroidetes;Bacteroidia;Flavobacteriales;Flavobacteriaceae;Mesonia;	80	17.7	30	30	24	6	0	673846	554852	genus
V4V5 Primer Test	Bacteria;Cyanobacteria;Oxyphotobacteria;Leptolyngbyales;Leptolyngbyaceae;uncultured;	96	17.7	25	25	24	1	0	673851	554852	genus
V4V5 Primer Test	Bacteria;Cyanobacteria;Oxyphotobacteria;Nostocales;Nostocaceae;Cylindrospermopsis CRJ1;	92.3	17.7	26	26	24	2	0	673850	554852	genus
V4V5 Primer Test	Bacteria;Cyanobacteria;Oxyphotobacteria;Nostocales;Nostocaceae;uncultured;	85.7	17.7	28	28	24	4	0	673848	554852	genus
V4V5 Primer Test	Bacteria;Cyanobacteria;Oxyphotobacteria;Phormidesmiales;Nodosilineaceae;uncultured;	85.7	17.7	28	28	24	4	0	673848	554852	genus
V4V5 Primer Test	Bacteria;Firmicutes;Bacilli;Bacillales;Listeriaceae;Brochothrix;	82.8	17.7	29	29	24	5	0	673847	554852	genus
V4V5 Primer Test	Bacteria;Firmicutes;Bacilli;Bacillales;Paenibacillaceae;Ammoniphilus;	96	17.7	25	25	24	1	0	673851	554852	genus
V4V5 Primer Test	Bacteria;Firmicutes;Bacilli;Bacillales;Pasteuriaceae;Pasteuria;	92.3	17.7	26	26	24	2	0	673850	554852	genus
V4V5 Primer Test	Bacteria;Firmicutes;Bacilli;Bacillales;Thermoactinomycetaceae;Thermoactinomyces;	92.3	17.7	26	26	24	2	0	673850	554852	genus
V4V5 Primer Test	Bacteria;Firmicutes;Bacilli;Lactobacillales;Aerococcaceae;Abiotrophia;	61.5	17.7	39	39	24	15	0	673837	554852	genus
V4V5 Primer Test	Bacteria;Firmicutes;Clostridia;Clostridiales;Clostridiales Incertae Sedis;Proteiniborus;	85.7	17.7	28	28	24	4	0	673848	554852	genus
V4V5 Primer Test	Bacteria;Firmicutes;Erysipelotrichia;Erysipelotrichales;Erysipelotrichaceae;Dielma;	92.3	17.7	26	26	24	2	0	673850	554852	genus
V4V5 Primer Test	Bacteria;Planctomycetes;Planctomycetacia;Isosphaerales;Isosphaeraceae;Paludisphaera;	100	17.7	24	24	24	0	0	673852	554852	genus
V4V5 Primer Test	Bacteria;Proteobacteria;Alphaproteobacteria;Acetobacterales;Acetobacteraceae;Roseococcus;	92.3	17.7	26	26	24	2	0	673850	554852	genus
V4V5 Primer Test	Bacteria;Proteobacteria;Alphaproteobacteria;Puniceispirillales;SAR116 clade;Candidatus Puniceispirillum;	96	17.7	25	25	24	1	0	673851	554852	genus
V4V5 Primer Test	Bacteria;Proteobacteria;Alphaproteobacteria;Rhizobiales;Beijerinckiaceae;Salinarimonas;	92.3	17.7	26	26	24	2	0	673850	554852	genus
V4V5 Primer Test	Bacteria;Proteobacteria;Alphaproteobacteria;Rhodobacterales;Rhodobacteraceae;Albirhodobacter;	96	17.7	25	25	24	1	0	673851	554852	genus
V4V5 Primer Test	Bacteria;Proteobacteria;Alphaproteobacteria;Rhodobacterales;Rhodobacteraceae;Maritimibacter;	96	17.7	25	25	24	1	0	673851	554852	genus
V4V5 Primer Test	Bacteria;Proteobacteria;Alphaproteobacteria;Rhodobacterales;Rhodobacteraceae;Roseinatronobacter;	92.3	17.7	26	26	24	2	0	673850	554852	genus
V4V5 Primer Test	Bacteria;Proteobacteria;Gammaproteobacteria;Gammaproteobacteria Incertae Sedis;Unknown Family;Wenzhouxiangella;	96	17.7	25	25	24	1	0	673851	554852	genus
V4V5 Primer Test	Bacteria;Proteobacteria;Gammaproteobacteria;Nitrosococcales;Nitrosococcaceae;Cm1-21;	96	17.7	25	25	24	1	0	673851	554852	genus
V4V5 Primer Test	Bacteria;Proteobacteria;Gammaproteobacteria;Salinisphaerales;Solimonadaceae;Hydrocarboniphaga;	92.3	17.7	26	26	24	2	0	673850	554852	genus
V4V5 Primer Test	Bacteria;Proteobacteria;Gammaproteobacteria;Vibrionales;Vibrionaceae;uncultured;	92.3	17.7	26	26	24	2	0	673850	554852	genus
V4V5 Primer Test	Eukaryota;Archaeplastida;Chloroplastida;Charophyta;Phragmoplastophyta;Streptophyta;Embryophyta;Tracheophyta;Spermatophyta;Magnoliophyta;Liliopsida;Dioscoreales;Dioscorea;	47.1	17.7	51	51	24	27	0	673825	554852	genus
V4V5 Primer Test	Eukaryota;Archaeplastida;Chloroplastida;Charophyta;Phragmoplastophyta;Streptophyta;Embryophyta;Tracheophyta;Spermatophyta;Magnoliophyta;Malpighiales;Euphorbia;	82.8	17.7	29	29	24	5	0	673847	554852	genus
V4V5 Primer Test	Eukaryota;Haptophyta;Prymnesiophyceae;Isochrysidales;Isochrysis;	88.9	17.7	27	27	24	3	0	673849	554852	genus
V4V5 Primer Test	Eukaryota;Opisthokonta;Nucletmycea;Fungi;Dikarya;Basidiomycota;Agaricomycotina;Tremellomycetes;Tremellales;Cuniculitremaceae;Kockovaella;	96	17.7	25	25	24	1	0	673851	554852	genus
V4V5 Primer Test	Eukaryota;SAR;Alveolata;Dinoflagellata;Dinophyceae;Gymnodiniphycidae;Suessiaceae;Biecheleria;	88.9	17.7	27	27	24	3	0	673849	554852	genus
V4V5 Primer Test	Bacteria;Acidobacteria;Acidobacteriia;Acidobacteriales;Acidobacteriaceae (Subgroup 1);Acidobacterium;	85.2	17.7	27	27	23	4	0	673849	554853	genus
V4V5 Primer Test	Bacteria;Actinobacteria;Actinobacteria;Micrococcales;Intrasporangiaceae;Intrasporangium;	92	17.7	25	25	23	2	0	673851	554853	genus
V4V5 Primer Test	Bacteria;Actinobacteria;Actinobacteria;Micrococcales;Microbacteriaceae;Candidatus Planktoluna;	95.8	17.7	24	24	23	1	0	673852	554853	genus
V4V5 Primer Test	Bacteria;Actinobacteria;Actinobacteria;Micromonosporales;Micromonosporaceae;Catenuloplanes;	92	17.7	25	25	23	2	0	673851	554853	genus
V4V5 Primer Test	Bacteria;Actinobacteria;Coriobacteriia;Coriobacteriales;Eggerthellaceae;Gordonibacter;	92	17.7	25	25	23	2	0	673851	554853	genus
V4V5 Primer Test	Bacteria;Bacteroidetes;Bacteroidia;Cytophagales;Flammeovirgaceae;Flexithrix;	92	17.7	25	25	23	2	0	673851	554853	genus
V4V5 Primer Test	Bacteria;Bacteroidetes;Bacteroidia;Cytophagales;Hymenobacteraceae;Rufibacter;	100	17.7	23	23	23	0	0	673853	554853	genus
V4V5 Primer Test	Bacteria;Bacteroidetes;Bacteroidia;Sphingobacteriales;Sphingobacteriaceae;Arcticibacter;	100	17.7	23	23	23	0	0	673853	554853	genus
V4V5 Primer Test	Bacteria;Chlamydiae;Chlamydiae;Chlamydiales;Parachlamydiaceae;Neochlamydia;	95.8	17.7	24	24	23	1	0	673852	554853	genus
V4V5 Primer Test	Bacteria;Chloroflexi;Ktedonobacteria;Ktedonobacterales;Ktedonobacteraceae;Ktedonobacter;	100	17.7	23	23	23	0	0	673853	554853	genus
V4V5 Primer Test	Bacteria;Cyanobacteria;Oxyphotobacteria;Nostocales;Oscillatoriaceae;Oscillatoria PCC-6304;	85.2	17.7	27	27	23	4	0	673849	554853	genus
V4V5 Primer Test	Bacteria;Firmicutes;Bacilli;Bacillales;Bacillaceae;Lentibacillus;	100	17.7	23	23	23	0	0	673853	554853	genus
V4V5 Primer Test	Bacteria;Firmicutes;Clostridia;Clostridiales;Clostridiaceae 1;Candidatus Arthromitus;	63.9	17.7	36	36	23	13	0	673840	554853	genus
V4V5 Primer Test	Bacteria;Firmicutes;Clostridia;Clostridiales;Lachnospiraceae;Lachnospiraceae UCG-010;	100	17.7	23	23	23	0	0	673853	554853	genus
V4V5 Primer Test	Bacteria;Fusobacteria;Fusobacteriia;Fusobacteriales;Leptotrichiaceae;Streptobacillus;	92	17.7	25	25	23	2	0	673851	554853	genus
V4V5 Primer Test	Bacteria;Planctomycetes;Planctomycetacia;Pirellulales;Pirellulaceae;Bythopirellula;	95.8	17.7	24	24	23	1	0	673852	554853	genus
V4V5 Primer Test	Bacteria;Proteobacteria;Alphaproteobacteria;Acetobacterales;Acetobacteraceae;Rhodovastum;	100	17.7	23	23	23	0	0	673853	554853	genus
V4V5 Primer Test	Bacteria;Proteobacteria;Alphaproteobacteria;Acetobacterales;Acetobacterales Incertae Sedis;uncultured;	95.8	17.7	24	24	23	1	0	673852	554853	genus
V4V5 Primer Test	Bacteria;Proteobacteria;Alphaproteobacteria;Rhizobiales;Beijerinckiaceae;Beijerinckia;	85.2	17.7	27	27	23	4	0	673849	554853	genus
V4V5 Primer Test	Bacteria;Proteobacteria;Alphaproteobacteria;Rhodobacterales;Rhodobacteraceae;Litorimicrobium;	95.8	17.7	24	24	23	1	0	673852	554853	genus
V4V5 Primer Test	Bacteria;Proteobacteria;Alphaproteobacteria;Rhodospirillales;Magnetospirillaceae;uncultured;	95.8	17.7	24	24	23	1	0	673852	554853	genus
V4V5 Primer Test	Bacteria;Proteobacteria;Alphaproteobacteria;Rhodovibrionales;Fodinicurvataceae;Rhodovibrio;	85.2	17.7	27	27	23	4	0	673849	554853	genus
V4V5 Primer Test	Bacteria;Proteobacteria;Deltaproteobacteria;Deltaproteobacteria Incertae Sedis;Unknown Family;Deferrisoma;	100	17.7	23	23	23	0	0	673853	554853	genus
V4V5 Primer Test	Bacteria;Proteobacteria;Gammaproteobacteria;Alteromonadales;Alteromonadaceae;Salinimonas;	92	17.7	25	25	23	2	0	673851	554853	genus
V4V5 Primer Test	Bacteria;Proteobacteria;Gammaproteobacteria;Arenicellales;Arenicellaceae;Arenicella;	95.8	17.7	24	24	23	1	0	673852	554853	genus
V4V5 Primer Test	Bacteria;Proteobacteria;Gammaproteobacteria;Betaproteobacteriales;Burkholderiaceae;Azohydromonas;	100	17.7	23	23	23	0	0	673853	554853	genus
V4V5 Primer Test	Bacteria;Proteobacteria;Gammaproteobacteria;Betaproteobacteriales;Burkholderiaceae;Hylemonella;	95.8	17.7	24	24	23	1	0	673852	554853	genus
V4V5 Primer Test	Bacteria;Proteobacteria;Gammaproteobacteria;Betaproteobacteriales;Nitrosomonadaceae;966-1;	92	17.7	25	25	23	2	0	673851	554853	genus
V4V5 Primer Test	Bacteria;Proteobacteria;Gammaproteobacteria;Betaproteobacteriales;Sulfuricellaceae;Sulfuricella;	92	17.7	25	25	23	2	0	673851	554853	genus
V4V5 Primer Test	Bacteria;Proteobacteria;Gammaproteobacteria;Cardiobacteriales;Wohlfahrtiimonadaceae;Ignatzschineria;	100	17.7	23	23	23	0	0	673853	554853	genus
V4V5 Primer Test	Bacteria;Proteobacteria;Gammaproteobacteria;Enterobacteriales;Enterobacteriaceae;Mangrovibacter;	88.5	17.7	26	26	23	3	0	673850	554853	genus
V4V5 Primer Test	Bacteria;Proteobacteria;Gammaproteobacteria;Methylococcales;Methylomonaceae;Methylovulum;	100	17.7	23	23	23	0	0	673853	554853	genus
V4V5 Primer Test	Bacteria;Proteobacteria;Gammaproteobacteria;Xanthomonadales;Xanthomonadaceae;Vulcaniibacterium;	88.5	17.7	26	26	23	3	0	673850	554853	genus
V4V5 Primer Test	Bacteria;Synergistetes;Synergistia;Synergistales;Synergistaceae;Aminobacterium;	85.2	17.7	27	27	23	4	0	673849	554853	genus
V4V5 Primer Test	Bacteria;Synergistetes;Synergistia;Synergistales;Synergistaceae;Cloacibacillus;	95.8	17.7	24	24	23	1	0	673852	554853	genus
V4V5 Primer Test	Bacteria;Thermotogae;Thermotogae;Petrotogales;Petrotogaceae;SC103;	82.1	17.7	28	28	23	5	0	673848	554853	genus
V4V5 Primer Test	Eukaryota;Archaeplastida;Chloroplastida;Charophyta;Phragmoplastophyta;Streptophyta;Embryophyta;Tracheophyta;Spermatophyta;Magnoliophyta;Caryophyllales;Chenopodium;	69.7	17.7	33	33	23	10	0	673843	554853	genus
V4V5 Primer Test	Eukaryota;Archaeplastida;Chloroplastida;Chlorophyta;Chlorophyceae;Sphaeropleales;Bracteacoccus;	88.5	17.7	26	26	23	3	0	673850	554853	genus
V4V5 Primer Test	Eukaryota;Archaeplastida;Chloroplastida;Chlorophyta;Chlorophyceae;Sphaeropleales;Dictyococcus;	95.8	17.7	24	24	23	1	0	673852	554853	genus
V4V5 Primer Test	Eukaryota;Opisthokonta;Aphelidea;uncultured;	88.5	17.7	26	26	23	3	0	673850	554853	genus
V4V5 Primer Test	Eukaryota;Opisthokonta;Nucletmycea;Fungi;Dikarya;Ascomycota;Pezizomycotina;Pezizomycetes;Pezizales;Pezizaceae;uncultured;	100	17.7	23	23	23	0	0	673853	554853	genus
V4V5 Primer Test	Eukaryota;Opisthokonta;Nucletmycea;Fungi;Dikarya;Ascomycota;Saccharomycotina;Saccharomycetes;Saccharomycetales;Saccharomycetaceae;Lachancea;	100	17.7	23	23	23	0	0	673853	554853	genus
V4V5 Primer Test	Eukaryota;Opisthokonta;Nucletmycea;Fungi;Dikarya;Basidiomycota;Agaricomycotina;Agaricomycetes;Auriculariales;Auriculariaceae;Auricularia;	100	17.7	23	23	23	0	0	673853	554853	genus
V4V5 Primer Test	Eukaryota;Opisthokonta;Nucletmycea;Fungi;Dikarya;Basidiomycota;Agaricomycotina;Tremellomycetes;Tremellales;Cryptococcaceae;Cryptococcus;	92	17.7	25	25	23	2	0	673851	554853	genus
V4V5 Primer Test	Eukaryota;SAR;Alveolata;Ciliophora;Intramacronucleata;Spirotrichea;Hypotrichia;Oxytricha;	100	17.7	23	23	23	0	0	673853	554853	genus
V4V5 Primer Test	Eukaryota;SAR;Rhizaria;Cercozoa;Vampyrellidae;uncultured;	82.1	17.7	28	28	23	5	0	673848	554853	genus
V4V5 Primer Test	Eukaryota;SAR;Stramenopiles;Labyrinthulomycetes;Thraustochytriaceae;Aurantiochytrium;	85.2	17.7	27	27	23	4	0	673849	554853	genus
V4V5 Primer Test	Eukaryota;SAR;Stramenopiles;Peronosporomycetes;Halophytophthora;	100	17.7	23	23	23	0	0	673853	554853	genus
V4V5 Primer Test	Bacteria;Acidobacteria;Blastocatellia (Subgroup 4);Blastocatellales;Blastocatellaceae;Aridibacter;	84.6	17.7	26	26	22	4	0	673850	554854	genus
V4V5 Primer Test	Bacteria;Acidobacteria;Holophagae;Acanthopleuribacterales;Acanthopleuribacteraceae;Acanthopleuribacter;	91.7	17.7	24	24	22	2	0	673852	554854	genus
V4V5 Primer Test	Bacteria;Actinobacteria;Actinobacteria;Micrococcales;Cellulomonadaceae;Cellulomonas;	8.6	17.6	257	257	22	235	0	673619	554854	genus
V4V5 Primer Test	Bacteria;Actinobacteria;Actinobacteria;Micrococcales;Micrococcaceae;Pseudoglutamicibacter;	100	17.7	22	22	22	0	0	673854	554854	genus
V4V5 Primer Test	Bacteria;Bacteroidetes;Bacteroidia;Bacteroidales;Dysgonomonadaceae;Candidatus Azobacteroides;	100	17.7	22	22	22	0	0	673854	554854	genus
V4V5 Primer Test	Bacteria;Bacteroidetes;Bacteroidia;Bacteroidales;Marinilabiliaceae;Alkaliflexus;	88	17.7	25	25	22	3	0	673851	554854	genus
V4V5 Primer Test	Bacteria;Bacteroidetes;Bacteroidia;Bacteroidales;Marinilabiliaceae;Anaerophaga;	91.7	17.7	24	24	22	2	0	673852	554854	genus
V4V5 Primer Test	Bacteria;Bacteroidetes;Bacteroidia;Flavobacteriales;Flavobacteriaceae;Gaetbulibacter;	100	17.7	22	22	22	0	0	673854	554854	genus
V4V5 Primer Test	Bacteria;Bacteroidetes;Bacteroidia;Flavobacteriales;Flavobacteriaceae;Mesoflavibacter;	100	17.7	22	22	22	0	0	673854	554854	genus
V4V5 Primer Test	Bacteria;Bacteroidetes;Bacteroidia;Flavobacteriales;Flavobacteriaceae;Zeaxanthinibacter;	95.7	17.7	23	23	22	1	0	673853	554854	genus
V4V5 Primer Test	Bacteria;Bacteroidetes;Bacteroidia;Flavobacteriales;Flavobacteriaceae;Zobellia;	100	17.7	22	22	22	0	0	673854	554854	genus
V4V5 Primer Test	Bacteria;Bacteroidetes;Bacteroidia;Sphingobacteriales;Sphingobacteriaceae;Nubsella;	100	17.7	22	22	22	0	0	673854	554854	genus
V4V5 Primer Test	Bacteria;Calditrichaeota;Calditrichia;Calditrichales;Calditrichaceae;JdFR-76;	100	17.7	22	22	22	0	0	673854	554854	genus
V4V5 Primer Test	Bacteria;Chloroflexi;Anaerolineae;Anaerolineales;Anaerolineaceae;Ornatilinea;	84.6	17.7	26	26	22	4	0	673850	554854	genus
V4V5 Primer Test	Bacteria;Chloroflexi;Ktedonobacteria;Ktedonobacterales;Ktedonobacteraceae;1921-3;	91.7	17.7	24	24	22	2	0	673852	554854	genus
V4V5 Primer Test	Bacteria;Cyanobacteria;Oxyphotobacteria;Nostocales;Cyanobacteriaceae;uncultured;	91.7	17.7	24	24	22	2	0	673852	554854	genus
V4V5 Primer Test	Bacteria;Cyanobacteria;Oxyphotobacteria;Nostocales;Geitlerinemaceae;Geitlerinema PCC-7105;	95.7	17.7	23	23	22	1	0	673853	554854	genus
V4V5 Primer Test	Bacteria;Cyanobacteria;Oxyphotobacteria;Nostocales;Nostocaceae;Scytonema PCC-7110;	91.7	17.7	24	24	22	2	0	673852	554854	genus
V4V5 Primer Test	Bacteria;Firmicutes;Bacilli;Bacillales;Bacillaceae;Alteribacillus;	100	17.7	22	22	22	0	0	673854	554854	genus
V4V5 Primer Test	Bacteria;Firmicutes;Bacilli;Bacillales;Bacillaceae;Paraliobacillus;	100	17.7	22	22	22	0	0	673854	554854	genus
V4V5 Primer Test	Bacteria;Firmicutes;Bacilli;Bacillales;Planococcaceae;Viridibacillus;	100	17.7	22	22	22	0	0	673854	554854	genus
V4V5 Primer Test	Bacteria;Firmicutes;Clostridia;Clostridiales;Family XI;Anaerosalibacter;	91.7	17.7	24	24	22	2	0	673852	554854	genus
V4V5 Primer Test	Bacteria;Firmicutes;Clostridia;Clostridiales;Family XII;uncultured;	100	17.7	22	22	22	0	0	673854	554854	genus
V4V5 Primer Test	Bacteria;Firmicutes;Clostridia;Clostridiales;Lachnospiraceae;Stomatobaculum;	88	17.7	25	25	22	3	0	673851	554854	genus
V4V5 Primer Test	Bacteria;Firmicutes;Clostridia;Thermoanaerobacterales;Thermoanaerobacteraceae;Syntrophaceticus;	100	17.7	22	22	22	0	0	673854	554854	genus
V4V5 Primer Test	Bacteria;Proteobacteria;Alphaproteobacteria;Acetobacterales;Acetobacteraceae;Acidomonas;	100	17.7	22	22	22	0	0	673854	554854	genus
V4V5 Primer Test	Bacteria;Proteobacteria;Alphaproteobacteria;Rhizobiales;Pleomorphomonadaceae;uncultured;	95.7	17.7	23	23	22	1	0	673853	554854	genus
V4V5 Primer Test	Bacteria;Proteobacteria;Alphaproteobacteria;Rhizobiales;Rhizobiaceae;Candidatus Liberibacter;	84.6	17.7	26	26	22	4	0	673850	554854	genus
V4V5 Primer Test	Bacteria;Proteobacteria;Alphaproteobacteria;Rhizobiales;Rhizobiales Incertae Sedis;Anderseniella;	95.7	17.7	23	23	22	1	0	673853	554854	genus
V4V5 Primer Test	Bacteria;Proteobacteria;Alphaproteobacteria;Rhodobacterales;Rhodobacteraceae;Dinoroseobacter;	75.9	17.7	29	29	22	7	0	673847	554854	genus
V4V5 Primer Test	Bacteria;Proteobacteria;Deltaproteobacteria;Desulfobacterales;Desulfobacteraceae;Desulfatiferula;	100	17.7	22	22	22	0	0	673854	554854	genus
V4V5 Primer Test	Bacteria;Proteobacteria;Gammaproteobacteria;Aeromonadales;Succinivibrionaceae;Anaerobiospirillum;	95.7	17.7	23	23	22	1	0	673853	554854	genus
V4V5 Primer Test	Bacteria;Proteobacteria;Gammaproteobacteria;Betaproteobacteriales;Burkholderiaceae;Actimicrobium;	95.7	17.7	23	23	22	1	0	673853	554854	genus
V4V5 Primer Test	Bacteria;Proteobacteria;Gammaproteobacteria;Betaproteobacteriales;Burkholderiaceae;Pseudoduganella;	100	17.7	22	22	22	0	0	673854	554854	genus
V4V5 Primer Test	Bacteria;Proteobacteria;Gammaproteobacteria;Betaproteobacteriales;Neisseriaceae;Uruburuella;	100	17.7	22	22	22	0	0	673854	554854	genus
V4V5 Primer Test	Bacteria;Proteobacteria;Gammaproteobacteria;Betaproteobacteriales;Rhodocyclaceae;Dechlorosoma;	88	17.7	25	25	22	3	0	673851	554854	genus
V4V5 Primer Test	Bacteria;Proteobacteria;Gammaproteobacteria;Competibacterales;Competibacteraceae;Candidatus Contendobacter;	81.5	17.7	27	27	22	5	0	673849	554854	genus
V4V5 Primer Test	Bacteria;Proteobacteria;Gammaproteobacteria;Halothiobacillales;Halothiobacillaceae;Thiofaba;	84.6	17.7	26	26	22	4	0	673850	554854	genus
V4V5 Primer Test	Bacteria;Proteobacteria;Gammaproteobacteria;Pasteurellales;Pasteurellaceae;Necropsobacter;	100	17.7	22	22	22	0	0	673854	554854	genus
V4V5 Primer Test	Bacteria;Proteobacteria;Gammaproteobacteria;Piscirickettsiales;Piscirickettsiaceae;Candidatus Endoecteinascidia;	100	17.7	22	22	22	0	0	673854	554854	genus
V4V5 Primer Test	Bacteria;Proteobacteria;Gammaproteobacteria;Salinisphaerales;Solimonadaceae;Solimonas;	95.7	17.7	23	23	22	1	0	673853	554854	genus
V4V5 Primer Test	Eukaryota;Archaeplastida;Rhodophyceae;Bangiales;Porphyra;	91.7	17.7	24	24	22	2	0	673852	554854	genus
V4V5 Primer Test	Eukaryota;Excavata;Discoba;Jakobida;Andalucia;	84.6	17.7	36	26	22	4	10	673850	554854	genus
V4V5 Primer Test	Eukaryota;Opisthokonta;Nucletmycea;Fungi;Dikarya;Ascomycota;Saccharomycotina;Saccharomycetes;Saccharomycetales;Pichiaceae;Brettanomyces;	95.7	17.7	23	23	22	1	0	673853	554854	genus
V4V5 Primer Test	Eukaryota;Opisthokonta;Nucletmycea;Fungi;Mucoromycota;Glomeromycotina;Glomeromycetes;Diversisporales;Acaulosporaceae;Acaulospora;	91.7	17.7	24	24	22	2	0	673852	554854	genus
V4V5 Primer Test	Eukaryota;SAR;Alveolata;Apicomplexa;Conoidasida;Gregarinasina;Archigregarinorida;Selenidium;	91.7	17.7	24	24	22	2	0	673852	554854	genus
V4V5 Primer Test	Eukaryota;SAR;Alveolata;Ciliophora;Intramacronucleata;Spirotrichea;Hypotrichia;Holosticha;	100	17.7	22	22	22	0	0	673854	554854	genus
V4V5 Primer Test	Eukaryota;SAR;Alveolata;Ciliophora;Intramacronucleata;Spirotrichea;Hypotrichia;uncultured;	84.6	17.7	26	26	22	4	0	673850	554854	genus
V4V5 Primer Test	Bacteria;Actinobacteria;Actinobacteria;Streptosporangiales;Thermomonosporaceae;Thermomonospora;	100	17.7	21	21	21	0	0	673855	554855	genus
V4V5 Primer Test	Bacteria;Bacteroidetes;Bacteroidia;Bacteroidales;Prevotellaceae;Prevotellaceae Ga6A1 group;	100	17.7	21	21	21	0	0	673855	554855	genus
V4V5 Primer Test	Bacteria;Bacteroidetes;Bacteroidia;Bacteroidales;Rikenellaceae;M2PB4-61 termite group;	95.5	17.7	22	22	21	1	0	673854	554855	genus
V4V5 Primer Test	Bacteria;Bacteroidetes;Bacteroidia;Cytophagales;Hymenobacteraceae;Nibribacter;	91.3	17.7	23	23	21	2	0	673853	554855	genus
V4V5 Primer Test	Bacteria;Bacteroidetes;Bacteroidia;Cytophagales;Spirosomaceae;Larkinella;	100	17.7	21	21	21	0	0	673855	554855	genus
V4V5 Primer Test	Bacteria;Bacteroidetes;Bacteroidia;Flavobacteriales;Flavobacteriaceae;Gelidibacter;	100	17.7	21	21	21	0	0	673855	554855	genus
V4V5 Primer Test	Bacteria;Calditrichaeota;Calditrichia;Calditrichales;Calditrichaceae;Calorithrix;	95.5	17.7	22	22	21	1	0	673854	554855	genus
V4V5 Primer Test	Bacteria;Cyanobacteria;Oxyphotobacteria;Nostocales;Paraspirulinaceae;Spirulina CCC Snake P-Y-85;	91.3	17.7	23	23	21	2	0	673853	554855	genus
V4V5 Primer Test	Bacteria;Firmicutes;Bacilli;Lactobacillales;Carnobacteriaceae;uncultured;	91.3	17.7	23	23	21	2	0	673853	554855	genus
V4V5 Primer Test	Bacteria;Firmicutes;Bacilli;Lactobacillales;Leuconostocaceae;Fructobacillus;	100	17.7	21	21	21	0	0	673855	554855	genus
V4V5 Primer Test	Bacteria;Firmicutes;Clostridia;Clostridiales;Clostridiaceae 4;Paramaledivibacter;	95.5	17.7	22	22	21	1	0	673854	554855	genus
V4V5 Primer Test	Bacteria;Firmicutes;Clostridia;Clostridiales;Family XIII;S5-A14a;	91.3	17.7	23	23	21	2	0	673853	554855	genus
V4V5 Primer Test	Bacteria;Firmicutes;Clostridia;Clostridiales;Lachnospiraceae;XBB1006;	91.3	17.7	23	23	21	2	0	673853	554855	genus
V4V5 Primer Test	Bacteria;Firmicutes;Clostridia;Clostridiales;Peptococcaceae;BRH-c8a;	95.5	17.7	22	22	21	1	0	673854	554855	genus
V4V5 Primer Test	Bacteria;Firmicutes;Clostridia;Clostridiales;Peptostreptococcaceae;Tepidibacter;	95.5	17.7	22	22	21	1	0	673854	554855	genus
V4V5 Primer Test	Bacteria;Halanaerobiaeota;Halanaerobiia;Halanaerobiales;Halanaerobiaceae;Halocella;	91.3	17.7	23	23	21	2	0	673853	554855	genus
V4V5 Primer Test	Bacteria;Planctomycetes;Planctomycetacia;Planctomycetales;Rubinisphaeraceae;Rubinisphaera;	91.3	17.7	23	23	21	2	0	673853	554855	genus
V4V5 Primer Test	Bacteria;Proteobacteria;Alphaproteobacteria;Azospirillales;Azospirillaceae;Nitrospirillum;	100	17.7	21	21	21	0	0	673855	554855	genus
V4V5 Primer Test	Bacteria;Proteobacteria;Alphaproteobacteria;Caulobacterales;Parvularculaceae;Parvularcula;	95.5	17.7	22	22	21	1	0	673854	554855	genus
V4V5 Primer Test	Bacteria;Proteobacteria;Alphaproteobacteria;Rhizobiales;Beijerinckiaceae;Psychroglaciecola;	91.3	17.7	23	23	21	2	0	673853	554855	genus
V4V5 Primer Test	Bacteria;Proteobacteria;Alphaproteobacteria;Rhodobacterales;Rhodobacteraceae;Oceanibulbus;	100	17.7	21	21	21	0	0	673855	554855	genus
V4V5 Primer Test	Bacteria;Proteobacteria;Alphaproteobacteria;Sphingomonadales;Sphingomonadaceae;Parasphingopyxis;	100	17.7	21	21	21	0	0	673855	554855	genus
V4V5 Primer Test	Bacteria;Proteobacteria;Alphaproteobacteria;Sphingomonadales;Sphingomonadaceae;Sandaracinobacter;	95.5	17.7	22	22	21	1	0	673854	554855	genus
V4V5 Primer Test	Bacteria;Proteobacteria;Deltaproteobacteria;Desulfobacterales;Desulfobacteraceae;Desulfatitalea;	87.5	17.7	24	24	21	3	0	673852	554855	genus
V4V5 Primer Test	Bacteria;Proteobacteria;Deltaproteobacteria;Desulfobacterales;Desulfobulbaceae;Desulfotalea;	91.3	17.7	23	23	21	2	0	673853	554855	genus
V4V5 Primer Test	Bacteria;Proteobacteria;Deltaproteobacteria;Myxococcales;Polyangiaceae;Polyangium;	91.3	17.7	23	23	21	2	0	673853	554855	genus
V4V5 Primer Test	Bacteria;Proteobacteria;Gammaproteobacteria;Acidiferrobacterales;Acidiferrobacteraceae;uncultured;	100	17.7	21	21	21	0	0	673855	554855	genus
V4V5 Primer Test	Bacteria;Proteobacteria;Gammaproteobacteria;Betaproteobacteriales;Hydrogenophilaceae;Tepidiphilus;	95.5	17.7	22	22	21	1	0	673854	554855	genus
V4V5 Primer Test	Bacteria;Proteobacteria;Gammaproteobacteria;Cellvibrionales;Spongiibacteraceae;Spongiibacter;	100	17.7	21	21	21	0	0	673855	554855	genus
V4V5 Primer Test	Bacteria;Proteobacteria;Gammaproteobacteria;Ectothiorhodospirales;Thioalkalispiraceae;SS1-B-09-64;	95.5	17.7	22	22	21	1	0	673854	554855	genus
V4V5 Primer Test	Bacteria;Proteobacteria;Gammaproteobacteria;Enterobacteriales;Enterobacteriaceae;Atlantibacter;	91.3	17.7	23	23	21	2	0	673853	554855	genus
V4V5 Primer Test	Bacteria;Proteobacteria;Gammaproteobacteria;Enterobacteriales;Enterobacteriaceae;Candidatus Baumannia;	100	17.7	21	21	21	0	0	673855	554855	genus
V4V5 Primer Test	Bacteria;Proteobacteria;Gammaproteobacteria;Methylococcales;Methylomonaceae;pLW-20;	87.5	17.7	24	24	21	3	0	673852	554855	genus
V4V5 Primer Test	Bacteria;Proteobacteria;Gammaproteobacteria;Pasteurellales;Pasteurellaceae;Bibersteinia;	95.5	17.7	22	22	21	1	0	673854	554855	genus
V4V5 Primer Test	Bacteria;Proteobacteria;Gammaproteobacteria;Pasteurellales;Pasteurellaceae;Nicoletella;	95.5	17.7	22	22	21	1	0	673854	554855	genus
V4V5 Primer Test	Eukaryota;Opisthokonta;Nucletmycea;Fungi;Chytridiomycota;Incertae Sedis;Chytridiomycetes;Spizellomycetales;Powellomycetaceae;uncultured;	84	17.7	25	25	21	4	0	673851	554855	genus
V4V5 Primer Test	Eukaryota;Opisthokonta;Nucletmycea;Fungi;Dikarya;Ascomycota;Saccharomycotina;Saccharomycetes;Saccharomycetales;Debaryomycetaceae;Spathospora;	100	17.7	21	21	21	0	0	673855	554855	genus
V4V5 Primer Test	Eukaryota;Opisthokonta;Nucletmycea;Fungi;Dikarya;Ascomycota;Saccharomycotina;Saccharomycetes;Saccharomycetales;Saccharomycetaceae;Zygosaccharomyces;	80.8	17.7	26	26	21	5	0	673850	554855	genus
V4V5 Primer Test	Eukaryota;Opisthokonta;Nucletmycea;Fungi;Dikarya;Basidiomycota;Agaricomycotina;Tremellomycetes;Filobasidiales;Filobasidiaceae;Filobasidium;	100	17.7	21	21	21	0	0	673855	554855	genus
V4V5 Primer Test	Eukaryota;Opisthokonta;Nucletmycea;Fungi;Dikarya;Basidiomycota;Agaricomycotina;Tremellomycetes;Filobasidiales;Filobasidiaceae;uncultured;	100	17.7	21	21	21	0	0	673855	554855	genus
V4V5 Primer Test	Eukaryota;Opisthokonta;Nucletmycea;Fungi;Dikarya;Basidiomycota;Agaricomycotina;Tremellomycetes;Tremellales;Bulleribasidiaceae;Vishniacozyma;	95.5	17.7	22	22	21	1	0	673854	554855	genus
V4V5 Primer Test	Eukaryota;Opisthokonta;Nucletmycea;Fungi;Dikarya;Basidiomycota;Agaricomycotina;Tremellomycetes;Trichosporonales;Trichosporonaceae;Trichosporon;	95.5	17.7	22	22	21	1	0	673854	554855	genus
V4V5 Primer Test	Eukaryota;SAR;Alveolata;Ciliophora;Intramacronucleata;Spirotrichea;Choreotrichia;Codonellopsis;	95.5	17.7	22	22	21	1	0	673854	554855	genus
V4V5 Primer Test	Eukaryota;SAR;Alveolata;Dinoflagellata;Dinophyceae;Gymnodiniphycidae;Katodinium;	95.5	17.7	22	22	21	1	0	673854	554855	genus
V4V5 Primer Test	Eukaryota;SAR;Alveolata;Dinoflagellata;Dinophyceae;Gymnodiniphycidae;Suessiaceae;uncultured;	95.5	17.7	22	22	21	1	0	673854	554855	genus
V4V5 Primer Test	Eukaryota;SAR;Alveolata;Dinoflagellata;Dinophyceae;Peridiniphycidae;Peridiniales;Amphidiniopsis;	95.5	17.7	22	22	21	1	0	673854	554855	genus
V4V5 Primer Test	Eukaryota;SAR;Rhizaria;Cercozoa;Thecofilosea;Ebriacea;Ebria;	100	17.7	21	21	21	0	0	673855	554855	genus
V4V5 Primer Test	Bacteria;Acidobacteria;Acidobacteriia;Acidobacteriales;Acidobacteriaceae (Subgroup 1);Acidicapsa;	95.2	17.7	21	21	20	1	0	673855	554856	genus
V4V5 Primer Test	Bacteria;Actinobacteria;Actinobacteria;Micrococcales;Microbacteriaceae;Lysinimonas;	95.2	17.7	21	21	20	1	0	673855	554856	genus
V4V5 Primer Test	Bacteria;Actinobacteria;Thermoleophilia;Solirubrobacterales;Solirubrobacteraceae;Patulibacter;	100	17.7	20	20	20	0	0	673856	554856	genus
V4V5 Primer Test	Bacteria;Bacteroidetes;Bacteroidia;Bacteroidales;Prolixibacteraceae;Sunxiuqinia;	87	17.7	23	23	20	3	0	673853	554856	genus
V4V5 Primer Test	Bacteria;Bacteroidetes;Bacteroidia;Bacteroidales;Tannerellaceae;uncultured;	95.2	17.7	21	21	20	1	0	673855	554856	genus
V4V5 Primer Test	Bacteria;Bacteroidetes;Bacteroidia;Cytophagales;Cyclobacteriaceae;Roseivirga;	90.9	17.7	22	22	20	2	0	673854	554856	genus
V4V5 Primer Test	Bacteria;Bacteroidetes;Bacteroidia;Flavobacteriales;Crocinitomicaceae;Brumimicrobium;	95.2	17.7	21	21	20	1	0	673855	554856	genus
V4V5 Primer Test	Bacteria;Bacteroidetes;Bacteroidia;Flavobacteriales;Flavobacteriaceae;Vitellibacter;	87	17.7	23	23	20	3	0	673853	554856	genus
V4V5 Primer Test	Bacteria;Calditrichaeota;Calditrichia;Calditrichales;Calditrichaceae;Caldithrix;	95.2	17.7	21	21	20	1	0	673855	554856	genus
V4V5 Primer Test	Bacteria;Chloroflexi;Ktedonobacteria;Ktedonobacterales;Ktedonobacteraceae;JG30a-KF-32;	95.2	17.7	21	21	20	1	0	673855	554856	genus
V4V5 Primer Test	Bacteria;Cyanobacteria;Oxyphotobacteria;Nostocales;Coleofasciculaceae;Moorea 3L;	95.2	17.7	21	21	20	1	0	673855	554856	genus
V4V5 Primer Test	Bacteria;Cyanobacteria;Oxyphotobacteria;Nostocales;Nostocaceae;Cuspidothrix LMECYA 163;	90.9	17.7	22	22	20	2	0	673854	554856	genus
V4V5 Primer Test	Bacteria;Cyanobacteria;Oxyphotobacteria;Nostocales;Nostocaceae;Scytonema VB-61278;	83.3	17.7	24	24	20	4	0	673852	554856	genus
V4V5 Primer Test	Bacteria;Firmicutes;Bacilli;Bacillales;Bacillaceae;Pseudogracilibacillus;	100	17.7	20	20	20	0	0	673856	554856	genus
V4V5 Primer Test	Bacteria;Firmicutes;Bacilli;Bacillales;Thermoactinomycetaceae;Kroppenstedtia;	95.2	17.7	21	21	20	1	0	673855	554856	genus
V4V5 Primer Test	Bacteria;Firmicutes;Bacilli;Bacillales;Thermoactinomycetaceae;Shimazuella;	95.2	17.7	21	21	20	1	0	673855	554856	genus
V4V5 Primer Test	Bacteria;Firmicutes;Bacilli;Lactobacillales;Carnobacteriaceae;Alloiococcus;	62.5	17.7	32	32	20	12	0	673844	554856	genus
V4V5 Primer Test	Bacteria;Firmicutes;Clostridia;Clostridiales;Clostridiaceae 1;Clostridium sensu stricto 2;	90.9	17.7	22	22	20	2	0	673854	554856	genus
V4V5 Primer Test	Bacteria;Firmicutes;Clostridia;Clostridiales;Family XI;Gallicola;	80	17.7	25	25	20	5	0	673851	554856	genus
V4V5 Primer Test	Bacteria;Firmicutes;Clostridia;Clostridiales;Heliobacteriaceae;Heliobacterium;	90.9	17.7	22	22	20	2	0	673854	554856	genus
V4V5 Primer Test	Bacteria;Firmicutes;Clostridia;Clostridiales;Ruminococcaceae;DTU089;	100	17.7	20	20	20	0	0	673856	554856	genus
V4V5 Primer Test	Bacteria;Firmicutes;Clostridia;Clostridiales;Ruminococcaceae;Ethanoligenens;	90.9	17.7	22	22	20	2	0	673854	554856	genus
V4V5 Primer Test	Bacteria;Proteobacteria;Alphaproteobacteria;Rhizobiales;Beijerinckiaceae;Rhodoblastus;	95.2	17.7	21	21	20	1	0	673855	554856	genus
V4V5 Primer Test	Bacteria;Proteobacteria;Alphaproteobacteria;Rhizobiales;Rhizobiaceae;Ahrensia;	100	17.7	20	20	20	0	0	673856	554856	genus
V4V5 Primer Test	Bacteria;Proteobacteria;Alphaproteobacteria;Rhizobiales;Xanthobacteraceae;Blastochloris;	100	17.7	20	20	20	0	0	673856	554856	genus
V4V5 Primer Test	Bacteria;Proteobacteria;Alphaproteobacteria;Sphingomonadales;Sphingomonadaceae;Sandarakinorhabdus;	95.2	17.7	21	21	20	1	0	673855	554856	genus
V4V5 Primer Test	Bacteria;Proteobacteria;Deltaproteobacteria;Myxococcales;Archangiaceae;Cystobacter;	95.2	17.7	21	21	20	1	0	673855	554856	genus
V4V5 Primer Test	Bacteria;Proteobacteria;Gammaproteobacteria;Cellvibrionales;Cellvibrionaceae;Marinagarivorans;	100	17.7	20	20	20	0	0	673856	554856	genus
V4V5 Primer Test	Bacteria;Proteobacteria;Gammaproteobacteria;Ectothiorhodospirales;Ectothiorhodospiraceae;Halofilum;	90.9	17.7	22	22	20	2	0	673854	554856	genus
V4V5 Primer Test	Bacteria;Proteobacteria;Gammaproteobacteria;Oceanospirillales;Halomonadaceae;Salicola;	100	17.7	20	20	20	0	0	673856	554856	genus
V4V5 Primer Test	Bacteria;Proteobacteria;Gammaproteobacteria;Oceanospirillales;Saccharospirillaceae;Oceanobacter;	90.9	17.7	22	22	20	2	0	673854	554856	genus
V4V5 Primer Test	Bacteria;Proteobacteria;Gammaproteobacteria;Oceanospirillales;Saccharospirillaceae;Oleibacter;	83.3	17.7	24	24	20	4	0	673852	554856	genus
V4V5 Primer Test	Eukaryota;Archaeplastida;Chloroplastida;Charophyta;Phragmoplastophyta;Streptophyta;Embryophyta;Tracheophyta;Spermatophyta;Magnoliophyta;Fabales;Glycine;	90.9	17.7	22	22	20	2	0	673854	554856	genus
V4V5 Primer Test	Eukaryota;Archaeplastida;Chloroplastida;Charophyta;Phragmoplastophyta;Streptophyta;Embryophyta;Tracheophyta;Spermatophyta;Magnoliophyta;Lamiales;Perilla;	100	17.7	20	20	20	0	0	673856	554856	genus
V4V5 Primer Test	Eukaryota;Archaeplastida;Chloroplastida;Chlorophyta;Chlorophyceae;Chlorosarcinales;Chlorosarcinopsis;	100	17.7	20	20	20	0	0	673856	554856	genus
V4V5 Primer Test	Eukaryota;Archaeplastida;Rhodophyceae;Florideophycidae;Corallinophycidae;Hydrolithon;	90.9	17.7	22	22	20	2	0	673854	554856	genus
V4V5 Primer Test	Eukaryota;Opisthokonta;Nucletmycea;Fungi;Dikarya;Ascomycota;Pezizomycotina;Pezizomycetes;Pezizales;Pezizaceae;Peziza;	100	17.7	20	20	20	0	0	673856	554856	genus
V4V5 Primer Test	Eukaryota;Opisthokonta;Nucletmycea;Fungi;Dikarya;Basidiomycota;Agaricomycotina;Agaricomycetes;Agaricales;Pleurotaceae;Pleurotus;	100	17.7	20	20	20	0	0	673856	554856	genus
V4V5 Primer Test	Eukaryota;Opisthokonta;Nucletmycea;Fungi;Dikarya;Basidiomycota;Agaricomycotina;Agaricomycetes;Corticiales;Corticiaceae;Sistotrema;	71.4	17.7	28	28	20	8	0	673848	554856	genus
V4V5 Primer Test	Eukaryota;Opisthokonta;Nucletmycea;Nucleariidae and Fonticula group;Nucleariidae;Nuclearia;	90.9	17.7	23	22	20	2	1	673854	554856	genus
V4V5 Primer Test	Eukaryota;SAR;Alveolata;Ciliophora;Intramacronucleata;Conthreep;Oligohymenophorea;Peniculia;Frontonia;	87	17.7	23	23	20	3	0	673853	554856	genus
V4V5 Primer Test	Eukaryota;SAR;Alveolata;Dinoflagellata;Dinophyceae;Dinophysiales;Sinophysis;	100	17.7	23	20	20	0	3	673856	554856	genus
V4V5 Primer Test	Eukaryota;SAR;Rhizaria;Cercozoa;Cercomonadidae;Paracercomonas;	100	17.7	21	20	20	0	1	673856	554856	genus
V4V5 Primer Test	Eukaryota;SAR;Rhizaria;Cercozoa;Incertae Sedis;Gymnophrys;	90.9	17.7	22	22	20	2	0	673854	554856	genus
V4V5 Primer Test	Bacteria;Actinobacteria;Actinobacteria;Micrococcales;Microbacteriaceae;Amnibacterium;	90.5	17.7	21	21	19	2	0	673855	554857	genus
V4V5 Primer Test	Bacteria;Actinobacteria;Actinobacteria;Micrococcales;Micrococcaceae;Zhihengliuella;	100	17.7	19	19	19	0	0	673857	554857	genus
V4V5 Primer Test	Bacteria;Actinobacteria;Actinobacteria;Micromonosporales;Micromonosporaceae;Catellatospora;	100	17.7	19	19	19	0	0	673857	554857	genus
V4V5 Primer Test	Bacteria;Bacteroidetes;Bacteroidia;Bacteroidales;Rikenellaceae;Rs-D38 termite group;	90.5	17.7	21	21	19	2	0	673855	554857	genus
V4V5 Primer Test	Bacteria;Bacteroidetes;Bacteroidia;Flavobacteriales;Flavobacteriaceae;Actibacter;	95	17.7	20	20	19	1	0	673856	554857	genus
V4V5 Primer Test	Bacteria;Bacteroidetes;Bacteroidia;Flavobacteriales;Flavobacteriaceae;Arcticiflavibacter;	95	17.7	20	20	19	1	0	673856	554857	genus
V4V5 Primer Test	Bacteria;Bacteroidetes;Bacteroidia;Flavobacteriales;Flavobacteriaceae;Aurantivirga;	100	17.7	19	19	19	0	0	673857	554857	genus
V4V5 Primer Test	Bacteria;Bacteroidetes;Bacteroidia;Flavobacteriales;Flavobacteriaceae;Polaribacter 2;	95	17.7	20	20	19	1	0	673856	554857	genus
V4V5 Primer Test	Bacteria;Bacteroidetes;Bacteroidia;Flavobacteriales;Flavobacteriaceae;Subsaxibacter;	90.5	17.7	21	21	19	2	0	673855	554857	genus
V4V5 Primer Test	Bacteria;Bacteroidetes;Rhodothermia;Rhodothermales;Rhodothermaceae;Rhodothermus;	82.6	17.7	23	23	19	4	0	673853	554857	genus
V4V5 Primer Test	Bacteria;Chloroflexi;Anaerolineae;Caldilineales;Caldilineaceae;Litorilinea;	86.4	17.7	22	22	19	3	0	673854	554857	genus
V4V5 Primer Test	Bacteria;Cyanobacteria;Oxyphotobacteria;Nostocales;Chroococcidiopsaceae;Chroococcidiopsis PCC 7203;	100	17.7	19	19	19	0	0	673857	554857	genus
V4V5 Primer Test	Bacteria;Cyanobacteria;Oxyphotobacteria;Nostocales;Coleofasciculaceae;uncultured;	95	17.7	20	20	19	1	0	673856	554857	genus
V4V5 Primer Test	Bacteria;Cyanobacteria;Oxyphotobacteria;Nostocales;Coleofasciculaceae;Wilmottia Ant-Ph58;	86.4	17.7	22	22	19	3	0	673854	554857	genus
V4V5 Primer Test	Bacteria;Deinococcus-Thermus;Deinococci;Deinococcales;Deinococcaceae;uncultured;	86.4	17.7	22	22	19	3	0	673854	554857	genus
V4V5 Primer Test	Bacteria;Epsilonbacteraeota;Campylobacteria;Campylobacterales;Sulfurovaceae;Sulfurovum;	1.2	17.5	1604	1604	19	1585	0	672272	554857	genus
V4V5 Primer Test	Bacteria;Firmicutes;Bacilli;Lactobacillales;Leuconostocaceae;Oenococcus;	100	17.7	19	19	19	0	0	673857	554857	genus
V4V5 Primer Test	Bacteria;Firmicutes;Clostridia;Clostridiales;Clostridiaceae 1;Haloimpatiens;	82.6	17.7	23	23	19	4	0	673853	554857	genus
V4V5 Primer Test	Bacteria;Firmicutes;Clostridia;Clostridiales;Family XIV;Anaerobranca;	90.5	17.7	21	21	19	2	0	673855	554857	genus
V4V5 Primer Test	Bacteria;Firmicutes;Clostridia;Clostridiales;Family XVIII;Symbiobacterium;	90.5	17.7	21	21	19	2	0	673855	554857	genus
V4V5 Primer Test	Bacteria;Firmicutes;Clostridia;Clostridiales;Ruminococcaceae;Anaerofilum;	100	17.7	19	19	19	0	0	673857	554857	genus
V4V5 Primer Test	Bacteria;Firmicutes;Erysipelotrichia;Erysipelotrichales;Erysipelotrichaceae;Catenisphaera;	95	17.7	20	20	19	1	0	673856	554857	genus
V4V5 Primer Test	Bacteria;Halanaerobiaeota;Halanaerobiia;Halanaerobiales;Halobacteroidaceae;Orenia;	100	17.7	19	19	19	0	0	673857	554857	genus
V4V5 Primer Test	Bacteria;Planctomycetes;Planctomycetacia;Planctomycetales;Rubinisphaeraceae;Fuerstia;	95	17.7	20	20	19	1	0	673856	554857	genus
V4V5 Primer Test	Bacteria;Proteobacteria;Alphaproteobacteria;Caulobacterales;Caulobacteraceae;PMMR1;	90.5	17.7	21	21	19	2	0	673855	554857	genus
V4V5 Primer Test	Bacteria;Proteobacteria;Alphaproteobacteria;Paracaedibacterales;Paracaedibacteraceae;Candidatus Captivus;	100	17.7	19	19	19	0	0	673857	554857	genus
V4V5 Primer Test	Bacteria;Proteobacteria;Alphaproteobacteria;Rhizobiales;Beijerinckiaceae;Methylovirgula;	100	17.7	19	19	19	0	0	673857	554857	genus
V4V5 Primer Test	Bacteria;Proteobacteria;Alphaproteobacteria;Rhizobiales;Rhizobiaceae;Pseudorhizobium;	95	17.7	20	20	19	1	0	673856	554857	genus
V4V5 Primer Test	Bacteria;Proteobacteria;Alphaproteobacteria;Rhodobacterales;Rhodobacteraceae;Nereida;	100	17.7	19	19	19	0	0	673857	554857	genus
V4V5 Primer Test	Bacteria;Proteobacteria;Alphaproteobacteria;Rhodobacterales;Rhodobacteraceae;Nioella;	86.4	17.7	22	22	19	3	0	673854	554857	genus
V4V5 Primer Test	Bacteria;Proteobacteria;Alphaproteobacteria;Rhodobacterales;Rhodobacteraceae;Ponticoccus;	90.5	17.7	21	21	19	2	0	673855	554857	genus
V4V5 Primer Test	Bacteria;Proteobacteria;Alphaproteobacteria;Rhodobacterales;Rhodobacteraceae;Roseibaca;	100	17.7	19	19	19	0	0	673857	554857	genus
V4V5 Primer Test	Bacteria;Proteobacteria;Alphaproteobacteria;Rhodobacterales;Rhodobacteraceae;Xuhuaishuia;	95	17.7	20	20	19	1	0	673856	554857	genus
V4V5 Primer Test	Bacteria;Proteobacteria;Alphaproteobacteria;Rhodobacterales;Rhodobacteraceae;Yangia;	95	17.7	20	20	19	1	0	673856	554857	genus
V4V5 Primer Test	Bacteria;Proteobacteria;Alphaproteobacteria;Sneathiellales;Sneathiellaceae;Ferrovibrio;	100	17.7	19	19	19	0	0	673857	554857	genus
V4V5 Primer Test	Bacteria;Proteobacteria;Alphaproteobacteria;Sphingomonadales;Sphingomonadaceae;Sphingosinicella;	82.6	17.7	23	23	19	4	0	673853	554857	genus
V4V5 Primer Test	Bacteria;Proteobacteria;Deltaproteobacteria;Desulfovibrionales;Desulfonatronaceae;Desulfonatronum;	95	17.7	20	20	19	1	0	673856	554857	genus
V4V5 Primer Test	Bacteria;Proteobacteria;Gammaproteobacteria;Betaproteobacteriales;Burkholderiaceae;Candidatus Zinderia;	90.5	17.7	21	21	19	2	0	673855	554857	genus
V4V5 Primer Test	Bacteria;Proteobacteria;Gammaproteobacteria;Betaproteobacteriales;Burkholderiaceae;Giesbergeria;	95	17.7	20	20	19	1	0	673856	554857	genus
V4V5 Primer Test	Bacteria;Proteobacteria;Gammaproteobacteria;Cellvibrionales;Cellvibrionaceae;Aestuariicella;	95	17.7	20	20	19	1	0	673856	554857	genus
V4V5 Primer Test	Bacteria;Proteobacteria;Gammaproteobacteria;Cellvibrionales;Spongiibacteraceae;uncultured;	100	17.7	19	19	19	0	0	673857	554857	genus
V4V5 Primer Test	Bacteria;Proteobacteria;Gammaproteobacteria;Enterobacteriales;Enterobacteriaceae;Candidatus Regiella;	95	17.7	20	20	19	1	0	673856	554857	genus
V4V5 Primer Test	Bacteria;Proteobacteria;Gammaproteobacteria;Enterobacteriales;Enterobacteriaceae;Enterobacillus;	100	17.7	19	19	19	0	0	673857	554857	genus
V4V5 Primer Test	Bacteria;Proteobacteria;Gammaproteobacteria;Enterobacteriales;Enterobacteriaceae;Leminorella;	95	17.7	20	20	19	1	0	673856	554857	genus
V4V5 Primer Test	Bacteria;Proteobacteria;Gammaproteobacteria;Enterobacteriales;Enterobacteriaceae;Phaseolibacter;	100	17.7	19	19	19	0	0	673857	554857	genus
V4V5 Primer Test	Bacteria;Proteobacteria;Gammaproteobacteria;Immundisolibacterales;Immundisolibacteraceae;uncultured;	82.6	17.7	23	23	19	4	0	673853	554857	genus
V4V5 Primer Test	Bacteria;Proteobacteria;Gammaproteobacteria;Methylococcales;Methylococcaceae;Methylocaldum;	86.4	17.7	22	22	19	3	0	673854	554857	genus
V4V5 Primer Test	Bacteria;Proteobacteria;Gammaproteobacteria;Oceanospirillales;Kangiellaceae;uncultured;	82.6	17.7	23	23	19	4	0	673853	554857	genus
V4V5 Primer Test	Bacteria;Proteobacteria;Gammaproteobacteria;Pasteurellales;Pasteurellaceae;Basfia;	100	17.7	19	19	19	0	0	673857	554857	genus
V4V5 Primer Test	Bacteria;Proteobacteria;Gammaproteobacteria;Xanthomonadales;Xanthomonadaceae;SN8;	95	17.7	20	20	19	1	0	673856	554857	genus
V4V5 Primer Test	Bacteria;Verrucomicrobia;Verrucomicrobiae;Opitutales;Puniceicoccaceae;Pelagicoccus;	95	17.7	20	20	19	1	0	673856	554857	genus
V4V5 Primer Test	Eukaryota;Archaeplastida;Chloroplastida;Chlorophyta;Ulvophyceae;Cladophorales;Cladophora;	70.4	17.7	27	27	19	8	0	673849	554857	genus
V4V5 Primer Test	Eukaryota;Opisthokonta;Nucletmycea;Fungi;Dikarya;Ascomycota;Saccharomycotina;Saccharomycetes;Saccharomycetales;Incertae Sedis;Ambrosiozyma;	100	17.7	19	19	19	0	0	673857	554857	genus
V4V5 Primer Test	Eukaryota;Opisthokonta;Nucletmycea;Fungi;Dikarya;Ascomycota;Saccharomycotina;Saccharomycetes;Saccharomycetales;Phaffomycetaceae;Komagataella;	100	17.7	19	19	19	0	0	673857	554857	genus
V4V5 Primer Test	Eukaryota;Opisthokonta;Nucletmycea;Fungi;Dikarya;Ascomycota;Saccharomycotina;Saccharomycetes;Saccharomycetales;Phaffomycetaceae;Wickerhamomyces;	95	17.7	20	20	19	1	0	673856	554857	genus
V4V5 Primer Test	Eukaryota;Opisthokonta;Nucletmycea;Fungi;Dikarya;Ascomycota;Saccharomycotina;Saccharomycetes;Saccharomycetales;Pichiaceae;Saturnispora;	100	17.7	19	19	19	0	0	673857	554857	genus
V4V5 Primer Test	Eukaryota;Opisthokonta;Nucletmycea;Fungi;Dikarya;Ascomycota;Saccharomycotina;Saccharomycetes;Saccharomycetales;Saccharomycetaceae;Tetrapisispora;	100	17.7	19	19	19	0	0	673857	554857	genus
V4V5 Primer Test	Eukaryota;Opisthokonta;Nucletmycea;Fungi;Dikarya;Ascomycota;Saccharomycotina;Saccharomycetes;Saccharomycetales;Trichomonascaceae;Sugiyamaella;	95	17.7	20	20	19	1	0	673856	554857	genus
V4V5 Primer Test	Eukaryota;Opisthokonta;Nucletmycea;Fungi;Dikarya;Ascomycota;Saccharomycotina;Saccharomycetes;Saccharomycetales;Trichomonascaceae;Wicherhamiella-Candida clade;	90.5	17.7	21	21	19	2	0	673855	554857	genus
V4V5 Primer Test	Eukaryota;Opisthokonta;Nucletmycea;Fungi;Dikarya;Basidiomycota;Agaricomycotina;Agaricomycetes;Polyporales;Incertae Sedis;Trichaptum;	100	17.7	19	19	19	0	0	673857	554857	genus
V4V5 Primer Test	Eukaryota;Opisthokonta;Nucletmycea;Fungi;Dikarya;Basidiomycota;Agaricomycotina;Tremellomycetes;Trichosporonales;Trichosporonaceae;Cutaneotrichosporon;	95	17.7	20	20	19	1	0	673856	554857	genus
V4V5 Primer Test	Eukaryota;SAR;Alveolata;Ciliophora;Intramacronucleata;Conthreep;Oligohymenophorea;Peniculia;Paramecium;	95	17.7	20	20	19	1	0	673856	554857	genus
V4V5 Primer Test	Eukaryota;SAR;Alveolata;Dinoflagellata;Dinophyceae;Gymnodiniphycidae;Gymnodinium clade;Polykrikos;	100	17.7	19	19	19	0	0	673857	554857	genus
V4V5 Primer Test	Eukaryota;SAR;Stramenopiles;Peronosporomycetes;Lagenidium;	100	17.7	19	19	19	0	0	673857	554857	genus
V4V5 Primer Test	Bacteria;Acidobacteria;Holophagae;Holophagales;Holophagaceae;Holophaga;	94.7	17.7	19	19	18	1	0	673857	554858	genus
V4V5 Primer Test	Bacteria;Actinobacteria;Actinobacteria;Micrococcales;Microbacteriaceae;Agreia;	94.7	17.7	19	19	18	1	0	673857	554858	genus
V4V5 Primer Test	Bacteria;Actinobacteria;Actinobacteria;Micrococcales;Micrococcaceae;Enteractinococcus;	100	17.7	18	18	18	0	0	673858	554858	genus
V4V5 Primer Test	Bacteria;Actinobacteria;Actinobacteria;Micromonosporales;Micromonosporaceae;Phytohabitans;	100	17.7	18	18	18	0	0	673858	554858	genus
V4V5 Primer Test	Bacteria;Actinobacteria;Coriobacteriia;Coriobacteriales;Eggerthellaceae;Senegalimassilia;	85.7	17.7	21	21	18	3	0	673855	554858	genus
V4V5 Primer Test	Bacteria;Bacteroidetes;Bacteroidia;Bacteroidales;Rikenellaceae;U29-B03;	100	17.7	18	18	18	0	0	673858	554858	genus
V4V5 Primer Test	Bacteria;Bacteroidetes;Bacteroidia;Cytophagales;Cyclobacteriaceae;Imperialibacter;	90	17.7	20	20	18	2	0	673856	554858	genus
V4V5 Primer Test	Bacteria;Bacteroidetes;Bacteroidia;Cytophagales;Cyclobacteriaceae;Marivirga;	81.8	17.7	22	22	18	4	0	673854	554858	genus
V4V5 Primer Test	Bacteria;Bacteroidetes;Bacteroidia;Cytophagales;Spirosomaceae;Lacihabitans;	94.7	17.7	19	19	18	1	0	673857	554858	genus
V4V5 Primer Test	Bacteria;Bacteroidetes;Bacteroidia;Flavobacteriales;Flavobacteriaceae;Sediminicola;	100	17.7	18	18	18	0	0	673858	554858	genus
V4V5 Primer Test	Bacteria;Chloroflexi;Anaerolineae;Anaerolineales;Anaerolineaceae;Levilinea;	100	17.7	18	18	18	0	0	673858	554858	genus
V4V5 Primer Test	Bacteria;Chloroflexi;Chloroflexia;Chloroflexales;Chloroflexaceae;FFCH7168;	94.7	17.7	19	19	18	1	0	673857	554858	genus
V4V5 Primer Test	Bacteria;Cyanobacteria;Oxyphotobacteria;Leptolyngbyales;Leptolyngbyaceae;Chamaesiphon PCC-7430;	100	17.7	18	18	18	0	0	673858	554858	genus
V4V5 Primer Test	Bacteria;Cyanobacteria;Oxyphotobacteria;Nostocales;Xenococcaceae;Xenococcus PCC-7305;	100	17.7	18	18	18	0	0	673858	554858	genus
V4V5 Primer Test	Bacteria;Fibrobacteres;Fibrobacteria;Fibrobacterales;Fibrobacteraceae;possible genus 04;	90	17.7	20	20	18	2	0	673856	554858	genus
V4V5 Primer Test	Bacteria;Firmicutes;Bacilli;Bacillales;Family X;Thermicanus;	81.8	17.7	22	22	18	4	0	673854	554858	genus
V4V5 Primer Test	Bacteria;Firmicutes;Clostridia;Clostridiales;Clostridiaceae 2;Tindallia;	100	17.7	18	18	18	0	0	673858	554858	genus
V4V5 Primer Test	Bacteria;Firmicutes;Clostridia;Clostridiales;Clostridiaceae 3;Brassicibacter;	94.7	17.7	19	19	18	1	0	673857	554858	genus
V4V5 Primer Test	Bacteria;Firmicutes;Clostridia;Clostridiales;Lachnospiraceae;Lachnospiraceae NK4B4 group;	90	17.7	20	20	18	2	0	673856	554858	genus
V4V5 Primer Test	Bacteria;Firmicutes;Clostridia;Clostridiales;Ruminococcaceae;Ruminococcaceae UCG-001;	100	17.7	18	18	18	0	0	673858	554858	genus
V4V5 Primer Test	Bacteria;Firmicutes;Clostridia;Clostridiales;Syntrophomonadaceae;Pelospora;	85.7	17.7	21	21	18	3	0	673855	554858	genus
V4V5 Primer Test	Bacteria;Fusobacteria;Fusobacteriia;Fusobacteriales;Fusobacteriaceae;Propionigenium;	94.7	17.7	19	19	18	1	0	673857	554858	genus
V4V5 Primer Test	Bacteria;Proteobacteria;Alphaproteobacteria;Acetobacterales;Acetobacteraceae;Acidisoma;	100	17.7	18	18	18	0	0	673858	554858	genus
V4V5 Primer Test	Bacteria;Proteobacteria;Alphaproteobacteria;Acetobacterales;Acetobacteraceae;Rhodovarius;	90	17.7	20	20	18	2	0	673856	554858	genus
V4V5 Primer Test	Bacteria;Proteobacteria;Alphaproteobacteria;Puniceispirillales;Puniceispirillales Incertae Sedis;Constrictibacter;	90	17.7	20	20	18	2	0	673856	554858	genus
V4V5 Primer Test	Bacteria;Proteobacteria;Alphaproteobacteria;Rhizobiales;Rhizobiaceae;Paenochrobactrum;	94.7	17.7	19	19	18	1	0	673857	554858	genus
V4V5 Primer Test	Bacteria;Proteobacteria;Alphaproteobacteria;Rhizobiales;Rhizobiaceae;Roseitalea;	100	17.7	18	18	18	0	0	673858	554858	genus
V4V5 Primer Test	Bacteria;Proteobacteria;Alphaproteobacteria;Rhodobacterales;Rhodobacteraceae;Marinibacterium;	94.7	17.7	19	19	18	1	0	673857	554858	genus
V4V5 Primer Test	Bacteria;Proteobacteria;Alphaproteobacteria;Rhodobacterales;Rhodobacteraceae;Pelagicola;	100	17.7	18	18	18	0	0	673858	554858	genus
V4V5 Primer Test	Bacteria;Proteobacteria;Alphaproteobacteria;Rhodobacterales;Rhodobacteraceae;Rubribacterium;	94.7	17.7	19	19	18	1	0	673857	554858	genus
V4V5 Primer Test	Bacteria;Proteobacteria;Alphaproteobacteria;Rhodobacterales;Rhodobacteraceae;Seohaeicola;	94.7	17.7	19	19	18	1	0	673857	554858	genus
V4V5 Primer Test	Bacteria;Proteobacteria;Alphaproteobacteria;Rickettsiales;Midichloriaceae;MD3-55;	90	17.7	20	20	18	2	0	673856	554858	genus
V4V5 Primer Test	Bacteria;Proteobacteria;Deltaproteobacteria;Desulfobacterales;Desulfobacteraceae;Desulfobacula;	100	17.7	18	18	18	0	0	673858	554858	genus
V4V5 Primer Test	Bacteria;Proteobacteria;Deltaproteobacteria;Desulfobacterales;Desulfobulbaceae;Desulfoprunum;	90	17.7	20	20	18	2	0	673856	554858	genus
V4V5 Primer Test	Bacteria;Proteobacteria;Deltaproteobacteria;Desulfuromonadales;Geobacteraceae;Geoalkalibacter;	100	17.7	18	18	18	0	0	673858	554858	genus
[truncated: 5,724 more rows]

## Sheet: Family
DATASET S5 In silico PCR evaluation for region-specific primer set of 16S rRNA gene regions V4V5
V4V5 Primer Test	Bacteria;Firmicutes;Clostridia;Clostridiales;Lachnospiraceae;	91.2	18.2	38686	38686	35296	3390	0	635190	519580	family
V4V5 Primer Test	Bacteria;Proteobacteria;Gammaproteobacteria;Enterobacteriales;Enterobacteriaceae;	94.5	18.3	32556	32556	30760	1796	0	641320	524116	family
V4V5 Primer Test	Bacteria;Proteobacteria;Gammaproteobacteria;Betaproteobacteriales;Burkholderiaceae;	94.1	18.2	31233	31233	29387	1846	0	642643	525489	family
V4V5 Primer Test	Bacteria;Firmicutes;Clostridia;Clostridiales;Ruminococcaceae;	91.7	18	23676	23676	21714	1962	0	650200	533162	family
V4V5 Primer Test	Bacteria;Proteobacteria;Gammaproteobacteria;Pseudomonadales;Pseudomonadaceae;	93.5	18	19461	19461	18205	1256	0	654415	536671	family
V4V5 Primer Test	Bacteria;Firmicutes;Bacilli;Bacillales;Bacillaceae;	89.4	17.8	17463	17463	15614	1849	0	656413	539262	family
V4V5 Primer Test	Bacteria;Actinobacteria;Actinobacteria;Streptomycetales;Streptomycetaceae;	96.4	17.9	12866	12866	12409	457	0	661010	542467	family
V4V5 Primer Test	Bacteria;Proteobacteria;Alphaproteobacteria;Rhodobacterales;Rhodobacteraceae;	94.6	17.9	12242	12242	11582	660	0	661634	543294	family
V4V5 Primer Test	Bacteria;Proteobacteria;Gammaproteobacteria;Pseudomonadales;Moraxellaceae;	93.9	17.9	12158	12158	11420	738	0	661718	543456	family
V4V5 Primer Test	Bacteria;Proteobacteria;Alphaproteobacteria;Rhizobiales;Rhizobiaceae;	95.2	17.8	9184	9184	8747	437	0	664692	546129	family
V4V5 Primer Test	Bacteria;Bacteroidetes;Bacteroidia;Flavobacteriales;Flavobacteriaceae;	93.7	17.8	8544	8544	8009	535	0	665332	546867	family
V4V5 Primer Test	Bacteria;Firmicutes;Bacilli;Lactobacillales;Streptococcaceae;	86.7	17.7	9173	9173	7952	1221	0	664703	546924	family
V4V5 Primer Test	Bacteria;Bacteroidetes;Bacteroidia;Bacteroidales;Prevotellaceae;	91.1	17.8	7016	7016	6393	623	0	666860	548483	family
V4V5 Primer Test	Bacteria;Proteobacteria;Alphaproteobacteria;Sphingomonadales;Sphingomonadaceae;	76.1	17.6	8397	8397	6392	2005	0	665479	548484	family
V4V5 Primer Test	Bacteria;Firmicutes;Bacilli;Bacillales;Staphylococcaceae;	78.9	17.6	7774	7774	6136	1638	0	666102	548740	family
V4V5 Primer Test	Bacteria;Proteobacteria;Gammaproteobacteria;Vibrionales;Vibrionaceae;	95.2	17.8	5647	5647	5376	271	0	668229	549500	family
V4V5 Primer Test	Bacteria;Bacteroidetes;Bacteroidia;Bacteroidales;Bacteroidaceae;	88	17.7	5598	5598	4927	671	0	668278	549949	family
V4V5 Primer Test	Bacteria;Firmicutes;Bacilli;Lactobacillales;Lactobacillaceae;	91	17.7	5283	5283	4809	474	0	668593	550067	family
V4V5 Primer Test	Bacteria;Firmicutes;Clostridia;Clostridiales;Family XI;	91.7	17.7	4777	4777	4380	397	0	669099	550496	family
V4V5 Primer Test	Bacteria;Actinobacteria;Actinobacteria;Micrococcales;Micrococcaceae;	76.2	17.6	5626	5626	4286	1340	0	668250	550590	family
V4V5 Primer Test	Bacteria;Proteobacteria;Gammaproteobacteria;Xanthomonadales;Xanthomonadaceae;	93.2	17.7	4473	4473	4170	303	0	669403	550706	family
V4V5 Primer Test	Bacteria;Actinobacteria;Actinobacteria;Micrococcales;Microbacteriaceae;	95.5	17.7	4341	4341	4147	194	0	669535	550729	family
V4V5 Primer Test	Bacteria;Proteobacteria;Gammaproteobacteria;Pasteurellales;Pasteurellaceae;	91	17.7	4492	4492	4089	403	0	669384	550787	family
V4V5 Primer Test	Bacteria;Proteobacteria;Alphaproteobacteria;Rhizobiales;Xanthobacteraceae;	94.9	17.7	4170	4170	3956	214	0	669706	550920	family
V4V5 Primer Test	Bacteria;Firmicutes;Bacilli;Bacillales;Paenibacillaceae;	94.4	17.7	4040	4040	3814	226	0	669836	551062	family
V4V5 Primer Test	Bacteria;Actinobacteria;Actinobacteria;Corynebacteriales;Corynebacteriaceae;	78.8	17.6	4822	4822	3801	1021	0	669054	551075	family
V4V5 Primer Test	Bacteria;Firmicutes;Clostridia;Clostridiales;Clostridiaceae 1;	89.9	17.7	3910	3910	3514	396	0	669966	551362	family
V4V5 Primer Test	Bacteria;Bacteroidetes;Bacteroidia;Bacteroidales;Rikenellaceae;	91.4	17.7	3501	3501	3199	302	0	670375	551677	family
V4V5 Primer Test	Bacteria;Spirochaetes;Spirochaetia;Spirochaetales;Spirochaetaceae;	88.8	17.7	3575	3575	3176	399	0	670301	551700	family
V4V5 Primer Test	Bacteria;Proteobacteria;Gammaproteobacteria;Betaproteobacteriales;Rhodocyclaceae;	94	17.7	3327	3327	3127	200	0	670549	551749	family
V4V5 Primer Test	Bacteria;Firmicutes;Clostridia;Clostridiales;Christensenellaceae;	91.6	17.7	3273	3273	2999	274	0	670603	551877	family
V4V5 Primer Test	Bacteria;Firmicutes;Negativicutes;Selenomonadales;Veillonellaceae;	88.3	17.7	3373	3373	2977	396	0	670503	551899	family
V4V5 Primer Test	Bacteria;Proteobacteria;Gammaproteobacteria;Oceanospirillales;Halomonadaceae;	94.1	17.7	2992	2992	2815	177	0	670884	552061	family
V4V5 Primer Test	Bacteria;Proteobacteria;Alphaproteobacteria;SAR11 clade;Clade I;	95.7	17.7	2934	2934	2808	126	0	670942	552068	family
V4V5 Primer Test	Bacteria;Actinobacteria;Actinobacteria;Corynebacteriales;Nocardiaceae;	92.5	17.7	3015	3015	2789	226	0	670861	552087	family
V4V5 Primer Test	Bacteria;Bacteroidetes;Bacteroidia;Bacteroidales;Muribaculaceae;	87.9	17.7	3002	3002	2638	364	0	670874	552238	family
V4V5 Primer Test	Bacteria;Firmicutes;Bacilli;Bacillales;Planococcaceae;	92.2	17.7	2755	2755	2539	216	0	671121	552337	family
V4V5 Primer Test	Bacteria;Proteobacteria;Alphaproteobacteria;Rhizobiales;Beijerinckiaceae;	92.8	17.7	2638	2638	2448	190	0	671238	552428	family
V4V5 Primer Test	Bacteria;Proteobacteria;Alphaproteobacteria;Caulobacterales;Caulobacteraceae;	94.4	17.7	2540	2540	2398	142	0	671336	552478	family
V4V5 Primer Test	Bacteria;Planctomycetes;Planctomycetacia;Pirellulales;Pirellulaceae;	84.3	17.7	2765	2765	2331	434	0	671111	552545	family
V4V5 Primer Test	Bacteria;Bacteroidetes;Rhodothermia;Rhodothermales;Rhodothermaceae;	91.8	17.7	2476	2476	2272	204	0	671400	552604	family
V4V5 Primer Test	Bacteria;Actinobacteria;Actinobacteria;Micromonosporales;Micromonosporaceae;	96.6	17.7	2344	2344	2264	80	0	671532	552612	family
V4V5 Primer Test	Bacteria;Firmicutes;Bacilli;Lactobacillales;Enterococcaceae;	92.5	17.7	2373	2373	2195	178	0	671503	552681	family
V4V5 Primer Test	Bacteria;Firmicutes;Erysipelotrichia;Erysipelotrichales;Erysipelotrichaceae;	79.2	17.6	2644	2644	2095	549	0	671232	552781	family
V4V5 Primer Test	Bacteria;Proteobacteria;Alphaproteobacteria;Acetobacterales;Acetobacteraceae;	95.2	17.7	2104	2104	2003	101	0	671772	552873	family
V4V5 Primer Test	Bacteria;Chloroflexi;Anaerolineae;Anaerolineales;Anaerolineaceae;	84.7	17.7	2327	2327	1970	357	0	671549	552906	family
V4V5 Primer Test	Bacteria;Actinobacteria;Actinobacteria;Corynebacteriales;Mycobacteriaceae;	73.9	17.6	2651	2651	1958	693	0	671225	552918	family
V4V5 Primer Test	Bacteria;Proteobacteria;Deltaproteobacteria;Desulfobacterales;Desulfobacteraceae;	86.2	17.7	2265	2265	1953	312	0	671611	552923	family
V4V5 Primer Test	Bacteria;Actinobacteria;Actinobacteria;Pseudonocardiales;Pseudonocardiaceae;	95.3	17.7	2030	2030	1934	96	0	671846	552942	family
V4V5 Primer Test	Bacteria;Bacteroidetes;Bacteroidia;Flavobacteriales;Weeksellaceae;	92.3	17.7	2064	2064	1905	159	0	671812	552971	family
V4V5 Primer Test	Bacteria;Proteobacteria;Gammaproteobacteria;Alteromonadales;Pseudoalteromonadaceae;	93.5	17.7	1948	1948	1821	127	0	671928	553055	family
V4V5 Primer Test	Bacteria;Firmicutes;Clostridia;Clostridiales;Peptostreptococcaceae;	89.9	17.7	2010	2010	1806	204	0	671866	553070	family
V4V5 Primer Test	Bacteria;Bacteroidetes;Bacteroidia;Sphingobacteriales;Sphingobacteriaceae;	93.9	17.7	1855	1855	1741	114	0	672021	553135	family
V4V5 Primer Test	Bacteria;Proteobacteria;Gammaproteobacteria;Aeromonadales;Aeromonadaceae;	92.5	17.7	1843	1843	1704	139	0	672033	553172	family
V4V5 Primer Test	Bacteria;Cyanobacteria;Oxyphotobacteria;Synechococcales;Cyanobiaceae;	92.8	17.7	1785	1785	1656	129	0	672091	553220	family
V4V5 Primer Test	Bacteria;Proteobacteria;Gammaproteobacteria;Betaproteobacteriales;Neisseriaceae;	85.9	17.7	1900	1900	1632	268	0	671976	553244	family
V4V5 Primer Test	Bacteria;Acidobacteria;Acidobacteriia;Solibacterales;Solibacteraceae (Subgroup 3);	93.6	17.7	1717	1717	1607	110	0	672159	553269	family
V4V5 Primer Test	Bacteria;Cyanobacteria;Oxyphotobacteria;Nostocales;Nostocaceae;	94.7	17.7	1653	1653	1565	88	0	672223	553311	family
V4V5 Primer Test	Bacteria;Actinobacteria;Actinobacteria;Propionibacteriales;Nocardioidaceae;	94.4	17.7	1629	1629	1537	92	0	672247	553339	family
V4V5 Primer Test	Bacteria;Proteobacteria;Deltaproteobacteria;Desulfobacterales;Desulfobulbaceae;	93.4	17.7	1644	1644	1535	109	0	672232	553341	family
V4V5 Primer Test	Bacteria;Firmicutes;Clostridia;Clostridiales;Peptococcaceae;	92.4	17.7	1622	1622	1498	124	0	672254	553378	family
V4V5 Primer Test	Eukaryota;SAR;Alveolata;Protalveolata;Syndiniales;Syndiniales Group II;	87.9	17.7	1744	1690	1485	205	54	672186	553391	family
V4V5 Primer Test	Bacteria;Fusobacteria;Fusobacteriia;Fusobacteriales;Fusobacteriaceae;	86.7	17.7	1675	1675	1452	223	0	672201	553424	family
V4V5 Primer Test	Bacteria;Proteobacteria;Gammaproteobacteria;Betaproteobacteriales;Nitrosomonadaceae;	93.9	17.7	1486	1486	1396	90	0	672390	553480	family
V4V5 Primer Test	Bacteria;Proteobacteria;Gammaproteobacteria;Alteromonadales;Alteromonadaceae;	89.2	17.7	1485	1485	1325	160	0	672391	553551	family
V4V5 Primer Test	Bacteria;Actinobacteria;Actinobacteria;Actinomycetales;Actinomycetaceae;	87.7	17.7	1483	1483	1301	182	0	672393	553575	family
V4V5 Primer Test	Bacteria;Proteobacteria;Gammaproteobacteria;Xanthomonadales;Rhodanobacteraceae;	94.1	17.7	1355	1355	1275	80	0	672521	553601	family
V4V5 Primer Test	Bacteria;Proteobacteria;Gammaproteobacteria;Alteromonadales;Shewanellaceae;	94.2	17.7	1338	1338	1261	77	0	672538	553615	family
V4V5 Primer Test	Bacteria;Bacteroidetes;Bacteroidia;Chitinophagales;Saprospiraceae;	89.4	17.7	1355	1355	1212	143	0	672521	553664	family
V4V5 Primer Test	Bacteria;Bacteroidetes;Bacteroidia;Chitinophagales;Chitinophagaceae;	39.8	17.5	2986	2986	1189	1797	0	670890	553687	family
V4V5 Primer Test	Bacteria;Proteobacteria;Alphaproteobacteria;SAR11 clade;Clade II;	97	17.7	1216	1216	1180	36	0	672660	553696	family
V4V5 Primer Test	Bacteria;Firmicutes;Clostridia;Clostridiales;Lachnospiraceae;[Ruminococcus] torques group;	88.4	17.7	1322	1322	1168	154	0	672554	553708	family
V4V5 Primer Test	Bacteria;Gemmatimonadetes;Gemmatimonadetes;Gemmatimonadales;Gemmatimonadaceae;	92.7	17.7	1256	1256	1164	92	0	672620	553712	family
V4V5 Primer Test	Bacteria;Firmicutes;Clostridia;Clostridiales;Family XIII;	93.8	17.7	1233	1233	1156	77	0	672643	553720	family
V4V5 Primer Test	Bacteria;Acidobacteria;Acidobacteriia;Acidobacteriales;Acidobacteriaceae (Subgroup 1);	94.8	17.7	1194	1194	1132	62	0	672682	553744	family
V4V5 Primer Test	Bacteria;Firmicutes;Clostridia;Clostridiales;Ruminococcaceae;[Eubacterium] coprostanoligenes group;	90	17.7	1234	1234	1110	124	0	672642	553766	family
V4V5 Primer Test	Bacteria;Synergistetes;Synergistia;Synergistales;Synergistaceae;	93.8	17.7	1138	1138	1067	71	0	672738	553809	family
V4V5 Primer Test	Bacteria;Proteobacteria;Gammaproteobacteria;Alteromonadales;Marinobacteraceae;	93.8	17.7	1104	1104	1035	69	0	672772	553841	family
V4V5 Primer Test	Bacteria;Proteobacteria;Alphaproteobacteria;Rhizobiales;Hyphomicrobiaceae;	93.3	17.7	1070	1070	998	72	0	672806	553878	family
V4V5 Primer Test	Bacteria;Acidobacteria;Acidobacteriia;Acidobacteriales;uncultured;	95	17.7	1046	1046	994	52	0	672830	553882	family
V4V5 Primer Test	Bacteria;Acidobacteria;Blastocatellia (Subgroup 4);Pyrinomonadales;Pyrinomonadaceae;	92.6	17.7	1059	1059	981	78	0	672817	553895	family
V4V5 Primer Test	Bacteria;Proteobacteria;Alphaproteobacteria;Rhizobiales;Devosiaceae;	95.1	17.7	995	995	946	49	0	672881	553930	family
V4V5 Primer Test	Bacteria;Bacteroidetes;Bacteroidia;Cytophagales;Cyclobacteriaceae;	94.5	17.7	992	992	937	55	0	672884	553939	family
V4V5 Primer Test	Bacteria;Acidobacteria;Blastocatellia (Subgroup 4);Blastocatellales;Blastocatellaceae;	94.2	17.7	989	989	932	57	0	672887	553944	family
V4V5 Primer Test	Bacteria;Firmicutes;Bacilli;Lactobacillales;Carnobacteriaceae;	84.9	17.7	1080	1080	917	163	0	672796	553959	family
V4V5 Primer Test	Bacteria;Bacteroidetes;Bacteroidia;Bacteroidales;Dysgonomonadaceae;	91.3	17.7	989	989	903	86	0	672887	553973	family
V4V5 Primer Test	Bacteria;Proteobacteria;Gammaproteobacteria;Betaproteobacteriales;Methylophilaceae;	91.3	17.7	968	968	884	84	0	672908	553992	family
V4V5 Primer Test	Bacteria;Proteobacteria;Gammaproteobacteria;Gammaproteobacteria Incertae Sedis;Unknown Family;	92.3	17.7	956	956	882	74	0	672920	553994	family
V4V5 Primer Test	Bacteria;Bacteroidetes;Bacteroidia;Cytophagales;Hymenobacteraceae;	96.4	17.7	913	913	880	33	0	672963	553996	family
V4V5 Primer Test	Bacteria;Bacteroidetes;Bacteroidia;Bacteroidales;Tannerellaceae;	89.2	17.7	950	950	847	103	0	672926	554029	family
V4V5 Primer Test	Bacteria;Actinobacteria;Thermoleophilia;Gaiellales;uncultured;	92.7	17.7	899	899	833	66	0	672977	554043	family
V4V5 Primer Test	Bacteria;Actinobacteria;Actinobacteria;Streptosporangiales;Streptosporangiaceae;	95.7	17.7	842	842	806	36	0	673034	554070	family
V4V5 Primer Test	Bacteria;Proteobacteria;Gammaproteobacteria;Betaproteobacteriales;Hydrogenophilaceae;	93.5	17.7	847	847	792	55	0	673029	554084	family
V4V5 Primer Test	Bacteria;Planctomycetes;Planctomycetacia;Gemmatales;Gemmataceae;	85.8	17.7	909	909	780	129	0	672967	554096	family
V4V5 Primer Test	Bacteria;Proteobacteria;Gammaproteobacteria;Thiotrichales;Thiotrichaceae;	93.9	17.7	816	816	766	50	0	673060	554110	family
V4V5 Primer Test	Bacteria;Proteobacteria;Deltaproteobacteria;Desulfuromonadales;Geobacteraceae;	95.3	17.7	774	774	738	36	0	673102	554138	family
V4V5 Primer Test	Bacteria;Bacteroidetes;Bacteroidia;Cytophagales;Microscillaceae;	93.7	17.7	764	764	716	48	0	673112	554160	family
V4V5 Primer Test	Bacteria;Bacteroidetes;Bacteroidia;Bacteroidales;Prolixibacteraceae;	93.1	17.7	766	766	713	53	0	673110	554163	family
V4V5 Primer Test	Bacteria;Proteobacteria;Gammaproteobacteria;Alteromonadales;Colwelliaceae;	94.2	17.7	755	755	711	44	0	673121	554165	family
V4V5 Primer Test	Bacteria;Proteobacteria;Alphaproteobacteria;Rickettsiales;Mitochondria;	59.1	17.6	1203	1197	708	489	6	672679	554168	family
V4V5 Primer Test	Bacteria;Proteobacteria;Gammaproteobacteria;Steroidobacterales;Woeseiaceae;	95.2	17.7	743	743	707	36	0	673133	554169	family
V4V5 Primer Test	Bacteria;Planctomycetes;Phycisphaerae;MSBL9;SG8-4;	92.9	17.7	749	749	696	53	0	673127	554180	family
V4V5 Primer Test	Bacteria;Nitrospirae;Nitrospira;Nitrospirales;Nitrospiraceae;	91.5	17.7	753	753	689	64	0	673123	554187	family
V4V5 Primer Test	Bacteria;Actinobacteria;Actinobacteria;Micrococcales;Intrasporangiaceae;	94.7	17.7	721	721	683	38	0	673155	554193	family
V4V5 Primer Test	Bacteria;Proteobacteria;Gammaproteobacteria;Cellvibrionales;Halieaceae;	92.2	17.7	704	704	649	55	0	673172	554227	family
V4V5 Primer Test	Bacteria;Firmicutes;Clostridia;Clostridiales;Family XVIII;	92.5	17.7	689	689	637	52	0	673187	554239	family
V4V5 Primer Test	Eukaryota;SAR;Alveolata;Protalveolata;Syndiniales;Syndiniales Group I;	86.2	17.7	795	733	632	101	62	673143	554244	family
V4V5 Primer Test	Bacteria;Proteobacteria;Alphaproteobacteria;Rhizobiales;Rhizobiales Incertae Sedis;	93.8	17.7	673	673	631	42	0	673203	554245	family
V4V5 Primer Test	Bacteria;Proteobacteria;Gammaproteobacteria;Methylococcales;Methylomonaceae;	94.9	17.7	665	665	631	34	0	673211	554245	family
V4V5 Primer Test	Bacteria;Bacteroidetes;Bacteroidia;Bacteroidales;Porphyromonadaceae;	85.1	17.7	723	723	615	108	0	673153	554261	family
V4V5 Primer Test	Bacteria;Proteobacteria;Gammaproteobacteria;Betaproteobacteriales;Gallionellaceae;	94.7	17.7	647	647	613	34	0	673229	554263	family
V4V5 Primer Test	Bacteria;Proteobacteria;Gammaproteobacteria;Legionellales;Legionellaceae;	94.9	17.7	646	646	613	33	0	673230	554263	family
V4V5 Primer Test	Bacteria;Proteobacteria;Deltaproteobacteria;Syntrophobacterales;Syntrophaceae;	89.8	17.7	679	679	610	69	0	673197	554266	family
V4V5 Primer Test	Bacteria;Proteobacteria;Deltaproteobacteria;Desulfarculales;Desulfarculaceae;	92.6	17.7	646	646	598	48	0	673230	554278	family
V4V5 Primer Test	Bacteria;Bacteroidetes;Bacteroidia;Cytophagales;Spirosomaceae;	94.5	17.7	614	614	580	34	0	673262	554296	family
V4V5 Primer Test	Bacteria;Firmicutes;Bacilli;Lactobacillales;Leuconostocaceae;	92.2	17.7	619	619	571	48	0	673257	554305	family
V4V5 Primer Test	Bacteria;Actinobacteria;Actinobacteria;Streptosporangiales;Nocardiopsaceae;	93.9	17.7	606	606	569	37	0	673270	554307	family
V4V5 Primer Test	Bacteria;Bacteroidetes;Bacteroidia;Bacteroidales;Bacteroidetes BD2-2;	88.1	17.7	646	646	569	77	0	673230	554307	family
V4V5 Primer Test	Bacteria;Firmicutes;Clostridia;Clostridiales;Lachnospiraceae;[Ruminococcus] gnavus group;	90.3	17.7	629	629	568	61	0	673247	554308	family
V4V5 Primer Test	Eukaryota;SAR;Alveolata;Apicomplexa;Conoidasida;Coccidia;Eimeriorina;	96.7	17.7	585	584	565	19	1	673292	554311	family
V4V5 Primer Test	Bacteria;Firmicutes;Clostridia;Clostridiales;Lachnospiraceae;[Eubacterium] hallii group;	86.6	17.7	649	649	562	87	0	673227	554314	family
V4V5 Primer Test	Bacteria;Acidobacteria;Thermoanaerobaculia;Thermoanaerobaculales;Thermoanaerobaculaceae;	91	17.7	611	611	556	55	0	673265	554320	family
V4V5 Primer Test	Eukaryota;SAR;Alveolata;Ciliophora;Intramacronucleata;Spirotrichea;Oligotrichia;	86.9	17.7	632	632	549	83	0	673244	554327	family
V4V5 Primer Test	Eukaryota;SAR;Alveolata;Ciliophora;Intramacronucleata;Conthreep;Oligohymenophorea;	87.5	17.7	617	616	539	77	1	673260	554337	family
V4V5 Primer Test	Bacteria;Bacteroidetes;Bacteroidia;Bacteroidales;Marinilabiliaceae;	86.7	17.7	615	615	533	82	0	673261	554343	family
V4V5 Primer Test	Bacteria;Proteobacteria;Deltaproteobacteria;Myxococcales;Haliangiaceae;	92.7	17.7	574	574	532	42	0	673302	554344	family
V4V5 Primer Test	Bacteria;Chloroflexi;Anaerolineae;SBR1031;A4b;	93.8	17.7	564	564	529	35	0	673312	554347	family
V4V5 Primer Test	Bacteria;Planctomycetes;Phycisphaerae;Phycisphaerales;Phycisphaeraceae;	74.8	17.7	706	706	528	178	0	673170	554348	family
V4V5 Primer Test	Bacteria;Verrucomicrobia;Verrucomicrobiae;Opitutales;Puniceicoccaceae;	89.9	17.7	587	587	528	59	0	673289	554348	family
V4V5 Primer Test	Bacteria;Actinobacteria;Acidimicrobiia;Microtrichales;Microtrichaceae;	82.4	17.7	629	629	518	111	0	673247	554358	family
V4V5 Primer Test	Bacteria;Bacteroidetes;Bacteroidia;Flavobacteriales;NS9 marine group;	93.3	17.7	554	554	517	37	0	673322	554359	family
V4V5 Primer Test	Bacteria;Proteobacteria;Gammaproteobacteria;Chromatiales;Chromatiaceae;	88.8	17.7	578	578	513	65	0	673298	554363	family
V4V5 Primer Test	Bacteria;Firmicutes;Clostridia;Clostridiales;Family XII;	94.3	17.7	524	524	494	30	0	673352	554382	family
V4V5 Primer Test	Bacteria;Actinobacteria;Actinobacteria;Streptosporangiales;Thermomonosporaceae;	95.7	17.7	511	511	489	22	0	673365	554387	family
V4V5 Primer Test	Eukaryota;SAR;Alveolata;Ciliophora;Intramacronucleata;Spirotrichea;Choreotrichia;	92.5	17.7	518	518	479	39	0	673358	554397	family
V4V5 Primer Test	Bacteria;Firmicutes;Negativicutes;Selenomonadales;Acidaminococcaceae;	86.8	17.7	545	545	473	72	0	673331	554403	family
V4V5 Primer Test	Bacteria;Proteobacteria;Gammaproteobacteria;Betaproteobacteriales;TRA3-20;	94.2	17.7	499	499	470	29	0	673377	554406	family
V4V5 Primer Test	Bacteria;Actinobacteria;Actinobacteria;Frankiales;Sporichthyaceae;	91.2	17.7	511	511	466	45	0	673365	554410	family
V4V5 Primer Test	Eukaryota;Opisthokonta;Nucletmycea;Fungi;Dikarya;Ascomycota;Saccharomycotina;Saccharomycetes;Saccharomycetales;Debaryomycetaceae;	96.5	17.7	487	482	465	17	5	673394	554411	family
V4V5 Primer Test	Bacteria;Chloroflexi;Anaerolineae;Ardenticatenales;uncultured;	85.6	17.7	542	542	464	78	0	673334	554412	family
V4V5 Primer Test	Eukaryota;SAR;Alveolata;Ciliophora;Intramacronucleata;Spirotrichea;Hypotrichia;	94.1	17.7	491	491	462	29	0	673385	554414	family
V4V5 Primer Test	Bacteria;Actinobacteria;Acidimicrobiia;Actinomarinales;uncultured;	91.4	17.7	502	502	459	43	0	673374	554417	family
V4V5 Primer Test	Bacteria;Tenericutes;Mollicutes;Mollicutes Incertae Sedis;Unknown Family;	87	17.7	523	523	455	68	0	673353	554421	family
V4V5 Primer Test	Bacteria;Bacteroidetes;Bacteroidia;Sphingobacteriales;Lentimicrobiaceae;	89.9	17.7	503	503	452	51	0	673373	554424	family
V4V5 Primer Test	Bacteria;Proteobacteria;Gammaproteobacteria;Steroidobacterales;Steroidobacteraceae;	93.3	17.7	481	481	449	32	0	673395	554427	family
V4V5 Primer Test	Bacteria;Proteobacteria;Gammaproteobacteria;Cellvibrionales;Porticoccaceae;	93.7	17.7	476	476	446	30	0	673400	554430	family
V4V5 Primer Test	Bacteria;Proteobacteria;Gammaproteobacteria;Oceanospirillales;Endozoicomonadaceae;	92.1	17.7	480	480	442	38	0	673396	554434	family
V4V5 Primer Test	Bacteria;Proteobacteria;Gammaproteobacteria;Cardiobacteriales;Cardiobacteriaceae;	70.8	17.6	623	623	441	182	0	673253	554435	family
V4V5 Primer Test	Bacteria;Cyanobacteria;Oxyphotobacteria;Oxyphotobacteria Incertae Sedis;Unknown Family;	88.7	17.7	495	495	439	56	0	673381	554437	family
V4V5 Primer Test	Bacteria;Proteobacteria;Alphaproteobacteria;Rickettsiales;Anaplasmataceae;	97.3	17.7	450	450	438	12	0	673426	554438	family
V4V5 Primer Test	Bacteria;Proteobacteria;Gammaproteobacteria;Acidithiobacillales;Acidithiobacillaceae;	91.2	17.7	479	479	437	42	0	673397	554439	family
V4V5 Primer Test	Bacteria;Proteobacteria;Gammaproteobacteria;Oceanospirillales;Nitrincolaceae;	91.2	17.7	479	479	437	42	0	673397	554439	family
V4V5 Primer Test	Bacteria;Bacteroidetes;Bacteroidia;Bacteroidales;Marinifilaceae;	91.6	17.7	475	475	435	40	0	673401	554441	family
V4V5 Primer Test	Bacteria;Fusobacteria;Fusobacteriia;Fusobacteriales;Leptotrichiaceae;	86.7	17.7	502	502	435	67	0	673374	554441	family
V4V5 Primer Test	Bacteria;Proteobacteria;Alphaproteobacteria;Azospirillales;Azospirillaceae;	90	17.7	481	481	433	48	0	673395	554443	family
V4V5 Primer Test	Bacteria;Proteobacteria;Gammaproteobacteria;Cellvibrionales;Cellvibrionaceae;	94.9	17.7	454	454	431	23	0	673422	554445	family
V4V5 Primer Test	Bacteria;Tenericutes;Mollicutes;Mycoplasmatales;Mycoplasmataceae;	62.3	17.6	679	679	423	256	0	673197	554453	family
V4V5 Primer Test	Bacteria;Bacteroidetes;Bacteroidia;Flavobacteriales;Cryomorphaceae;	93.2	17.7	453	453	422	31	0	673423	554454	family
V4V5 Primer Test	Bacteria;Proteobacteria;Gammaproteobacteria;Betaproteobacteriales;SC-I-84;	91.8	17.7	450	450	413	37	0	673426	554463	family
V4V5 Primer Test	Bacteria;Firmicutes;Clostridia;Clostridiales;Lachnospiraceae;[Ruminococcus] gauvreauii group;	91.5	17.7	449	449	411	38	0	673427	554465	family
V4V5 Primer Test	Bacteria;Firmicutes;Clostridia;Clostridiales;Syntrophomonadaceae;	88	17.7	459	459	404	55	0	673417	554472	family
V4V5 Primer Test	Bacteria;Planctomycetes;Planctomycetacia;Isosphaerales;Isosphaeraceae;	93	17.7	430	430	400	30	0	673446	554476	family
V4V5 Primer Test	Bacteria;Proteobacteria;Gammaproteobacteria;Diplorickettsiales;Diplorickettsiaceae;	87.8	17.7	451	451	396	55	0	673425	554480	family
V4V5 Primer Test	Bacteria;Actinobacteria;Thermoleophilia;Solirubrobacterales;Solirubrobacteraceae;	93.2	17.7	424	424	395	29	0	673452	554481	family
V4V5 Primer Test	Bacteria;Cyanobacteria;Oxyphotobacteria;Nostocales;Coleofasciculaceae;	84.1	17.7	453	453	381	72	0	673423	554495	family
V4V5 Primer Test	Bacteria;Bacteroidetes;Bacteroidia;Flavobacteriales;Crocinitomicaceae;	93.3	17.7	402	402	375	27	0	673474	554501	family
V4V5 Primer Test	Bacteria;Firmicutes;Bacilli;Bacillales;Alicyclobacillaceae;	92.8	17.7	402	402	373	29	0	673474	554503	family
V4V5 Primer Test	Bacteria;Actinobacteria;Actinobacteria;Micrococcales;Promicromonosporaceae;	91.6	17.7	405	405	371	34	0	673471	554505	family
V4V5 Primer Test	Bacteria;Proteobacteria;Alphaproteobacteria;Rhodospirillales;Magnetospiraceae;	94.4	17.7	393	393	371	22	0	673483	554505	family
V4V5 Primer Test	Bacteria;Actinobacteria;Actinobacteria;Frankiales;Geodermatophilaceae;	94.3	17.7	385	385	363	22	0	673491	554513	family
V4V5 Primer Test	Bacteria;Bacteroidetes;Bacteroidia;Bacteroidales;Paludibacteraceae;	93.8	17.7	387	387	363	24	0	673489	554513	family
V4V5 Primer Test	Bacteria;Proteobacteria;Deltaproteobacteria;Myxococcales;bacteriap25;	89.1	17.7	404	404	360	44	0	673472	554516	family
V4V5 Primer Test	Bacteria;Actinobacteria;Coriobacteriia;Coriobacteriales;Eggerthellaceae;	90.2	17.7	397	397	358	39	0	673479	554518	family
V4V5 Primer Test	Bacteria;Planctomycetes;Planctomycetacia;Planctomycetales;Rubinisphaeraceae;	91.1	17.7	393	393	358	35	0	673483	554518	family
V4V5 Primer Test	Bacteria;Proteobacteria;Alphaproteobacteria;Rhizobiales;Methyloligellaceae;	91.5	17.7	390	390	357	33	0	673486	554519	family
V4V5 Primer Test	Bacteria;Bacteroidetes;Bacteroidia;Bacteroidales;SB-5;	86.2	17.7	413	413	356	57	0	673463	554520	family
V4V5 Primer Test	Bacteria;Actinobacteria;Actinobacteria;Micrococcales;Brevibacteriaceae;	89.9	17.7	395	395	355	40	0	673481	554521	family
V4V5 Primer Test	Bacteria;Proteobacteria;Gammaproteobacteria;Oceanospirillales;Alcanivoracaceae;	88.9	17.7	397	397	353	44	0	673479	554523	family
V4V5 Primer Test	Bacteria;Bacteroidetes;Rhodothermia;Balneolales;Balneolaceae;	95.4	17.7	368	368	351	17	0	673508	554525	family
V4V5 Primer Test	Bacteria;Firmicutes;Bacilli;Bacillales;Family XI;	79.8	17.7	436	436	348	88	0	673440	554528	family
V4V5 Primer Test	Bacteria;Chloroflexi;Ktedonobacteria;Ktedonobacterales;Ktedonobacteraceae;	96.4	17.7	359	359	346	13	0	673517	554530	family
V4V5 Primer Test	Bacteria;Proteobacteria;Gammaproteobacteria;Aeromonadales;Succinivibrionaceae;	88.9	17.7	387	387	344	43	0	673489	554532	family
V4V5 Primer Test	Bacteria;Proteobacteria;Gammaproteobacteria;Oceanospirillales;Pseudohongiellaceae;	95.3	17.7	359	359	342	17	0	673517	554534	family
V4V5 Primer Test	Bacteria;Proteobacteria;Gammaproteobacteria;Thiomicrospirales;Thioglobaceae;	94.5	17.7	362	362	342	20	0	673514	554534	family
V4V5 Primer Test	Bacteria;Cyanobacteria;Oxyphotobacteria;Nostocales;Phormidiaceae;	93.9	17.7	363	363	341	22	0	673513	554535	family
V4V5 Primer Test	Bacteria;Verrucomicrobia;Verrucomicrobiae;Opitutales;Opitutaceae;	95	17.7	357	357	339	18	0	673519	554537	family
V4V5 Primer Test	Bacteria;Proteobacteria;Alphaproteobacteria;Rhizobiales;Stappiaceae;	95.4	17.7	351	351	335	16	0	673525	554541	family
V4V5 Primer Test	Bacteria;Deinococcus-Thermus;Deinococci;Deinococcales;Deinococcaceae;	86.7	17.7	384	384	333	51	0	673492	554543	family
V4V5 Primer Test	Bacteria;Proteobacteria;Alphaproteobacteria;Rhodovibrionales;Kiloniellaceae;	93.5	17.7	353	353	330	23	0	673523	554546	family
V4V5 Primer Test	Bacteria;Bacteroidetes;Bacteroidia;Bacteroidales;F082;	89.9	17.7	366	366	329	37	0	673510	554547	family
V4V5 Primer Test	Bacteria;Bacteroidetes;Bacteroidia;Bacteroidales;Bacteroidetes vadinHA17;	90.3	17.7	362	362	327	35	0	673514	554549	family
V4V5 Primer Test	Eukaryota;SAR;Alveolata;Dinoflagellata;Dinophyceae;Peridiniphycidae;Gonyaulacales;	87.8	17.7	378	370	325	45	8	673506	554551	family
V4V5 Primer Test	Bacteria;Actinobacteria;Coriobacteriia;Coriobacteriales;Coriobacteriaceae;	84.8	17.7	382	382	324	58	0	673494	554552	family
V4V5 Primer Test	Bacteria;Bacteroidetes;Bacteroidia;Chitinophagales;uncultured;	87.3	17.7	371	371	324	47	0	673505	554552	family
V4V5 Primer Test	Bacteria;Firmicutes;Clostridia;Thermoanaerobacterales;Thermoanaerobacteraceae;	90.5	17.7	357	357	323	34	0	673519	554553	family
V4V5 Primer Test	Bacteria;Actinobacteria;Thermoleophilia;Solirubrobacterales;67-14;	91.2	17.7	353	353	322	31	0	673523	554554	family
V4V5 Primer Test	Bacteria;Proteobacteria;Deltaproteobacteria;Oligoflexales;0319-6G20;	86.5	17.7	370	370	320	50	0	673506	554556	family
V4V5 Primer Test	Bacteria;Proteobacteria;Gammaproteobacteria;Alteromonadales;Idiomarinaceae;	95.5	17.7	334	334	319	15	0	673542	554557	family
V4V5 Primer Test	Bacteria;Proteobacteria;Gammaproteobacteria;Ectothiorhodospirales;Ectothiorhodospiraceae;	87.8	17.7	361	361	317	44	0	673515	554559	family
V4V5 Primer Test	Eukaryota;Opisthokonta;Nucletmycea;Fungi;Dikarya;Ascomycota;Saccharomycotina;Saccharomycetes;Saccharomycetales;Saccharomycetaceae;	93.2	17.7	340	340	317	23	0	673536	554559	family
V4V5 Primer Test	Eukaryota;SAR;Alveolata;Dinoflagellata;Dinophyceae;Gymnodiniphycidae;Gymnodinium clade;	89.7	17.7	422	350	314	36	72	673526	554562	family
V4V5 Primer Test	Bacteria;Firmicutes;Bacilli;Bacillales;Family XII;	84.6	17.7	370	370	313	57	0	673506	554563	family
V4V5 Primer Test	Bacteria;Proteobacteria;Deltaproteobacteria;Bdellovibrionales;Bacteriovoracaceae;	88.7	17.7	346	346	307	39	0	673530	554569	family
V4V5 Primer Test	Bacteria;Proteobacteria;Alphaproteobacteria;Puniceispirillales;SAR116 clade;	94.4	17.7	324	324	306	18	0	673552	554570	family
V4V5 Primer Test	Bacteria;Actinobacteria;Actinobacteria;Micrococcales;Dermabacteraceae;	93	17.7	327	327	304	23	0	673549	554572	family
V4V5 Primer Test	Bacteria;Fibrobacteres;Fibrobacteria;Fibrobacterales;Fibrobacteraceae;	93.5	17.7	323	323	302	21	0	673553	554574	family
V4V5 Primer Test	Bacteria;Proteobacteria;Deltaproteobacteria;Myxococcales;Sandaracinaceae;	94.1	17.7	321	321	302	19	0	673555	554574	family
V4V5 Primer Test	Bacteria;Cyanobacteria;Oxyphotobacteria;Nostocales;Chroococcidiopsaceae;	93.1	17.7	317	317	295	22	0	673559	554581	family
V4V5 Primer Test	Bacteria;Planctomycetes;Planctomycetacia;Planctomycetales;uncultured;	89.6	17.7	327	327	293	34	0	673549	554583	family
V4V5 Primer Test	Bacteria;Proteobacteria;Gammaproteobacteria;Coxiellales;Coxiellaceae;	77.3	17.7	379	379	293	86	0	673497	554583	family
V4V5 Primer Test	Bacteria;Proteobacteria;Gammaproteobacteria;Nitrosococcales;Methylophagaceae;	94.8	17.7	309	309	293	16	0	673567	554583	family
V4V5 Primer Test	Bacteria;Proteobacteria;Alphaproteobacteria;Rhodospirillales;uncultured;	90.1	17.7	324	324	292	32	0	673552	554584	family
V4V5 Primer Test	Bacteria;Proteobacteria;Alphaproteobacteria;Reyranellales;Reyranellaceae;	94.8	17.7	306	306	290	16	0	673570	554586	family
V4V5 Primer Test	Bacteria;Proteobacteria;Deltaproteobacteria;Bdellovibrionales;Bdellovibrionaceae;	44.7	17.6	646	646	289	357	0	673230	554587	family
V4V5 Primer Test	Bacteria;Proteobacteria;Alphaproteobacteria;Rickettsiales;Rickettsiaceae;	93.1	17.7	306	306	285	21	0	673570	554591	family
V4V5 Primer Test	Bacteria;Proteobacteria;Deltaproteobacteria;Myxococcales;Polyangiaceae;	91	17.7	311	311	283	28	0	673565	554593	family
V4V5 Primer Test	Bacteria;Proteobacteria;Gammaproteobacteria;Thiomicrospirales;Thiomicrospiraceae;	92.8	17.7	304	304	282	22	0	673572	554594	family
V4V5 Primer Test	Bacteria;Proteobacteria;Gammaproteobacteria;Betaproteobacteriales;Chromobacteriaceae;	94.6	17.7	297	297	281	16	0	673579	554595	family
V4V5 Primer Test	Bacteria;Chloroflexi;Anaerolineae;Caldilineales;Caldilineaceae;	91.5	17.7	306	306	280	26	0	673570	554596	family
V4V5 Primer Test	Bacteria;Nitrospinae;Nitrospinia;Nitrospinales;Nitrospinaceae;	97.2	17.7	288	288	280	8	0	673588	554596	family
V4V5 Primer Test	Bacteria;Proteobacteria;Deltaproteobacteria;Desulfovibrionales;Desulfovibrionaceae;	32	17.6	873	873	279	594	0	673003	554597	family
V4V5 Primer Test	Bacteria;Proteobacteria;Deltaproteobacteria;Desulfuromonadales;Desulfuromonadaceae;	94.2	17.7	294	294	277	17	0	673582	554599	family
V4V5 Primer Test	Bacteria;Actinobacteria;Acidimicrobiia;Microtrichales;uncultured;	89.3	17.7	308	308	275	33	0	673568	554601	family
V4V5 Primer Test	Bacteria;Deinococcus-Thermus;Deinococci;Thermales;Thermaceae;	92.1	17.7	292	292	269	23	0	673584	554607	family
V4V5 Primer Test	Bacteria;Hydrogenedentes;Hydrogenedentia;Hydrogenedentiales;Hydrogenedensaceae;	95.2	17.7	271	271	258	13	0	673605	554618	family
V4V5 Primer Test	Bacteria;Actinobacteria;Actinobacteria;Corynebacteriales;Dietziaceae;	91.4	17.7	280	280	256	24	0	673596	554620	family
V4V5 Primer Test	Bacteria;Actinobacteria;Acidimicrobiia;Actinomarinales;Actinomarinaceae;	93.4	17.7	272	272	254	18	0	673604	554622	family
V4V5 Primer Test	Bacteria;Proteobacteria;Deltaproteobacteria;Myxococcales;P3OB-42;	93.7	17.7	271	271	254	17	0	673605	554622	family
V4V5 Primer Test	Bacteria;Firmicutes;Clostridia;Clostridiales;Eubacteriaceae;	88.9	17.7	279	279	248	31	0	673597	554628	family
V4V5 Primer Test	Bacteria;Planctomycetes;Phycisphaerae;Tepidisphaerales;WD2101 soil group;	86	17.7	286	286	246	40	0	673590	554630	family
V4V5 Primer Test	Bacteria;Calditrichaeota;Calditrichia;Calditrichales;Calditrichaceae;	88.7	17.7	275	275	244	31	0	673601	554632	family
V4V5 Primer Test	Eukaryota;Opisthokonta;Nucletmycea;Fungi;Dikarya;Ascomycota;Saccharomycotina;Saccharomycetes;Saccharomycetales;Pichiaceae;	99.2	17.7	245	245	243	2	0	673631	554633	family
V4V5 Primer Test	Eukaryota;SAR;Alveolata;Dinoflagellata;Dinophyceae;Peridiniphycidae;Peridiniales;	92.4	17.7	265	263	243	20	2	673613	554633	family
V4V5 Primer Test	Bacteria;Actinobacteria;Rubrobacteria;Rubrobacterales;Rubrobacteriaceae;	88.8	17.7	269	269	239	30	0	673607	554637	family
V4V5 Primer Test	Bacteria;Proteobacteria;Gammaproteobacteria;Cellvibrionales;Spongiibacteraceae;	94.8	17.7	251	251	238	13	0	673625	554638	family
V4V5 Primer Test	Bacteria;Proteobacteria;Gammaproteobacteria;Arenicellales;Arenicellaceae;	96.7	17.7	244	244	236	8	0	673632	554640	family
V4V5 Primer Test	Bacteria;Proteobacteria;Gammaproteobacteria;Nitrosococcales;Nitrosococcaceae;	92.9	17.7	254	254	236	18	0	673622	554640	family
V4V5 Primer Test	Bacteria;Planctomycetes;Phycisphaerae;Phycisphaerales;AKAU3564 sediment group;	87.6	17.7	267	267	234	33	0	673609	554642	family
V4V5 Primer Test	Bacteria;Firmicutes;Bacilli;Lactobacillales;Aerococcaceae;	78.7	17.7	296	296	233	63	0	673580	554643	family
V4V5 Primer Test	Bacteria;Proteobacteria;Alphaproteobacteria;Elsterales;uncultured;	94.3	17.7	246	246	232	14	0	673630	554644	family
V4V5 Primer Test	Bacteria;Proteobacteria;Alphaproteobacteria;Dongiales;Dongiaceae;	97.8	17.7	224	224	219	5	0	673652	554657	family
V4V5 Primer Test	Bacteria;Proteobacteria;Alphaproteobacteria;Rhodospirillales;Rhodospirillaceae;	93.2	17.7	234	234	218	16	0	673642	554658	family
V4V5 Primer Test	Bacteria;Proteobacteria;Deltaproteobacteria;Syntrophobacterales;Syntrophobacteraceae;	90.1	17.7	242	242	218	24	0	673634	554658	family
V4V5 Primer Test	Eukaryota;SAR;Alveolata;Ciliophora;Intramacronucleata;Conthreep;Oligohymenophorea;Peritrichia;	92.4	17.7	236	236	218	18	0	673640	554658	subfamily
V4V5 Primer Test	Bacteria;Actinobacteria;Coriobacteriia;Coriobacteriales;Atopobiaceae;	90	17.7	241	241	217	24	0	673635	554659	family
V4V5 Primer Test	Bacteria;Deinococcus-Thermus;Deinococci;Deinococcales;Trueperaceae;	91.2	17.7	238	238	217	21	0	673638	554659	family
V4V5 Primer Test	Bacteria;Actinobacteria;Thermoleophilia;Gaiellales;Gaiellaceae;	91.5	17.7	235	235	215	20	0	673641	554661	family
V4V5 Primer Test	Bacteria;Firmicutes;Clostridia;Clostridiales;Lachnospiraceae;[Eubacterium] xylanophilum group;	90.3	17.7	237	237	214	23	0	673639	554662	family
V4V5 Primer Test	Bacteria;Proteobacteria;Gammaproteobacteria;Chromatiales;Sedimenticolaceae;	93.8	17.7	227	227	213	14	0	673649	554663	family
V4V5 Primer Test	Eukaryota;Opisthokonta;Holozoa;Metazoa (Animalia);Eumetazoa;Bilateria;Nematoda;Enoplea;Dorylaimia;Trichocephalida;	88.6	17.7	243	237	210	27	6	673639	554666	superfamily
V4V5 Primer Test	Eukaryota;SAR;Alveolata;Dinoflagellata;Dinophyceae;Gymnodiniphycidae;Suessiaceae;	89.7	17.7	233	233	209	24	0	673643	554667	family
V4V5 Primer Test	Bacteria;Proteobacteria;Deltaproteobacteria;Myxococcales;Myxococcaceae;	95.4	17.7	218	218	208	10	0	673658	554668	family
V4V5 Primer Test	Bacteria;Proteobacteria;Gammaproteobacteria;Oceanospirillales;Marinomonadaceae;	92.4	17.7	224	224	207	17	0	673652	554669	family
V4V5 Primer Test	Bacteria;Modulibacteria;Moduliflexia;Moduliflexales;Moduliflexaceae;	80	17.7	255	255	204	51	0	673621	554672	family
V4V5 Primer Test	Bacteria;Firmicutes;Clostridia;Thermoanaerobacterales;Family III;	73.5	17.7	275	275	202	73	0	673601	554674	family
V4V5 Primer Test	Bacteria;Gemmatimonadetes;Longimicrobia;Longimicrobiales;Longimicrobiaceae;	91	17.7	222	222	202	20	0	673654	554674	family
V4V5 Primer Test	Bacteria;Spirochaetes;Leptospirae;Leptospirales;Leptospiraceae;	57.6	17.6	349	349	201	148	0	673527	554675	family
V4V5 Primer Test	Bacteria;Firmicutes;Bacilli;Bacillales;Sporolactobacillaceae;	92.2	17.7	217	217	200	17	0	673659	554676	family
V4V5 Primer Test	Bacteria;Proteobacteria;Deltaproteobacteria;Oligoflexales;Oligoflexaceae;	81.6	17.7	245	245	200	45	0	673631	554676	family
V4V5 Primer Test	Bacteria;Proteobacteria;Gammaproteobacteria;Salinisphaerales;Solimonadaceae;	95.2	17.7	210	210	200	10	0	673666	554676	family
V4V5 Primer Test	Bacteria;Firmicutes;Clostridia;Clostridiales;Heliobacteriaceae;	90	17.7	221	221	199	22	0	673655	554677	family
V4V5 Primer Test	Bacteria;Proteobacteria;Gammaproteobacteria;Oceanospirillales;Saccharospirillaceae;	92.6	17.7	215	215	199	16	0	673661	554677	family
V4V5 Primer Test	Bacteria;Proteobacteria;Gammaproteobacteria;Thiohalorhabdales;Thiohalorhabdaceae;	93.4	17.7	213	213	199	14	0	673663	554677	family
V4V5 Primer Test	Bacteria;Firmicutes;Clostridia;Clostridiales;Clostridiales vadinBB60 group;	45.4	17.6	436	436	198	238	0	673440	554678	family
V4V5 Primer Test	Bacteria;Bacteroidetes;Bacteroidia;Sphingobacteriales;env.OPS 17;	88.2	17.7	220	220	194	26	0	673656	554682	family
V4V5 Primer Test	Bacteria;Proteobacteria;Gammaproteobacteria;Ectothiorhodospirales;Thioalkalispiraceae;	96.5	17.7	200	200	193	7	0	673676	554683	family
V4V5 Primer Test	Eukaryota;SAR;Alveolata;Dinoflagellata;Dinophyceae;Peridiniphycidae;Thoracosphaeraceae;	95.5	17.7	204	202	193	9	2	673674	554683	family
V4V5 Primer Test	Bacteria;Proteobacteria;Deltaproteobacteria;Myxococcales;Archangiaceae;	94.6	17.7	203	203	192	11	0	673673	554684	family
V4V5 Primer Test	Bacteria;Proteobacteria;Gammaproteobacteria;Betaproteobacteriales;Sulfuricellaceae;	95	17.7	202	202	192	10	0	673674	554684	family
V4V5 Primer Test	Eukaryota;Opisthokonta;Nucletmycea;Fungi;Dikarya;Ascomycota;Saccharomycotina;Saccharomycetes;Saccharomycetales;Phaffomycetaceae;	92.3	17.7	208	208	192	16	0	673668	554684	family
V4V5 Primer Test	Bacteria;Firmicutes;Bacilli;Bacillales;Listeriaceae;	90.5	17.7	211	211	191	20	0	673665	554685	family
V4V5 Primer Test	Bacteria;Proteobacteria;Alphaproteobacteria;Micropepsales;Micropepsaceae;	94.1	17.7	203	203	191	12	0	673673	554685	family
V4V5 Primer Test	Eukaryota;SAR;Stramenopiles;Labyrinthulomycetes;Thraustochytriaceae;	83	17.7	233	229	190	39	4	673647	554686	family
V4V5 Primer Test	Bacteria;Acidobacteria;Holophagae;Holophagales;Holophagaceae;	94.9	17.7	198	198	188	10	0	673678	554688	family
V4V5 Primer Test	Eukaryota;Opisthokonta;Holozoa;Metazoa (Animalia);Eumetazoa;Bilateria;Nematoda;Enoplea;Dorylaimia;Dorylaimida;	95.9	17.7	196	195	187	8	1	673681	554689	superfamily
V4V5 Primer Test	Bacteria;Firmicutes;Clostridia;Clostridiales;Gracilibacteraceae;	86.9	17.7	214	214	186	28	0	673662	554690	family
V4V5 Primer Test	Bacteria;Firmicutes;Clostridia;Clostridiales;Lachnospiraceae;[Eubacterium] ventriosum group;	93.9	17.7	198	198	186	12	0	673678	554690	family
V4V5 Primer Test	Bacteria;Cyanobacteria;Oxyphotobacteria;Leptolyngbyales;Leptolyngbyaceae;	93.9	17.7	197	197	185	12	0	673679	554691	family
V4V5 Primer Test	Bacteria;Proteobacteria;Gammaproteobacteria;Orbales;Orbaceae;	96.4	17.7	192	192	185	7	0	673684	554691	family
V4V5 Primer Test	Bacteria;Firmicutes;Clostridia;Clostridiales;Lachnospiraceae;[Eubacterium] ruminantium group;	96.3	17.7	190	190	183	7	0	673686	554693	family
V4V5 Primer Test	Bacteria;Dependentiae;Babeliae;Babeliales;Vermiphilaceae;	85.4	17.7	212	212	181	31	0	673664	554695	family
V4V5 Primer Test	Bacteria;Firmicutes;Clostridia;Clostridiales;Family XIII;[Eubacterium] nodatum group;	91.8	17.7	196	196	180	16	0	673680	554696	family
V4V5 Primer Test	Bacteria;Chloroflexi;Chloroflexia;Chloroflexales;Roseiflexaceae;	93.7	17.7	190	190	178	12	0	673686	554698	family
V4V5 Primer Test	Bacteria;Bacteroidetes;Bacteroidia;Sphingobacteriales;NS11-12 marine group;	91.2	17.7	194	194	177	17	0	673682	554699	family
V4V5 Primer Test	Bacteria;Proteobacteria;Magnetococcia;Magnetococcales;Magnetococcaceae;	96.2	17.7	183	183	176	7	0	673693	554700	family
V4V5 Primer Test	Bacteria;Proteobacteria;Alphaproteobacteria;Sneathiellales;Sneathiellaceae;	97.2	17.7	179	179	174	5	0	673697	554702	family
V4V5 Primer Test	Bacteria;Proteobacteria;Gammaproteobacteria;Halothiobacillales;Halothiobacillaceae;	74.5	17.7	231	231	172	59	0	673645	554704	family
V4V5 Primer Test	Bacteria;Firmicutes;Bacilli;Bacillales;Thermoactinomycetaceae;	95	17.7	180	180	171	9	0	673696	554705	family
V4V5 Primer Test	Bacteria;Proteobacteria;Deltaproteobacteria;Deltaproteobacteria Incertae Sedis;Syntrophorhabdaceae;	95	17.7	180	180	171	9	0	673696	554705	family
V4V5 Primer Test	Eukaryota;SAR;Alveolata;Ciliophora;Intramacronucleata;Conthreep;Oligohymenophorea;Scuticociliatia;	78.3	17.7	218	217	170	47	1	673659	554706	subfamily
V4V5 Primer Test	Bacteria;Actinobacteria;Actinobacteria;Frankiales;Frankiaceae;	92.3	17.7	183	183	169	14	0	673693	554707	family
V4V5 Primer Test	Bacteria;Actinobacteria;Actinobacteria;Kineosporiales;Kineosporiaceae;	94.4	17.7	178	178	168	10	0	673698	554708	family
V4V5 Primer Test	Bacteria;Chloroflexi;Chloroflexia;Chloroflexales;Chloroflexaceae;	86.2	17.7	195	195	168	27	0	673681	554708	family
V4V5 Primer Test	Bacteria;Proteobacteria;Deltaproteobacteria;Myxococcales;BIrii41;	85.7	17.7	196	196	168	28	0	673680	554708	family
V4V5 Primer Test	Bacteria;Latescibacteria;Latescibacteria;Latescibacterales;Latescibacteraceae;	92.2	17.7	180	180	166	14	0	673696	554710	family
V4V5 Primer Test	Bacteria;Actinobacteria;Actinobacteria;Propionibacteriales;Propionibacteriaceae;	4.3	17.2	3802	3802	165	3637	0	670074	554711	family
V4V5 Primer Test	Bacteria;Cyanobacteria;Oxyphotobacteria;Nostocales;Microcystaceae;	87.6	17.7	185	185	162	23	0	673691	554714	family
V4V5 Primer Test	Bacteria;Proteobacteria;Alphaproteobacteria;Rhodospirillales;Thalassospiraceae;	91	17.7	177	177	161	16	0	673699	554715	family
V4V5 Primer Test	Bacteria;Cyanobacteria;Oxyphotobacteria;Phormidesmiales;Nodosilineaceae;	93	17.7	172	172	160	12	0	673704	554716	family
V4V5 Primer Test	Bacteria;Entotheonellaeota;Entotheonellia;Entotheonellales;Entotheonellaceae;	94.6	17.7	168	168	159	9	0	673708	554717	family
V4V5 Primer Test	Bacteria;Elusimicrobia;Endomicrobia;Endomicrobiales;Endomicrobiaceae;	91.3	17.7	172	172	157	15	0	673704	554719	family
V4V5 Primer Test	Bacteria;Firmicutes;Clostridia;Clostridiales;Clostridiaceae 2;	91.8	17.7	171	171	157	14	0	673705	554719	family
V4V5 Primer Test	Bacteria;Tenericutes;Mollicutes;Acholeplasmatales;Acholeplasmataceae;	75.4	17.7	207	207	156	51	0	673669	554720	family
V4V5 Primer Test	Bacteria;Actinobacteria;Acidimicrobiia;Microtrichales;Iamiaceae;	84.7	17.7	183	183	155	28	0	673693	554721	family
V4V5 Primer Test	Bacteria;Bacteroidetes;Bacteroidia;Bacteroidales;Salinivirgaceae;	81.1	17.7	190	190	154	36	0	673686	554722	family
V4V5 Primer Test	Bacteria;Armatimonadetes;Fimbriimonadia;Fimbriimonadales;Fimbriimonadaceae;	92.1	17.7	165	165	152	13	0	673711	554724	family
V4V5 Primer Test	Bacteria;Bacteroidetes;Bacteroidia;Bacteroidales;Barnesiellaceae;	88.8	17.7	170	170	151	19	0	673706	554725	family
V4V5 Primer Test	Bacteria;Bacteroidetes;Bacteroidia;Flavobacteriales;Blattabacteriaceae;	73.3	17.7	206	206	151	55	0	673670	554725	family
V4V5 Primer Test	Bacteria;Halanaerobiaeota;Halanaerobiia;Halanaerobiales;Halanaerobiaceae;	85.8	17.7	176	176	151	25	0	673700	554725	family
V4V5 Primer Test	Eukaryota;SAR;Alveolata;Dinoflagellata;Dinophyceae;Gymnodiniphycidae;Kareniaceae;	84.7	17.7	185	176	149	27	9	673700	554727	family
V4V5 Primer Test	Bacteria;Proteobacteria;Alphaproteobacteria;Rhodospirillales;Magnetospirillaceae;	96.7	17.7	152	152	147	5	0	673724	554729	family
V4V5 Primer Test	Bacteria;Firmicutes;Clostridia;Clostridiales;Defluviitaleaceae;	89.6	17.7	163	163	146	17	0	673713	554730	family
V4V5 Primer Test	Bacteria;Proteobacteria;Alphaproteobacteria;SAR11 clade;Clade III;	99.3	17.7	147	147	146	1	0	673729	554730	family
V4V5 Primer Test	Bacteria;Proteobacteria;Gammaproteobacteria;Competibacterales;Competibacteraceae;	87.3	17.7	165	165	144	21	0	673711	554732	family
V4V5 Primer Test	Bacteria;Proteobacteria;Zetaproteobacteria;Mariprofundales;Mariprofundaceae;	95.3	17.7	149	149	142	7	0	673727	554734	family
V4V5 Primer Test	Eukaryota;Opisthokonta;Nucletmycea;Fungi;Dikarya;Ascomycota;Saccharomycotina;Saccharomycetes;Saccharomycetales;Incertae Sedis;	98.6	17.7	144	144	142	2	0	673732	554734	family
V4V5 Primer Test	Bacteria;Cloacimonetes;Cloacimonadia;Cloacimonadales;Cloacimonadaceae;	82.4	17.7	170	170	140	30	0	673706	554736	family
V4V5 Primer Test	Bacteria;Tenericutes;Mollicutes;Entomoplasmatales;Spiroplasmataceae;	92.7	17.7	151	151	140	11	0	673725	554736	family
V4V5 Primer Test	Bacteria;Proteobacteria;Gammaproteobacteria;Cellvibrionales;Microbulbiferaceae;	99.3	17.7	139	139	138	1	0	673737	554738	family
V4V5 Primer Test	Bacteria;Bacteroidetes;Ignavibacteria;Kryptoniales;BSV26;	93.8	17.7	146	146	137	9	0	673730	554739	family
V4V5 Primer Test	Eukaryota;Opisthokonta;Nucletmycea;Fungi;Dikarya;Basidiomycota;Pucciniomycotina;Microbotryomycetes;Sporidiobolales;Sporidiobolaceae;	89.5	17.7	153	153	137	16	0	673723	554739	family
V4V5 Primer Test	Eukaryota;Opisthokonta;Nucletmycea;Fungi;Mucoromycota;Glomeromycotina;Glomeromycetes;Glomerales;Glomeraceae;	89	17.7	154	154	137	17	0	673722	554739	family
V4V5 Primer Test	Bacteria;Proteobacteria;Alphaproteobacteria;Paracaedibacterales;Paracaedibacteraceae;	89.5	17.7	152	152	136	16	0	673724	554740	family
V4V5 Primer Test	Bacteria;Proteobacteria;Alphaproteobacteria;Micavibrionales;Micavibrionaceae;	91.2	17.7	148	148	135	13	0	673728	554741	family
V4V5 Primer Test	Bacteria;Proteobacteria;Alphaproteobacteria;Micavibrionales;uncultured;	93.1	17.7	145	145	135	10	0	673731	554741	family
V4V5 Primer Test	Bacteria;Proteobacteria;Alphaproteobacteria;Rickettsiales;SM2D12;	56.3	17.6	240	240	135	105	0	673636	554741	family
V4V5 Primer Test	Eukaryota;Opisthokonta;Nucletmycea;Fungi;Dikarya;Basidiomycota;Agaricomycotina;Tremellomycetes;Filobasidiales;Filobasidiaceae;	97.8	17.7	138	138	135	3	0	673738	554741	family
V4V5 Primer Test	Bacteria;Proteobacteria;Deltaproteobacteria;Desulfobacterales;Desulfobulbaceae;[Desulfobacterium] catecholicum group;	96.4	17.7	138	138	133	5	0	673738	554743	family
V4V5 Primer Test	Bacteria;Proteobacteria;Gammaproteobacteria;Alteromonadales;Psychromonadaceae;	95.7	17.7	139	139	133	6	0	673737	554743	family
V4V5 Primer Test	Bacteria;Proteobacteria;Gammaproteobacteria;Beggiatoales;Beggiatoaceae;	80.6	17.7	165	165	133	32	0	673711	554743	family
V4V5 Primer Test	Bacteria;Actinobacteria;Actinobacteria;Micrococcales;Cellulomonadaceae;	35.6	17.6	371	371	132	239	0	673505	554744	family
V4V5 Primer Test	Bacteria;Bacteroidetes;Bacteroidia;Bacteroidales;Bacteroidales RF16 group;	94.3	17.7	140	140	132	8	0	673736	554744	family
V4V5 Primer Test	Bacteria;Chlamydiae;Chlamydiae;Chlamydiales;Chlamydiaceae;	99.2	17.7	132	132	131	1	0	673744	554745	family
V4V5 Primer Test	Bacteria;Proteobacteria;Alphaproteobacteria;Parvibaculales;Parvibaculaceae;	90.3	17.7	144	144	130	14	0	673732	554746	family
V4V5 Primer Test	Bacteria;Proteobacteria;Alphaproteobacteria;Rhizobiales;A0839;	93.5	17.7	139	139	130	9	0	673737	554746	family
V4V5 Primer Test	Bacteria;Bacteroidetes;Bacteroidia;Bacteroidales;p-251-o5;	91.5	17.7	141	141	129	12	0	673735	554747	family
V4V5 Primer Test	Bacteria;Cyanobacteria;Oxyphotobacteria;Nostocales;Rubidibacteraceae;	90.8	17.7	141	141	128	13	0	673735	554748	family
V4V5 Primer Test	Bacteria;Chloroflexi;Chloroflexia;Thermomicrobiales;JG30-KF-CM45;	95.5	17.7	132	132	126	6	0	673744	554750	family
V4V5 Primer Test	Eukaryota;SAR;Alveolata;Ciliophora;Intramacronucleata;Conthreep;Phyllopharyngea;	89.9	17.7	139	139	125	14	0	673737	554751	family
V4V5 Primer Test	Bacteria;Cyanobacteria;Oxyphotobacteria;Nostocales;Xenococcaceae;	94.7	17.7	131	131	124	7	0	673745	554752	family
V4V5 Primer Test	Bacteria;Bacteroidetes;Bacteroidia;Bacteroidales;Bacteroidales UCG-001;	80.4	17.7	153	153	123	30	0	673723	554753	family
V4V5 Primer Test	Bacteria;Firmicutes;Clostridia;Clostridiales;Caldicoprobacteraceae;	95.3	17.7	129	129	123	6	0	673747	554753	family
V4V5 Primer Test	Bacteria;Proteobacteria;Gammaproteobacteria;Methylococcales;Methylococcaceae;	94.6	17.7	130	130	123	7	0	673746	554753	family
V4V5 Primer Test	Bacteria;Deferribacteres;Deferribacteres;Deferribacterales;Deferribacteraceae;	93.8	17.7	130	130	122	8	0	673746	554754	family
V4V5 Primer Test	Bacteria;Proteobacteria;Gammaproteobacteria;Francisellales;Francisellaceae;	93.8	17.7	130	130	122	8	0	673746	554754	family
V4V5 Primer Test	Bacteria;Firmicutes;Clostridia;Clostridiales;Family XIV;	93.1	17.7	130	130	121	9	0	673746	554755	family
V4V5 Primer Test	Bacteria;Acidobacteria;Acidobacteriia;Acidobacteriales;Koribacteraceae;	94.4	17.7	126	126	119	7	0	673750	554757	family
V4V5 Primer Test	Bacteria;Cyanobacteria;Oxyphotobacteria;Nostocales;Cyanobacteriaceae;	90.8	17.7	131	131	119	12	0	673745	554757	family
V4V5 Primer Test	Bacteria;Firmicutes;Clostridia;Clostridiales;Lachnospiraceae;[Eubacterium] oxidoreducens group;	94.4	17.7	126	126	119	7	0	673750	554757	family
V4V5 Primer Test	Bacteria;Proteobacteria;Deltaproteobacteria;Myxococcales;Nannocystaceae;	95.2	17.7	125	125	119	6	0	673751	554757	family
V4V5 Primer Test	Eukaryota;Opisthokonta;Nucletmycea;Fungi;Dikarya;Basidiomycota;Agaricomycotina;Agaricomycetes;Agaricales;uncultured;	99.2	17.7	120	120	119	1	0	673756	554757	family
V4V5 Primer Test	Bacteria;Firmicutes;Clostridia;Clostridiales;Family XVII;	90.7	17.7	129	129	117	12	0	673747	554759	family
V4V5 Primer Test	Bacteria;Proteobacteria;Alphaproteobacteria;Caulobacterales;Parvularculaceae;	95.1	17.7	122	122	116	6	0	673754	554760	family
V4V5 Primer Test	Bacteria;Actinobacteria;Actinobacteria;Frankiales;uncultured;	98.3	17.7	117	117	115	2	0	673759	554761	family
V4V5 Primer Test	Bacteria;Aquificae;Aquificae;Hydrogenothermales;Hydrogenothermaceae;	91.9	17.7	124	124	114	10	0	673752	554762	family
V4V5 Primer Test	Bacteria;Bacteroidetes;Bacteroidia;Cytophagales;Amoebophilaceae;	88.3	17.7	128	128	113	15	0	673748	554763	family
V4V5 Primer Test	Bacteria;Bacteroidetes;Bacteroidia;Cytophagales;Cytophagaceae;	93.4	17.7	121	121	113	8	0	673755	554763	family
V4V5 Primer Test	Bacteria;Firmicutes;Clostridia;Clostridiales;Lachnospiraceae;[Eubacterium] eligens group;	92.6	17.7	122	122	113	9	0	673754	554763	family
V4V5 Primer Test	Bacteria;Proteobacteria;Gammaproteobacteria;Acidiferrobacterales;Acidiferrobacteraceae;	92.6	17.7	122	122	113	9	0	673754	554763	family
V4V5 Primer Test	Eukaryota;Excavata;Discoba;Discicristata;Euglenozoa;Euglenida;Euglenophyceae;Euglenea;Phacaceae;	95.8	17.7	118	118	113	5	0	673758	554763	family
V4V5 Primer Test	Bacteria;Cyanobacteria;Oxyphotobacteria;Nostocales;uncultured;	86.8	17.7	129	129	112	17	0	673747	554764	family
V4V5 Primer Test	Bacteria;Firmicutes;Clostridia;Clostridiales;Clostridiaceae 3;	98.2	17.7	113	113	111	2	0	673763	554765	family
V4V5 Primer Test	Eukaryota;Opisthokonta;Nucletmycea;Fungi;Dikarya;Basidiomycota;Agaricomycotina;Tremellomycetes;Trichosporonales;Trichosporonaceae;	97.4	17.7	114	114	111	3	0	673762	554765	family
V4V5 Primer Test	Bacteria;Bacteroidetes;Ignavibacteria;Ignavibacteriales;PHOS-HE36;	94	17.7	116	116	109	7	0	673760	554767	family
V4V5 Primer Test	Eukaryota;SAR;Alveolata;Ciliophora;Intramacronucleata;Spirotrichea;Euplotia;	93.2	17.7	118	117	109	8	1	673759	554767	family
V4V5 Primer Test	Bacteria;Actinobacteria;Actinobacteria;Corynebacteriales;Tsukamurellaceae;	96.4	17.7	112	112	108	4	0	673764	554768	family
V4V5 Primer Test	Eukaryota;Opisthokonta;Nucletmycea;Fungi;Dikarya;Ascomycota;Saccharomycotina;Saccharomycetes;Saccharomycetales;Metschnikowiaceae;	95.6	17.7	113	113	108	5	0	673763	554768	family
V4V5 Primer Test	Bacteria;Proteobacteria;Alphaproteobacteria;Rhodospirillales;Terasakiellaceae;	79.9	17.7	134	134	107	27	0	673742	554769	family
V4V5 Primer Test	Bacteria;Cyanobacteria;Oxyphotobacteria;Phormidesmiales;Phormidesmiaceae;	90.6	17.7	117	117	106	11	0	673759	554770	family
V4V5 Primer Test	Bacteria;Proteobacteria;Alphaproteobacteria;Rhizobiales;Pleomorphomonadaceae;	97.2	17.7	109	109	106	3	0	673767	554770	family
V4V5 Primer Test	Bacteria;Planctomycetes;Planctomycetacia;Planctomycetales;Schlesneriaceae;	87.5	17.7	120	120	105	15	0	673756	554771	family
V4V5 Primer Test	Eukaryota;SAR;Alveolata;Ciliophora;Intramacronucleata;Conthreep;Colpodea;	92.9	17.7	113	112	104	8	1	673764	554772	family
V4V5 Primer Test	Bacteria;Actinobacteria;Actinobacteria;Frankiales;Acidothermaceae;	90.4	17.7	114	114	103	11	0	673762	554773	family
V4V5 Primer Test	Bacteria;Proteobacteria;Alphaproteobacteria;Rhizobiales;uncultured;	85.7	17.7	119	119	102	17	0	673757	554774	family
V4V5 Primer Test	Bacteria;Actinobacteria;Actinobacteria;Micrococcales;Dermacoccaceae;	96.2	17.7	105	105	101	4	0	673771	554775	family
V4V5 Primer Test	Bacteria;Cyanobacteria;Oxyphotobacteria;Pseudanabaenales;Pseudanabaenaceae;	99	17.7	102	102	101	1	0	673774	554775	family
V4V5 Primer Test	Bacteria;Actinobacteria;Nitriliruptoria;Euzebyales;Euzebyaceae;	90.1	17.7	111	111	100	11	0	673765	554776	family
V4V5 Primer Test	Bacteria;Bacteroidetes;Bacteroidia;Sphingobacteriales;AKYH767;	93.5	17.7	107	107	100	7	0	673769	554776	family
V4V5 Primer Test	Bacteria;Proteobacteria;Alphaproteobacteria;Tistrellales;Geminicoccaceae;	95.2	17.7	105	105	100	5	0	673771	554776	family
V4V5 Primer Test	Bacteria;Actinobacteria;Actinobacteria;Frankiales;Nakamurellaceae;	94.3	17.7	105	105	99	6	0	673771	554777	family
V4V5 Primer Test	Bacteria;Proteobacteria;Alphaproteobacteria;Kordiimonadales;Kordiimonadaceae;	97	17.7	101	101	98	3	0	673775	554778	family
V4V5 Primer Test	Bacteria;Rokubacteria;NC10;Methylomirabilales;Methylomirabilaceae;	91.6	17.7	107	107	98	9	0	673769	554778	family
V4V5 Primer Test	Eukaryota;SAR;Alveolata;Ciliophora;Intramacronucleata;Conthreep;Prostomatea;	90.7	17.7	108	108	98	10	0	673768	554778	family
V4V5 Primer Test	Bacteria;Planctomycetes;Brocadiae;Brocadiales;Scalinduaceae;	94.1	17.7	102	102	96	6	0	673774	554780	family
V4V5 Primer Test	Bacteria;Proteobacteria;Alphaproteobacteria;Rickettsiales;S25-593;	85	17.7	113	113	96	17	0	673763	554780	family
V4V5 Primer Test	Bacteria;Proteobacteria;Alphaproteobacteria;Thalassobaculales;uncultured;	96	17.7	100	100	96	4	0	673776	554780	family
V4V5 Primer Test	Bacteria;Proteobacteria;Deltaproteobacteria;Myxococcales;Phaselicystidaceae;	95	17.7	101	101	96	5	0	673775	554780	family
V4V5 Primer Test	Bacteria;Proteobacteria;Gammaproteobacteria;Betaproteobacteriales;B1-7BS;	96	17.7	100	100	96	4	0	673776	554780	family
V4V5 Primer Test	Eukaryota;Opisthokonta;Nucletmycea;Fungi;Dikarya;Basidiomycota;Agaricomycotina;Agaricomycetes;Agaricales;Tricholomataceae;	82.1	17.7	117	117	96	21	0	673759	554780	family
V4V5 Primer Test	Bacteria;Bacteroidetes;Bacteroidia;Bacteroidales;Bacteroidales BS11 gut group;	95	17.7	100	100	95	5	0	673776	554781	family
V4V5 Primer Test	Bacteria;Bacteroidetes;Bacteroidia;Bacteroidales;Rs-E47 termite group;	97.9	17.7	97	97	95	2	0	673779	554781	family
V4V5 Primer Test	Eukaryota;Opisthokonta;Nucletmycea;Fungi;Dikarya;Ascomycota;Saccharomycotina;Saccharomycetes;Saccharomycetales;Trichomonascaceae;	93.1	17.7	102	102	95	7	0	673774	554781	family
V4V5 Primer Test	Bacteria;Actinobacteria;Actinobacteria;Micrococcales;Demequinaceae;	98.9	17.7	95	95	94	1	0	673781	554782	family
V4V5 Primer Test	Eukaryota;Opisthokonta;Nucletmycea;Fungi;Mucoromycota;Glomeromycotina;Glomeromycetes;Glomerales;uncultured;	77	17.7	127	122	94	28	5	673754	554782	family
V4V5 Primer Test	Bacteria;Actinobacteria;Actinobacteria;Glycomycetales;Glycomycetaceae;	92.1	17.7	101	101	93	8	0	673775	554783	family
V4V5 Primer Test	Bacteria;Fibrobacteres;Fibrobacteria;Fibrobacterales;possible family 02;	96.9	17.7	96	96	93	3	0	673780	554783	family
V4V5 Primer Test	Bacteria;Lentisphaerae;Oligosphaeria;Oligosphaerales;Lenti-02;	84.5	17.7	110	110	93	17	0	673766	554783	family
V4V5 Primer Test	Bacteria;Planctomycetes;Planctomycetacia;Planctomycetales;Gimesiaceae;	73.8	17.7	126	126	93	33	0	673750	554783	family
V4V5 Primer Test	Bacteria;Kiritimatiellaeota;Kiritimatiellae;Kiritimatiellales;Kiritimatiellaceae;	86.8	17.7	106	106	92	14	0	673770	554784	family
V4V5 Primer Test	Bacteria;Bacteroidetes;Bacteroidia;Bacteroidales;ML635J-40 aquatic group;	84.1	17.7	107	107	90	17	0	673769	554786	family
V4V5 Primer Test	Eukaryota;SAR;Alveolata;Ciliophora;Intramacronucleata;Conthreep;Phyllopharyngea;Cyrtophoria;	92.8	17.7	97	97	90	7	0	673779	554786	subfamily
V4V5 Primer Test	Bacteria;Actinobacteria;Acidimicrobiia;Microtrichales;Ilumatobacteraceae;	13.9	17.6	639	639	89	550	0	673237	554787	family
V4V5 Primer Test	Bacteria;Proteobacteria;Deltaproteobacteria;Bradymonadales;Bradymonadaceae;	96.7	17.7	91	91	88	3	0	673785	554788	family
V4V5 Primer Test	Eukaryota;Excavata;Discoba;Discicristata;Euglenozoa;Euglenida;Euglenophyceae;Euglenea;Euglenaceae;	93.6	17.7	94	94	88	6	0	673782	554788	family
V4V5 Primer Test	Eukaryota;Opisthokonta;Nucletmycea;Fungi;Dikarya;Basidiomycota;Agaricomycotina;Agaricomycetes;Corticiales;Corticiaceae;	88	17.7	101	100	88	12	1	673776	554788	family
V4V5 Primer Test	Bacteria;Bacteroidetes;Bacteroidia;Cytophagales;Flammeovirgaceae;	94.6	17.7	92	92	87	5	0	673784	554789	family
V4V5 Primer Test	Eukaryota;Opisthokonta;Nucletmycea;Fungi;Dikarya;Basidiomycota;Agaricomycotina;Agaricomycetes;Polyporales;Incertae Sedis;	93.5	17.7	92	92	86	6	0	673784	554790	family
V4V5 Primer Test	Bacteria;Firmicutes;Erysipelotrichia;Erysipelotrichales;Erysipelotrichaceae;[Clostridium] innocuum group;	72.4	17.7	116	116	84	32	0	673760	554792	family
V4V5 Primer Test	Eukaryota;Opisthokonta;Nucletmycea;Fungi;Dikarya;Ascomycota;Saccharomycotina;Saccharomycetes;Saccharomycetales;Dipodascaceae;	95.5	17.7	88	88	84	4	0	673788	554792	family
V4V5 Primer Test	Eukaryota;Opisthokonta;Nucletmycea;Fungi;Dikarya;Basidiomycota;Agaricomycotina;Tremellomycetes;Tremellales;Bulleribasidiaceae;	95.5	17.7	88	88	84	4	0	673788	554792	family
V4V5 Primer Test	Eukaryota;Opisthokonta;Nucletmycea;Fungi;Mucoromycota;Mucoromycotina;Incertae Sedis;Mucorales;Mucoraceae;	94.4	17.7	89	89	84	5	0	673787	554792	family
V4V5 Primer Test	Bacteria;Actinobacteria;Actinobacteria;Micrococcales;Dermatophilaceae;	94.3	17.7	88	88	83	5	0	673788	554793	family
V4V5 Primer Test	Bacteria;Thermotogae;Thermotogae;Petrotogales;Petrotogaceae;	86.5	17.7	96	96	83	13	0	673780	554793	family
V4V5 Primer Test	Eukaryota;SAR;Alveolata;Apicomplexa;Conoidasida;Coccidia;Adeleorina;	96.5	17.7	86	86	83	3	0	673790	554793	family
V4V5 Primer Test	Eukaryota;Opisthokonta;Nucletmycea;Fungi;Mucoromycota;Mortierellomycotina;Incertae Sedis;Mortierellales;Mortierellaceae;	93.2	17.7	88	88	82	6	0	673788	554794	family
V4V5 Primer Test	Eukaryota;SAR;Alveolata;Apicomplexa;Conoidasida;Gregarinasina;Eugregarinorida;	66.1	17.7	127	124	82	42	3	673752	554794	family
V4V5 Primer Test	Bacteria;Actinobacteria;Actinobacteria;Micrococcales;Bogoriellaceae;	97.6	17.7	83	83	81	2	0	673793	554795	family
V4V5 Primer Test	Bacteria;Chloroflexi;Dehalococcoidia;GIF9;AB-539-J10;	94.2	17.7	86	86	81	5	0	673790	554795	family
V4V5 Primer Test	Bacteria;Firmicutes;Clostridia;Clostridiales;Clostridiaceae 4;	85.3	17.7	95	95	81	14	0	673781	554795	family
V4V5 Primer Test	Bacteria;Firmicutes;Clostridia;Clostridiales;Family XIII;[Eubacterium] brachy group;	95.2	17.7	84	84	80	4	0	673792	554796	family
V4V5 Primer Test	Bacteria;Lentisphaerae;Oligosphaeria;Oligosphaerales;Oligosphaeraceae;	91.9	17.7	86	86	79	7	0	673790	554797	family
V4V5 Primer Test	Bacteria;Proteobacteria;Gammaproteobacteria;Betaproteobacteriales;A21b;	96.3	17.7	82	82	79	3	0	673794	554797	family
V4V5 Primer Test	Bacteria;Proteobacteria;Gammaproteobacteria;Pseudomonadales;Moraxellaceae;[Agitococcus] lubricus group;	91.9	17.7	86	86	79	7	0	673790	554797	family
V4V5 Primer Test	Bacteria;Proteobacteria;Gammaproteobacteria;Betaproteobacteriales;Chitinibacteraceae;	96.3	17.7	81	81	78	3	0	673795	554798	family
V4V5 Primer Test	Bacteria;Proteobacteria;Alphaproteobacteria;Rhizobiales;KF-JG30-B3;	96.3	17.7	80	80	77	3	0	673796	554799	family
V4V5 Primer Test	Bacteria;Proteobacteria;Alphaproteobacteria;Rhodovibrionales;Fodinicurvataceae;	89.5	17.7	86	86	77	9	0	673790	554799	family
V4V5 Primer Test	Bacteria;Proteobacteria;Alphaproteobacteria;Parvibaculales;PS1 clade;	90.5	17.7	84	84	76	8	0	673792	554800	family
V4V5 Primer Test	Bacteria;Cyanobacteria;Oxyphotobacteria;Nostocales;Paraspirulinaceae;	92.6	17.7	81	81	75	6	0	673795	554801	family
V4V5 Primer Test	Bacteria;Proteobacteria;Alphaproteobacteria;Rhodospirillales;Rhodopirillaceae;	90.4	17.7	83	83	75	8	0	673793	554801	family
V4V5 Primer Test	Bacteria;Proteobacteria;Gammaproteobacteria;Immundisolibacterales;Immundisolibacteraceae;	89.3	17.7	84	84	75	9	0	673792	554801	family
V4V5 Primer Test	Bacteria;Tenericutes;Mollicutes;Entomoplasmatales;Entomoplasmataceae;	97.4	17.7	76	76	74	2	0	673800	554802	family
V4V5 Primer Test	Eukaryota;Opisthokonta;Nucletmycea;Fungi;Dikarya;Ascomycota;Pezizomycotina;Pezizomycetes;Pezizales;Pyronemataceae;	97.4	17.7	76	76	74	2	0	673800	554802	family
V4V5 Primer Test	Bacteria;Bacteroidetes;Ignavibacteria;Ignavibacteriales;Ignavibacteriaceae;	92.4	17.7	79	79	73	6	0	673797	554803	family
V4V5 Primer Test	Bacteria;Bacteroidetes;Ignavibacteria;Ignavibacteriales;Melioribacteraceae;	96.1	17.7	76	76	73	3	0	673800	554803	family
V4V5 Primer Test	Bacteria;Proteobacteria;Alphaproteobacteria;Rhizobiales;Rhodomicrobiaceae;	93.5	17.7	77	77	72	5	0	673799	554804	family
V4V5 Primer Test	Eukaryota;Opisthokonta;Nucletmycea;Fungi;Dikarya;Ascomycota;Pezizomycotina;Pezizomycetes;Pezizales;Pezizaceae;	100	17.7	72	72	72	0	0	673804	554804	family
V4V5 Primer Test	Bacteria;Bacteroidetes;Bacteroidia;Bacteroidales;uncultured;	95.9	17.7	74	74	71	3	0	673802	554805	family
V4V5 Primer Test	Bacteria;Firmicutes;Clostridia;Clostridiales;Lachnospiraceae;[Eubacterium] fissicatena group;	95.9	17.7	74	74	71	3	0	673802	554805	family
V4V5 Primer Test	Bacteria;Proteobacteria;Gammaproteobacteria;Betaproteobacteriales;Aquaspirillaceae;	94.7	17.7	75	75	71	4	0	673801	554805	family
V4V5 Primer Test	Bacteria;Thermotogae;Thermotogae;Thermotogales;Fervidobacteriaceae;	94.7	17.7	75	75	71	4	0	673801	554805	family
V4V5 Primer Test	Eukaryota;Opisthokonta;Nucletmycea;Fungi;Dikarya;Basidiomycota;Pucciniomycotina;Microbotryomycetes;Microbotryales;Microbotryaceae;	85.4	17.7	82	82	70	12	0	673794	554806	family
V4V5 Primer Test	Bacteria;Halanaerobiaeota;Halanaerobiia;Halanaerobiales;Halobacteroidaceae;	89.6	17.7	77	77	69	8	0	673799	554807	family
V4V5 Primer Test	Bacteria;Omnitrophicaeota;Omnitrophia;Omnitrophales;Omnitrophaceae;	90.8	17.7	76	76	69	7	0	673800	554807	family
V4V5 Primer Test	Eukaryota;SAR;Rhizaria;Cercozoa;Imbricatea;Silicofilosea;Euglyphida;	80.2	17.7	87	86	69	17	1	673790	554807	family
V4V5 Primer Test	Bacteria;Firmicutes;Limnochordia;Limnochordales;Limnochordaceae;	97.1	17.7	70	70	68	2	0	673806	554808	family
V4V5 Primer Test	Bacteria;Proteobacteria;Alphaproteobacteria;Alphaproteobacteria Incertae Sedis;Unknown Family;	89.5	17.7	76	76	68	8	0	673800	554808	family
V4V5 Primer Test	Bacteria;Proteobacteria;Gammaproteobacteria;Oceanospirillales;Kangiellaceae;	91.8	17.7	73	73	67	6	0	673803	554809	family
V4V5 Primer Test	Bacteria;Proteobacteria;Alphaproteobacteria;Rhizobiales;Labraceae;	95.7	17.7	69	69	66	3	0	673807	554810	family
V4V5 Primer Test	Eukaryota;Opisthokonta;Nucletmycea;Fungi;Dikarya;Basidiomycota;Pucciniomycotina;Pucciniomycetes;Pucciniales;Pucciniaceae;	91.7	17.7	72	72	66	6	0	673804	554810	family
V4V5 Primer Test	Bacteria;Actinobacteria;Coriobacteriia;Coriobacteriales;Coriobacteriales Incertae Sedis;	95.5	17.7	67	67	64	3	0	673809	554812	family
V4V5 Primer Test	Bacteria;Proteobacteria;Gammaproteobacteria;Nitrococcales;Halorhodospiraceae;	94.1	17.7	68	68	64	4	0	673808	554812	family
V4V5 Primer Test	Bacteria;Proteobacteria;Gammaproteobacteria;Nitrococcales;Nitrococcaceae;	92.8	17.7	69	69	64	5	0	673807	554812	family
V4V5 Primer Test	Eukaryota;Opisthokonta;Nucletmycea;Fungi;Zoopagomycota;Kickxellomycotina;Incertae Sedis;Harpellales;Legeriomycetaceae;	85.3	17.7	75	75	64	11	0	673801	554812	family
V4V5 Primer Test	Bacteria;Actinobacteria;Actinobacteria;Micrococcales;Sanguibacteraceae;	94	17.7	67	67	63	4	0	673809	554813	family
V4V5 Primer Test	Bacteria;Bacteroidetes;Bacteroidia;Sphingobacteriales;E6aC02;	77.8	17.7	81	81	63	18	0	673795	554813	family
V4V5 Primer Test	Bacteria;Cyanobacteria;Oxyphotobacteria;Nostocales;Oscillatoriaceae;	91.3	17.7	69	69	63	6	0	673807	554813	family
V4V5 Primer Test	Bacteria;Proteobacteria;Alphaproteobacteria;SAR11 clade;Clade IV;	91.3	17.7	69	69	63	6	0	673807	554813	family
V4V5 Primer Test	Bacteria;Proteobacteria;Deltaproteobacteria;Desulfuromonadales;Sva1033;	94	17.7	67	67	63	4	0	673809	554813	family
V4V5 Primer Test	Bacteria;Actinobacteria;Nitriliruptoria;Nitriliruptorales;Nitriliruptoraceae;	91.2	17.7	68	68	62	6	0	673808	554814	family
V4V5 Primer Test	Bacteria;Proteobacteria;Gammaproteobacteria;Betaproteobacteriales;Chitinimonadaceae;	96.9	17.7	64	64	62	2	0	673812	554814	family
V4V5 Primer Test	Eukaryota;SAR;Alveolata;Ciliophora;Intramacronucleata;Conthreep;Oligohymenophorea;Peniculia;	92.4	17.7	66	66	61	5	0	673810	554815	subfamily
V4V5 Primer Test	Eukaryota;SAR;Alveolata;Dinoflagellata;Dinophyceae;Gymnodiniphycidae;Incertae Sedis;	92.4	17.7	69	66	61	5	3	673810	554815	family
V4V5 Primer Test	Bacteria;Fibrobacteres;Fibrobacteria;Fibrobacterales;MAT-CR-H6-H10;	82.2	17.7	73	73	60	13	0	673803	554816	family
V4V5 Primer Test	Eukaryota;Opisthokonta;Nucletmycea;Fungi;Dikarya;Basidiomycota;Agaricomycotina;Agaricomycetes;Russulales;Russulaceae;	87	17.7	72	69	60	9	3	673807	554816	family
V4V5 Primer Test	Bacteria;Proteobacteria;Deltaproteobacteria;Myxococcales;MidBa8;	88.1	17.7	67	67	59	8	0	673809	554817	family
V4V5 Primer Test	Bacteria;Proteobacteria;Gammaproteobacteria;Alteromonadales;Moritellaceae;	84.3	17.7	70	70	59	11	0	673806	554817	family
V4V5 Primer Test	Bacteria;Actinobacteria;Actinobacteria;Frankiales;Cryptosporangiaceae;	98.3	17.7	59	59	58	1	0	673817	554818	family
V4V5 Primer Test	Bacteria;Proteobacteria;Alphaproteobacteria;Holosporales;Holosporaceae;	81.7	17.7	71	71	58	13	0	673805	554818	family
V4V5 Primer Test	Bacteria;Proteobacteria;Deltaproteobacteria;Thermodesulfobacteriales;Thermodesulfobacteriaceae;	93.5	17.7	62	62	58	4	0	673814	554818	family
V4V5 Primer Test	Bacteria;Proteobacteria;Gammaproteobacteria;Betaproteobacteriales;Ferrovaceae;	89.2	17.7	65	65	58	7	0	673811	554818	family
V4V5 Primer Test	Eukaryota;Opisthokonta;Nucletmycea;Fungi;Dikarya;Basidiomycota;Pucciniomycotina;Pucciniomycetes;Pucciniales;Phragmidiaceae;	85.3	17.7	68	68	58	10	0	673808	554818	family
V4V5 Primer Test	Eukaryota;SAR;Alveolata;Ciliophora;Intramacronucleata;Conthreep;Nassophorea;	90.6	17.7	65	64	58	6	1	673812	554818	family
V4V5 Primer Test	Bacteria;Chlamydiae;Chlamydiae;Chlamydiales;Parachlamydiaceae;	95	17.7	60	60	57	3	0	673816	554819	family
V4V5 Primer Test	Bacteria;Firmicutes;Clostridia;Clostridiales;Clostridiales Incertae Sedis;	90.5	17.7	63	63	57	6	0	673813	554819	family
V4V5 Primer Test	Eukaryota;SAR;Alveolata;Ciliophora;Intramacronucleata;Conthreep;Colpodea;Colpodida;	89.1	17.7	65	64	57	7	1	673812	554819	subfamily
V4V5 Primer Test	Bacteria;Acidobacteria;Subgroup 6;Unknown Order;Unknown Family;	93.3	17.7	60	60	56	4	0	673816	554820	family
V4V5 Primer Test	Bacteria;Nitrospirae;Thermodesulfovibrionia;Thermodesulfovibrionales;Thermodesulfovibrionaceae;	91.8	17.7	61	61	56	5	0	673815	554820	family
V4V5 Primer Test	Bacteria;Proteobacteria;Deltaproteobacteria;Myxococcales;Blfdi19;	84.8	17.7	66	66	56	10	0	673810	554820	family
V4V5 Primer Test	Eukaryota;Opisthokonta;Nucletmycea;Fungi;Dikarya;Basidiomycota;Agaricomycotina;Agaricomycetes;Cantharellales;Ceratobasidiaceae;	96.6	17.7	58	58	56	2	0	673818	554820	family
V4V5 Primer Test	Bacteria;Proteobacteria;Alphaproteobacteria;Rhizobiales;Rhodobiaceae;	90.2	17.7	61	61	55	6	0	673815	554821	family
V4V5 Primer Test	Eukaryota;Opisthokonta;Holozoa;Metazoa (Animalia);Eumetazoa;Bilateria;Mollusca;Cephalopoda;Coleoidea;Decapodiformes;Teuthida;	94.8	17.7	58	58	55	3	0	673818	554821	family
V4V5 Primer Test	Bacteria;Chlamydiae;Chlamydiae;Chlamydiales;Simkaniaceae;	83.1	17.7	65	65	54	11	0	673811	554822	family
V4V5 Primer Test	Bacteria;Proteobacteria;Deltaproteobacteria;Myxococcales;mle1-27;	93	17.7	57	57	53	4	0	673819	554823	family
V4V5 Primer Test	Bacteria;Proteobacteria;Gammaproteobacteria;Methylococcales;Cycloclasticaceae;	89.8	17.7	59	59	53	6	0	673817	554823	family
V4V5 Primer Test	Eukaryota;Opisthokonta;Nucletmycea;Fungi;Mucoromycota;Mucoromycotina;Incertae Sedis;Mucorales;Rhizopodaceae;	98.1	17.7	54	54	53	1	0	673822	554823	family
V4V5 Primer Test	Eukaryota;SAR;Rhizaria;Cercozoa;Thecofilosea;Cryomonadida;Protaspidae;	96.4	17.7	56	55	53	2	1	673821	554823	family
V4V5 Primer Test	Bacteria;Lentisphaerae;Lentisphaeria;Victivallales;Victivallaceae;	96.3	17.7	54	54	52	2	0	673822	554824	family
V4V5 Primer Test	Bacteria;Tenericutes;Mollicutes;Anaeroplasmatales;Anaeroplasmataceae;	88.1	17.7	59	59	52	7	0	673817	554824	family
V4V5 Primer Test	Bacteria;Planctomycetes;Phycisphaerae;MSBL9;ST-NAGAB-D1;	85	17.7	60	60	51	9	0	673816	554825	family
V4V5 Primer Test	Bacteria;Proteobacteria;Alphaproteobacteria;Parvibaculales;OCS116 clade;	87.9	17.7	58	58	51	7	0	673818	554825	family
V4V5 Primer Test	Bacteria;Proteobacteria;Alphaproteobacteria;Thalassobaculales;Nisaeaceae;	92.7	17.7	55	55	51	4	0	673821	554825	family
V4V5 Primer Test	Bacteria;Chloroflexi;Anaerolineae;Ardenticatenales;Ardenticatenaceae;	89.3	17.7	56	56	50	6	0	673820	554826	family
V4V5 Primer Test	Bacteria;Proteobacteria;Alphaproteobacteria;Rickettsiales;uncultured;	96.2	17.7	52	52	50	2	0	673824	554826	family
V4V5 Primer Test	Bacteria;Actinobacteria;Acidimicrobiia;Acidimicrobiales;Acidimicrobiaceae;	75.4	17.7	65	65	49	16	0	673811	554827	family
V4V5 Primer Test	Bacteria;Bacteroidetes;Bacteroidia;Sphingobacteriales;KD3-93;	96.1	17.7	51	51	49	2	0	673825	554827	family
V4V5 Primer Test	Bacteria;Proteobacteria;Alphaproteobacteria;Rickettsiales;Midichloriaceae;	81.7	17.7	60	60	49	11	0	673816	554827	family
V4V5 Primer Test	Bacteria;Dependentiae;Babeliae;Babeliales;UBA12409;	71.6	17.7	67	67	48	19	0	673809	554828	family
V4V5 Primer Test	Bacteria;Planctomycetes;Brocadiae;Brocadiales;Brocadiaceae;	84.2	17.7	57	57	48	9	0	673819	554828	family
V4V5 Primer Test	Bacteria;Proteobacteria;Alphaproteobacteria;Elsterales;Elsteraceae;	94.1	17.7	51	51	48	3	0	673825	554828	family
V4V5 Primer Test	Bacteria;Proteobacteria;Alphaproteobacteria;SAR11 clade;uncultured;	88.9	17.7	54	54	48	6	0	673822	554828	family
V4V5 Primer Test	Eukaryota;Opisthokonta;Nucletmycea;Fungi;Chytridiomycota;Incertae Sedis;Chytridiomycetes;Rhizophydiales;uncultured;	98	17.7	49	49	48	1	0	673827	554828	family
V4V5 Primer Test	Eukaryota;Opisthokonta;Nucletmycea;Fungi;Mucoromycota;Mucoromycotina;Incertae Sedis;Endogonales;Endogonaceae;	95.9	17.7	49	49	47	2	0	673827	554829	family
V4V5 Primer Test	Bacteria;Bacteroidetes;Bacteroidia;Sphingobacteriales;ST-12K33;	90.2	17.7	51	51	46	5	0	673825	554830	family
V4V5 Primer Test	Bacteria;Cyanobacteria;Oxyphotobacteria;Nostocales;Nostocales Incertae Sedis;	88.5	17.7	52	52	46	6	0	673824	554830	family
V4V5 Primer Test	Bacteria;Proteobacteria;Deltaproteobacteria;Desulfovibrionales;Desulfohalobiaceae;	30.9	17.6	149	149	46	103	0	673727	554830	family
V4V5 Primer Test	Bacteria;Bacteroidetes;Bacteroidia;Flavobacteriales;NS7 marine group;	93.8	17.7	48	48	45	3	0	673828	554831	family
V4V5 Primer Test	Bacteria;Proteobacteria;Gammaproteobacteria;Oceanospirillales;Oleiphilaceae;	100	17.7	45	45	45	0	0	673831	554831	family
V4V5 Primer Test	Eukaryota;Opisthokonta;Nucletmycea;Fungi;Dikarya;Basidiomycota;Agaricomycotina;Agaricomycetes;Agaricales;Hygrophoraceae;	84.9	17.7	54	53	45	8	1	673823	554831	family
V4V5 Primer Test	Eukaryota;SAR;Rhizaria;Cercozoa;Imbricatea;Silicofilosea;Thaumatomonadida;	84.9	17.7	54	53	45	8	1	673823	554831	family
V4V5 Primer Test	Bacteria;Actinobacteria;Actinobacteria;Catenulisporales;Actinospicaceae;	100	17.7	44	44	44	0	0	673832	554832	family
V4V5 Primer Test	Bacteria;Proteobacteria;Deltaproteobacteria;Myxococcales;UASB-TL25;	89.8	17.7	49	49	44	5	0	673827	554832	family
V4V5 Primer Test	Bacteria;Thermotogae;Thermotogae;Kosmotogales;Kosmotogaceae;	93.6	17.7	47	47	44	3	0	673829	554832	family
V4V5 Primer Test	Eukaryota;Opisthokonta;Nucletmycea;Fungi;Dikarya;Basidiomycota;Agaricomycotina;Agaricomycetes;Agaricales;Pluteaceae;	93.6	17.7	49	47	44	3	2	673829	554832	family
V4V5 Primer Test	Bacteria;Atribacteria;Caldatribacteriia;Caldatribacteriales;Caldatribacteriaceae;	93.5	17.7	46	46	43	3	0	673830	554833	family
V4V5 Primer Test	Bacteria;Bacteroidetes;Bacteroidia;Bacteroidales;M2PB4-65 termite group;	100	17.7	43	43	43	0	0	673833	554833	family
V4V5 Primer Test	Bacteria;Cyanobacteria;Oxyphotobacteria;Synechococcales;Cyanobiaceae;[Synechococcus] spongiarum group;	100	17.7	42	42	42	0	0	673834	554834	family
V4V5 Primer Test	Bacteria;Firmicutes;Erysipelotrichia;Erysipelotrichales;Erysipelotrichaceae;[Anaerorhabdus] furcosa group;	93.3	17.7	45	45	42	3	0	673831	554834	family
V4V5 Primer Test	Bacteria;Chloroflexi;Chloroflexia;Thermomicrobiales;AKYG1722;	95.3	17.7	43	43	41	2	0	673833	554835	family
V4V5 Primer Test	Bacteria;Proteobacteria;Alphaproteobacteria;Rickettsiales;AB1;	87.2	17.7	47	47	41	6	0	673829	554835	family
V4V5 Primer Test	Eukaryota;Opisthokonta;Nucletmycea;Fungi;Dikarya;Basidiomycota;Agaricomycotina;Dacrymycetes;Dacrymycetales;Dacrymycetaceae;	97.6	17.7	42	42	41	1	0	673834	554835	family
V4V5 Primer Test	Eukaryota;Opisthokonta;Nucletmycea;Fungi;Dikarya;Basidiomycota;Agaricomycotina;Tremellomycetes;Cystofilobasidiales;Mrakiaceae;	100	17.7	41	41	41	0	0	673835	554835	family
V4V5 Primer Test	Eukaryota;SAR;Alveolata;Protalveolata;Syndiniales;Syndiniales Group III;	87.2	17.7	50	47	41	6	3	673829	554835	family
V4V5 Primer Test	Bacteria;Dependentiae;Babeliae;Babeliales;Babeliaceae;	58	17.7	69	69	40	29	0	673807	554836	family
V4V5 Primer Test	Bacteria;Planctomycetes;Phycisphaerae;MSBL9;SM23-30;	97.6	17.7	41	41	40	1	0	673835	554836	family
V4V5 Primer Test	Bacteria;Proteobacteria;Alphaproteobacteria;Rhizobiales;D05-2;	51.9	17.7	77	77	40	37	0	673799	554836	family
V4V5 Primer Test	Bacteria;Proteobacteria;Deltaproteobacteria;Myxococcales;uncultured;	93	17.7	43	43	40	3	0	673833	554836	family
V4V5 Primer Test	Bacteria;Proteobacteria;Gammaproteobacteria;Oceanospirillales;Hahellaceae;	88.9	17.7	45	45	40	5	0	673831	554836	family
V4V5 Primer Test	Bacteria;Proteobacteria;Gammaproteobacteria;Salinisphaerales;Salinisphaeraceae;	97.6	17.7	41	41	40	1	0	673835	554836	family
V4V5 Primer Test	Eukaryota;Opisthokonta;Nucletmycea;Fungi;Cryptomycota;Incertae Sedis;Incertae Sedis;Incertae Sedis;Incertae Sedis;	87	17.7	46	46	40	6	0	673830	554836	family
V4V5 Primer Test	Eukaryota;Opisthokonta;Nucletmycea;Fungi;Dikarya;Basidiomycota;Pucciniomycotina;Cystobasidiomycetes;Incertae Sedis;Incertae Sedis;	95.2	17.7	43	42	40	2	1	673834	554836	family
V4V5 Primer Test	Eukaryota;Opisthokonta;Nucletmycea;Fungi;Mucoromycota;Glomeromycotina;Glomeromycetes;Diversisporales;Gigasporaceae;	78.4	17.7	51	51	40	11	0	673825	554836	family
V4V5 Primer Test	Eukaryota;SAR;Alveolata;Ciliophora;Intramacronucleata;Conthreep;Oligohymenophorea;Hymenostomatia;	95.2	17.7	42	42	40	2	0	673834	554836	subfamily
V4V5 Primer Test	Bacteria;Chloroflexi;Chloroflexia;Thermomicrobiales;Thermomicrobiaceae;	95.1	17.7	41	41	39	2	0	673835	554837	family
V4V5 Primer Test	Bacteria;Proteobacteria;Alphaproteobacteria;Rhizobiales;Kaistiaceae;	92.9	17.7	42	42	39	3	0	673834	554837	family
V4V5 Primer Test	Eukaryota;Opisthokonta;Holozoa;Metazoa (Animalia);Eumetazoa;Bilateria;Platyhelminthes;Monogenea;Polyopisthocotylea;Polystomatidae;	100	17.7	39	39	39	0	0	673837	554837	family
V4V5 Primer Test	Bacteria;Chloroflexi;Chloroflexia;Kallotenuales;AKIW781;	90.5	17.7	42	42	38	4	0	673834	554838	family
V4V5 Primer Test	Bacteria;Proteobacteria;Alphaproteobacteria;Azospirillales;Inquilinaceae;	95	17.7	40	40	38	2	0	673836	554838	family
V4V5 Primer Test	Bacteria;Proteobacteria;Gammaproteobacteria;Piscirickettsiales;Piscirickettsiaceae;	90.5	17.7	42	42	38	4	0	673834	554838	family
V4V5 Primer Test	Bacteria;Proteobacteria;Gammaproteobacteria;Tenderiales;Tenderiaceae;	90.5	17.7	42	42	38	4	0	673834	554838	family
V4V5 Primer Test	Eukaryota;Opisthokonta;Holozoa;Metazoa (Animalia);Eumetazoa;Bilateria;Annelida;Myzostomida;Myzostomidae;	92.7	17.7	41	41	38	3	0	673835	554838	family
V4V5 Primer Test	Eukaryota;Opisthokonta;Nucletmycea;Fungi;Dikarya;Ascomycota;Saccharomycotina;Saccharomycetes;Saccharomycetales;Saccharomycodaceae;	88.4	17.7	43	43	38	5	0	673833	554838	family
V4V5 Primer Test	Eukaryota;Opisthokonta;Nucletmycea;Fungi;Dikarya;Basidiomycota;Agaricomycotina;Agaricomycetes;Polyporales;Polyporaceae;	92.7	17.7	42	41	38	3	1	673835	554838	family
V4V5 Primer Test	Bacteria;Firmicutes;Clostridia;Clostridiales;Lachnospiraceae;[Bacteroides] pectinophilus group;	97.4	17.7	38	38	37	1	0	673838	554839	family
V4V5 Primer Test	Bacteria;Proteobacteria;Gammaproteobacteria;Oceanospirillales;SS1-B-06-26;	97.4	17.7	38	38	37	1	0	673838	554839	family
V4V5 Primer Test	Eukaryota;Opisthokonta;Nucletmycea;Fungi;Dikarya;Basidiomycota;Agaricomycotina;Agaricomycetes;Thelephorales;uncultured;	90.2	17.7	44	41	37	4	3	673835	554839	family
V4V5 Primer Test	Bacteria;Chloroflexi;Dehalococcoidia;Dehalococcoidales;Dehalococcoidaceae;	90	17.7	40	40	36	4	0	673836	554840	family
V4V5 Primer Test	Bacteria;Lentisphaerae;Lentisphaeria;Victivallales;vadinBE97;	85.7	17.7	42	42	36	6	0	673834	554840	family
V4V5 Primer Test	Bacteria;Spirochaetes;Brachyspirae;Brachyspirales;LH041;	92.3	17.7	39	39	36	3	0	673837	554840	family
V4V5 Primer Test	Bacteria;Tenericutes;Mollicutes;Entomoplasmatales;Entomoplasmataceae;[Mycoplasma] group;	100	17.7	36	36	36	0	0	673840	554840	family
V4V5 Primer Test	Eukaryota;Opisthokonta;Holozoa;Metazoa (Animalia);Eumetazoa;Bilateria;Platyhelminthes;Monogenea;Monopisthocotylea;Ancyrocephalidae;	100	17.7	36	36	36	0	0	673840	554840	family
V4V5 Primer Test	Eukaryota;SAR;Alveolata;Ciliophora;Intramacronucleata;Conthreep;Plagiopylea;	73.5	17.7	49	49	36	13	0	673827	554840	family
V4V5 Primer Test	Bacteria;Proteobacteria;Alphaproteobacteria;Rhizobiales;Amb-16S-1323;	100	17.7	35	35	35	0	0	673841	554841	family
V4V5 Primer Test	Bacteria;Verrucomicrobia;Verrucomicrobiae;Verrucomicrobiales;Akkermansiaceae;	6.8	17.6	511	511	35	476	0	673365	554841	family
V4V5 Primer Test	Eukaryota;Opisthokonta;Nucletmycea;Fungi;Dikarya;Basidiomycota;Agaricomycotina;Tremellomycetes;Tremellales;Tremellaceae;	100	17.7	35	35	35	0	0	673841	554841	family
V4V5 Primer Test	Bacteria;Actinobacteria;Actinobacteria;Micrococcales;Micrococcales Incertae Sedis;	94.4	17.7	36	36	34	2	0	673840	554842	family
V4V5 Primer Test	Bacteria;Bacteroidetes;Bacteroidia;Flavobacteriales;Schleiferiaceae;	89.5	17.7	38	38	34	4	0	673838	554842	family
V4V5 Primer Test	Bacteria;Cyanobacteria;Oxyphotobacteria;Thermosynechococcales;Thermosynechococcaceae;	97.1	17.7	35	35	34	1	0	673841	554842	family
V4V5 Primer Test	Eukaryota;Opisthokonta;Nucletmycea;Fungi;Dikarya;Ascomycota;Saccharomycotina;Saccharomycetes;Saccharomycetales;Lipomycetaceae;	100	17.7	34	34	34	0	0	673842	554842	family
V4V5 Primer Test	Eukaryota;SAR;Alveolata;Ciliophora;Intramacronucleata;Conthreep;Phyllopharyngea;Suctoria;	82.9	17.7	41	41	34	7	0	673835	554842	subfamily
V4V5 Primer Test	Bacteria;Bacteroidetes;Bacteroidia;Cytophagales;MWH-CFBk5;	91.7	17.7	36	36	33	3	0	673840	554843	family
V4V5 Primer Test	Bacteria;Chloroflexi;Anaerolineae;Thermoflexales;Thermoflexaceae;	68.8	17.7	48	48	33	15	0	673828	554843	family
V4V5 Primer Test	Bacteria;Fibrobacteres;Fibrobacteria;Fibrobacterales;possible family 01;	86.8	17.7	38	38	33	5	0	673838	554843	family
V4V5 Primer Test	Bacteria;Proteobacteria;Alphaproteobacteria;Puniceispirillales;uncultured;	84.6	17.7	39	39	33	6	0	673837	554843	family
V4V5 Primer Test	Eukaryota;Opisthokonta;Nucletmycea;Fungi;Chytridiomycota;Incertae Sedis;Chytridiomycetes;Lobulomycetales;Lobulomycetaceae;	97.1	17.7	36	34	33	1	2	673842	554843	family
V4V5 Primer Test	Eukaryota;Opisthokonta;Nucletmycea;Fungi;Chytridiomycota;Incertae Sedis;Chytridiomycetes;Spizellomycetales;Powellomycetaceae;	89.2	17.7	37	37	33	4	0	673839	554843	family
V4V5 Primer Test	Eukaryota;Opisthokonta;Nucletmycea;Fungi;Dikarya;Basidiomycota;Agaricomycotina;Agaricomycetes;Agaricales;Marasmiaceae;	97.1	17.7	34	34	33	1	0	673842	554843	family
V4V5 Primer Test	Eukaryota;SAR;Alveolata;Protalveolata;Syndiniales;Syndiniales Group V;	94.3	17.7	35	35	33	2	0	673841	554843	family
V4V5 Primer Test	Bacteria;Caldiserica;Caldisericia;Caldisericales;Caldisericaceae;	100	17.7	32	32	32	0	0	673844	554844	family
V4V5 Primer Test	Bacteria;Proteobacteria;Gammaproteobacteria;Cardiobacteriales;Wohlfahrtiimonadaceae;	100	17.7	32	32	32	0	0	673844	554844	family
V4V5 Primer Test	Bacteria;Proteobacteria;Gammaproteobacteria;Oceanospirillales;Litoricolaceae;	100	17.7	32	32	32	0	0	673844	554844	family
V4V5 Primer Test	Eukaryota;Opisthokonta;Nucletmycea;Fungi;Dikarya;Basidiomycota;Agaricomycotina;Tremellomycetes;Cystofilobasidiales;Cystofilobasidiaceae;	100	17.7	32	32	32	0	0	673844	554844	family
V4V5 Primer Test	Bacteria;Fibrobacteres;Fibrobacteria;Fibrobacterales;TG3;	88.6	17.7	35	35	31	4	0	673841	554845	family
V4V5 Primer Test	Bacteria;Proteobacteria;Alphaproteobacteria;Caulobacterales;Hyphomonadaceae;	2.8	17.5	1102	1102	31	1071	0	672774	554845	family
V4V5 Primer Test	Bacteria;Proteobacteria;Alphaproteobacteria;Kordiimonadales;uncultured;	93.9	17.7	33	33	31	2	0	673843	554845	family
V4V5 Primer Test	Eukaryota;SAR;Alveolata;Ciliophora;Intramacronucleata;Conthreep;Oligohymenophorea;Apostomatia;	91.2	17.7	34	34	31	3	0	673842	554845	subfamily
V4V5 Primer Test	Bacteria;Armatimonadetes;Chthonomonadetes;Chthonomonadales;Chthonomonadaceae;	93.8	17.7	32	32	30	2	0	673844	554846	family
V4V5 Primer Test	Bacteria;Firmicutes;Clostridia;Clostridiales;uncultured;	88.2	17.7	34	34	30	4	0	673842	554846	family
V4V5 Primer Test	Bacteria;Tenericutes;Mollicutes;Haloplasmatales;Haloplasmataceae;	93.8	17.7	32	32	30	2	0	673844	554846	family
V4V5 Primer Test	Bacteria;Tenericutes;Mollicutes;Izimaplasmatales;Izimaplasmataceae;	81.1	17.7	37	37	30	7	0	673839	554846	family
V4V5 Primer Test	Eukaryota;Opisthokonta;Nucletmycea;Fungi;Chytridiomycota;Incertae Sedis;Chytridiomycetes;Gromochytriales;Gromochytriaceae;	93.8	17.7	32	32	30	2	0	673844	554846	family
V4V5 Primer Test	Eukaryota;Opisthokonta;Nucletmycea;Fungi;Dikarya;Basidiomycota;Agaricomycotina;Agaricomycetes;Agaricales;Strophariaceae;	88.2	17.7	34	34	30	4	0	673842	554846	family
V4V5 Primer Test	Bacteria;Acidobacteria;Holophagae;Acanthopleuribacterales;Acanthopleuribacteraceae;	93.5	17.7	31	31	29	2	0	673845	554847	family
V4V5 Primer Test	Bacteria;Cloacimonetes;Cloacimonadia;Cloacimonadales;W27;	93.5	17.7	31	31	29	2	0	673845	554847	family
V4V5 Primer Test	Bacteria;Lentisphaerae;Lentisphaeria;Lentisphaerales;Lentisphaeraceae;	93.5	17.7	31	31	29	2	0	673845	554847	family
V4V5 Primer Test	Bacteria;Thermotogae;Thermotogae;Thermotogales;Thermotogaceae;	52.7	17.7	55	55	29	26	0	673821	554847	family
V4V5 Primer Test	Eukaryota;Opisthokonta;Holozoa;Metazoa (Animalia);Eumetazoa;Bilateria;Nematoda;Enoplea;Dorylaimia;Mononchida;	90.6	17.7	32	32	29	3	0	673844	554847	superfamily
V4V5 Primer Test	Eukaryota;Opisthokonta;Holozoa;Metazoa (Animalia);Eumetazoa;Bilateria;Platyhelminthes;Monogenea;Monopisthocotylea;Gyrodactylidae;	96.7	17.7	30	30	29	1	0	673846	554847	family
V4V5 Primer Test	Eukaryota;Opisthokonta;Nucletmycea;Fungi;Mucoromycota;Mucoromycotina;Incertae Sedis;Mucorales;Lichtheimiaceae;	100	17.7	29	29	29	0	0	673847	554847	family
V4V5 Primer Test	Eukaryota;SAR;Alveolata;Ciliophora;Intramacronucleata;Conthreep;Plagiopylea;Plagiopylida;	90.6	17.7	32	32	29	3	0	673844	554847	subfamily
V4V5 Primer Test	Bacteria;Cyanobacteria;Oxyphotobacteria;Nostocales;Geitlerinemaceae;	96.6	17.7	29	29	28	1	0	673847	554848	family
V4V5 Primer Test	Bacteria;Firmicutes;Clostridia;Natranaerobiales;Natranaerobiaceae;	100	17.7	28	28	28	0	0	673848	554848	family
V4V5 Primer Test	Bacteria;Firmicutes;Clostridia;Thermoanaerobacterales;SRB2;	87.5	17.7	32	32	28	4	0	673844	554848	family
V4V5 Primer Test	Bacteria;Proteobacteria;Deltaproteobacteria;Myxococcales;VHS-B3-70;	96.6	17.7	29	29	28	1	0	673847	554848	family
V4V5 Primer Test	Eukaryota;Opisthokonta;Nucletmycea;Fungi;Dikarya;Ascomycota;Saccharomycotina;Saccharomycetes;Saccharomycetales;Saccharomycopsidaceae;	96.6	17.7	29	29	28	1	0	673847	554848	family
V4V5 Primer Test	Eukaryota;Opisthokonta;Nucletmycea;Fungi;Dikarya;Basidiomycota;Agaricomycotina;Agaricomycetes;Polyporales;Coriolaceae;	100	17.7	33	28	28	0	5	673848	554848	family
V4V5 Primer Test	Eukaryota;Opisthokonta;Nucletmycea;Fungi;Dikarya;Basidiomycota;Agaricomycotina;Tremellomycetes;Tremellales;Cuniculitremaceae;	96.6	17.7	29	29	28	1	0	673847	554848	family
V4V5 Primer Test	Eukaryota;Opisthokonta;Nucletmycea;Fungi;Mucoromycota;Mucoromycotina;Incertae Sedis;Mucorales;Cunninghamellaceae;	87.5	17.7	32	32	28	4	0	673844	554848	family
V4V5 Primer Test	Eukaryota;Opisthokonta;Nucletmycea;Fungi;Zoopagomycota;Entomophthoromycotina;Entomophthoromycetes;Entomophthorales;Entomophthoraceae;	90.3	17.7	31	31	28	3	0	673845	554848	family
V4V5 Primer Test	Bacteria;Firmicutes;Clostridia;Clostridiales;Peptostreptococcaceae;[Eubacterium] yurii group;	79.4	17.7	34	34	27	7	0	673842	554849	family
V4V5 Primer Test	Bacteria;Proteobacteria;Alphaproteobacteria;Acetobacterales;Acetobacterales Incertae Sedis;	93.1	17.7	29	29	27	2	0	673847	554849	family
V4V5 Primer Test	Bacteria;Proteobacteria;Gammaproteobacteria;Betaproteobacteriales;Burkholderiaceae;[Aquaspirillum] arcticum group;	93.1	17.7	29	29	27	2	0	673847	554849	family
V4V5 Primer Test	Eukaryota;Opisthokonta;Nucletmycea;Fungi;Dikarya;Basidiomycota;Agaricomycotina;Agaricomycetes;Agaricales;Agaricaceae;	90	17.7	30	30	27	3	0	673846	554849	family
V4V5 Primer Test	Eukaryota;SAR;Rhizaria;Cercozoa;Imbricatea;Silicofilosea;Thaumatomonadida;Thaumatomonadidae;	79.4	17.7	35	34	27	7	1	673842	554849	subfamily
V4V5 Primer Test	Eukaryota;SAR;Rhizaria;Cercozoa;Thecofilosea;Cryomonadida;Rhizaspididae;	87.1	17.7	31	31	27	4	0	673845	554849	family
V4V5 Primer Test	Bacteria;Bacteroidetes;Bacteroidia;Bacteroidales;p-2534-18B5 gut group;	89.7	17.7	29	29	26	3	0	673847	554850	family
V4V5 Primer Test	Bacteria;Chloroflexi;Dehalococcoidia;Dehalococcoidales;uncultured;	89.7	17.7	29	29	26	3	0	673847	554850	family
V4V5 Primer Test	Bacteria;Cloacimonetes;Cloacimonadia;Cloacimonadales;MSBL8;	100	17.7	26	26	26	0	0	673850	554850	family
V4V5 Primer Test	Bacteria;Proteobacteria;Alphaproteobacteria;Rhizobiales;Methylopilaceae;	96.3	17.7	27	27	26	1	0	673849	554850	family
V4V5 Primer Test	Bacteria;Tenericutes;Mollicutes;Entomoplasmatales;Entomoplasmatales Incertae Sedis;	78.8	17.7	33	33	26	7	0	673843	554850	family
V4V5 Primer Test	Eukaryota;Opisthokonta;Holozoa;Metazoa (Animalia);Eumetazoa;Bilateria;Annelida;Polychaeta;Scolecida;Orbiniidae;	96.3	17.7	27	27	26	1	0	673849	554850	family
V4V5 Primer Test	Eukaryota;Opisthokonta;Nucletmycea;Fungi;Dikarya;Basidiomycota;Agaricomycotina;Agaricomycetes;Polyporales;Phanerochaetaceae;	83.9	17.7	32	31	26	5	1	673845	554850	family
V4V5 Primer Test	Eukaryota;Opisthokonta;Nucletmycea;Fungi;Dikarya;Basidiomycota;Pucciniomycotina;Microbotryomycetes;Incertae Sedis;Chrysozymaceae;	92.9	17.7	28	28	26	2	0	673848	554850	family
V4V5 Primer Test	Eukaryota;Opisthokonta;Nucletmycea;Fungi;Zoopagomycota;Kickxellomycotina;Incertae Sedis;Kickxellales;Kickxellaceae;	76.5	17.7	34	34	26	8	0	673842	554850	family
V4V5 Primer Test	Bacteria;Epsilonbacteraeota;Campylobacteria;Campylobacterales;Thiovulaceae;	2.4	17.5	1041	1041	25	1016	0	672835	554851	family
V4V5 Primer Test	Bacteria;Proteobacteria;Alphaproteobacteria;Puniceispirillales;EF100-94H03;	96.2	17.7	26	26	25	1	0	673850	554851	family
V4V5 Primer Test	Bacteria;Proteobacteria;Alphaproteobacteria;Tistrellales;Tistrellaceae;	86.2	17.7	29	29	25	4	0	673847	554851	family
V4V5 Primer Test	Eukaryota;Opisthokonta;Nucletmycea;Fungi;Chytridiomycota;Incertae Sedis;Chytridiomycetes;Rhizophydiales;Rhizophydiaceae;	100	17.7	26	25	25	0	1	673851	554851	family
V4V5 Primer Test	Eukaryota;Opisthokonta;Nucletmycea;Fungi;Dikarya;Basidiomycota;Agaricomycotina;Agaricomycetes;Russulales;Stereaceae;	96.2	17.7	26	26	25	1	0	673850	554851	family
V4V5 Primer Test	Eukaryota;Opisthokonta;Nucletmycea;Fungi;Dikarya;Basidiomycota;Agaricomycotina;Tremellomycetes;Tremellales;Cryptococcaceae;	92.6	17.7	27	27	25	2	0	673849	554851	family
V4V5 Primer Test	Eukaryota;SAR;Alveolata;Ciliophora;Intramacronucleata;Spirotrichea;Oxytrichidae;	80.6	17.7	31	31	25	6	0	673845	554851	family
V4V5 Primer Test	Bacteria;Actinobacteria;Coriobacteriia;Coriobacteriales;uncultured;	96	17.7	25	25	24	1	0	673851	554852	family
V4V5 Primer Test	Bacteria;Firmicutes;Bacilli;Bacillales;Pasteuriaceae;	92.3	17.7	26	26	24	2	0	673850	554852	family
V4V5 Primer Test	Bacteria;Proteobacteria;Alphaproteobacteria;Azospirillales;uncultured;	92.3	17.7	26	26	24	2	0	673850	554852	family
V4V5 Primer Test	Bacteria;Proteobacteria;Alphaproteobacteria;Caedibacterales;Caedibacteraceae;	96	17.7	25	25	24	1	0	673851	554852	family
V4V5 Primer Test	Bacteria;Proteobacteria;Deltaproteobacteria;Oligoflexales;053A03-B-DI-P58;	88.9	17.7	27	27	24	3	0	673849	554852	family
V4V5 Primer Test	Eukaryota;Opisthokonta;Holozoa;Metazoa (Animalia);Eumetazoa;Bilateria;Chordata;Tunicata;Appendicularia;Copelata;Oikopleuridae;	92.3	17.7	27	26	24	2	1	673850	554852	family
V4V5 Primer Test	Eukaryota;Opisthokonta;Nucletmycea;Fungi;Dikarya;Ascomycota;Pezizomycotina;Pezizomycetes;Pezizales;Helvellaceae;	100	17.7	25	24	24	0	1	673852	554852	family
V4V5 Primer Test	Bacteria;Chloroflexi;Ktedonobacteria;Ktedonobacterales;JG30-KF-AS9;	100	17.7	23	23	23	0	0	673853	554853	family
V4V5 Primer Test	Bacteria;Fibrobacteres;Fibrobacteria;Fibrobacterales;SBYC;	82.1	17.7	28	28	23	5	0	673848	554853	family
V4V5 Primer Test	Bacteria;Proteobacteria;Alphaproteobacteria;Rhodospirillales;AEGEAN-169 marine group;	18.7	17.6	123	123	23	100	0	673753	554853	family
V4V5 Primer Test	Bacteria;Proteobacteria;Deltaproteobacteria;Deltaproteobacteria Incertae Sedis;Unknown Family;	100	17.7	23	23	23	0	0	673853	554853	family
V4V5 Primer Test	Eukaryota;Opisthokonta;Nucletmycea;Fungi;Dikarya;Basidiomycota;Agaricomycotina;Agaricomycetes;Auriculariales;Auriculariaceae;	100	17.7	23	23	23	0	0	673853	554853	family
V4V5 Primer Test	Eukaryota;SAR;Alveolata;Apicomplexa;Conoidasida;Gregarinasina;Archigregarinorida;	92	17.7	25	25	23	2	0	673851	554853	family
V4V5 Primer Test	Bacteria;Proteobacteria;Deltaproteobacteria;Myxococcales;PS-B29;	91.7	17.7	24	24	22	2	0	673852	554854	family
V4V5 Primer Test	Eukaryota;Opisthokonta;Holozoa;Metazoa (Animalia);Eumetazoa;Bilateria;Platyhelminthes;Catenulida;Stenostomidae;	88	17.7	25	25	22	3	0	673851	554854	family
V4V5 Primer Test	Eukaryota;Opisthokonta;Nucletmycea;Fungi;Dikarya;Basidiomycota;Agaricomycotina;Tremellomycetes;Tremellales;Trimorphomycetaceae;	95.7	17.7	23	23	22	1	0	673853	554854	family
V4V5 Primer Test	Eukaryota;Opisthokonta;Nucletmycea;Fungi;Mucoromycota;Glomeromycotina;Glomeromycetes;Diversisporales;Acaulosporaceae;	91.7	17.7	24	24	22	2	0	673852	554854	family
V4V5 Primer Test	Eukaryota;Opisthokonta;Nucletmycea;Fungi;Neocallimastigomycota;Incertae Sedis;Neocallimastigomycetes;Neocallimastigales;Neocallimastigaceae;	88	17.7	26	25	22	3	1	673851	554854	family
V4V5 Primer Test	Eukaryota;SAR;Alveolata;Dinoflagellata;Dinophyceae;Gymnodiniphycidae;uncultured;	95.7	17.7	24	23	22	1	1	673853	554854	family
V4V5 Primer Test	Bacteria;Bacteroidetes;Bacteroidia;Sphingobacteriales;LiUU-11-161;	95.5	17.7	22	22	21	1	0	673854	554855	family
V4V5 Primer Test	Bacteria;Firmicutes;Limnochordia;Limnochordales;uncultured;	77.8	17.7	27	27	21	6	0	673849	554855	family
V4V5 Primer Test	Bacteria;Proteobacteria;Gammaproteobacteria;Betaproteobacteriales;uncultured;	95.5	17.7	22	22	21	1	0	673854	554855	family
V4V5 Primer Test	Eukaryota;Opisthokonta;Nucletmycea;Fungi;Dikarya;Ascomycota;Pezizomycotina;Orbiliomycetes;Orbiliales;Orbiliaceae;	95.5	17.7	22	22	21	1	0	673854	554855	family
V4V5 Primer Test	Eukaryota;Opisthokonta;Nucletmycea;Fungi;Dikarya;Basidiomycota;Agaricomycotina;Agaricomycetes;Agaricales;Pleurotaceae;	100	17.7	21	21	21	0	0	673855	554855	family
V4V5 Primer Test	Bacteria;Bacteroidetes;Ignavibacteria;Ignavibacteriales;LD-RB-34;	100	17.7	20	20	20	0	0	673856	554856	family
V4V5 Primer Test	Bacteria;Firmicutes;Bacilli;Lactobacillales;P5D1-392;	87	17.7	23	23	20	3	0	673853	554856	family
V4V5 Primer Test	Bacteria;Firmicutes;Negativicutes;Selenomonadales;uncultured;	95.2	17.7	21	21	20	1	0	673855	554856	family
V4V5 Primer Test	Bacteria;Planctomycetes;Phycisphaerae;MSBL9;L21-RPul-D3;	100	17.7	20	20	20	0	0	673856	554856	family
V4V5 Primer Test	Bacteria;Proteobacteria;Alphaproteobacteria;Rhizobiales;C2U;	100	17.7	20	20	20	0	0	673856	554856	family
V4V5 Primer Test	Bacteria;Proteobacteria;Deltaproteobacteria;Myxococcales;KD3-10;	87	17.7	23	23	20	3	0	673853	554856	family
V4V5 Primer Test	Eukaryota;Opisthokonta;Holozoa;Metazoa (Animalia);Eumetazoa;Bilateria;Platyhelminthes;Catenulida;Catenulidae;	100	17.7	20	20	20	0	0	673856	554856	family
V4V5 Primer Test	Eukaryota;Opisthokonta;Nucletmycea;Fungi;Dikarya;Basidiomycota;Agaricomycotina;Agaricomycetes;Polyporales;Fomitopsidaceae;	100	17.7	20	20	20	0	0	673856	554856	family
V4V5 Primer Test	Eukaryota;Opisthokonta;Nucletmycea;Fungi;Dikarya;Basidiomycota;Agaricomycotina;Tremellomycetes;Tremellales;Rhynchogastremataceae;	100	17.7	20	20	20	0	0	673856	554856	family
V4V5 Primer Test	Eukaryota;Opisthokonta;Nucletmycea;Nucleariidae and Fonticula group;Nucleariidae;	90.9	17.7	23	22	20	2	1	673854	554856	family
V4V5 Primer Test	Bacteria;Bacteroidetes;Bacteroidia;Chitinophagales;37-13;	29.2	17.7	65	65	19	46	0	673811	554857	family
V4V5 Primer Test	Bacteria;Caldiserica;Caldisericia;Caldisericales;LF045;	76	17.7	25	25	19	6	0	673851	554857	family
V4V5 Primer Test	Bacteria;Chlamydiae;Chlamydiae;Chlamydiales;cvE6;	90.5	17.7	21	21	19	2	0	673855	554857	family
V4V5 Primer Test	Bacteria;Epsilonbacteraeota;Campylobacteria;Campylobacterales;Sulfurovaceae;	1.1	17.5	1688	1688	19	1669	0	672188	554857	family
V4V5 Primer Test	Bacteria;Fibrobacteres;Fibrobacteria;Fibrobacterales;09D2Z48;	55.9	17.7	34	34	19	15	0	673842	554857	family
[truncated: 580 more rows]

## Sheet: Order
DATASET S5 In silico PCR evaluation for region-specific primer set of 16S rRNA gene regions V4V5
[truncated: 1,095 more rows]

## Sheet: Class
DATASET S5 In silico PCR evaluation for region-specific primer set of 16S rRNA gene regions V4V5
[truncated: 509 more rows]

[truncated: 2 more sheets: Phylum, Domain]
