# Supplementary material for: Uncovering the hidden marine sponge microbiome by applying a multi-primer approach
Source: Sci Rep. 2019 Apr 17;9:6214. doi: 10.1038/s41598-019-42694-w (PMC6470215; doi:10.1038/s41598-019-42694-w)
Supplement: Supplementary file 7 — Dataset 6 [file 41598_2019_42694_MOESM7_ESM.xlsx]

## Sheet: Genus
DATASET S6 In silico PCR evaluation for region-specific primer set of 16S rRNA gene regions V5V8
job_name	taxonomy	coverage	specificity	accessions	eligible	match	mismatch	nodata	outgroup_matchable	outgroup_matched	Rank
V5V8 Primer Test	Bacteria;Proteobacteria;Gammaproteobacteria;Pseudomonadales;Pseudomonadaceae;Pseudomonas;	86	26.5	19219	16929	14560	2369	2290	547024	401899	genus
V5V8 Primer Test	Bacteria;Actinobacteria;Actinobacteria;Streptomycetales;Streptomycetaceae;Streptomyces;	93.7	26.6	12562	11978	11218	760	584	551975	405241	genus
V5V8 Primer Test	Bacteria;Firmicutes;Bacilli;Bacillales;Bacillaceae;Bacillus;	84.9	26.4	13746	12435	10559	1876	1311	551518	405900	genus
V5V8 Primer Test	Bacteria;Proteobacteria;Gammaproteobacteria;Pseudomonadales;Moraxellaceae;Acinetobacter;	85.7	26.3	8717	5660	4853	807	3057	558293	411606	genus
V5V8 Primer Test	Bacteria;Proteobacteria;Gammaproteobacteria;Enterobacteriales;Enterobacteriaceae;Escherichia-Shigella;	87.6	26.3	5914	5478	4799	679	436	558475	411660	genus
V5V8 Primer Test	Bacteria;Firmicutes;Bacilli;Lactobacillales;Streptococcaceae;Streptococcus;	83.1	26.2	8704	5204	4322	882	3500	558749	412137	genus
V5V8 Primer Test	Bacteria;Proteobacteria;Gammaproteobacteria;Enterobacteriales;Enterobacteriaceae;Enterobacter;	85.2	26.3	6162	4890	4167	723	1272	559063	412292	genus
V5V8 Primer Test	Bacteria;Firmicutes;Bacilli;Lactobacillales;Lactobacillaceae;Lactobacillus;	86.2	26.3	5007	4554	3926	628	453	559399	412533	genus
V5V8 Primer Test	Bacteria;Bacteroidetes;Bacteroidia;Bacteroidales;Bacteroidaceae;Bacteroides;	80	26.2	5598	4794	3835	959	804	559159	412624	genus
V5V8 Primer Test	Bacteria;Proteobacteria;Gammaproteobacteria;Vibrionales;Vibrionaceae;Vibrio;	89.8	26.3	4440	4139	3716	423	301	559814	412743	genus
V5V8 Primer Test	Bacteria;Firmicutes;Clostridia;Clostridiales;Lachnospiraceae;Blautia;	70.6	26.1	6177	4967	3505	1462	1210	558986	412954	genus
V5V8 Primer Test	Bacteria;Firmicutes;Clostridia;Clostridiales;Ruminococcaceae;Faecalibacterium;	69.4	26.1	5756	4849	3367	1482	907	559104	413092	genus
V5V8 Primer Test	Bacteria;Proteobacteria;Gammaproteobacteria;Betaproteobacteriales;Burkholderiaceae;Burkholderia-Caballeronia-Paraburkholderia;	88.9	26.3	4014	3738	3324	414	276	560215	413135	genus
V5V8 Primer Test	Bacteria;Firmicutes;Clostridia;Clostridiales;Lachnospiraceae;uncultured;	77.7	26.2	5154	3903	3032	871	1251	560050	413427	genus
V5V8 Primer Test	Bacteria;Proteobacteria;Alphaproteobacteria;Rhizobiales;Rhizobiaceae;Allorhizobium-Neorhizobium-Pararhizobium-Rhizobium;	93.3	26.3	3577	3240	3024	216	337	560713	413435	genus
V5V8 Primer Test	Bacteria;Proteobacteria;Gammaproteobacteria;Enterobacteriales;Enterobacteriaceae;Klebsiella;	95.1	26.3	3743	3144	2989	155	599	560809	413470	genus
V5V8 Primer Test	Bacteria;Proteobacteria;Alphaproteobacteria;Sphingomonadales;Sphingomonadaceae;Sphingomonas;	88.7	26.2	3433	2941	2608	333	492	561012	413851	genus
V5V8 Primer Test	Bacteria;Firmicutes;Bacilli;Bacillales;Paenibacillaceae;Paenibacillus;	90.4	26.2	3083	2792	2523	269	291	561161	413936	genus
V5V8 Primer Test	Bacteria;Firmicutes;Clostridia;Clostridiales;Christensenellaceae;Christensenellaceae R-7 group;	88.2	26.2	3084	2692	2375	317	392	561261	414084	genus
V5V8 Primer Test	Bacteria;Firmicutes;Bacilli;Bacillales;Staphylococcaceae;Staphylococcus;	87.2	26.2	7521	2646	2306	340	4875	561307	414153	genus
V5V8 Primer Test	Bacteria;Bacteroidetes;Bacteroidia;Flavobacteriales;Flavobacteriaceae;Flavobacterium;	88.1	26.2	3217	2610	2300	310	607	561343	414159	genus
V5V8 Primer Test	Bacteria;Firmicutes;Clostridia;Clostridiales;Lachnospiraceae;Lachnospiraceae NK4A136 group;	84.4	26.2	4264	2718	2295	423	1546	561235	414164	genus
V5V8 Primer Test	Bacteria;Actinobacteria;Actinobacteria;Corynebacteriales;Mycobacteriaceae;Mycobacterium;	88.5	26.2	2644	2328	2060	268	316	561625	414399	genus
V5V8 Primer Test	Bacteria;Proteobacteria;Gammaproteobacteria;Betaproteobacteriales;Burkholderiaceae;Massilia;	93	26.2	2928	2128	1978	150	800	561825	414481	genus
V5V8 Primer Test	Bacteria;Proteobacteria;Gammaproteobacteria;Oceanospirillales;Halomonadaceae;Halomonas;	92.3	26.2	2325	2137	1972	165	188	561816	414487	genus
V5V8 Primer Test	Bacteria;Proteobacteria;Gammaproteobacteria;Enterobacteriales;Enterobacteriaceae;Serratia;	89.2	26.2	2944	2163	1930	233	781	561790	414529	genus
V5V8 Primer Test	Bacteria;Bacteroidetes;Rhodothermia;Rhodothermales;Rhodothermaceae;Salinibacter;	80.7	26.2	2285	2272	1833	439	13	561681	414626	genus
V5V8 Primer Test	Bacteria;Firmicutes;Bacilli;Lactobacillales;Enterococcaceae;Enterococcus;	84.9	26.2	2205	2054	1744	310	151	561899	414715	genus
V5V8 Primer Test	Bacteria;Firmicutes;Clostridia;Clostridiales;Clostridiaceae 1;Clostridium sensu stricto 1;	84.3	26.2	2245	2041	1721	320	204	561912	414738	genus
V5V8 Primer Test	Bacteria;Firmicutes;Clostridia;Clostridiales;Lachnospiraceae;Roseburia;	81.3	26.2	2890	2101	1709	392	789	561852	414750	genus
V5V8 Primer Test	Bacteria;Firmicutes;Clostridia;Clostridiales;Lachnospiraceae;Lachnoclostridium;	75.6	26.2	2739	2213	1673	540	526	561740	414786	genus
V5V8 Primer Test	Bacteria;Proteobacteria;Gammaproteobacteria;Alteromonadales;Pseudoalteromonadaceae;Pseudoalteromonas;	91	26.2	1908	1813	1649	164	95	562140	414810	genus
V5V8 Primer Test	Bacteria;Proteobacteria;Gammaproteobacteria;Enterobacteriales;Enterobacteriaceae;Salmonella;	98.5	26.2	1675	1634	1609	25	41	562319	414850	genus
V5V8 Primer Test	Bacteria;Proteobacteria;Alphaproteobacteria;SAR11 clade;Clade I;Clade Ia;	89.3	26.2	1855	1775	1585	190	80	562178	414874	genus
V5V8 Primer Test	Bacteria;Actinobacteria;Actinobacteria;Micrococcales;Microbacteriaceae;Microbacterium;	86.6	26.2	2095	1818	1575	243	277	562135	414884	genus
V5V8 Primer Test	Bacteria;Proteobacteria;Gammaproteobacteria;Enterobacteriales;Enterobacteriaceae;Pantoea;	76.3	26.2	2488	2064	1574	490	424	561889	414885	genus
V5V8 Primer Test	Bacteria;Proteobacteria;Alphaproteobacteria;Rhizobiales;Xanthobacteraceae;Bradyrhizobium;	89.6	26.2	1831	1726	1547	179	105	562227	414912	genus
V5V8 Primer Test	Bacteria;Proteobacteria;Alphaproteobacteria;Rhodobacterales;Rhodobacteraceae;uncultured;	87.8	26.2	1842	1678	1474	204	164	562275	414985	genus
V5V8 Primer Test	Bacteria;Epsilonbacteraeota;Campylobacteria;Campylobacterales;Sulfurovaceae;Sulfurovum;	92.6	26.2	1604	1510	1399	111	94	562443	415060	genus
V5V8 Primer Test	Bacteria;Firmicutes;Clostridia;Clostridiales;Ruminococcaceae;uncultured;	85	26.2	1880	1590	1352	238	290	562363	415107	genus
V5V8 Primer Test	Bacteria;Proteobacteria;Gammaproteobacteria;Enterobacteriales;Enterobacteriaceae;Citrobacter;	84.2	26.2	1661	1593	1341	252	68	562360	415118	genus
V5V8 Primer Test	Bacteria;Proteobacteria;Gammaproteobacteria;Aeromonadales;Aeromonadaceae;Aeromonas;	82.5	26.2	1724	1614	1331	283	110	562339	415128	genus
V5V8 Primer Test	Bacteria;Bacteroidetes;Bacteroidia;Bacteroidales;Prevotellaceae;Prevotella 1;	89	26.2	1586	1443	1284	159	143	562510	415175	genus
V5V8 Primer Test	Bacteria;Bacteroidetes;Bacteroidia;Bacteroidales;Rikenellaceae;Rikenellaceae RC9 gut group;	79.8	26.2	1831	1610	1284	326	221	562343	415175	genus
V5V8 Primer Test	Bacteria;Firmicutes;Clostridia;Clostridiales;Ruminococcaceae;Ruminococcaceae UCG-005;	79.1	26.2	1866	1603	1268	335	263	562350	415191	genus
V5V8 Primer Test	Bacteria;Actinobacteria;Actinobacteria;Micrococcales;Micrococcaceae;Arthrobacter;	91.7	26.2	1492	1374	1260	114	118	562579	415199	genus
V5V8 Primer Test	Bacteria;Proteobacteria;Gammaproteobacteria;Xanthomonadales;Xanthomonadaceae;Stenotrophomonas;	79	26.2	1795	1565	1237	328	230	562388	415222	genus
V5V8 Primer Test	Bacteria;Proteobacteria;Gammaproteobacteria;Betaproteobacteriales;Burkholderiaceae;uncultured;	88.9	26.2	1502	1320	1173	147	182	562633	415286	genus
V5V8 Primer Test	Bacteria;Proteobacteria;Alphaproteobacteria;Caulobacterales;Caulobacteraceae;Brevundimonas;	88.8	26.2	1589	1277	1134	143	312	562676	415325	genus
V5V8 Primer Test	Bacteria;Actinobacteria;Actinobacteria;Micromonosporales;Micromonosporaceae;Micromonospora;	91.7	26.2	1259	1218	1117	101	41	562735	415342	genus
V5V8 Primer Test	Bacteria;Proteobacteria;Gammaproteobacteria;Alteromonadales;Shewanellaceae;Shewanella;	92.3	26.2	1270	1201	1108	93	69	562752	415351	genus
V5V8 Primer Test	Bacteria;Actinobacteria;Actinobacteria;Corynebacteriales;Nocardiaceae;Nocardia;	90.7	26.2	1291	1210	1098	112	81	562743	415361	genus
V5V8 Primer Test	Bacteria;Proteobacteria;Gammaproteobacteria;Pseudomonadales;Moraxellaceae;Psychrobacter;	91.8	26.2	1468	1190	1093	97	278	562763	415366	genus
V5V8 Primer Test	Bacteria;Actinobacteria;Actinobacteria;Corynebacteriales;Corynebacteriaceae;Corynebacterium 1;	82.9	26.2	3999	1312	1087	225	2687	562641	415372	genus
V5V8 Primer Test	Bacteria;Proteobacteria;Alphaproteobacteria;Rhizobiales;Rhizobiaceae;Mesorhizobium;	90	26.2	1255	1188	1069	119	67	562765	415390	genus
V5V8 Primer Test	Bacteria;Fusobacteria;Fusobacteriia;Fusobacteriales;Fusobacteriaceae;Fusobacterium;	79	26.2	1440	1232	973	259	208	562721	415486	genus
V5V8 Primer Test	Archaea;Thaumarchaeota;Nitrososphaeria;Nitrosopumilales;Nitrosopumilaceae;Candidatus Nitrosopumilus;	79	26.2	1840	1231	972	259	609	562722	415487	genus
V5V8 Primer Test	Bacteria;Firmicutes;Clostridia;Clostridiales;Ruminococcaceae;Ruminococcaceae UCG-014;	85.5	26.2	1341	1127	964	163	214	562826	415495	genus
V5V8 Primer Test	Bacteria;Proteobacteria;Gammaproteobacteria;Alteromonadales;Marinobacteraceae;Marinobacter;	91.7	26.2	1104	1050	963	87	54	562903	415496	genus
V5V8 Primer Test	Bacteria;Actinobacteria;Actinobacteria;Corynebacteriales;Nocardiaceae;Rhodococcus;	92.2	26.2	1141	1040	959	81	101	562913	415500	genus
V5V8 Primer Test	Bacteria;Bacteroidetes;Bacteroidia;Bacteroidales;Prevotellaceae;Prevotella 9;	64.6	26.1	2230	1480	956	524	750	562473	415503	genus
V5V8 Primer Test	Bacteria;Bacteroidetes;Bacteroidia;Flavobacteriales;Weeksellaceae;Chryseobacterium;	90.8	26.2	1292	1031	936	95	261	562922	415523	genus
V5V8 Primer Test	Bacteria;Proteobacteria;Gammaproteobacteria;Betaproteobacteriales;Burkholderiaceae;Acidovorax;	89.4	26.2	2218	1028	919	109	1190	562925	415540	genus
V5V8 Primer Test	Bacteria;Proteobacteria;Alphaproteobacteria;Rhodobacterales;Rhodobacteraceae;Paracoccus;	85.4	26.2	1438	1046	893	153	392	562907	415566	genus
V5V8 Primer Test	Bacteria;Proteobacteria;Alphaproteobacteria;Rhizobiales;Beijerinckiaceae;Methylobacterium;	91	26.2	1109	978	890	88	131	562975	415569	genus
V5V8 Primer Test	Bacteria;Firmicutes;Clostridia;Clostridiales;Ruminococcaceae;Ruminococcus 1;	83.4	26.2	1207	1046	872	174	161	562907	415587	genus
V5V8 Primer Test	Bacteria;Proteobacteria;Gammaproteobacteria;Pasteurellales;Pasteurellaceae;Haemophilus;	73.9	26.2	2232	1168	863	305	1064	562785	415596	genus
V5V8 Primer Test	Bacteria;Actinobacteria;Actinobacteria;Propionibacteriales;Nocardioidaceae;Nocardioides;	88.3	26.2	1137	873	771	102	264	563080	415688	genus
V5V8 Primer Test	Bacteria;Proteobacteria;Alphaproteobacteria;Sphingomonadales;Sphingomonadaceae;Sphingobium;	85.9	26.2	984	894	768	126	90	563059	415691	genus
V5V8 Primer Test	Bacteria;Proteobacteria;Alphaproteobacteria;Rhodobacterales;Rhodobacteraceae;Planktomarina;	95.7	26.2	798	793	759	34	5	563160	415700	genus
V5V8 Primer Test	Bacteria;Firmicutes;Bacilli;Bacillales;Planococcaceae;Lysinibacillus;	86.8	26.2	931	871	756	115	60	563082	415703	genus
V5V8 Primer Test	Bacteria;Proteobacteria;Alphaproteobacteria;Rhizobiales;Rhizobiaceae;Ensifer;	94.9	26.2	822	789	749	40	33	563164	415710	genus
V5V8 Primer Test	Bacteria;Firmicutes;Clostridia;Clostridiales;Lachnospiraceae;Agathobacter;	70.8	26.1	1263	1054	746	308	209	562899	415713	genus
V5V8 Primer Test	Bacteria;Proteobacteria;Alphaproteobacteria;Sphingomonadales;Sphingomonadaceae;Novosphingobium;	85.5	26.2	1231	873	746	127	358	563080	415713	genus
V5V8 Primer Test	Bacteria;Proteobacteria;Deltaproteobacteria;Desulfobacterales;Desulfobacteraceae;uncultured;	91	26.2	880	819	745	74	61	563134	415714	genus
V5V8 Primer Test	Bacteria;Proteobacteria;Alphaproteobacteria;Rhizobiales;Rhizobiaceae;Ochrobactrum;	94.5	26.2	814	787	744	43	27	563166	415715	genus
V5V8 Primer Test	Bacteria;Acidobacteria;Blastocatellia (Subgroup 4);Pyrinomonadales;Pyrinomonadaceae;RB41;	78.7	26.2	1054	936	737	199	118	563017	415722	genus
V5V8 Primer Test	Bacteria;Proteobacteria;Gammaproteobacteria;Betaproteobacteriales;Burkholderiaceae;Limnohabitans;	93.9	26.2	797	768	721	47	29	563185	415738	genus
V5V8 Primer Test	Bacteria;Proteobacteria;Alphaproteobacteria;Rhodobacterales;Rhodobacteraceae;Sulfitobacter;	89.7	26.2	823	799	717	82	24	563154	415742	genus
V5V8 Primer Test	Bacteria;Spirochaetes;Spirochaetia;Spirochaetales;Spirochaetaceae;Spirochaeta 2;	88.9	26.2	853	791	703	88	62	563162	415756	genus
V5V8 Primer Test	Bacteria;Firmicutes;Bacilli;Bacillales;Bacillaceae;Geobacillus;	81.9	26.2	891	846	693	153	45	563107	415766	genus
V5V8 Primer Test	Bacteria;Firmicutes;Clostridia;Clostridiales;Ruminococcaceae;Ruminococcaceae NK4A214 group;	86.4	26.2	910	800	691	109	110	563153	415768	genus
V5V8 Primer Test	Bacteria;Proteobacteria;Gammaproteobacteria;Betaproteobacteriales;Neisseriaceae;Neisseria;	75.5	26.2	1288	915	691	224	373	563038	415768	genus
V5V8 Primer Test	Bacteria;Firmicutes;Clostridia;Clostridiales;Ruminococcaceae;Subdoligranulum;	77.9	26.2	1192	883	688	195	309	563070	415771	genus
V5V8 Primer Test	Bacteria;Firmicutes;Negativicutes;Selenomonadales;Veillonellaceae;Veillonella;	74.4	26.2	1186	924	687	237	262	563029	415772	genus
V5V8 Primer Test	Bacteria;Bacteroidetes;Bacteroidia;Chitinophagales;Saprospiraceae;uncultured;	84	26.2	878	800	672	128	78	563153	415787	genus
V5V8 Primer Test	Bacteria;Actinobacteria;Actinobacteria;Micrococcales;Micrococcaceae;Pseudarthrobacter;	89.9	26.2	827	742	667	75	85	563211	415792	genus
V5V8 Primer Test	Bacteria;Firmicutes;Clostridia;Clostridiales;Ruminococcaceae;Ruminococcaceae UCG-010;	86.3	26.2	861	768	663	105	93	563185	415796	genus
V5V8 Primer Test	Bacteria;Proteobacteria;Gammaproteobacteria;Betaproteobacteriales;Burkholderiaceae;Comamonas;	70.2	26.1	1361	943	662	281	418	563010	415797	genus
V5V8 Primer Test	Bacteria;Actinobacteria;Actinobacteria;Micrococcales;Micrococcaceae;Rothia;	80.5	26.2	1124	819	659	160	305	563134	415800	genus
V5V8 Primer Test	Bacteria;Epsilonbacteraeota;Campylobacteria;Campylobacterales;Thiovulaceae;Sulfurimonas;	91.4	26.2	758	721	659	62	37	563232	415800	genus
V5V8 Primer Test	Bacteria;Firmicutes;Bacilli;Bacillales;Bacillaceae;Anoxybacillus;	73.2	26.2	925	895	655	240	30	563058	415804	genus
V5V8 Primer Test	Bacteria;Actinobacteria;Actinobacteria;Actinomycetales;Actinomycetaceae;Actinomyces;	82.3	26.2	1201	784	645	139	417	563169	415814	genus
V5V8 Primer Test	Bacteria;Spirochaetes;Spirochaetia;Spirochaetales;Spirochaetaceae;Treponema 2;	86.4	26.2	811	738	638	100	73	563215	415821	genus
V5V8 Primer Test	Bacteria;Proteobacteria;Gammaproteobacteria;Betaproteobacteriales;Burkholderiaceae;Hydrogenophaga;	93.2	26.2	734	675	629	46	59	563278	415830	genus
V5V8 Primer Test	Bacteria;Acidobacteria;Acidobacteriia;Solibacterales;Solibacteraceae (Subgroup 3);Bryobacter;	84.6	26.2	790	736	623	113	54	563217	415836	genus
V5V8 Primer Test	Bacteria;Proteobacteria;Alphaproteobacteria;SAR11 clade;Clade I;Clade Ib;	92.2	26.2	708	670	618	52	38	563283	415841	genus
V5V8 Primer Test	Bacteria;Proteobacteria;Gammaproteobacteria;Steroidobacterales;Woeseiaceae;Woeseia;	89.1	26.2	692	688	613	75	4	563265	415846	genus
V5V8 Primer Test	Bacteria;Bacteroidetes;Bacteroidia;Chitinophagales;Chitinophagaceae;uncultured;	80.6	26.2	919	759	612	147	160	563194	415847	genus
V5V8 Primer Test	Bacteria;Proteobacteria;Gammaproteobacteria;Betaproteobacteriales;Burkholderiaceae;Rhodoferax;	90.7	26.2	851	674	611	63	177	563279	415848	genus
V5V8 Primer Test	Bacteria;Proteobacteria;Alphaproteobacteria;Rhizobiales;Xanthobacteraceae;uncultured;	73.2	26.2	936	832	609	223	104	563121	415850	genus
V5V8 Primer Test	Bacteria;Proteobacteria;Gammaproteobacteria;Vibrionales;Vibrionaceae;Photobacterium;	92.1	26.2	717	659	607	52	58	563294	415852	genus
V5V8 Primer Test	Bacteria;Proteobacteria;Gammaproteobacteria;Betaproteobacteriales;Burkholderiaceae;Cupriavidus;	92.3	26.2	682	648	598	50	34	563305	415861	genus
V5V8 Primer Test	Bacteria;Gemmatimonadetes;Gemmatimonadetes;Gemmatimonadales;Gemmatimonadaceae;uncultured;	72	26.2	919	813	585	228	106	563140	415874	genus
V5V8 Primer Test	Bacteria;Epsilonbacteraeota;Campylobacteria;Campylobacterales;Arcobacteraceae;Arcobacter;	88.6	26.2	788	656	581	75	132	563297	415878	genus
V5V8 Primer Test	Bacteria;Cyanobacteria;Oxyphotobacteria;Synechococcales;Cyanobiaceae;Cyanobium PCC-6307;	93.4	26.2	650	621	580	41	29	563332	415879	genus
V5V8 Primer Test	Bacteria;Firmicutes;Clostridia;Clostridiales;Family XVIII;uncultured;	87.5	26.2	665	663	580	83	2	563290	415879	genus
V5V8 Primer Test	Bacteria;Proteobacteria;Gammaproteobacteria;Betaproteobacteriales;Burkholderiaceae;Ralstonia;	81.5	26.2	872	703	573	130	169	563250	415886	genus
V5V8 Primer Test	Bacteria;Proteobacteria;Deltaproteobacteria;Desulfuromonadales;Geobacteraceae;Geobacter;	87.8	26.2	693	649	570	79	44	563304	415889	genus
V5V8 Primer Test	Bacteria;Proteobacteria;Alphaproteobacteria;Rhizobiales;Devosiaceae;Devosia;	86.6	26.2	766	643	557	86	123	563310	415902	genus
V5V8 Primer Test	Bacteria;Bacteroidetes;Bacteroidia;Sphingobacteriales;Sphingobacteriaceae;Pedobacter;	90.4	26.2	710	604	546	58	106	563349	415913	genus
V5V8 Primer Test	Bacteria;Proteobacteria;Gammaproteobacteria;Alteromonadales;Colwelliaceae;Colwellia;	92.7	26.2	600	587	544	43	13	563366	415915	genus
V5V8 Primer Test	Bacteria;Proteobacteria;Deltaproteobacteria;Desulfovibrionales;Desulfovibrionaceae;Desulfovibrio;	86.7	26.2	659	618	536	82	41	563335	415923	genus
V5V8 Primer Test	Bacteria;Chloroflexi;Anaerolineae;Anaerolineales;Anaerolineaceae;uncultured;	60.4	26.1	1622	882	533	349	740	563071	415926	genus
V5V8 Primer Test	Bacteria;Firmicutes;Clostridia;Clostridiales;Ruminococcaceae;Ruminococcaceae UCG-002;	75.2	26.2	1055	703	529	174	352	563250	415930	genus
V5V8 Primer Test	Bacteria;Planctomycetes;Planctomycetacia;Pirellulales;Pirellulaceae;uncultured;	80.9	26.2	735	650	526	124	85	563303	415933	genus
V5V8 Primer Test	Bacteria;Firmicutes;Clostridia;Clostridiales;Lachnospiraceae;Lachnospiraceae UCG-008;	84.1	26.2	700	622	523	99	78	563331	415936	genus
V5V8 Primer Test	Bacteria;Bacteroidetes;Bacteroidia;Bacteroidales;Tannerellaceae;Parabacteroides;	78.7	26.2	726	656	516	140	70	563297	415943	genus
V5V8 Primer Test	Bacteria;Proteobacteria;Gammaproteobacteria;Xanthomonadales;Xanthomonadaceae;Lysobacter;	87.3	26.2	714	591	516	75	123	563362	415943	genus
V5V8 Primer Test	Bacteria;Tenericutes;Mollicutes;Mycoplasmatales;Mycoplasmataceae;Mycoplasma;	95.8	26.2	568	530	508	22	38	563423	415951	genus
V5V8 Primer Test	Bacteria;Proteobacteria;Gammaproteobacteria;Betaproteobacteriales;Burkholderiaceae;Variovorax;	91.7	26.2	699	551	505	46	148	563402	415954	genus
V5V8 Primer Test	Bacteria;Epsilonbacteraeota;Campylobacteria;Campylobacterales;Helicobacteraceae;Helicobacter;	94	26.2	573	533	501	32	40	563420	415958	genus
V5V8 Primer Test	Bacteria;Proteobacteria;Gammaproteobacteria;Betaproteobacteriales;Burkholderiaceae;Delftia;	85.4	26.2	643	581	496	85	62	563372	415963	genus
V5V8 Primer Test	Bacteria;Bacteroidetes;Bacteroidia;Bacteroidales;Prevotellaceae;Prevotella 7;	82.1	26.2	715	597	490	107	118	563356	415969	genus
V5V8 Primer Test	Bacteria;Acidobacteria;Acidobacteriia;Solibacterales;Solibacteraceae (Subgroup 3);Candidatus Solibacter;	81.2	26.2	639	602	489	113	37	563351	415970	genus
V5V8 Primer Test	Bacteria;Planctomycetes;Planctomycetacia;Pirellulales;Pirellulaceae;Pir4 lineage;	86.9	26.2	628	557	484	73	71	563396	415975	genus
V5V8 Primer Test	Bacteria;Proteobacteria;Gammaproteobacteria;Enterobacteriales;Enterobacteriaceae;Cronobacter;	96.6	26.2	513	501	484	17	12	563452	415975	genus
V5V8 Primer Test	Bacteria;Bacteroidetes;Bacteroidia;Bacteroidales;Rikenellaceae;Alistipes;	82.6	26.2	718	585	483	102	133	563368	415976	genus
V5V8 Primer Test	Bacteria;Proteobacteria;Gammaproteobacteria;Alteromonadales;Alteromonadaceae;Alteromonas;	84.6	26.2	630	571	483	88	59	563382	415976	genus
V5V8 Primer Test	Bacteria;Firmicutes;Bacilli;Bacillales;Paenibacillaceae;Brevibacillus;	90.9	26.2	559	530	482	48	29	563423	415977	genus
V5V8 Primer Test	Bacteria;Proteobacteria;Gammaproteobacteria;Betaproteobacteriales;Burkholderiaceae;Achromobacter;	88.3	26.2	582	537	474	63	45	563416	415985	genus
V5V8 Primer Test	Bacteria;Firmicutes;Clostridia;Clostridiales;Peptostreptococcaceae;Romboutsia;	84.2	26.2	632	552	465	87	80	563401	415994	genus
V5V8 Primer Test	Bacteria;Nitrospirae;Nitrospira;Nitrospirales;Nitrospiraceae;Nitrospira;	80.8	26.2	608	569	460	109	39	563384	415999	genus
V5V8 Primer Test	Bacteria;Actinobacteria;Actinobacteria;Streptosporangiales;Nocardiopsaceae;Nocardiopsis;	92.1	26.2	512	495	456	39	17	563458	416003	genus
V5V8 Primer Test	Bacteria;Cyanobacteria;Oxyphotobacteria;Synechococcales;Cyanobiaceae;Synechococcus CC9902;	90.6	26.2	636	502	455	47	134	563451	416004	genus
V5V8 Primer Test	Bacteria;Epsilonbacteraeota;Campylobacteria;Campylobacterales;Campylobacteraceae;Campylobacter;	88.6	26.2	640	510	452	58	130	563443	416007	genus
V5V8 Primer Test	Bacteria;Firmicutes;Clostridia;Clostridiales;Lachnospiraceae;Anaerostipes;	72.7	26.2	971	619	450	169	352	563334	416009	genus
V5V8 Primer Test	Bacteria;Proteobacteria;Alphaproteobacteria;Rhizobiales;Hyphomicrobiaceae;Hyphomicrobium;	85.2	26.2	583	527	449	78	56	563426	416010	genus
V5V8 Primer Test	Bacteria;Proteobacteria;Deltaproteobacteria;Desulfobacterales;Desulfobulbaceae;uncultured;	90.5	26.2	523	493	446	47	30	563460	416013	genus
V5V8 Primer Test	Bacteria;Proteobacteria;Gammaproteobacteria;Enterobacteriales;Enterobacteriaceae;Yersinia;	97.4	26.2	471	458	446	12	13	563495	416013	genus
V5V8 Primer Test	Bacteria;Firmicutes;Clostridia;Clostridiales;Lachnospiraceae;Dorea;	71.9	26.2	764	615	442	173	149	563338	416017	genus
V5V8 Primer Test	Bacteria;Proteobacteria;Gammaproteobacteria;Legionellales;Legionellaceae;Legionella;	84.1	26.2	587	522	439	83	65	563431	416020	genus
V5V8 Primer Test	Bacteria;Firmicutes;Clostridia;Clostridiales;Ruminococcaceae;Ruminiclostridium;	81.9	26.2	622	526	431	95	96	563427	416028	genus
V5V8 Primer Test	Bacteria;Actinobacteria;Actinobacteria;Bifidobacteriales;Bifidobacteriaceae;Bifidobacterium;	88.2	26.2	525	484	427	57	41	563469	416032	genus
V5V8 Primer Test	Bacteria;Proteobacteria;Gammaproteobacteria;Betaproteobacteriales;Burkholderiaceae;Polaromonas;	93.6	26.2	510	454	425	29	56	563499	416034	genus
V5V8 Primer Test	Bacteria;Proteobacteria;Alphaproteobacteria;Rhodobacterales;Rhodobacteraceae;Ruegeria;	94.6	26.2	466	446	422	24	20	563507	416037	genus
V5V8 Primer Test	Bacteria;Proteobacteria;Deltaproteobacteria;Desulfarculales;Desulfarculaceae;Desulfatiglans;	88.3	26.2	506	478	422	56	28	563475	416037	genus
V5V8 Primer Test	Bacteria;Proteobacteria;Alphaproteobacteria;Sphingomonadales;Sphingomonadaceae;Erythrobacter;	91.8	26.2	460	451	414	37	9	563502	416045	genus
V5V8 Primer Test	Bacteria;Firmicutes;Erysipelotrichia;Erysipelotrichales;Erysipelotrichaceae;Faecalibaculum;	76.2	26.2	567	542	413	129	25	563411	416046	genus
V5V8 Primer Test	Bacteria;Planctomycetes;Planctomycetacia;Gemmatales;Gemmataceae;uncultured;	76.9	26.2	641	536	412	124	105	563417	416047	genus
V5V8 Primer Test	Bacteria;Proteobacteria;Deltaproteobacteria;Myxococcales;Haliangiaceae;Haliangium;	82.9	26.2	574	496	411	85	78	563457	416048	genus
V5V8 Primer Test	Bacteria;Actinobacteria;Actinobacteria;Micrococcales;Micrococcaceae;Kocuria;	86.1	26.2	580	475	409	66	105	563478	416050	genus
V5V8 Primer Test	Bacteria;Proteobacteria;Gammaproteobacteria;Betaproteobacteriales;Rhodocyclaceae;Dechloromonas;	93.1	26.2	494	435	405	30	59	563518	416054	genus
V5V8 Primer Test	Bacteria;Proteobacteria;Gammaproteobacteria;Enterobacteriales;Enterobacteriaceae;Kosakonia;	77.6	26.2	562	514	399	115	48	563439	416060	genus
V5V8 Primer Test	Archaea;Euryarchaeota;Halobacteria;Halobacteriales;Haloferacaceae;Halorubrum;	90.6	26.2	520	435	394	41	85	563518	416065	genus
V5V8 Primer Test	Bacteria;Actinobacteria;Actinobacteria;Pseudonocardiales;Pseudonocardiaceae;Pseudonocardia;	84.2	26.2	533	463	390	73	70	563490	416069	genus
V5V8 Primer Test	Bacteria;Spirochaetes;Spirochaetia;Spirochaetales;Spirochaetaceae;Treponema;	85.5	26.2	638	454	388	66	184	563499	416071	genus
V5V8 Primer Test	Bacteria;Tenericutes;Mollicutes;Mollicutes Incertae Sedis;Unknown Family;Candidatus Phytoplasma;	78.7	26.2	523	488	384	104	35	563465	416075	genus
V5V8 Primer Test	Bacteria;Proteobacteria;Gammaproteobacteria;Oceanospirillales;Endozoicomonadaceae;Endozoicomonas;	84.5	26.2	461	453	383	70	8	563500	416076	genus
V5V8 Primer Test	Bacteria;Proteobacteria;Alphaproteobacteria;Rhodobacterales;Rhodobacteraceae;Roseovarius;	94.8	26.2	420	403	382	21	17	563550	416077	genus
V5V8 Primer Test	Bacteria;Actinobacteria;Actinobacteria;Corynebacteriales;Nocardiaceae;Gordonia;	91.5	26.2	474	414	379	35	60	563539	416080	genus
V5V8 Primer Test	Bacteria;Firmicutes;Clostridia;Clostridiales;Ruminococcaceae;Ruminiclostridium 9;	81.1	26.2	594	465	377	88	129	563488	416082	genus
V5V8 Primer Test	Bacteria;Cyanobacteria;Oxyphotobacteria;Synechococcales;Cyanobiaceae;Prochlorococcus MIT9313;	91.2	26.2	451	410	374	36	41	563543	416085	genus
V5V8 Primer Test	Bacteria;Proteobacteria;Gammaproteobacteria;Betaproteobacteriales;Burkholderiaceae;Bordetella;	81	26.2	480	462	374	88	18	563491	416085	genus
V5V8 Primer Test	Bacteria;Firmicutes;Clostridia;Clostridiales;Ruminococcaceae;Ruminococcus 2;	73.7	26.2	681	505	372	133	176	563448	416087	genus
V5V8 Primer Test	Bacteria;Firmicutes;Clostridia;Clostridiales;Lachnospiraceae;Lachnospiraceae XPB1014 group;	95.1	26.2	409	390	371	19	19	563563	416088	genus
V5V8 Primer Test	Bacteria;Proteobacteria;Gammaproteobacteria;Betaproteobacteriales;Burkholderiaceae;Limnobacter;	87.2	26.2	435	422	368	54	13	563531	416091	genus
V5V8 Primer Test	Bacteria;Proteobacteria;Gammaproteobacteria;Betaproteobacteriales;Burkholderiaceae;Noviherbaspirillum;	93.1	26.2	501	393	366	27	108	563560	416093	genus
V5V8 Primer Test	Bacteria;Proteobacteria;Gammaproteobacteria;Betaproteobacteriales;Hydrogenophilaceae;Thiobacillus;	92.6	26.2	502	394	365	29	108	563559	416094	genus
V5V8 Primer Test	Bacteria;Firmicutes;Bacilli;Lactobacillales;Streptococcaceae;Lactococcus;	90	26.2	449	402	362	40	47	563551	416097	genus
V5V8 Primer Test	Bacteria;Proteobacteria;Alphaproteobacteria;Sphingomonadales;Sphingomonadaceae;Altererythrobacter;	86.4	26.2	460	418	361	57	42	563535	416098	genus
V5V8 Primer Test	Bacteria;Bacteroidetes;Bacteroidia;Cytophagales;Microscillaceae;uncultured;	77.6	26.2	533	464	360	104	69	563489	416099	genus
V5V8 Primer Test	Bacteria;Proteobacteria;Alphaproteobacteria;Acetobacterales;Acetobacteraceae;Acetobacter;	93.8	26.2	387	384	360	24	3	563569	416099	genus
V5V8 Primer Test	Bacteria;Proteobacteria;Alphaproteobacteria;Rhodobacterales;Rhodobacteraceae;Rhodobacter;	89.3	26.2	488	402	359	43	86	563551	416100	genus
V5V8 Primer Test	Bacteria;Bacteroidetes;Bacteroidia;Flavobacteriales;Flavobacteriaceae;Capnocytophaga;	77.3	26.2	627	463	358	105	164	563490	416101	genus
V5V8 Primer Test	Bacteria;Proteobacteria;Gammaproteobacteria;Gammaproteobacteria Incertae Sedis;Unknown Family;uncultured;	88.1	26.2	418	403	355	48	15	563550	416104	genus
V5V8 Primer Test	Bacteria;Proteobacteria;Gammaproteobacteria;Enterobacteriales;Enterobacteriaceae;Erwinia;	90.7	26.2	426	388	352	36	38	563565	416107	genus
V5V8 Primer Test	Bacteria;Proteobacteria;Gammaproteobacteria;Enterobacteriales;Enterobacteriaceae;Pectobacterium;	92.4	26.2	411	381	352	29	30	563572	416107	genus
V5V8 Primer Test	Bacteria;Proteobacteria;Alphaproteobacteria;Sphingomonadales;Sphingomonadaceae;Sphingopyxis;	88.8	26.2	430	393	349	44	37	563560	416110	genus
V5V8 Primer Test	Bacteria;Bacteroidetes;Bacteroidia;Bacteroidales;Marinilabiliaceae;uncultured;	85.9	26.2	443	405	348	57	38	563548	416111	genus
V5V8 Primer Test	Bacteria;Proteobacteria;Alphaproteobacteria;SAR11 clade;Clade I;uncultured;	94.2	26.2	370	363	342	21	7	563590	416117	genus
V5V8 Primer Test	Bacteria;Actinobacteria;Actinobacteria;Pseudonocardiales;Pseudonocardiaceae;Amycolatopsis;	94.2	26.2	365	360	339	21	5	563593	416120	genus
V5V8 Primer Test	Bacteria;Bacteroidetes;Bacteroidia;Cytophagales;Hymenobacteraceae;Hymenobacter;	96	26.2	571	352	338	14	219	563601	416121	genus
V5V8 Primer Test	Bacteria;Firmicutes;Clostridia;Clostridiales;Peptococcaceae;Desulfotomaculum;	84.1	26.2	426	402	338	64	24	563551	416121	genus
V5V8 Primer Test	Bacteria;Proteobacteria;Gammaproteobacteria;Enterobacteriales;Enterobacteriaceae;Raoultella;	92.1	26.2	401	367	338	29	34	563586	416121	genus
V5V8 Primer Test	Bacteria;Firmicutes;Clostridia;Clostridiales;Ruminococcaceae;Ruminiclostridium 5;	82.5	26.2	438	406	335	71	32	563547	416124	genus
V5V8 Primer Test	Bacteria;Firmicutes;Clostridia;Clostridiales;Lachnospiraceae;Fusicatenibacter;	70.3	26.2	780	474	333	141	306	563479	416126	genus
V5V8 Primer Test	Bacteria;Proteobacteria;Gammaproteobacteria;Betaproteobacteriales;Rhodocyclaceae;Thauera;	90	26.2	415	370	333	37	45	563583	416126	genus
V5V8 Primer Test	Bacteria;Actinobacteria;Actinobacteria;Corynebacteriales;Corynebacteriaceae;Corynebacterium;	78.8	26.2	605	419	330	89	186	563534	416129	genus
V5V8 Primer Test	Bacteria;Proteobacteria;Gammaproteobacteria;Xanthomonadales;Rhodanobacteraceae;Rhodanobacter;	87.3	26.2	413	377	329	48	36	563576	416130	genus
V5V8 Primer Test	Bacteria;Acidobacteria;Thermoanaerobaculia;Thermoanaerobaculales;Thermoanaerobaculaceae;Subgroup 10;	81.8	26.2	428	401	328	73	27	563552	416131	genus
V5V8 Primer Test	Bacteria;Actinobacteria;Actinobacteria;Frankiales;Sporichthyaceae;hgcI clade;	93.2	26.2	398	352	328	24	46	563601	416131	genus
V5V8 Primer Test	Bacteria;Bacteroidetes;Bacteroidia;Sphingobacteriales;Sphingobacteriaceae;Mucilaginibacter;	94.5	26.2	408	345	326	19	63	563608	416133	genus
V5V8 Primer Test	Bacteria;Proteobacteria;Gammaproteobacteria;Xanthomonadales;Xanthomonadaceae;Xanthomonas;	94.7	26.2	382	341	323	18	41	563612	416136	genus
V5V8 Primer Test	Bacteria;Proteobacteria;Gammaproteobacteria;Oceanospirillales;Alcanivoracaceae;Alcanivorax;	88.6	26.2	397	359	318	41	38	563594	416141	genus
V5V8 Primer Test	Bacteria;Bacteroidetes;Bacteroidia;Bacteroidales;Prevotellaceae;Prevotella 2;	69.7	26.2	559	455	317	138	104	563498	416142	genus
V5V8 Primer Test	Bacteria;Actinobacteria;Actinobacteria;Propionibacteriales;Propionibacteriaceae;Cutibacterium;	76	26.2	2891	416	316	100	2475	563537	416143	genus
V5V8 Primer Test	Bacteria;Proteobacteria;Alphaproteobacteria;Sphingomonadales;Sphingomonadaceae;uncultured;	86.3	26.2	397	365	315	50	32	563588	416144	genus
V5V8 Primer Test	Bacteria;Proteobacteria;Gammaproteobacteria;Thiotrichales;Thiotrichaceae;Thiothrix;	93.8	26.2	367	336	315	21	31	563617	416144	genus
V5V8 Primer Test	Bacteria;Verrucomicrobia;Verrucomicrobiae;Chthoniobacterales;Chthoniobacteraceae;Candidatus Udaeobacter;	76.6	26.2	448	411	315	96	37	563542	416144	genus
V5V8 Primer Test	Bacteria;Proteobacteria;Gammaproteobacteria;Betaproteobacteriales;Burkholderiaceae;Aquabacterium;	81.6	26.2	1239	385	314	71	854	563568	416145	genus
V5V8 Primer Test	Bacteria;Proteobacteria;Gammaproteobacteria;Betaproteobacteriales;Burkholderiaceae;Janthinobacterium;	68.6	26.1	524	458	314	144	66	563495	416145	genus
V5V8 Primer Test	Bacteria;Bacteroidetes;Bacteroidia;Flavobacteriales;Flavobacteriaceae;uncultured;	89.9	26.2	378	348	313	35	30	563605	416146	genus
V5V8 Primer Test	Bacteria;Planctomycetes;Planctomycetacia;Pirellulales;Pirellulaceae;Pirellula;	82.8	26.2	446	377	312	65	69	563576	416147	genus
V5V8 Primer Test	Bacteria;Proteobacteria;Gammaproteobacteria;Betaproteobacteriales;Rhodocyclaceae;uncultured;	94.5	26.2	362	330	312	18	32	563623	416147	genus
V5V8 Primer Test	Bacteria;Bacteroidetes;Bacteroidia;Bacteroidales;Porphyromonadaceae;Porphyromonas;	82.2	26.2	719	377	310	67	342	563576	416149	genus
V5V8 Primer Test	Bacteria;Bacteroidetes;Bacteroidia;Bacteroidales;Prevotellaceae;Prevotella;	81.2	26.2	469	382	310	72	87	563571	416149	genus
V5V8 Primer Test	Bacteria;Proteobacteria;Gammaproteobacteria;Coxiellales;Coxiellaceae;Coxiella;	85.3	26.2	379	361	308	53	18	563592	416151	genus
V5V8 Primer Test	Bacteria;Proteobacteria;Gammaproteobacteria;Thiotrichales;Thiotrichaceae;uncultured;	91.7	26.2	353	336	308	28	17	563617	416151	genus
V5V8 Primer Test	Bacteria;Cyanobacteria;Oxyphotobacteria;Nostocales;Nostocaceae;Nostoc PCC-73102;	98.7	26.2	317	308	304	4	9	563645	416155	genus
V5V8 Primer Test	Bacteria;Proteobacteria;Gammaproteobacteria;Betaproteobacteriales;Burkholderiaceae;Alcaligenes;	85.1	26.2	370	355	302	53	15	563598	416157	genus
V5V8 Primer Test	Bacteria;Firmicutes;Bacilli;Bacillales;Bacillaceae;Oceanobacillus;	91.8	26.2	344	328	301	27	16	563625	416158	genus
V5V8 Primer Test	Bacteria;Proteobacteria;Gammaproteobacteria;Betaproteobacteriales;Nitrosomonadaceae;Nitrosomonas;	88.8	26.2	369	339	301	38	30	563614	416158	genus
V5V8 Primer Test	Archaea;Euryarchaeota;Methanomicrobia;Methanosarcinales;Methanosaetaceae;Methanosaeta;	83.1	26.2	850	361	300	61	489	563592	416159	genus
V5V8 Primer Test	Bacteria;Bacteroidetes;Bacteroidia;Sphingobacteriales;Sphingobacteriaceae;Sphingobacterium;	80.3	26.2	440	371	298	73	69	563582	416161	genus
V5V8 Primer Test	Bacteria;Proteobacteria;Gammaproteobacteria;Alteromonadales;Alteromonadaceae;Rheinheimera;	92.2	26.2	375	322	297	25	53	563631	416162	genus
V5V8 Primer Test	Bacteria;Actinobacteria;Actinobacteria;Micrococcales;Micrococcaceae;Micrococcus;	79.9	26.2	452	368	294	74	84	563585	416165	genus
V5V8 Primer Test	Bacteria;Firmicutes;Clostridia;Clostridiales;Lachnospiraceae;Butyrivibrio 2;	95.8	26.2	343	307	294	13	36	563646	416165	genus
V5V8 Primer Test	Bacteria;Actinobacteria;Actinobacteria;Streptosporangiales;Streptosporangiaceae;Nonomuraea;	87.2	26.2	343	336	293	43	7	563617	416166	genus
V5V8 Primer Test	Bacteria;Planctomycetes;Planctomycetacia;Pirellulales;Pirellulaceae;Rhodopirellula;	85.7	26.2	356	342	293	49	14	563611	416166	genus
V5V8 Primer Test	Bacteria;Proteobacteria;Alphaproteobacteria;Caulobacterales;Hyphomonadaceae;Hirschia;	89.6	26.2	331	327	293	34	4	563626	416166	genus
V5V8 Primer Test	Bacteria;Proteobacteria;Gammaproteobacteria;Betaproteobacteriales;Rhodocyclaceae;Candidatus Accumulibacter;	94.5	26.2	319	309	292	17	10	563644	416167	genus
V5V8 Primer Test	Bacteria;Actinobacteria;Acidimicrobiia;Microtrichales;Microtrichaceae;Sva0996 marine group;	81.7	26.2	368	355	290	65	13	563598	416169	genus
V5V8 Primer Test	Bacteria;Proteobacteria;Alphaproteobacteria;Rhodobacterales;Rhodobacteraceae;Loktanella;	94.1	26.2	338	307	289	18	31	563646	416170	genus
V5V8 Primer Test	Bacteria;Firmicutes;Bacilli;Lactobacillales;Leuconostocaceae;Leuconostoc;	85.2	26.2	361	338	288	50	23	563615	416171	genus
V5V8 Primer Test	Bacteria;Firmicutes;Clostridia;Clostridiales;Ruminococcaceae;Oscillibacter;	76.9	26.2	463	373	287	86	90	563580	416172	genus
V5V8 Primer Test	Bacteria;Proteobacteria;Alphaproteobacteria;Rhodobacterales;Rhodobacteraceae;Roseivivax;	90.7	26.2	332	313	284	29	19	563640	416175	genus
V5V8 Primer Test	Bacteria;Firmicutes;Bacilli;Bacillales;Planococcaceae;Planococcus;	91.6	26.2	355	309	283	26	46	563644	416176	genus
V5V8 Primer Test	Bacteria;Bacteroidetes;Bacteroidia;Bacteroidales;Rikenellaceae;uncultured;	76.5	26.2	420	366	280	86	54	563587	416179	genus
V5V8 Primer Test	Bacteria;Firmicutes;Negativicutes;Selenomonadales;Veillonellaceae;Dialister;	73.1	26.2	460	383	280	103	77	563570	416179	genus
V5V8 Primer Test	Bacteria;Bacteroidetes;Bacteroidia;Chitinophagales;Chitinophagaceae;Ferruginibacter;	85.8	26.2	397	325	279	46	72	563628	416180	genus
V5V8 Primer Test	Bacteria;Firmicutes;Bacilli;Bacillales;Family XII;Exiguobacterium;	86.6	26.2	370	322	279	43	48	563631	416180	genus
V5V8 Primer Test	Bacteria;Proteobacteria;Gammaproteobacteria;Xanthomonadales;Xanthomonadaceae;Luteimonas;	76.6	26.2	423	364	279	85	59	563589	416180	genus
V5V8 Primer Test	Bacteria;Proteobacteria;Gammaproteobacteria;Xanthomonadales;Xanthomonadaceae;Pseudoxanthomonas;	82	26.2	381	339	278	61	42	563614	416181	genus
V5V8 Primer Test	Bacteria;Firmicutes;Clostridia;Clostridiales;Lachnospiraceae;Lachnospiraceae UCG-001;	81.7	26.2	444	338	276	62	106	563615	416183	genus
V5V8 Primer Test	Bacteria;Proteobacteria;Deltaproteobacteria;Desulfobacterales;Desulfobacteraceae;SEEP-SRB1;	86.3	26.2	341	320	276	44	21	563633	416183	genus
V5V8 Primer Test	Bacteria;Proteobacteria;Gammaproteobacteria;Betaproteobacteriales;Burkholderiaceae;Pelomonas;	87.9	26.2	369	314	276	38	55	563639	416183	genus
V5V8 Primer Test	Bacteria;Deinococcus-Thermus;Deinococci;Deinococcales;Deinococcaceae;Deinococcus;	92.9	26.2	359	296	275	21	63	563657	416184	genus
V5V8 Primer Test	Bacteria;Verrucomicrobia;Verrucomicrobiae;Verrucomicrobiales;Akkermansiaceae;Akkermansia;	60.6	26.1	511	454	275	179	57	563499	416184	genus
V5V8 Primer Test	Bacteria;Proteobacteria;Alphaproteobacteria;Rhizobiales;Rhizobiaceae;Phyllobacterium;	94.5	26.2	301	290	274	16	11	563663	416185	genus
V5V8 Primer Test	Bacteria;Bacteroidetes;Bacteroidia;Cytophagales;Cyclobacteriaceae;uncultured;	87.2	26.2	328	313	273	40	15	563640	416186	genus
V5V8 Primer Test	Bacteria;Proteobacteria;Gammaproteobacteria;Enterobacteriales;Enterobacteriaceae;Morganella;	94.4	26.2	300	286	270	16	14	563667	416189	genus
V5V8 Primer Test	Bacteria;Synergistetes;Synergistia;Synergistales;Synergistaceae;Fretibacterium;	90.3	26.2	302	299	270	29	3	563654	416189	genus
V5V8 Primer Test	Bacteria;Actinobacteria;Actinobacteria;Micrococcales;Micrococcaceae;Glutamicibacter;	84.8	26.2	340	316	268	48	24	563637	416191	genus
V5V8 Primer Test	Bacteria;Proteobacteria;Gammaproteobacteria;Acidithiobacillales;Acidithiobacillaceae;Acidithiobacillus;	81	26.2	363	331	268	63	32	563622	416191	genus
V5V8 Primer Test	Bacteria;Proteobacteria;Gammaproteobacteria;Enterobacteriales;Enterobacteriaceae;Dickeya;	93.1	26.2	293	288	268	20	5	563665	416191	genus
V5V8 Primer Test	Bacteria;Proteobacteria;Alphaproteobacteria;Caulobacterales;Caulobacteraceae;Caulobacter;	91.1	26.2	326	292	266	26	34	563661	416193	genus
V5V8 Primer Test	Bacteria;Firmicutes;Bacilli;Bacillales;Planococcaceae;Planomicrobium;	94.3	26.2	299	280	264	16	19	563673	416195	genus
V5V8 Primer Test	Bacteria;Actinobacteria;Actinobacteria;Streptosporangiales;Thermomonosporaceae;Actinomadura;	76	26.2	352	346	263	83	6	563607	416196	genus
V5V8 Primer Test	Bacteria;Firmicutes;Bacilli;Bacillales;Planococcaceae;Sporosarcina;	89.5	26.2	352	294	263	31	58	563659	416196	genus
V5V8 Primer Test	Bacteria;Firmicutes;Clostridia;Clostridiales;Lachnospiraceae;Lachnospiraceae NK3A20 group;	88.6	26.2	399	297	263	34	102	563656	416196	genus
V5V8 Primer Test	Bacteria;Actinobacteria;Actinobacteria;Micrococcales;Micrococcaceae;Paenarthrobacter;	92.3	26.2	303	284	262	22	19	563669	416197	genus
V5V8 Primer Test	Bacteria;Planctomycetes;Planctomycetacia;Pirellulales;Pirellulaceae;Blastopirellula;	82.4	26.2	337	318	262	56	19	563635	416197	genus
V5V8 Primer Test	Bacteria;Proteobacteria;Gammaproteobacteria;Betaproteobacteriales;Burkholderiaceae;Polynucleobacter;	93.9	26.2	289	278	261	17	11	563675	416198	genus
V5V8 Primer Test	Bacteria;Proteobacteria;Gammaproteobacteria;Betaproteobacteriales;Burkholderiaceae;Curvibacter;	87.8	26.2	323	296	260	36	27	563657	416199	genus
V5V8 Primer Test	Bacteria;Actinobacteria;Coriobacteriia;Coriobacteriales;Coriobacteriaceae;Collinsella;	79.9	26.2	362	323	258	65	39	563630	416201	genus
V5V8 Primer Test	Bacteria;Proteobacteria;Alphaproteobacteria;Azospirillales;Azospirillaceae;Azospirillum;	86	26.2	320	300	258	42	20	563653	416201	genus
V5V8 Primer Test	Bacteria;Actinobacteria;Acidimicrobiia;Microtrichales;Ilumatobacteraceae;CL500-29 marine group;	89.9	26.2	316	286	257	29	30	563667	416202	genus
V5V8 Primer Test	Bacteria;Proteobacteria;Alphaproteobacteria;Rhodobacterales;Rhodobacteraceae;Amylibacter;	95.1	26.2	274	267	254	13	7	563686	416205	genus
V5V8 Primer Test	Bacteria;Spirochaetes;Spirochaetia;Spirochaetales;Spirochaetaceae;uncultured;	86.3	26.2	368	293	253	40	75	563660	416206	genus
V5V8 Primer Test	Bacteria;Firmicutes;Clostridia;Clostridiales;Peptococcaceae;Desulfosporosinus;	85.7	26.2	313	294	252	42	19	563659	416207	genus
V5V8 Primer Test	Bacteria;Firmicutes;Clostridia;Clostridiales;Family XII;Fusibacter;	87.4	26.2	376	286	250	36	90	563667	416209	genus
V5V8 Primer Test	Bacteria;Firmicutes;Clostridia;Clostridiales;Ruminococcaceae;Ruminiclostridium 1;	90.3	26.2	294	277	250	27	17	563676	416209	genus
V5V8 Primer Test	Bacteria;Acidobacteria;Blastocatellia (Subgroup 4);Blastocatellales;Blastocatellaceae;uncultured;	90.2	26.2	323	276	249	27	47	563677	416210	genus
V5V8 Primer Test	Bacteria;Bacteroidetes;Bacteroidia;Bacteroidales;Prevotellaceae;Alloprevotella;	71.3	26.2	485	345	246	99	140	563608	416213	genus
V5V8 Primer Test	Bacteria;Actinobacteria;Actinobacteria;Micrococcales;Brevibacteriaceae;Brevibacterium;	90.7	26.2	391	269	244	25	122	563684	416215	genus
V5V8 Primer Test	Bacteria;Proteobacteria;Gammaproteobacteria;Cellvibrionales;Halieaceae;OM60(NOR5) clade;	88.1	26.2	302	277	244	33	25	563676	416215	genus
V5V8 Primer Test	Bacteria;Firmicutes;Clostridia;Clostridiales;Peptococcaceae;uncultured;	84.4	26.2	321	288	243	45	33	563665	416216	genus
V5V8 Primer Test	Bacteria;Proteobacteria;Alphaproteobacteria;Rhizobiales;Rhizobiaceae;Bartonella;	94.2	26.2	279	258	243	15	21	563695	416216	genus
V5V8 Primer Test	Bacteria;Proteobacteria;Deltaproteobacteria;Bdellovibrionales;Bdellovibrionaceae;OM27 clade;	86.5	26.2	298	281	243	38	17	563672	416216	genus
V5V8 Primer Test	Bacteria;Acidobacteria;Acidobacteriia;Acidobacteriales;Acidobacteriaceae (Subgroup 1);Granulicella;	81.4	26.2	319	296	241	55	23	563657	416218	genus
V5V8 Primer Test	Bacteria;Epsilonbacteraeota;Campylobacteria;Campylobacterales;Thiovulaceae;Sulfuricurvum;	92	26.2	273	261	240	21	12	563692	416219	genus
V5V8 Primer Test	Bacteria;Proteobacteria;Gammaproteobacteria;Betaproteobacteriales;Burkholderiaceae;Herbaspirillum;	95.2	26.2	280	252	240	12	28	563701	416219	genus
V5V8 Primer Test	Bacteria;Bacteroidetes;Bacteroidia;Bacteroidales;Prevotellaceae;Prevotellaceae UCG-001;	86.3	26.2	328	277	239	38	51	563676	416220	genus
V5V8 Primer Test	Bacteria;Firmicutes;Clostridia;Clostridiales;Ruminococcaceae;Saccharofermentans;	93	26.2	288	257	239	18	31	563696	416220	genus
V5V8 Primer Test	Bacteria;Firmicutes;Bacilli;Lactobacillales;Lactobacillaceae;Pediococcus;	90.2	26.2	276	264	238	26	12	563689	416221	genus
V5V8 Primer Test	Bacteria;Firmicutes;Clostridia;Clostridiales;Ruminococcaceae;Ruminococcaceae UCG-013;	81	26.2	369	294	238	56	75	563659	416221	genus
V5V8 Primer Test	Bacteria;Proteobacteria;Alphaproteobacteria;Rhizobiales;Rhizobiaceae;uncultured;	82.1	26.2	316	290	238	52	26	563663	416221	genus
V5V8 Primer Test	Bacteria;Proteobacteria;Gammaproteobacteria;Betaproteobacteriales;Burkholderiaceae;Ramlibacter;	87.8	26.2	319	271	238	33	48	563682	416221	genus
V5V8 Primer Test	Bacteria;Proteobacteria;Deltaproteobacteria;Bdellovibrionales;Bdellovibrionaceae;Bdellovibrio;	80.3	26.2	346	295	237	58	51	563658	416222	genus
V5V8 Primer Test	Bacteria;Proteobacteria;Gammaproteobacteria;Betaproteobacteriales;Nitrosomonadaceae;MND1;	77.7	26.2	346	305	237	68	41	563648	416222	genus
V5V8 Primer Test	Bacteria;Actinobacteria;Actinobacteria;Micromonosporales;Micromonosporaceae;Actinoplanes;	92.5	26.2	287	255	236	19	32	563698	416223	genus
V5V8 Primer Test	Bacteria;Planctomycetes;Phycisphaerae;Phycisphaerales;Phycisphaeraceae;SM1A02;	89.7	26.2	285	263	236	27	22	563690	416223	genus
V5V8 Primer Test	Bacteria;Firmicutes;Clostridia;Clostridiales;Lachnospiraceae;Marvinbryantia;	83.9	26.2	362	280	235	45	82	563673	416224	genus
V5V8 Primer Test	Bacteria;Proteobacteria;Gammaproteobacteria;Betaproteobacteriales;Burkholderiaceae;Rhizobacter;	90.4	26.2	336	260	235	25	76	563693	416224	genus
V5V8 Primer Test	Bacteria;Firmicutes;Clostridia;Clostridiales;Lachnospiraceae;Epulopiscium;	93.2	26.2	255	251	234	17	4	563702	416225	genus
V5V8 Primer Test	Bacteria;Bacteroidetes;Bacteroidia;Flavobacteriales;Flavobacteriaceae;NS5 marine group;	83.8	26.2	312	277	232	45	35	563676	416227	genus
V5V8 Primer Test	Bacteria;Proteobacteria;Gammaproteobacteria;Enterobacteriales;Enterobacteriaceae;Kluyvera;	90.2	26.2	308	256	231	25	52	563697	416228	genus
V5V8 Primer Test	Bacteria;Bacteroidetes;Bacteroidia;Flavobacteriales;Cryomorphaceae;uncultured;	85.5	26.2	296	269	230	39	27	563684	416229	genus
V5V8 Primer Test	Bacteria;Proteobacteria;Gammaproteobacteria;Oceanospirillales;Pseudohongiellaceae;Pseudohongiella;	86.5	26.2	278	266	230	36	12	563687	416229	genus
V5V8 Primer Test	Bacteria;Proteobacteria;Alphaproteobacteria;Acetobacterales;Acetobacteraceae;uncultured;	82.4	26.2	297	273	225	48	24	563680	416234	genus
V5V8 Primer Test	Bacteria;Proteobacteria;Alphaproteobacteria;Caulobacterales;Caulobacteraceae;Phenylobacterium;	84	26.2	309	268	225	43	41	563685	416234	genus
V5V8 Primer Test	Bacteria;Proteobacteria;Gammaproteobacteria;Enterobacteriales;Enterobacteriaceae;Proteus;	86.5	26.2	283	260	225	35	23	563693	416234	genus
V5V8 Primer Test	Bacteria;Proteobacteria;Gammaproteobacteria;Enterobacteriales;Enterobacteriaceae;Providencia;	87.2	26.2	267	258	225	33	9	563695	416234	genus
V5V8 Primer Test	Bacteria;Firmicutes;Bacilli;Bacillales;Bacillaceae;Virgibacillus;	94.5	26.2	265	237	224	13	28	563716	416235	genus
V5V8 Primer Test	Bacteria;Proteobacteria;Gammaproteobacteria;Alteromonadales;Idiomarinaceae;Idiomarina;	91.4	26.2	268	245	224	21	23	563708	416235	genus
V5V8 Primer Test	Bacteria;Proteobacteria;Gammaproteobacteria;Enterobacteriales;Enterobacteriaceae;Rahnella;	90.7	26.2	306	247	224	23	59	563706	416235	genus
V5V8 Primer Test	Bacteria;Actinobacteria;Actinobacteria;Streptomycetales;Streptomycetaceae;Kitasatospora;	95.3	26.2	243	233	222	11	10	563720	416237	genus
V5V8 Primer Test	Bacteria;Proteobacteria;Gammaproteobacteria;Betaproteobacteriales;Gallionellaceae;Sideroxydans;	91.7	26.2	258	241	221	20	17	563712	416238	genus
V5V8 Primer Test	Bacteria;Proteobacteria;Gammaproteobacteria;Betaproteobacteriales;Nitrosomonadaceae;Ellin6067;	82.8	26.2	322	267	221	46	55	563686	416238	genus
V5V8 Primer Test	Bacteria;Actinobacteria;Actinobacteria;Micrococcales;Cellulomonadaceae;Cellulomonas;	91.6	26.2	257	239	219	20	18	563714	416240	genus
V5V8 Primer Test	Bacteria;Cyanobacteria;Oxyphotobacteria;Oxyphotobacteria Incertae Sedis;Unknown Family;uncultured;	85.8	26.2	273	254	218	36	19	563699	416241	genus
V5V8 Primer Test	Bacteria;Proteobacteria;Gammaproteobacteria;Betaproteobacteriales;Hydrogenophilaceae;uncultured;	91.6	26.2	270	238	218	20	32	563715	416241	genus
V5V8 Primer Test	Bacteria;Proteobacteria;Gammaproteobacteria;Thiomicrospirales;Thioglobaceae;SUP05 cluster;	72.4	26.2	324	301	218	83	23	563652	416241	genus
V5V8 Primer Test	Bacteria;Proteobacteria;Gammaproteobacteria;Pasteurellales;Pasteurellaceae;Aggregatibacter;	84.4	26.2	446	256	216	40	190	563697	416243	genus
V5V8 Primer Test	Bacteria;Proteobacteria;Alphaproteobacteria;Rhizobiales;Methyloligellaceae;uncultured;	81.1	26.2	292	265	215	50	27	563688	416244	genus
V5V8 Primer Test	Bacteria;Proteobacteria;Alphaproteobacteria;Rhizobiales;Xanthobacteraceae;Rhodopseudomonas;	92.7	26.2	308	232	215	17	76	563721	416244	genus
V5V8 Primer Test	Bacteria;Firmicutes;Negativicutes;Selenomonadales;Veillonellaceae;uncultured;	80.1	26.2	289	266	213	53	23	563687	416246	genus
V5V8 Primer Test	Bacteria;Bacteroidetes;Bacteroidia;Bacteroidales;Dysgonomonadaceae;Proteiniphilum;	72.1	26.2	323	294	212	82	29	563659	416247	genus
V5V8 Primer Test	Bacteria;Cyanobacteria;Oxyphotobacteria;Nostocales;Coleofasciculaceae;Coleofasciculus PCC-7420;	70.4	26.2	334	301	212	89	33	563652	416247	genus
V5V8 Primer Test	Bacteria;Proteobacteria;Alphaproteobacteria;Rhodospirillales;Magnetospiraceae;uncultured;	82.8	26.2	262	256	212	44	6	563697	416247	genus
V5V8 Primer Test	Bacteria;Firmicutes;Clostridia;Clostridiales;Lachnospiraceae;Tyzzerella 4;	80.5	26.2	284	262	211	51	22	563691	416248	genus
V5V8 Primer Test	Bacteria;Firmicutes;Clostridia;Clostridiales;Ruminococcaceae;Fastidiosipila;	83.7	26.2	310	252	211	41	58	563701	416248	genus
V5V8 Primer Test	Archaea;Euryarchaeota;Halobacteria;Halobacteriales;Halomicrobiaceae;Haloarcula;	95	26.2	247	221	210	11	26	563732	416249	genus
V5V8 Primer Test	Bacteria;Bacteroidetes;Bacteroidia;Bacteroidales;Prolixibacteraceae;uncultured;	94.2	26.2	267	223	210	13	44	563730	416249	genus
V5V8 Primer Test	Bacteria;Proteobacteria;Gammaproteobacteria;Enterobacteriales;Enterobacteriaceae;Hafnia-Obesumbacterium;	79.5	26.2	273	264	210	54	9	563689	416249	genus
V5V8 Primer Test	Bacteria;Firmicutes;Clostridia;Clostridiales;Lachnospiraceae;Pseudobutyrivibrio;	95	26.2	236	219	208	11	17	563734	416251	genus
V5V8 Primer Test	Bacteria;Proteobacteria;Gammaproteobacteria;Betaproteobacteriales;Methylophilaceae;Methylotenera;	94.1	26.2	251	221	208	13	30	563732	416251	genus
V5V8 Primer Test	Bacteria;Proteobacteria;Gammaproteobacteria;Enterobacteriales;Enterobacteriaceae;Plesiomonas;	88.9	26.2	237	234	208	26	3	563719	416251	genus
V5V8 Primer Test	Bacteria;Proteobacteria;Gammaproteobacteria;Vibrionales;Vibrionaceae;Aliivibrio;	97.2	26.2	226	214	208	6	12	563739	416251	genus
V5V8 Primer Test	Bacteria;Firmicutes;Clostridia;Clostridiales;Family XIII;Mogibacterium;	83.5	26.2	274	248	207	41	26	563705	416252	genus
V5V8 Primer Test	Bacteria;Firmicutes;Negativicutes;Selenomonadales;Veillonellaceae;Selenomonas 3;	85.5	26.2	294	242	207	35	52	563711	416252	genus
V5V8 Primer Test	Bacteria;Firmicutes;Clostridia;Clostridiales;Lachnospiraceae;Lachnospiraceae UCG-004;	77	26.2	334	265	204	61	69	563688	416255	genus
V5V8 Primer Test	Bacteria;Proteobacteria;Gammaproteobacteria;Enterobacteriales;Enterobacteriaceae;Buchnera;	95.8	26.2	220	212	203	9	8	563741	416256	genus
V5V8 Primer Test	Archaea;Euryarchaeota;Methanomicrobia;Methanosarcinales;Methanosarcinaceae;Methanosarcina;	84.5	26.2	365	239	202	37	126	563714	416257	genus
V5V8 Primer Test	Bacteria;Bacteroidetes;Rhodothermia;Balneolales;Balneolaceae;uncultured;	92.6	26.2	219	217	201	16	2	563736	416258	genus
V5V8 Primer Test	Bacteria;Proteobacteria;Alphaproteobacteria;Acetobacterales;Acetobacteraceae;Komagataeibacter;	97.6	26.2	206	205	200	5	1	563748	416259	genus
V5V8 Primer Test	Bacteria;Proteobacteria;Gammaproteobacteria;Betaproteobacteriales;Burkholderiaceae;Diaphorobacter;	83.7	26.2	1504	239	200	39	1265	563714	416259	genus
V5V8 Primer Test	Bacteria;Proteobacteria;Gammaproteobacteria;Xanthomonadales;Xanthomonadaceae;Arenimonas;	85.8	26.2	275	233	200	33	42	563720	416259	genus
V5V8 Primer Test	Bacteria;Bacteroidetes;Bacteroidia;Flavobacteriales;Crocinitomicaceae;Fluviicola;	91.3	26.2	243	218	199	19	25	563735	416260	genus
V5V8 Primer Test	Bacteria;Firmicutes;Clostridia;Clostridiales;Lachnospiraceae;Lachnospiraceae AC2044 group;	87.6	26.2	251	226	198	28	25	563727	416261	genus
V5V8 Primer Test	Bacteria;Proteobacteria;Alphaproteobacteria;Acetobacterales;Acetobacteraceae;Roseomonas;	96.6	26.2	234	205	198	7	29	563748	416261	genus
V5V8 Primer Test	Bacteria;Proteobacteria;Alphaproteobacteria;Rhizobiales;Xanthobacteraceae;Afipia;	93	26.2	246	213	198	15	33	563740	416261	genus
V5V8 Primer Test	Bacteria;Proteobacteria;Alphaproteobacteria;Sphingomonadales;Sphingomonadaceae;Sphingorhabdus;	93.4	26.2	227	212	198	14	15	563741	416261	genus
V5V8 Primer Test	Bacteria;Chloroflexi;Anaerolineae;Caldilineales;Caldilineaceae;uncultured;	85.7	26.2	272	230	197	33	42	563723	416262	genus
V5V8 Primer Test	Bacteria;Proteobacteria;Gammaproteobacteria;Oceanospirillales;Marinomonadaceae;Marinomonas;	91.2	26.2	224	215	196	19	9	563738	416263	genus
V5V8 Primer Test	Bacteria;Proteobacteria;Alphaproteobacteria;Rhizobiales;Hyphomicrobiaceae;Pedomicrobium;	77.7	26.2	279	251	195	56	28	563702	416264	genus
V5V8 Primer Test	Archaea;Euryarchaeota;Methanomicrobia;Methanomicrobiales;Methanomicrobiaceae;Methanoculleus;	93.3	26.2	301	208	194	14	93	563745	416265	genus
V5V8 Primer Test	Bacteria;Proteobacteria;Deltaproteobacteria;Desulfobacterales;Desulfobacteraceae;Sva0081 sediment group;	90.7	26.2	228	214	194	20	14	563739	416265	genus
V5V8 Primer Test	Bacteria;Actinobacteria;Actinobacteria;Micrococcales;Microbacteriaceae;Agromyces;	95.1	26.2	226	203	193	10	23	563750	416266	genus
V5V8 Primer Test	Bacteria;Firmicutes;Clostridia;Clostridiales;Lachnospiraceae;Lachnospiraceae ND3007 group;	74.8	26.2	280	258	193	65	22	563695	416266	genus
V5V8 Primer Test	Bacteria;Proteobacteria;Deltaproteobacteria;Desulfobacterales;Desulfobulbaceae;Desulfocapsa;	85.4	26.2	237	226	193	33	11	563727	416266	genus
V5V8 Primer Test	Bacteria;Deinococcus-Thermus;Deinococci;Deinococcales;Trueperaceae;Truepera;	85.7	26.2	238	224	192	32	14	563729	416267	genus
V5V8 Primer Test	Bacteria;Proteobacteria;Alphaproteobacteria;Rhodovibrionales;Kiloniellaceae;uncultured;	86.4	26.2	223	221	191	30	2	563732	416268	genus
V5V8 Primer Test	Bacteria;Acidobacteria;Blastocatellia (Subgroup 4);Blastocatellales;Blastocatellaceae;JGI 0001001-H03;	87.1	26.2	227	217	189	28	10	563736	416270	genus
V5V8 Primer Test	Bacteria;Proteobacteria;Alphaproteobacteria;Rhizobiales;Beijerinckiaceae;uncultured;	88.3	26.2	247	213	188	25	34	563740	416271	genus
V5V8 Primer Test	Bacteria;Verrucomicrobia;Verrucomicrobiae;Chthoniobacterales;Chthoniobacteraceae;Chthoniobacter;	82.1	26.2	283	229	188	41	54	563724	416271	genus
V5V8 Primer Test	Bacteria;Fusobacteria;Fusobacteriia;Fusobacteriales;Leptotrichiaceae;Leptotrichia;	72.5	26.2	382	258	187	71	124	563695	416272	genus
V5V8 Primer Test	Bacteria;Proteobacteria;Deltaproteobacteria;Syntrophobacterales;Syntrophaceae;Syntrophus;	88.2	26.2	225	212	187	25	13	563741	416272	genus
V5V8 Primer Test	Bacteria;Proteobacteria;Gammaproteobacteria;Betaproteobacteriales;Burkholderiaceae;Sutterella;	87.8	26.2	231	213	187	26	18	563740	416272	genus
V5V8 Primer Test	Bacteria;Acidobacteria;Acidobacteriia;Acidobacteriales;Acidobacteriaceae (Subgroup 1);Occallatibacter;	94.9	26.2	209	196	186	10	13	563757	416273	genus
V5V8 Primer Test	Bacteria;Acidobacteria;Acidobacteriia;Acidobacteriales;Acidobacteriaceae (Subgroup 1);uncultured;	84.2	26.2	243	221	186	35	22	563732	416273	genus
V5V8 Primer Test	Bacteria;Bacteroidetes;Bacteroidia;Chitinophagales;Chitinophagaceae;Terrimonas;	82.2	26.2	259	225	185	40	34	563728	416274	genus
V5V8 Primer Test	Bacteria;Firmicutes;Clostridia;Clostridiales;Lachnospiraceae;Lachnoclostridium 5;	91.1	26.2	246	203	185	18	43	563750	416274	genus
V5V8 Primer Test	Bacteria;Actinobacteria;Actinobacteria;Micrococcales;Dermabacteraceae;Brachybacterium;	84	26.2	251	219	184	35	32	563734	416275	genus
V5V8 Primer Test	Bacteria;Proteobacteria;Alphaproteobacteria;Rhizobiales;Beijerinckiaceae;Microvirga;	87.2	26.2	247	211	184	27	36	563742	416275	genus
V5V8 Primer Test	Bacteria;Actinobacteria;Actinobacteria;Micrococcales;Microbacteriaceae;Curtobacterium;	87.6	26.2	218	209	183	26	9	563744	416276	genus
V5V8 Primer Test	Bacteria;Firmicutes;Clostridia;Clostridiales;Family XI;Tissierella;	87.5	26.2	222	208	182	26	14	563745	416277	genus
V5V8 Primer Test	Bacteria;Proteobacteria;Gammaproteobacteria;Betaproteobacteriales;Gallionellaceae;Gallionella;	92.4	26.2	213	197	182	15	16	563756	416277	genus
V5V8 Primer Test	Bacteria;Proteobacteria;Gammaproteobacteria;Steroidobacterales;Steroidobacteraceae;Steroidobacter;	72.8	26.2	276	250	182	68	26	563703	416277	genus
V5V8 Primer Test	Bacteria;Firmicutes;Bacilli;Bacillales;Bacillaceae;Halobacillus;	89.6	26.2	217	202	181	21	15	563751	416278	genus
V5V8 Primer Test	Bacteria;Proteobacteria;Alphaproteobacteria;Rhizobiales;Beijerinckiaceae;Bosea;	94.8	26.2	214	191	181	10	23	563762	416278	genus
V5V8 Primer Test	Bacteria;Proteobacteria;Deltaproteobacteria;Desulfobacterales;Desulfobulbaceae;Desulfobulbus;	87.4	26.2	228	207	181	26	21	563746	416278	genus
V5V8 Primer Test	Bacteria;Proteobacteria;Gammaproteobacteria;Enterobacteriales;Enterobacteriaceae;Xenorhabdus;	94.3	26.2	197	192	181	11	5	563761	416278	genus
V5V8 Primer Test	Bacteria;Proteobacteria;Alphaproteobacteria;Acetobacterales;Acetobacteraceae;Gluconobacter;	93.3	26.2	194	193	180	13	1	563760	416279	genus
V5V8 Primer Test	Bacteria;Proteobacteria;Gammaproteobacteria;Betaproteobacteriales;Rhodocyclaceae;Sulfuritalea;	89.1	26.2	284	202	180	22	82	563751	416279	genus
V5V8 Primer Test	Bacteria;Bacteroidetes;Bacteroidia;Cytophagales;Cyclobacteriaceae;Algoriphagus;	94.7	26.2	195	189	179	10	6	563764	416280	genus
V5V8 Primer Test	Bacteria;Bacteroidetes;Bacteroidia;Flavobacteriales;Flavobacteriaceae;Tenacibaculum;	94.7	26.2	272	189	179	10	83	563764	416280	genus
V5V8 Primer Test	Bacteria;Actinobacteria;Acidimicrobiia;Actinomarinales;Actinomarinaceae;Candidatus Actinomarina;	80.8	26.2	272	219	177	42	53	563734	416282	genus
V5V8 Primer Test	Bacteria;Bacteroidetes;Bacteroidia;Chitinophagales;Chitinophagaceae;Flavisolibacter;	90.8	26.2	237	195	177	18	42	563758	416282	genus
V5V8 Primer Test	Bacteria;Firmicutes;Clostridia;Clostridiales;Family XIII;Anaerovorax;	86.3	26.2	229	205	177	28	24	563748	416282	genus
V5V8 Primer Test	Bacteria;Proteobacteria;Gammaproteobacteria;Betaproteobacteriales;Rhodocyclaceae;Zoogloea;	90.3	26.2	238	196	177	19	42	563757	416282	genus
V5V8 Primer Test	Bacteria;Proteobacteria;Deltaproteobacteria;Myxococcales;Sandaracinaceae;uncultured;	76.2	26.2	274	231	176	55	43	563722	416283	genus
V5V8 Primer Test	Bacteria;Proteobacteria;Gammaproteobacteria;Betaproteobacteriales;Burkholderiaceae;Undibacterium;	87.9	26.2	226	199	175	24	27	563754	416284	genus
V5V8 Primer Test	Bacteria;Proteobacteria;Alphaproteobacteria;Caulobacterales;Hyphomonadaceae;uncultured;	95.1	26.2	194	183	174	9	11	563770	416285	genus
V5V8 Primer Test	Bacteria;Proteobacteria;Gammaproteobacteria;Gammaproteobacteria Incertae Sedis;Unknown Family;Acidibacter;	76.7	26.2	255	227	174	53	28	563726	416285	genus
V5V8 Primer Test	Bacteria;Proteobacteria;Magnetococcia;Magnetococcales;Magnetococcaceae;Magnetococcus;	95.6	26.2	183	182	174	8	1	563771	416285	genus
V5V8 Primer Test	Bacteria;Bacteroidetes;Bacteroidia;Chitinophagales;Chitinophagaceae;Sediminibacterium;	96.1	26.2	192	180	173	7	12	563773	416286	genus
V5V8 Primer Test	Bacteria;Firmicutes;Bacilli;Bacillales;Alicyclobacillaceae;Alicyclobacillus;	95	26.2	197	180	171	9	17	563773	416288	genus
V5V8 Primer Test	Bacteria;Firmicutes;Clostridia;Clostridiales;Family XIII;Family XIII AD3011 group;	88.6	26.2	239	193	171	22	46	563760	416288	genus
V5V8 Primer Test	Bacteria;Actinobacteria;Actinobacteria;Corynebacteriales;Dietziaceae;Dietzia;	84.6	26.2	280	201	170	31	79	563752	416289	genus
V5V8 Primer Test	Bacteria;Actinobacteria;Actinobacteria;Micrococcales;Microbacteriaceae;Leucobacter;	61.9	26.1	291	273	169	104	18	563680	416290	genus
V5V8 Primer Test	Bacteria;Firmicutes;Clostridia;Clostridiales;Peptostreptococcaceae;Terrisporobacter;	83.3	26.2	222	203	169	34	19	563750	416290	genus
V5V8 Primer Test	Bacteria;Gemmatimonadetes;Gemmatimonadetes;Gemmatimonadales;Gemmatimonadaceae;Gemmatimonas;	80.9	26.2	261	209	169	40	52	563744	416290	genus
V5V8 Primer Test	Bacteria;Proteobacteria;Alphaproteobacteria;Reyranellales;Reyranellaceae;Reyranella;	78.1	26.2	247	215	168	47	32	563738	416291	genus
V5V8 Primer Test	Bacteria;Proteobacteria;Gammaproteobacteria;Betaproteobacteriales;Rhodocyclaceae;Azoarcus;	93.9	26.2	189	179	168	11	10	563774	416291	genus
V5V8 Primer Test	Bacteria;Proteobacteria;Alphaproteobacteria;Rhodospirillales;Thalassospiraceae;Thalassospira;	97.1	26.2	177	172	167	5	5	563781	416292	genus
V5V8 Primer Test	Bacteria;Proteobacteria;Gammaproteobacteria;Nitrosococcales;Methylophagaceae;Methylophaga;	89.8	26.2	194	186	167	19	8	563767	416292	genus
V5V8 Primer Test	Bacteria;Firmicutes;Clostridia;Clostridiales;Clostridiaceae 1;Clostridium sensu stricto 12;	92.2	26.2	185	180	166	14	5	563773	416293	genus
V5V8 Primer Test	Bacteria;Proteobacteria;Gammaproteobacteria;Betaproteobacteriales;Methylophilaceae;OM43 clade;	89.2	26.2	191	186	166	20	5	563767	416293	genus
V5V8 Primer Test	Bacteria;Proteobacteria;Gammaproteobacteria;Diplorickettsiales;Diplorickettsiaceae;uncultured;	81.3	26.2	232	203	165	38	29	563750	416294	genus
V5V8 Primer Test	Bacteria;Actinobacteria;Rubrobacteria;Rubrobacterales;Rubrobacteriaceae;Rubrobacter;	71.3	26.2	269	230	164	66	39	563723	416295	genus
V5V8 Primer Test	Bacteria;Firmicutes;Clostridia;Clostridiales;Lachnospiraceae;Lachnospiraceae UCG-006;	80.4	26.2	301	204	164	40	97	563749	416295	genus
V5V8 Primer Test	Bacteria;Firmicutes;Bacilli;Lactobacillales;Leuconostocaceae;Weissella;	85.3	26.2	218	190	162	28	28	563763	416297	genus
V5V8 Primer Test	Bacteria;Firmicutes;Bacilli;Lactobacillales;Carnobacteriaceae;Carnobacterium;	95.8	26.2	176	168	161	7	8	563785	416298	genus
V5V8 Primer Test	Bacteria;Actinobacteria;Actinobacteria;Streptosporangiales;Streptosporangiaceae;Streptosporangium;	88.4	26.2	206	181	160	21	25	563772	416299	genus
V5V8 Primer Test	Bacteria;Bacteroidetes;Bacteroidia;Chitinophagales;Chitinophagaceae;Chitinophaga;	91.4	26.2	189	175	160	15	14	563778	416299	genus
V5V8 Primer Test	Bacteria;Epsilonbacteraeota;Campylobacteria;Campylobacterales;Sulfurospirillaceae;Sulfurospirillum;	91.4	26.2	199	175	160	15	24	563778	416299	genus
V5V8 Primer Test	Bacteria;Firmicutes;Negativicutes;Selenomonadales;Acidaminococcaceae;Phascolarctobacterium;	73.4	26.2	243	218	160	58	25	563735	416299	genus
V5V8 Primer Test	Bacteria;Proteobacteria;Gammaproteobacteria;Pseudomonadales;Moraxellaceae;Moraxella;	98.2	26.2	1327	163	160	3	1164	563790	416299	genus
V5V8 Primer Test	Bacteria;Synergistetes;Synergistia;Synergistales;Synergistaceae;uncultured;	82.5	26.2	418	194	160	34	224	563759	416299	genus
V5V8 Primer Test	Bacteria;Bacteroidetes;Bacteroidia;Cytophagales;Hymenobacteraceae;Pontibacter;	95.2	26.2	175	167	159	8	8	563786	416300	genus
V5V8 Primer Test	Bacteria;Proteobacteria;Alphaproteobacteria;Sphingomonadales;Sphingomonadaceae;Porphyrobacter;	87.4	26.2	183	182	159	23	1	563771	416300	genus
V5V8 Primer Test	Bacteria;Actinobacteria;Actinobacteria;Pseudonocardiales;Pseudonocardiaceae;Crossiella;	66.1	26.2	266	239	158	81	27	563714	416301	genus
V5V8 Primer Test	Bacteria;Proteobacteria;Alphaproteobacteria;Caulobacterales;Hyphomonadaceae;Hyphomonas;	87.7	26.2	189	179	157	22	10	563774	416302	genus
V5V8 Primer Test	Bacteria;Firmicutes;Bacilli;Bacillales;Listeriaceae;Listeria;	87.6	26.2	182	178	156	22	4	563775	416303	genus
V5V8 Primer Test	Bacteria;Proteobacteria;Gammaproteobacteria;Betaproteobacteriales;Burkholderiaceae;Leptothrix;	96.3	26.2	234	162	156	6	72	563791	416303	genus
V5V8 Primer Test	Bacteria;Acidobacteria;Blastocatellia (Subgroup 4);Blastocatellales;Blastocatellaceae;Blastocatella;	91.2	26.2	203	170	155	15	33	563783	416304	genus
V5V8 Primer Test	Bacteria;Bacteroidetes;Bacteroidia;Bacteroidales;Prolixibacteraceae;WCHB1-32;	94.5	26.2	182	164	155	9	18	563789	416304	genus
V5V8 Primer Test	Bacteria;Proteobacteria;Deltaproteobacteria;Desulfobacterales;Desulfobacteraceae;Desulfonema;	87.1	26.2	198	178	155	23	20	563775	416304	genus
V5V8 Primer Test	Bacteria;Proteobacteria;Gammaproteobacteria;Betaproteobacteriales;Burkholderiaceae;Duganella;	89.1	26.2	205	174	155	19	31	563779	416304	genus
V5V8 Primer Test	Bacteria;Firmicutes;Clostridia;Clostridiales;Lachnospiraceae;Lachnospiraceae NC2004 group;	86	26.2	189	179	154	25	10	563774	416305	genus
V5V8 Primer Test	Bacteria;Proteobacteria;Gammaproteobacteria;Enterobacteriales;Enterobacteriaceae;Lelliottia;	91.1	26.2	183	169	154	15	14	563784	416305	genus
V5V8 Primer Test	Bacteria;Proteobacteria;Gammaproteobacteria;Xanthomonadales;Rhodanobacteraceae;Dyella;	91.1	26.2	176	169	154	15	7	563784	416305	genus
V5V8 Primer Test	Bacteria;Firmicutes;Clostridia;Clostridiales;Clostridiaceae 1;Sarcina;	82.7	26.2	202	185	153	32	17	563768	416306	genus
V5V8 Primer Test	Bacteria;Tenericutes;Mollicutes;Acholeplasmatales;Acholeplasmataceae;Acholeplasma;	83.2	26.2	207	184	153	31	23	563769	416306	genus
V5V8 Primer Test	Bacteria;Proteobacteria;Gammaproteobacteria;Pasteurellales;Pasteurellaceae;Actinobacillus;	87.4	26.2	712	174	152	22	538	563779	416307	genus
V5V8 Primer Test	Bacteria;Bacteroidetes;Bacteroidia;Flavobacteriales;Flavobacteriaceae;Maribacter;	94.4	26.2	170	160	151	9	10	563793	416308	genus
V5V8 Primer Test	Bacteria;Proteobacteria;Gammaproteobacteria;Cellvibrionales;Cellvibrionaceae;Cellvibrio;	84.4	26.2	196	179	151	28	17	563774	416308	genus
V5V8 Primer Test	Bacteria;Firmicutes;Clostridia;Clostridiales;Lachnospiraceae;Coprococcus 3;	63.6	26.1	293	236	150	86	57	563717	416309	genus
V5V8 Primer Test	Bacteria;Proteobacteria;Alphaproteobacteria;Rhizobiales;Rhizobiales Incertae Sedis;uncultured;	88.2	26.2	195	169	149	20	26	563784	416310	genus
V5V8 Primer Test	Bacteria;Proteobacteria;Gammaproteobacteria;Enterobacteriales;Enterobacteriaceae;Photorhabdus;	97.4	26.2	154	153	149	4	1	563800	416310	genus
V5V8 Primer Test	Bacteria;Proteobacteria;Gammaproteobacteria;Pseudomonadales;Pseudomonadaceae;Azotobacter;	88.7	26.2	174	168	149	19	6	563785	416310	genus
V5V8 Primer Test	Bacteria;Verrucomicrobia;Verrucomicrobiae;Verrucomicrobiales;Rubritaleaceae;Luteolibacter;	84.7	26.2	224	176	149	27	48	563777	416310	genus
V5V8 Primer Test	Bacteria;Actinobacteria;Actinobacteria;Micromonosporales;Micromonosporaceae;Verrucosispora;	96.1	26.2	155	154	148	6	1	563799	416311	genus
V5V8 Primer Test	Bacteria;Firmicutes;Bacilli;Bacillales;Family XI;Gemella;	68.5	26.2	436	216	148	68	220	563737	416311	genus
V5V8 Primer Test	Bacteria;Proteobacteria;Gammaproteobacteria;Cellvibrionales;Halieaceae;Halioglobus;	83.1	26.2	184	178	148	30	6	563775	416311	genus
V5V8 Primer Test	Bacteria;Deinococcus-Thermus;Deinococci;Thermales;Thermaceae;Thermus;	91.3	26.2	192	161	147	14	31	563792	416312	genus
V5V8 Primer Test	Bacteria;Proteobacteria;Alphaproteobacteria;Rhizobiales;Rhizobiaceae;Shinella;	86	26.2	201	171	147	24	30	563782	416312	genus
V5V8 Primer Test	Bacteria;Proteobacteria;Deltaproteobacteria;Oligoflexales;Oligoflexaceae;uncultured;	85	26.2	188	173	147	26	15	563780	416312	genus
V5V8 Primer Test	Bacteria;Actinobacteria;Thermoleophilia;Gaiellales;Gaiellaceae;Gaiella;	83.4	26.2	235	175	146	29	60	563778	416313	genus
V5V8 Primer Test	Bacteria;Proteobacteria;Alphaproteobacteria;Rhizobiales;Beijerinckiaceae;Methylocystis;	95.4	26.2	158	153	146	7	5	563800	416313	genus
V5V8 Primer Test	Bacteria;Proteobacteria;Gammaproteobacteria;Betaproteobacteriales;Burkholderiaceae;Sphaerotilus;	96.1	26.2	162	152	146	6	10	563801	416313	genus
V5V8 Primer Test	Bacteria;Firmicutes;Clostridia;Clostridiales;Lachnospiraceae;Oribacterium;	87.9	26.2	333	165	145	20	168	563788	416314	genus
V5V8 Primer Test	Bacteria;Firmicutes;Negativicutes;Selenomonadales;Acidaminococcaceae;Succiniclasticum;	85.8	26.2	183	169	145	24	14	563784	416314	genus
V5V8 Primer Test	Bacteria;Proteobacteria;Gammaproteobacteria;Cellvibrionales;Porticoccaceae;SAR92 clade;	78	26.2	192	186	145	41	6	563767	416314	genus
V5V8 Primer Test	Bacteria;Firmicutes;Clostridia;Clostridiales;Peptostreptococcaceae;Intestinibacter;	92.3	26.2	167	156	144	12	11	563797	416315	genus
V5V8 Primer Test	Bacteria;Firmicutes;Erysipelotrichia;Erysipelotrichales;Erysipelotrichaceae;Turicibacter;	78.3	26.2	209	184	144	40	25	563769	416315	genus
V5V8 Primer Test	Bacteria;Proteobacteria;Alphaproteobacteria;Rhodobacterales;Rhodobacteraceae;Ascidiaceihabitans;	83.2	26.2	190	173	144	29	17	563780	416315	genus
V5V8 Primer Test	Bacteria;Proteobacteria;Alphaproteobacteria;Dongiales;Dongiaceae;Dongia;	70.8	26.2	224	202	143	59	22	563751	416316	genus
V5V8 Primer Test	Archaea;Euryarchaeota;Halobacteria;Halobacteriales;Haloferacaceae;Haloterrigena;	94.7	26.2	166	150	142	8	16	563803	416317	genus
V5V8 Primer Test	Bacteria;Bacteroidetes;Bacteroidia;Bacteroidales;Dysgonomonadaceae;Dysgonomonas;	89.9	26.2	175	158	142	16	17	563795	416317	genus
V5V8 Primer Test	Bacteria;Firmicutes;Bacilli;Bacillales;Planococcaceae;Solibacillus;	88.2	26.2	175	161	142	19	14	563792	416317	genus
V5V8 Primer Test	Bacteria;Proteobacteria;Alphaproteobacteria;Rhizobiales;Xanthobacteraceae;Pseudolabrys;	69.3	26.2	222	205	142	63	17	563748	416317	genus
V5V8 Primer Test	Bacteria;Proteobacteria;Gammaproteobacteria;Xanthomonadales;Xanthomonadaceae;Thermomonas;	87.7	26.2	249	162	142	20	87	563791	416317	genus
V5V8 Primer Test	Bacteria;Firmicutes;Clostridia;Clostridiales;Ruminococcaceae;Butyricicoccus;	59.7	26.1	283	236	141	95	47	563717	416318	genus
V5V8 Primer Test	Bacteria;Firmicutes;Erysipelotrichia;Erysipelotrichales;Erysipelotrichaceae;Erysipelothrix;	81	26.2	190	174	141	33	16	563779	416318	genus
V5V8 Primer Test	Bacteria;Nitrospinae;Nitrospinia;Nitrospinales;Nitrospinaceae;Nitrospina;	84.4	26.2	171	167	141	26	4	563786	416318	genus
V5V8 Primer Test	Bacteria;Verrucomicrobia;Verrucomicrobiae;Opitutales;Puniceicoccaceae;Puniceicoccus;	94.6	26.2	161	149	141	8	12	563804	416318	genus
V5V8 Primer Test	Bacteria;Spirochaetes;Spirochaetia;Spirochaetales;Spirochaetaceae;Sphaerochaeta;	80.5	26.2	202	174	140	34	28	563779	416319	genus
V5V8 Primer Test	Bacteria;Firmicutes;Clostridia;Clostridiales;Clostridiaceae 1;Clostridium sensu stricto 13;	84.2	26.2	186	165	139	26	21	563788	416320	genus
V5V8 Primer Test	Bacteria;Proteobacteria;Alphaproteobacteria;Rhizobiales;Rhizobiaceae;Aminobacter;	77.2	26.2	192	180	139	41	12	563773	416320	genus
V5V8 Primer Test	Bacteria;Proteobacteria;Zetaproteobacteria;Mariprofundales;Mariprofundaceae;Mariprofundus;	95.9	26.2	149	145	139	6	4	563808	416320	genus
V5V8 Primer Test	Bacteria;Firmicutes;Clostridia;Clostridiales;Peptostreptococcaceae;Peptoclostridium;	91.4	26.2	194	151	138	13	43	563802	416321	genus
V5V8 Primer Test	Bacteria;Planctomycetes;Phycisphaerae;Phycisphaerales;Phycisphaeraceae;uncultured;	86.8	26.2	169	159	138	21	10	563794	416321	genus
V5V8 Primer Test	Bacteria;Proteobacteria;Gammaproteobacteria;Enterobacteriales;Enterobacteriaceae;Arsenophonus;	93.9	26.2	151	147	138	9	4	563806	416321	genus
V5V8 Primer Test	Bacteria;Firmicutes;Clostridia;Clostridiales;Ruminococcaceae;Ruminiclostridium 6;	83.5	26.2	213	164	137	27	49	563789	416322	genus
V5V8 Primer Test	Bacteria;Actinobacteria;Actinobacteria;Micrococcales;Intrasporangiaceae;Tetrasphaera;	95.1	26.2	161	143	136	7	18	563810	416323	genus
V5V8 Primer Test	Bacteria;Firmicutes;Clostridia;Clostridiales;Lachnospiraceae;A2;	77.7	26.2	260	175	136	39	85	563778	416323	genus
V5V8 Primer Test	Bacteria;Proteobacteria;Alphaproteobacteria;Caulobacterales;Caulobacteraceae;uncultured;	79.5	26.2	203	171	136	35	32	563782	416323	genus
V5V8 Primer Test	Bacteria;Proteobacteria;Gammaproteobacteria;Betaproteobacteriales;Burkholderiaceae;Simplicispira;	94.4	26.2	167	144	136	8	23	563809	416323	genus
V5V8 Primer Test	Bacteria;Firmicutes;Clostridia;Clostridiales;Lachnospiraceae;Lachnospiraceae FCS020 group;	84.9	26.2	211	159	135	24	52	563794	416324	genus
V5V8 Primer Test	Bacteria;Firmicutes;Erysipelotrichia;Erysipelotrichales;Erysipelotrichaceae;Holdemanella;	73	26.2	218	185	135	50	33	563768	416324	genus
V5V8 Primer Test	Bacteria;Proteobacteria;Alphaproteobacteria;Acetobacterales;Acetobacteraceae;Acidiphilium;	87.7	26.2	188	154	135	19	34	563799	416324	genus
V5V8 Primer Test	Bacteria;Proteobacteria;Alphaproteobacteria;Rhodobacterales;Rhodobacteraceae;Thalassobius;	94.4	26.2	148	143	135	8	5	563810	416324	genus
V5V8 Primer Test	Bacteria;Proteobacteria;Deltaproteobacteria;Syntrophobacterales;Syntrophaceae;uncultured;	90	26.2	176	150	135	15	26	563803	416324	genus
V5V8 Primer Test	Bacteria;Spirochaetes;Spirochaetia;Spirochaetales;Spirochaetaceae;Sediminispirochaeta;	86.5	26.2	170	156	135	21	14	563797	416324	genus
V5V8 Primer Test	Bacteria;Firmicutes;Clostridia;Clostridiales;Lachnospiraceae;Hungatella;	66.7	26.2	227	201	134	67	26	563752	416325	genus
V5V8 Primer Test	Bacteria;Proteobacteria;Deltaproteobacteria;Desulfuromonadales;Desulfuromonadaceae;Desulfuromonas;	90.5	26.2	156	148	134	14	8	563805	416325	genus
V5V8 Primer Test	Bacteria;Proteobacteria;Gammaproteobacteria;Oceanospirillales;Halomonadaceae;Salinicola;	87.6	26.2	171	153	134	19	18	563800	416325	genus
V5V8 Primer Test	Bacteria;Actinobacteria;Thermoleophilia;Solirubrobacterales;Solirubrobacteraceae;Solirubrobacter;	83.6	26.2	220	159	133	26	61	563794	416326	genus
V5V8 Primer Test	Bacteria;Firmicutes;Clostridia;Clostridiales;Lachnospiraceae;Lachnospira;	80.1	26.2	266	166	133	33	100	563787	416326	genus
V5V8 Primer Test	Bacteria;Proteobacteria;Gammaproteobacteria;Betaproteobacteriales;Burkholderiaceae;Lautropia;	73.9	26.2	264	180	133	47	84	563773	416326	genus
V5V8 Primer Test	Bacteria;Bacteroidetes;Bacteroidia;Flavobacteriales;Flavobacteriaceae;Pseudofulvibacter;	83.5	26.2	159	158	132	26	1	563795	416327	genus
V5V8 Primer Test	Bacteria;Firmicutes;Clostridia;Clostridiales;Family XI;Anaerococcus;	85.2	26.2	2857	155	132	23	2702	563798	416327	genus
V5V8 Primer Test	Bacteria;Proteobacteria;Alphaproteobacteria;Rhizobiales;Xanthobacteraceae;Rhodoplanes;	83	26.2	174	159	132	27	15	563794	416327	genus
V5V8 Primer Test	Bacteria;Proteobacteria;Gammaproteobacteria;Enterobacteriales;Enterobacteriaceae;Edwardsiella;	94.3	26.2	167	140	132	8	27	563813	416327	genus
V5V8 Primer Test	Bacteria;Spirochaetes;Spirochaetia;Spirochaetales;Spirochaetaceae;Termite Treponema cluster;	86.3	26.2	271	153	132	21	118	563800	416327	genus
V5V8 Primer Test	Bacteria;Firmicutes;Clostridia;Clostridiales;Lachnospiraceae;Coprococcus 2;	86.2	26.2	162	152	131	21	10	563801	416328	genus
V5V8 Primer Test	Bacteria;Planctomycetes;Planctomycetacia;Isosphaerales;Isosphaeraceae;Singulisphaera;	91	26.2	188	144	131	13	44	563809	416328	genus
V5V8 Primer Test	Bacteria;Bacteroidetes;Bacteroidia;Bacteroidales;Prevotellaceae;Prevotellaceae UCG-003;	91.5	26.2	162	142	130	12	20	563811	416329	genus
V5V8 Primer Test	Bacteria;Bacteroidetes;Bacteroidia;Flavobacteriales;Flavobacteriaceae;Winogradskyella;	92.2	26.2	153	141	130	11	12	563812	416329	genus
V5V8 Primer Test	Bacteria;Fibrobacteres;Fibrobacteria;Fibrobacterales;Fibrobacteraceae;Fibrobacter;	83.3	26.2	178	156	130	26	22	563797	416329	genus
V5V8 Primer Test	Bacteria;Firmicutes;Clostridia;Clostridiales;Peptostreptococcaceae;uncultured;	92.2	26.2	170	141	130	11	29	563812	416329	genus
V5V8 Primer Test	Bacteria;Firmicutes;Clostridia;Clostridiales;Lachnospiraceae;Acetitomaculum;	76.3	26.2	193	169	129	40	24	563784	416330	genus
V5V8 Primer Test	Bacteria;Proteobacteria;Alphaproteobacteria;Rhizobiales;Rhizobiaceae;Nitratireductor;	83.8	26.2	167	154	129	25	13	563799	416330	genus
V5V8 Primer Test	Bacteria;Proteobacteria;Gammaproteobacteria;Cellvibrionales;Spongiibacteraceae;BD1-7 clade;	86.6	26.2	160	149	129	20	11	563804	416330	genus
V5V8 Primer Test	Bacteria;Firmicutes;Clostridia;Clostridiales;Lachnospiraceae;Tyzzerella;	77.1	26.2	178	166	128	38	12	563787	416331	genus
V5V8 Primer Test	Bacteria;Proteobacteria;Gammaproteobacteria;Betaproteobacteriales;Burkholderiaceae;Castellaniella;	69.6	26.2	187	184	128	56	3	563769	416331	genus
V5V8 Primer Test	Bacteria;Elusimicrobia;Endomicrobia;Endomicrobiales;Endomicrobiaceae;Candidatus Endomicrobium;	90.1	26.2	172	141	127	14	31	563812	416332	genus
V5V8 Primer Test	Bacteria;Firmicutes;Clostridia;Clostridiales;Christensenellaceae;uncultured;	89.4	26.2	165	142	127	15	23	563811	416332	genus
V5V8 Primer Test	Archaea;Euryarchaeota;Methanobacteria;Methanobacteriales;Methanobacteriaceae;Methanobacterium;	82.4	26.2	239	153	126	27	86	563800	416333	genus
V5V8 Primer Test	Bacteria;Firmicutes;Bacilli;Bacillales;Paenibacillaceae;Cohnella;	85.7	26.2	163	147	126	21	16	563806	416333	genus
V5V8 Primer Test	Bacteria;Firmicutes;Clostridia;Clostridiales;Family XI;Sedimentibacter;	86.9	26.2	201	145	126	19	56	563808	416333	genus
V5V8 Primer Test	Bacteria;Firmicutes;Clostridia;Clostridiales;Peptostreptococcaceae;Paraclostridium;	90	26.2	166	140	126	14	26	563813	416333	genus
V5V8 Primer Test	Bacteria;Proteobacteria;Alphaproteobacteria;Rhodobacterales;Rhodobacteraceae;HIMB11;	91.3	26.2	159	138	126	12	21	563815	416333	genus
V5V8 Primer Test	Bacteria;Proteobacteria;Gammaproteobacteria;Betaproteobacteriales;Burkholderiaceae;Ideonella;	84.6	26.2	168	149	126	23	19	563804	416333	genus
V5V8 Primer Test	Bacteria;Proteobacteria;Gammaproteobacteria;Xanthomonadales;Rhodanobacteraceae;Dokdonella;	82.4	26.2	155	153	126	27	2	563800	416333	genus
V5V8 Primer Test	Bacteria;Proteobacteria;Gammaproteobacteria;Betaproteobacteriales;Rhodocyclaceae;Azospira;	94	26.2	139	133	125	8	6	563820	416334	genus
V5V8 Primer Test	Bacteria;Proteobacteria;Gammaproteobacteria;Pseudomonadales;Moraxellaceae;uncultured;	88.7	26.2	151	141	125	16	10	563812	416334	genus
V5V8 Primer Test	Bacteria;Firmicutes;Clostridia;Clostridiales;Lachnospiraceae;GCA-900066575;	83.8	26.2	241	148	124	24	93	563805	416335	genus
V5V8 Primer Test	Bacteria;Fusobacteria;Fusobacteriia;Fusobacteriales;Fusobacteriaceae;Cetobacterium;	84.9	26.2	191	146	124	22	45	563807	416335	genus
V5V8 Primer Test	Bacteria;Tenericutes;Mollicutes;Entomoplasmatales;Spiroplasmataceae;Spiroplasma;	91.9	26.2	151	135	124	11	16	563818	416335	genus
V5V8 Primer Test	Bacteria;Proteobacteria;Gammaproteobacteria;Aeromonadales;Succinivibrionaceae;Succinivibrio;	62.8	26.1	243	196	123	73	47	563757	416336	genus
V5V8 Primer Test	Bacteria;Proteobacteria;Gammaproteobacteria;Betaproteobacteriales;Burkholderiaceae;GKS98 freshwater group;	88.5	26.2	147	139	123	16	8	563814	416336	genus
V5V8 Primer Test	Bacteria;Proteobacteria;Gammaproteobacteria;Cellvibrionales;Microbulbiferaceae;Microbulbifer;	96.1	26.2	139	128	123	5	11	563825	416336	genus
V5V8 Primer Test	Bacteria;Proteobacteria;Gammaproteobacteria;Xanthomonadales;Rhodanobacteraceae;Luteibacter;	78.8	26.2	167	156	123	33	11	563797	416336	genus
V5V8 Primer Test	Bacteria;Cyanobacteria;Oxyphotobacteria;Nostocales;Rubidibacteraceae;Dactylococcopsis PCC-8305;	96.1	26.2	132	127	122	5	5	563826	416337	genus
V5V8 Primer Test	Bacteria;Firmicutes;Clostridia;Clostridiales;Heliobacteriaceae;Hydrogenispora;	89.7	26.2	147	136	122	14	11	563817	416337	genus
V5V8 Primer Test	Bacteria;Planctomycetes;Planctomycetacia;Gemmatales;Gemmataceae;Gemmata;	86.5	26.2	180	141	122	19	39	563812	416337	genus
V5V8 Primer Test	Bacteria;Bacteroidetes;Bacteroidia;Chitinophagales;Saprospiraceae;Phaeodactylibacter;	90.3	26.2	163	134	121	13	29	563819	416338	genus
V5V8 Primer Test	Bacteria;Cyanobacteria;Oxyphotobacteria;Nostocales;Chroococcidiopsaceae;uncultured;	85.8	26.2	172	141	121	20	31	563812	416338	genus
V5V8 Primer Test	Bacteria;Firmicutes;Clostridia;Clostridiales;Syntrophomonadaceae;uncultured;	81.8	26.2	161	148	121	27	13	563805	416338	genus
V5V8 Primer Test	Bacteria;Proteobacteria;Deltaproteobacteria;Myxococcales;Myxococcaceae;Myxococcus;	94.5	26.2	129	128	121	7	1	563825	416338	genus
V5V8 Primer Test	Bacteria;Proteobacteria;Gammaproteobacteria;Betaproteobacteriales;Methylophilaceae;Methylophilus;	72	26.2	203	168	121	47	35	563785	416338	genus
V5V8 Primer Test	Bacteria;Proteobacteria;Alphaproteobacteria;Rhodobacterales;Rhodobacteraceae;Tateyamaria;	94.5	26.2	130	127	120	7	3	563826	416339	genus
V5V8 Primer Test	Bacteria;Firmicutes;Clostridia;Clostridiales;Syntrophomonadaceae;Syntrophomonas;	81	26.2	186	147	119	28	39	563806	416340	genus
V5V8 Primer Test	Bacteria;Proteobacteria;Gammaproteobacteria;Steroidobacterales;Steroidobacteraceae;uncultured;	79.3	26.2	201	150	119	31	51	563803	416340	genus
V5V8 Primer Test	Bacteria;Firmicutes;Negativicutes;Selenomonadales;Veillonellaceae;Megasphaera;	84.3	26.2	156	140	118	22	16	563813	416341	genus
V5V8 Primer Test	Bacteria;Proteobacteria;Alphaproteobacteria;Micavibrionales;Micavibrionaceae;uncultured;	88.1	26.2	144	134	118	16	10	563819	416341	genus
V5V8 Primer Test	Bacteria;Proteobacteria;Gammaproteobacteria;Xanthomonadales;Rhodanobacteraceae;uncultured;	84.3	26.2	167	140	118	22	27	563813	416341	genus
V5V8 Primer Test	Bacteria;Proteobacteria;Alphaproteobacteria;Micropepsales;Micropepsaceae;uncultured;	68	26.2	184	172	117	55	12	563781	416342	genus
V5V8 Primer Test	Bacteria;Proteobacteria;Alphaproteobacteria;Rhizobiales;Rhizobiales Incertae Sedis;Dichotomicrobium;	88.6	26.2	137	132	117	15	5	563821	416342	genus
V5V8 Primer Test	Bacteria;Proteobacteria;Gammaproteobacteria;Arenicellales;Arenicellaceae;uncultured;	90.7	26.2	136	129	117	12	7	563824	416342	genus
V5V8 Primer Test	Bacteria;Bacteroidetes;Bacteroidia;Flavobacteriales;Flavobacteriaceae;NS4 marine group;	80	26.2	162	145	116	29	17	563808	416343	genus
V5V8 Primer Test	Bacteria;Proteobacteria;Alphaproteobacteria;Rhodobacterales;Rhodobacteraceae;Tropicimonas;	92.1	26.2	131	126	116	10	5	563827	416343	genus
V5V8 Primer Test	Bacteria;Proteobacteria;Deltaproteobacteria;Bdellovibrionales;Bacteriovoracaceae;Peredibacter;	85.9	26.2	146	135	116	19	11	563818	416343	genus
V5V8 Primer Test	Bacteria;Proteobacteria;Gammaproteobacteria;Thiohalorhabdales;Thiohalorhabdaceae;uncultured;	90.6	26.2	129	128	116	12	1	563825	416343	genus
V5V8 Primer Test	Bacteria;Actinobacteria;Acidimicrobiia;Microtrichales;Iamiaceae;Iamia;	82.6	26.2	183	138	114	24	45	563815	416345	genus
V5V8 Primer Test	Bacteria;Actinobacteria;Acidimicrobiia;Microtrichales;Ilumatobacteraceae;uncultured;	71.3	26.2	201	160	114	46	41	563793	416345	genus
V5V8 Primer Test	Bacteria;Actinobacteria;Actinobacteria;Frankiales;Geodermatophilaceae;Blastococcus;	85.7	26.2	180	133	114	19	47	563820	416345	genus
V5V8 Primer Test	Bacteria;Firmicutes;Clostridia;Clostridiales;Caldicoprobacteraceae;Caldicoprobacter;	91.2	26.2	129	125	114	11	4	563828	416345	genus
V5V8 Primer Test	Bacteria;Proteobacteria;Alphaproteobacteria;Rhodobacterales;Rhodobacteraceae;Pseudophaeobacter;	98.3	26.2	118	116	114	2	2	563837	416345	genus
V5V8 Primer Test	Bacteria;Chlamydiae;Chlamydiae;Chlamydiales;Chlamydiaceae;Chlamydia;	99.1	26.2	114	113	112	1	1	563840	416347	genus
V5V8 Primer Test	Archaea;Euryarchaeota;Thermococci;Thermococcales;Thermococcaceae;Thermococcus;	86	26.2	213	129	111	18	84	563824	416348	genus
V5V8 Primer Test	Bacteria;Acidobacteria;Acidobacteriia;Acidobacteriales;Koribacteraceae;Candidatus Koribacter;	97.4	26.2	126	114	111	3	12	563839	416348	genus
V5V8 Primer Test	Bacteria;Acidobacteria;Thermoanaerobaculia;Thermoanaerobaculales;Thermoanaerobaculaceae;Subgroup 23;	84.7	26.2	135	131	111	20	4	563822	416348	genus
V5V8 Primer Test	Bacteria;Bacteroidetes;Bacteroidia;Flavobacteriales;Flavobacteriaceae;Formosa;	91.7	26.2	139	121	111	10	18	563832	416348	genus
V5V8 Primer Test	Bacteria;Proteobacteria;Alphaproteobacteria;Rhodobacterales;Rhodobacteraceae;Roseobacter clade NAC11-7 lineage;	87.4	26.2	138	127	111	16	11	563826	416348	genus
V5V8 Primer Test	Bacteria;Proteobacteria;Gammaproteobacteria;Enterobacteriales;Enterobacteriaceae;Sodalis;	93.3	26.2	123	119	111	8	4	563834	416348	genus
V5V8 Primer Test	Bacteria;Proteobacteria;Gammaproteobacteria;Orbales;Orbaceae;Gilliamella;	88.1	26.2	161	126	111	15	35	563827	416348	genus
V5V8 Primer Test	Bacteria;Bacteroidetes;Bacteroidia;Bacteroidales;Salinivirgaceae;uncultured;	95.7	26.2	133	115	110	5	18	563838	416349	genus
V5V8 Primer Test	Bacteria;Proteobacteria;Deltaproteobacteria;Deltaproteobacteria Incertae Sedis;Syntrophorhabdaceae;Syntrophorhabdus;	91.7	26.2	180	120	110	10	60	563833	416349	genus
V5V8 Primer Test	Bacteria;Proteobacteria;Gammaproteobacteria;Betaproteobacteriales;Burkholderiaceae;Ottowia;	80.9	26.2	238	136	110	26	102	563817	416349	genus
V5V8 Primer Test	Bacteria;Actinobacteria;Actinobacteria;Pseudonocardiales;Pseudonocardiaceae;Saccharopolyspora;	80.7	26.2	138	135	109	26	3	563818	416350	genus
V5V8 Primer Test	Bacteria;Bacteroidetes;Bacteroidia;Bacteroidales;Paludibacteraceae;uncultured;	85.8	26.2	172	127	109	18	45	563826	416350	genus
V5V8 Primer Test	Bacteria;Firmicutes;Clostridia;Clostridiales;Ruminococcaceae;Candidatus Soleaferrea;	85.2	26.2	160	128	109	19	32	563825	416350	genus
V5V8 Primer Test	Bacteria;Proteobacteria;Gammaproteobacteria;Betaproteobacteriales;Burkholderiaceae;Parasutterella;	77.9	26.2	159	140	109	31	19	563813	416350	genus
V5V8 Primer Test	Bacteria;Proteobacteria;Gammaproteobacteria;Betaproteobacteriales;Burkholderiaceae;Paucibacter;	94.8	26.2	126	115	109	6	11	563838	416350	genus
V5V8 Primer Test	Bacteria;Proteobacteria;Gammaproteobacteria;Enterobacteriales;Enterobacteriaceae;Buttiauxella;	88.6	26.2	133	123	109	14	10	563830	416350	genus
V5V8 Primer Test	Bacteria;Bacteroidetes;Bacteroidia;Chitinophagales;Saprospiraceae;Lewinella;	84.4	26.2	134	128	108	20	6	563825	416351	genus
V5V8 Primer Test	Bacteria;Bacteroidetes;Bacteroidia;Flavobacteriales;Flavobacteriaceae;Psychroflexus;	95.6	26.2	118	113	108	5	5	563840	416351	genus
V5V8 Primer Test	Bacteria;Firmicutes;Erysipelotrichia;Erysipelotrichales;Erysipelotrichaceae;Erysipelotrichaceae UCG-004;	76.1	26.2	166	142	108	34	24	563811	416351	genus
V5V8 Primer Test	Bacteria;Spirochaetes;Brachyspirae;Brachyspirales;Brachyspiraceae;Brachyspira;	91.5	26.2	120	118	108	10	2	563835	416351	genus
V5V8 Primer Test	Bacteria;Halanaerobiaeota;Halanaerobiia;Halanaerobiales;Halanaerobiaceae;Halanaerobium;	78.7	26.2	139	136	107	29	3	563817	416352	genus
V5V8 Primer Test	Bacteria;Proteobacteria;Alphaproteobacteria;Rhizobiales;Stappiaceae;Labrenzia;	92.2	26.2	119	116	107	9	3	563837	416352	genus
V5V8 Primer Test	Bacteria;Proteobacteria;Gammaproteobacteria;Oceanospirillales;Halomonadaceae;Chromohalobacter;	94.7	26.2	120	113	107	6	7	563840	416352	genus
V5V8 Primer Test	Bacteria;Actinobacteria;Actinobacteria;Pseudonocardiales;Pseudonocardiaceae;Lechevalieria;	95.5	26.2	117	111	106	5	6	563842	416353	genus
V5V8 Primer Test	Bacteria;Bacteroidetes;Bacteroidia;Bacteroidales;Dysgonomonadaceae;Fermentimonas;	62	26.2	178	171	106	65	7	563782	416353	genus
V5V8 Primer Test	Bacteria;Bacteroidetes;Bacteroidia;Flavobacteriales;Flavobacteriaceae;Gillisia;	96.4	26.2	125	110	106	4	15	563843	416353	genus
V5V8 Primer Test	Bacteria;Bacteroidetes;Rhodothermia;Rhodothermales;Rhodothermaceae;uncultured;	85.5	26.2	128	124	106	18	4	563829	416353	genus
V5V8 Primer Test	Bacteria;Proteobacteria;Gammaproteobacteria;Vibrionales;Vibrionaceae;Salinivibrio;	91.4	26.2	137	116	106	10	21	563837	416353	genus
V5V8 Primer Test	Bacteria;Actinobacteria;Actinobacteria;Pseudonocardiales;Pseudonocardiaceae;Saccharomonospora;	87.5	26.2	123	120	105	15	3	563833	416354	genus
V5V8 Primer Test	Bacteria;Firmicutes;Bacilli;Bacillales;Bacillaceae;Fictibacillus;	89	26.2	125	118	105	13	7	563835	416354	genus
V5V8 Primer Test	Bacteria;Proteobacteria;Gammaproteobacteria;Betaproteobacteriales;Burkholderiaceae;Verminephrobacter;	95.5	26.2	110	110	105	5	0	563843	416354	genus
V5V8 Primer Test	Bacteria;Actinobacteria;Actinobacteria;Micromonosporales;Micromonosporaceae;Salinispora;	96.3	26.2	112	108	104	4	4	563845	416355	genus
V5V8 Primer Test	Bacteria;Firmicutes;Bacilli;Lactobacillales;Carnobacteriaceae;Trichococcus;	86	26.2	123	121	104	17	2	563832	416355	genus
V5V8 Primer Test	Bacteria;Proteobacteria;Alphaproteobacteria;Rhizobiales;Rhizobiaceae;Aureimonas;	94.5	26.2	122	110	104	6	12	563843	416355	genus
V5V8 Primer Test	Bacteria;Proteobacteria;Gammaproteobacteria;Alteromonadales;Colwelliaceae;Thalassotalea;	92	26.2	118	113	104	9	5	563840	416355	genus
V5V8 Primer Test	Bacteria;Proteobacteria;Gammaproteobacteria;Chromatiales;Chromatiaceae;Halochromatium;	92	26.2	124	113	104	9	11	563840	416355	genus
V5V8 Primer Test	Bacteria;Proteobacteria;Gammaproteobacteria;Competibacterales;Competibacteraceae;Candidatus Competibacter;	92	26.2	130	113	104	9	17	563840	416355	genus
V5V8 Primer Test	Bacteria;Proteobacteria;Gammaproteobacteria;Diplorickettsiales;Diplorickettsiaceae;Aquicella;	74.8	26.2	168	139	104	35	29	563814	416355	genus
V5V8 Primer Test	Bacteria;Acidobacteria;Acidobacteriia;Acidobacteriales;Acidobacteriaceae (Subgroup 1);Acidipila;	78	26.2	139	132	103	29	7	563821	416356	genus
V5V8 Primer Test	Bacteria;Bacteroidetes;Bacteroidia;Flavobacteriales;Flavobacteriaceae;Aquibacter;	92.8	26.2	117	111	103	8	6	563842	416356	genus
V5V8 Primer Test	Bacteria;Firmicutes;Clostridia;Clostridiales;Lachnospiraceae;Eisenbergiella;	88.8	26.2	131	116	103	13	15	563837	416356	genus
V5V8 Primer Test	Bacteria;Proteobacteria;Deltaproteobacteria;Myxococcales;Polyangiaceae;Pajaroellobacter;	85.8	26.2	141	120	103	17	21	563833	416356	genus
V5V8 Primer Test	Bacteria;Acidobacteria;Acidobacteriia;Solibacterales;Solibacteraceae (Subgroup 3);Paludibaculum;	89.5	26.2	126	114	102	12	12	563839	416357	genus
V5V8 Primer Test	Bacteria;Actinobacteria;Actinobacteria;Corynebacteriales;Tsukamurellaceae;Tsukamurella;	98.1	26.2	112	104	102	2	8	563849	416357	genus
V5V8 Primer Test	Bacteria;Actinobacteria;Actinobacteria;Micrococcales;Microbacteriaceae;Leifsonia;	87.9	26.2	127	116	102	14	11	563837	416357	genus
V5V8 Primer Test	Bacteria;Bacteroidetes;Bacteroidia;Bacteroidales;Prevotellaceae;uncultured;	77.9	26.2	139	131	102	29	8	563822	416357	genus
V5V8 Primer Test	Bacteria;Bacteroidetes;Bacteroidia;Flavobacteriales;Flavobacteriaceae;Muricauda;	93.6	26.2	113	109	102	7	4	563844	416357	genus
V5V8 Primer Test	Bacteria;Firmicutes;Clostridia;Clostridiales;Family XI;Peptoniphilus;	87.9	26.2	448	116	102	14	332	563837	416357	genus
V5V8 Primer Test	Bacteria;Proteobacteria;Alphaproteobacteria;Rhizobiales;Hyphomicrobiaceae;uncultured;	92.7	26.2	119	110	102	8	9	563843	416357	genus
V5V8 Primer Test	Bacteria;Proteobacteria;Alphaproteobacteria;Rhizobiales;Rhizobiaceae;Brucella;	99	26.2	105	103	102	1	2	563850	416357	genus
V5V8 Primer Test	Bacteria;Proteobacteria;Gammaproteobacteria;Pseudomonadales;Moraxellaceae;Enhydrobacter;	89.5	26.2	190	114	102	12	76	563839	416357	genus
V5V8 Primer Test	Bacteria;Actinobacteria;Actinobacteria;Micrococcales;Promicromonosporaceae;Promicromonospora;	92.7	26.2	112	109	101	8	3	563844	416358	genus
V5V8 Primer Test	Bacteria;Actinobacteria;Actinobacteria;Streptosporangiales;Streptosporangiaceae;Microbispora;	95.3	26.2	115	106	101	5	9	563847	416358	genus
V5V8 Primer Test	Bacteria;Firmicutes;Clostridia;Clostridiales;Eubacteriaceae;Acetobacterium;	82.8	26.2	127	122	101	21	5	563831	416358	genus
V5V8 Primer Test	Bacteria;Firmicutes;Clostridia;Thermoanaerobacterales;Family III;Caldicellulosiruptor;	71.6	26.2	156	141	101	40	15	563812	416358	genus
V5V8 Primer Test	Bacteria;Proteobacteria;Gammaproteobacteria;Betaproteobacteriales;Chromobacteriaceae;Chromobacterium;	91	26.2	132	111	101	10	21	563842	416358	genus
V5V8 Primer Test	Bacteria;Acidobacteria;Blastocatellia (Subgroup 4);Blastocatellales;Blastocatellaceae;Stenotrophobacter;	82	26.2	155	122	100	22	33	563831	416359	genus
V5V8 Primer Test	Bacteria;Actinobacteria;Actinobacteria;Propionibacteriales;Propionibacteriaceae;uncultured;	73	26.2	158	137	100	37	21	563816	416359	genus
V5V8 Primer Test	Bacteria;Proteobacteria;Alphaproteobacteria;Rhodospirillales;Rhodospirillaceae;uncultured;	83.3	26.2	128	120	100	20	8	563833	416359	genus
V5V8 Primer Test	Bacteria;Cyanobacteria;Oxyphotobacteria;Phormidesmiales;Nodosilineaceae;Nodosilinea PCC-7104;	92.5	26.2	113	107	99	8	6	563846	416360	genus
V5V8 Primer Test	Bacteria;Proteobacteria;Alphaproteobacteria;Rhodobacterales;Rhodobacteraceae;Pseudorhodobacter;	88.4	26.2	132	112	99	13	20	563841	416360	genus
V5V8 Primer Test	Bacteria;Proteobacteria;Gammaproteobacteria;Chromatiales;Chromatiaceae;Thiohalocapsa;	90.8	26.2	117	109	99	10	8	563844	416360	genus
V5V8 Primer Test	Bacteria;Proteobacteria;Gammaproteobacteria;Ectothiorhodospirales;Ectothiorhodospiraceae;uncultured;	75	26.2	135	132	99	33	3	563821	416360	genus
V5V8 Primer Test	Bacteria;Firmicutes;Bacilli;Bacillales;Alicyclobacillaceae;Tumebacillus;	87.5	26.2	127	112	98	14	15	563841	416361	genus
V5V8 Primer Test	Bacteria;Firmicutes;Clostridia;Clostridiales;Defluviitaleaceae;Defluviitaleaceae UCG-011;	91.6	26.2	126	107	98	9	19	563846	416361	genus
V5V8 Primer Test	Bacteria;Firmicutes;Clostridia;Clostridiales;Lachnospiraceae;Tyzzerella 3;	86.7	26.2	194	113	98	15	81	563840	416361	genus
V5V8 Primer Test	Bacteria;Firmicutes;Clostridia;Clostridiales;Peptostreptococcaceae;Paeniclostridium;	96.1	26.2	138	102	98	4	36	563851	416361	genus
V5V8 Primer Test	Bacteria;Planctomycetes;Planctomycetacia;Planctomycetales;Rubinisphaeraceae;uncultured;	70	26.2	181	140	98	42	41	563813	416361	genus
V5V8 Primer Test	Bacteria;Proteobacteria;Alphaproteobacteria;Acetobacterales;Acetobacteraceae;Asaia;	95.1	26.2	104	103	98	5	1	563850	416361	genus
V5V8 Primer Test	Bacteria;Acidobacteria;Acidobacteriia;Acidobacteriales;Acidobacteriaceae (Subgroup 1);Edaphobacter;	87.4	26.2	116	111	97	14	5	563842	416362	genus
V5V8 Primer Test	Bacteria;Bacteroidetes;Bacteroidia;Bacteroidales;Marinifilaceae;Odoribacter;	85.1	26.2	121	114	97	17	7	563839	416362	genus
V5V8 Primer Test	Bacteria;Proteobacteria;Alphaproteobacteria;Rhodobacterales;Rhodobacteraceae;Sedimentitalea;	94.2	26.2	103	103	97	6	0	563850	416362	genus
V5V8 Primer Test	Bacteria;Proteobacteria;Deltaproteobacteria;Desulfarculales;Desulfarculaceae;uncultured;	88.2	26.2	119	110	97	13	9	563843	416362	genus
V5V8 Primer Test	Bacteria;Proteobacteria;Deltaproteobacteria;Desulfovibrionales;Desulfovibrionaceae;uncultured;	87.4	26.2	120	111	97	14	9	563842	416362	genus
V5V8 Primer Test	Bacteria;Spirochaetes;Leptospirae;Leptospirales;Leptospiraceae;RBG-16-49-21;	92.4	26.2	121	105	97	8	16	563848	416362	genus
V5V8 Primer Test	Bacteria;Firmicutes;Clostridia;Clostridiales;Lachnospiraceae;Coprococcus 1;	82.1	26.2	137	117	96	21	20	563836	416363	genus
V5V8 Primer Test	Bacteria;Proteobacteria;Gammaproteobacteria;Betaproteobacteriales;Burkholderiaceae;Pandoraea;	97	26.2	102	99	96	3	3	563854	416363	genus
V5V8 Primer Test	Bacteria;Proteobacteria;Gammaproteobacteria;Thiomicrospirales;Thiomicrospiraceae;endosymbionts;	88.9	26.2	110	108	96	12	2	563845	416363	genus
V5V8 Primer Test	Bacteria;Actinobacteria;Actinobacteria;Micrococcales;Promicromonosporaceae;Isoptericola;	91.3	26.2	106	104	95	9	2	563849	416364	genus
V5V8 Primer Test	Bacteria;Bacteroidetes;Bacteroidia;Flavobacteriales;Flavobacteriaceae;Myroides;	93.1	26.2	106	102	95	7	4	563851	416364	genus
V5V8 Primer Test	Bacteria;Nitrospirae;Nitrospira;Nitrospirales;Nitrospiraceae;Leptospirillum;	68.8	26.2	145	138	95	43	7	563815	416364	genus
V5V8 Primer Test	Bacteria;Proteobacteria;Alphaproteobacteria;Rhizobiales;Rhizobiaceae;Aquamicrobium;	83.3	26.2	116	114	95	19	2	563839	416364	genus
V5V8 Primer Test	Archaea;Euryarchaeota;Halobacteria;Halobacteriales;Haloferacaceae;Haloferax;	88.7	26.2	125	106	94	12	19	563847	416365	genus
V5V8 Primer Test	Bacteria;Bacteroidetes;Bacteroidia;Chitinophagales;Chitinophagaceae;Segetibacter;	94.9	26.2	131	99	94	5	32	563854	416365	genus
V5V8 Primer Test	Bacteria;Firmicutes;Erysipelotrichia;Erysipelotrichales;Erysipelotrichaceae;Catenibacterium;	81.7	26.2	145	115	94	21	30	563838	416365	genus
V5V8 Primer Test	Bacteria;Firmicutes;Negativicutes;Selenomonadales;Veillonellaceae;Selenomonas 1;	94	26.2	108	100	94	6	8	563853	416365	genus
V5V8 Primer Test	Bacteria;Proteobacteria;Gammaproteobacteria;Betaproteobacteriales;Burkholderiaceae;Brachymonas;	93.1	26.2	302	101	94	7	201	563852	416365	genus
V5V8 Primer Test	Bacteria;Verrucomicrobia;Verrucomicrobiae;Opitutales;Opitutaceae;Opitutus;	82.5	26.2	124	114	94	20	10	563839	416365	genus
V5V8 Primer Test	Bacteria;Actinobacteria;Acidimicrobiia;Microtrichales;Microtrichaceae;uncultured;	80.9	26.2	139	115	93	22	24	563838	416366	genus
V5V8 Primer Test	Bacteria;Actinobacteria;Actinobacteria;Micrococcales;Intrasporangiaceae;Janibacter;	96.9	26.2	125	96	93	3	29	563857	416366	genus
V5V8 Primer Test	Bacteria;Actinobacteria;Actinobacteria;Micrococcales;Microbacteriaceae;Agrococcus;	92.1	26.2	121	101	93	8	20	563852	416366	genus
V5V8 Primer Test	Bacteria;Bacteroidetes;Bacteroidia;Cytophagales;Spirosomaceae;Dyadobacter;	92.1	26.2	141	101	93	8	40	563852	416366	genus
V5V8 Primer Test	Bacteria;Proteobacteria;Alphaproteobacteria;Acetobacterales;Acetobacteraceae;Gluconacetobacter;	94.9	26.2	99	98	93	5	1	563855	416366	genus
V5V8 Primer Test	Bacteria;Proteobacteria;Gammaproteobacteria;Betaproteobacteriales;Burkholderiaceae;Caenimonas;	93.9	26.2	114	99	93	6	15	563854	416366	genus
V5V8 Primer Test	Bacteria;Proteobacteria;Gammaproteobacteria;Betaproteobacteriales;Neisseriaceae;Kingella;	80.2	26.2	145	116	93	23	29	563837	416366	genus
V5V8 Primer Test	Bacteria;Actinobacteria;Actinobacteria;Micrococcales;Microbacteriaceae;Cryobacterium;	92.9	26.2	105	99	92	7	6	563854	416367	genus
V5V8 Primer Test	Bacteria;Actinobacteria;Actinobacteria;Micrococcales;Micrococcaceae;Nesterenkonia;	92.9	26.2	114	99	92	7	15	563854	416367	genus
V5V8 Primer Test	Bacteria;Actinobacteria;Actinobacteria;Propionibacteriales;Nocardioidaceae;Kribbella;	87.6	26.2	114	105	92	13	9	563848	416367	genus
V5V8 Primer Test	Bacteria;Chloroflexi;Ktedonobacteria;Ktedonobacterales;Ktedonobacteraceae;uncultured;	66.2	26.2	161	139	92	47	22	563814	416367	genus
V5V8 Primer Test	Bacteria;Firmicutes;Clostridia;Clostridiales;Ruminococcaceae;Caproiciproducens;	91.1	26.2	104	101	92	9	3	563852	416367	genus
V5V8 Primer Test	Bacteria;Firmicutes;Clostridia;Thermoanaerobacterales;Thermoanaerobacteraceae;Thermoanaerobacter;	92.9	26.2	112	99	92	7	13	563854	416367	genus
V5V8 Primer Test	Bacteria;Planctomycetes;Brocadiae;Brocadiales;Scalinduaceae;Candidatus Scalindua;	92	26.2	102	100	92	8	2	563853	416367	genus
V5V8 Primer Test	Bacteria;Proteobacteria;Alphaproteobacteria;Rhodobacterales;Rhodobacteraceae;Celeribacter;	97.9	26.2	96	94	92	2	2	563859	416367	genus
V5V8 Primer Test	Bacteria;Proteobacteria;Alphaproteobacteria;Rhodospirillales;Terasakiellaceae;uncultured;	85.2	26.2	111	108	92	16	3	563845	416367	genus
V5V8 Primer Test	Bacteria;Proteobacteria;Gammaproteobacteria;Betaproteobacteriales;Burkholderiaceae;Pusillimonas;	67.6	26.2	139	136	92	44	3	563817	416367	genus
V5V8 Primer Test	Bacteria;Proteobacteria;Gammaproteobacteria;Cellvibrionales;Halieaceae;Pseudohaliea;	93.9	26.2	104	98	92	6	6	563855	416367	genus
V5V8 Primer Test	Bacteria;Actinobacteria;Actinobacteria;Micrococcales;Promicromonosporaceae;Cellulosimicrobium;	85.8	26.2	111	106	91	15	5	563847	416368	genus
V5V8 Primer Test	Bacteria;Bacteroidetes;Bacteroidia;Bacteroidales;Dysgonomonadaceae;uncultured;	87.5	26.2	116	104	91	13	12	563849	416368	genus
V5V8 Primer Test	Bacteria;Proteobacteria;Gammaproteobacteria;Betaproteobacteriales;Burkholderiaceae;Herminiimonas;	72.8	26.2	147	125	91	34	22	563828	416368	genus
V5V8 Primer Test	Bacteria;Proteobacteria;Gammaproteobacteria;Oceanospirillales;Nitrincolaceae;Marinobacterium;	72.8	26.2	139	125	91	34	14	563828	416368	genus
V5V8 Primer Test	Bacteria;Proteobacteria;Gammaproteobacteria;Pasteurellales;Pasteurellaceae;Pasteurella;	85.8	26.2	133	106	91	15	27	563847	416368	genus
V5V8 Primer Test	Bacteria;Verrucomicrobia;Verrucomicrobiae;Opitutales;Puniceicoccaceae;Lentimonas;	91.9	26.2	104	99	91	8	5	563854	416368	genus
V5V8 Primer Test	Bacteria;Actinobacteria;Actinobacteria;Micrococcales;Micrococcaceae;Paeniglutamicibacter;	86.5	26.2	118	104	90	14	14	563849	416369	genus
V5V8 Primer Test	Bacteria;Bacteroidetes;Bacteroidia;Cytophagales;Hymenobacteraceae;Adhaeribacter;	91.8	26.2	121	98	90	8	23	563855	416369	genus
V5V8 Primer Test	Bacteria;Firmicutes;Erysipelotrichia;Erysipelotrichales;Erysipelotrichaceae;Erysipelatoclostridium;	69.2	26.2	145	130	90	40	15	563823	416369	genus
V5V8 Primer Test	Bacteria;Proteobacteria;Alphaproteobacteria;Caulobacterales;Hyphomonadaceae;SWB02;	81.1	26.2	121	111	90	21	10	563842	416369	genus
V5V8 Primer Test	Bacteria;Proteobacteria;Alphaproteobacteria;Rhodobacterales;Rhodobacteraceae;Marivita;	93.8	26.2	98	96	90	6	2	563857	416369	genus
V5V8 Primer Test	Bacteria;Proteobacteria;Alphaproteobacteria;Rhodobacterales;Rhodobacteraceae;Shimia;	92.8	26.2	99	97	90	7	2	563856	416369	genus
V5V8 Primer Test	Bacteria;Proteobacteria;Alphaproteobacteria;Sphingomonadales;Sphingomonadaceae;Ellin6055;	83.3	26.2	121	108	90	18	13	563845	416369	genus
V5V8 Primer Test	Bacteria;Proteobacteria;Gammaproteobacteria;Betaproteobacteriales;Burkholderiaceae;MWH-UniP1 aquatic group;	83.3	26.2	111	108	90	18	3	563845	416369	genus
V5V8 Primer Test	Bacteria;Actinobacteria;Actinobacteria;Pseudonocardiales;Pseudonocardiaceae;Saccharothrix;	90.8	26.2	102	98	89	9	4	563855	416370	genus
V5V8 Primer Test	Bacteria;Chloroflexi;Chloroflexia;Chloroflexales;Chloroflexaceae;Candidatus Chlorothrix;	89	26.2	112	100	89	11	12	563853	416370	genus
V5V8 Primer Test	Bacteria;Firmicutes;Clostridia;Clostridiales;Ruminococcaceae;CAG-352;	85.6	26.2	107	104	89	15	3	563849	416370	genus
V5V8 Primer Test	Bacteria;Firmicutes;Negativicutes;Selenomonadales;Veillonellaceae;Sporomusa;	92.7	26.2	99	96	89	7	3	563857	416370	genus
V5V8 Primer Test	Bacteria;Proteobacteria;Deltaproteobacteria;Desulfovibrionales;Desulfohalobiaceae;Desulfovermiculus;	84	26.2	116	106	89	17	10	563847	416370	genus
V5V8 Primer Test	Archaea;Euryarchaeota;Methanobacteria;Methanobacteriales;Methanobacteriaceae;Methanobrevibacter;	5	25.9	2142	1763	88	1675	379	562190	416371	genus
V5V8 Primer Test	Bacteria;Firmicutes;Clostridia;Clostridiales;Clostridiaceae 1;uncultured;	90.7	26.2	102	97	88	9	5	563856	416371	genus
V5V8 Primer Test	Bacteria;Planctomycetes;Planctomycetacia;Isosphaerales;Isosphaeraceae;uncultured;	87.1	26.2	138	101	88	13	37	563852	416371	genus
V5V8 Primer Test	Bacteria;Proteobacteria;Alphaproteobacteria;Rhizobiales;Rhizobiales Incertae Sedis;Bauldia;	75.2	26.2	127	117	88	29	10	563836	416371	genus
V5V8 Primer Test	Bacteria;Proteobacteria;Gammaproteobacteria;Betaproteobacteriales;Rhodocyclaceae;Denitratisoma;	89.8	26.2	116	98	88	10	18	563855	416371	genus
V5V8 Primer Test	Bacteria;Bacteroidetes;Bacteroidia;Bacteroidales;Paludibacteraceae;Paludibacter;	87	26.2	156	100	87	13	56	563853	416372	genus
V5V8 Primer Test	Bacteria;Cyanobacteria;Oxyphotobacteria;Nostocales;Nostocaceae;Nodularia PCC-9350;	94.6	26.2	92	92	87	5	0	563861	416372	genus
V5V8 Primer Test	Bacteria;Planctomycetes;Planctomycetacia;Planctomycetales;Gimesiaceae;uncultured;	83.7	26.2	109	104	87	17	5	563849	416372	genus
V5V8 Primer Test	Bacteria;Proteobacteria;Alphaproteobacteria;Rhodobacterales;Rhodobacteraceae;Gemmobacter;	92.6	26.2	106	94	87	7	12	563859	416372	genus
V5V8 Primer Test	Bacteria;Proteobacteria;Gammaproteobacteria;Betaproteobacteriales;Burkholderiaceae;RS62 marine group;	90.6	26.2	97	96	87	9	1	563857	416372	genus
V5V8 Primer Test	Bacteria;Proteobacteria;Gammaproteobacteria;Betaproteobacteriales;Gallionellaceae;uncultured;	93.5	26.2	97	93	87	6	4	563860	416372	genus
V5V8 Primer Test	Bacteria;Proteobacteria;Gammaproteobacteria;Betaproteobacteriales;Rhodocyclaceae;Methyloversatilis;	91.6	26.2	105	95	87	8	10	563858	416372	genus
V5V8 Primer Test	Bacteria;Proteobacteria;Gammaproteobacteria;Francisellales;Francisellaceae;Francisella;	96.7	26.2	94	90	87	3	4	563863	416372	genus
V5V8 Primer Test	Bacteria;Verrucomicrobia;Verrucomicrobiae;Opitutales;Opitutaceae;Lacunisphaera;	85.3	26.2	115	102	87	15	13	563851	416372	genus
V5V8 Primer Test	Bacteria;Actinobacteria;Acidimicrobiia;Microtrichales;Ilumatobacteraceae;Ilumatobacter;	81.9	26.2	117	105	86	19	12	563848	416373	genus
V5V8 Primer Test	Bacteria;Firmicutes;Clostridia;Clostridiales;Family XIII;uncultured;	94.5	26.2	135	91	86	5	44	563862	416373	genus
V5V8 Primer Test	Bacteria;Proteobacteria;Alphaproteobacteria;Rhodobacterales;Rhodobacteraceae;Rhodovulum;	98.9	26.2	89	87	86	1	2	563866	416373	genus
V5V8 Primer Test	Bacteria;Proteobacteria;Alphaproteobacteria;Rhodobacterales;Rhodobacteraceae;Tabrizicola;	96.6	26.2	102	89	86	3	13	563864	416373	genus
V5V8 Primer Test	Bacteria;Proteobacteria;Deltaproteobacteria;Syntrophobacterales;Syntrophaceae;Smithella;	81.1	26.2	134	106	86	20	28	563847	416373	genus
V5V8 Primer Test	Bacteria;Proteobacteria;Gammaproteobacteria;Betaproteobacteriales;Rhodocyclaceae;Propionivibrio;	84.3	26.2	129	102	86	16	27	563851	416373	genus
V5V8 Primer Test	Bacteria;Proteobacteria;Gammaproteobacteria;Oceanospirillales;Nitrincolaceae;uncultured;	71.7	26.2	128	120	86	34	8	563833	416373	genus
V5V8 Primer Test	Bacteria;Actinobacteria;Actinobacteria;Propionibacteriales;Nocardioidaceae;Aeromicrobium;	84.2	26.2	122	101	85	16	21	563852	416374	genus
V5V8 Primer Test	Bacteria;Actinobacteria;Coriobacteriia;Coriobacteriales;Eggerthellaceae;Enterorhabdus;	84.2	26.2	137	101	85	16	36	563852	416374	genus
V5V8 Primer Test	Bacteria;Cyanobacteria;Oxyphotobacteria;Nostocales;Nostocaceae;Calothrix PCC-6303;	94.4	26.2	96	90	85	5	6	563863	416374	genus
V5V8 Primer Test	Bacteria;Firmicutes;Clostridia;Clostridiales;Family XIV;uncultured;	89.5	26.2	103	95	85	10	8	563858	416374	genus
V5V8 Primer Test	Bacteria;Proteobacteria;Alphaproteobacteria;Kordiimonadales;Kordiimonadaceae;Kordiimonas;	97.7	26.2	101	87	85	2	14	563866	416374	genus
V5V8 Primer Test	Bacteria;Proteobacteria;Alphaproteobacteria;Rhizobiales;Xanthobacteraceae;Nitrobacter;	95.5	26.2	91	89	85	4	2	563864	416374	genus
V5V8 Primer Test	Bacteria;Proteobacteria;Alphaproteobacteria;Rhodobacterales;Rhodobacteraceae;Defluviimonas;	95.5	26.2	126	89	85	4	37	563864	416374	genus
V5V8 Primer Test	Archaea;Euryarchaeota;Methanomicrobia;Methanomicrobiales;Methanoregulaceae;Methanoregula;	87.5	26.2	224	96	84	12	128	563857	416375	genus
V5V8 Primer Test	Bacteria;Bacteroidetes;Bacteroidia;Flavobacteriales;Flavobacteriaceae;Salinimicrobium;	90.3	26.2	95	93	84	9	2	563860	416375	genus
V5V8 Primer Test	Bacteria;Proteobacteria;Deltaproteobacteria;Syntrophobacterales;Syntrophobacteraceae;uncultured;	91.3	26.2	94	92	84	8	2	563861	416375	genus
V5V8 Primer Test	Bacteria;Proteobacteria;Gammaproteobacteria;Betaproteobacteriales;Burkholderiaceae;Thiomonas;	92.3	26.2	95	91	84	7	4	563862	416375	genus
V5V8 Primer Test	Bacteria;Proteobacteria;Gammaproteobacteria;Betaproteobacteriales;Methylophilaceae;Candidatus Methylopumilus;	94.4	26.2	89	89	84	5	0	563864	416375	genus
V5V8 Primer Test	Bacteria;Cyanobacteria;Oxyphotobacteria;Nostocales;Nostocaceae;Nostoc PCC-7524;	92.2	26.2	93	90	83	7	3	563863	416376	genus
V5V8 Primer Test	Bacteria;Firmicutes;Clostridia;Clostridiales;Family XI;Tepidimicrobium;	89.2	26.2	93	93	83	10	0	563860	416376	genus
V5V8 Primer Test	Bacteria;Firmicutes;Negativicutes;Selenomonadales;Veillonellaceae;Selenomonas;	72.2	26.2	127	115	83	32	12	563838	416376	genus
V5V8 Primer Test	Bacteria;Proteobacteria;Alphaproteobacteria;Rhizobiales;Rhizobiales Incertae Sedis;Phreatobacter;	85.6	26.2	111	97	83	14	14	563856	416376	genus
V5V8 Primer Test	Bacteria;Proteobacteria;Alphaproteobacteria;Rhizobiales;Stappiaceae;Pseudovibrio;	91.2	26.2	99	91	83	8	8	563862	416376	genus
V5V8 Primer Test	Bacteria;Proteobacteria;Gammaproteobacteria;Enterobacteriales;Enterobacteriaceae;Cedecea;	96.5	26.2	91	86	83	3	5	563867	416376	genus
V5V8 Primer Test	Bacteria;Proteobacteria;Gammaproteobacteria;Methylococcales;Methylomonaceae;Methylomonas;	94.3	26.2	108	88	83	5	20	563865	416376	genus
V5V8 Primer Test	Bacteria;Firmicutes;Bacilli;Lactobacillales;Carnobacteriaceae;Granulicatella;	68.9	26.2	229	119	82	37	110	563834	416377	genus
V5V8 Primer Test	Bacteria;Proteobacteria;Gammaproteobacteria;Alteromonadales;Psychromonadaceae;Psychromonas;	92.1	26.2	93	89	82	7	4	563864	416377	genus
V5V8 Primer Test	Bacteria;Proteobacteria;Gammaproteobacteria;Betaproteobacteriales;Nitrosomonadaceae;Nitrosospira;	91.1	26.2	103	90	82	8	13	563863	416377	genus
V5V8 Primer Test	Bacteria;Proteobacteria;Gammaproteobacteria;Cellvibrionales;Porticoccaceae;C1-B045;	85.4	26.2	219	96	82	14	123	563857	416377	genus
V5V8 Primer Test	Bacteria;Actinobacteria;Coriobacteriia;Coriobacteriales;Atopobiaceae;Olsenella;	91	26.2	104	89	81	8	15	563864	416378	genus
V5V8 Primer Test	Bacteria;Bacteroidetes;Bacteroidia;Bacteroidales;Rikenellaceae;DMER64;	87.1	26.2	195	93	81	12	102	563860	416378	genus
V5V8 Primer Test	Bacteria;Bacteroidetes;Bacteroidia;Cytophagales;Spirosomaceae;Spirosoma;	92	26.2	131	87	80	7	44	563866	416379	genus
V5V8 Primer Test	Bacteria;Firmicutes;Clostridia;Clostridiales;Clostridiaceae 1;Clostridium sensu stricto 7;	89.9	26.2	91	89	80	9	2	563864	416379	genus
V5V8 Primer Test	Bacteria;Firmicutes;Clostridia;Clostridiales;Ruminococcaceae;Ruminococcaceae UCG-012;	86	26.2	97	93	80	13	4	563860	416379	genus
V5V8 Primer Test	Bacteria;Firmicutes;Erysipelotrichia;Erysipelotrichales;Erysipelotrichaceae;uncultured;	85.1	26.2	107	94	80	14	13	563859	416379	genus
V5V8 Primer Test	Bacteria;Proteobacteria;Deltaproteobacteria;Myxococcales;Archangiaceae;Anaeromyxobacter;	82.5	26.2	113	97	80	17	16	563856	416379	genus
V5V8 Primer Test	Bacteria;Proteobacteria;Gammaproteobacteria;Betaproteobacteriales;Nitrosomonadaceae;IS-44;	86	26.2	114	93	80	13	21	563860	416379	genus
V5V8 Primer Test	Bacteria;Bacteroidetes;Bacteroidia;Flavobacteriales;Flavobacteriaceae;Salegentibacter;	97.5	26.2	84	81	79	2	3	563872	416380	genus
V5V8 Primer Test	Bacteria;Proteobacteria;Gammaproteobacteria;Betaproteobacteriales;Burkholderiaceae;Candidatus Symbiobacter;	92.9	26.2	92	85	79	6	7	563868	416380	genus
V5V8 Primer Test	Bacteria;Proteobacteria;Gammaproteobacteria;Xanthomonadales;Xanthomonadaceae;Xylella;	97.5	26.2	81	81	79	2	0	563872	416380	genus
V5V8 Primer Test	Archaea;Euryarchaeota;Halobacteria;Halobacteriales;Haloferacaceae;Halonotius;	87.6	26.2	103	89	78	11	14	563864	416381	genus
V5V8 Primer Test	Bacteria;Actinobacteria;Actinobacteria;Glycomycetales;Glycomycetaceae;Glycomyces;	90.7	26.2	88	86	78	8	2	563867	416381	genus
V5V8 Primer Test	Bacteria;Actinobacteria;Thermoleophilia;Solirubrobacterales;Solirubrobacteraceae;Conexibacter;	83.9	26.2	122	93	78	15	29	563860	416381	genus
V5V8 Primer Test	Bacteria;Firmicutes;Clostridia;Clostridiales;Ruminococcaceae;Ruminococcaceae UCG-004;	84.8	26.2	99	92	78	14	7	563861	416381	genus
V5V8 Primer Test	Bacteria;Proteobacteria;Alphaproteobacteria;Rhizobiales;Beijerinckiaceae;alphaI cluster;	92.9	26.2	96	84	78	6	12	563869	416381	genus
V5V8 Primer Test	Bacteria;Proteobacteria;Gammaproteobacteria;Ectothiorhodospirales;Thioalkalispiraceae;Thioalkalispira;	91.8	26.2	86	85	78	7	1	563868	416381	genus
V5V8 Primer Test	Bacteria;Proteobacteria;Gammaproteobacteria;Nitrosococcales;Nitrosococcaceae;AqS1;	88.6	26.2	90	88	78	10	2	563865	416381	genus
V5V8 Primer Test	Bacteria;Cyanobacteria;Oxyphotobacteria;Nostocales;Phormidiaceae;Planktothrix NIVA-CYA 15;	100	26.2	77	77	77	0	0	563876	416382	genus
V5V8 Primer Test	Bacteria;Proteobacteria;Alphaproteobacteria;Rhizobiales;Devosiaceae;uncultured;	81.9	26.2	103	94	77	17	9	563859	416382	genus
V5V8 Primer Test	Bacteria;Proteobacteria;Alphaproteobacteria;Rhizobiales;Methyloligellaceae;Methyloceanibacter;	95.1	26.2	81	81	77	4	0	563872	416382	genus
V5V8 Primer Test	Bacteria;Proteobacteria;Gammaproteobacteria;Halothiobacillales;Halothiobacillaceae;Halothiobacillus;	95.1	26.2	83	81	77	4	2	563872	416382	genus
V5V8 Primer Test	Bacteria;Deinococcus-Thermus;Deinococci;Thermales;Thermaceae;Meiothermus;	92.7	26.2	87	82	76	6	5	563871	416383	genus
V5V8 Primer Test	Bacteria;Firmicutes;Clostridia;Clostridiales;Family XI;Parvimonas;	90.5	26.2	137	84	76	8	53	563869	416383	genus
V5V8 Primer Test	Bacteria;Proteobacteria;Alphaproteobacteria;Rhodobacterales;Rhodobacteraceae;Leisingera;	96.2	26.2	84	79	76	3	5	563874	416383	genus
V5V8 Primer Test	Bacteria;Proteobacteria;Deltaproteobacteria;Desulfobacterales;Desulfobacteraceae;Desulfobacter;	89.4	26.2	99	85	76	9	14	563868	416383	genus
V5V8 Primer Test	Bacteria;Proteobacteria;Deltaproteobacteria;Desulfobacterales;Desulfobulbaceae;Desulforhopalus;	93.8	26.2	144	81	76	5	63	563872	416383	genus
V5V8 Primer Test	Bacteria;Chloroflexi;Chloroflexia;Chloroflexales;Roseiflexaceae;uncultured;	61.5	26.2	149	122	75	47	27	563831	416384	genus
V5V8 Primer Test	Bacteria;Firmicutes;Clostridia;Clostridiales;Family XVII;Sulfobacillus;	89.3	26.2	90	84	75	9	6	563869	416384	genus
V5V8 Primer Test	Bacteria;Firmicutes;Clostridia;Clostridiales;Lachnospiraceae;Anaerosporobacter;	78.1	26.2	102	96	75	21	6	563857	416384	genus
V5V8 Primer Test	Bacteria;Firmicutes;Clostridia;Clostridiales;Peptococcaceae;Pelotomaculum;	93.8	26.2	82	80	75	5	2	563873	416384	genus
V5V8 Primer Test	Bacteria;Firmicutes;Erysipelotrichia;Erysipelotrichales;Erysipelotrichaceae;Solobacterium;	83.3	26.2	101	90	75	15	11	563863	416384	genus
V5V8 Primer Test	Bacteria;Acidobacteria;Acidobacteriia;Solibacterales;Solibacteraceae (Subgroup 3);PAUC26f;	83.1	26.2	93	89	74	15	4	563864	416385	genus
V5V8 Primer Test	Bacteria;Actinobacteria;Actinobacteria;Frankiales;Acidothermaceae;Acidothermus;	78.7	26.2	114	94	74	20	20	563859	416385	genus
V5V8 Primer Test	Bacteria;Actinobacteria;Actinobacteria;Frankiales;Geodermatophilaceae;Geodermatophilus;	89.2	26.2	105	83	74	9	22	563870	416385	genus
V5V8 Primer Test	Bacteria;Bacteroidetes;Bacteroidia;Bacteroidales;Prevotellaceae;Prevotellaceae NK3B31 group;	73.3	26.2	116	101	74	27	15	563852	416385	genus
V5V8 Primer Test	Bacteria;Epsilonbacteraeota;Campylobacteria;Campylobacterales;Sulfurovaceae;Nitratifractor;	93.7	26.2	84	79	74	5	5	563874	416385	genus
V5V8 Primer Test	Bacteria;Firmicutes;Bacilli;Bacillales;Planococcaceae;Paenisporosarcina;	92.5	26.2	84	80	74	6	4	563873	416385	genus
V5V8 Primer Test	Bacteria;Firmicutes;Bacilli;Bacillales;Sporolactobacillaceae;Salipaludibacillus;	94.9	26.2	81	78	74	4	3	563875	416385	genus
V5V8 Primer Test	Bacteria;Nitrospinae;Nitrospinia;Nitrospinales;Nitrospinaceae;LS-NOB;	74	26.2	103	100	74	26	3	563853	416385	genus
V5V8 Primer Test	Bacteria;Proteobacteria;Alphaproteobacteria;Rhodobacterales;Rhodobacteraceae;Octadecabacter;	97.4	26.2	81	76	74	2	5	563877	416385	genus
V5V8 Primer Test	Bacteria;Proteobacteria;Gammaproteobacteria;Acidiferrobacterales;Acidiferrobacteraceae;Sulfurifustis;	88.1	26.2	90	84	74	10	6	563869	416385	genus
V5V8 Primer Test	Bacteria;Verrucomicrobia;Verrucomicrobiae;Opitutales;Puniceicoccaceae;Verruc-01;	87.1	26.2	92	85	74	11	7	563868	416385	genus
V5V8 Primer Test	Archaea;Euryarchaeota;Halobacteria;Halobacteriales;Halobacteriaceae;Halobacterium;	86.9	26.2	97	84	73	11	13	563869	416386	genus
V5V8 Primer Test	Archaea;Euryarchaeota;Methanomicrobia;Methanomicrobiales;Methanospirillaceae;Methanospirillum;	85.9	26.2	137	85	73	12	52	563868	416386	genus
V5V8 Primer Test	Bacteria;Bacteroidetes;Bacteroidia;Cytophagales;Cyclobacteriaceae;Marinoscillum;	83.9	26.2	89	87	73	14	2	563866	416386	genus
V5V8 Primer Test	Bacteria;Firmicutes;Clostridia;Clostridiales;Clostridiaceae 1;Clostridium sensu stricto 18;	96.1	26.2	77	76	73	3	1	563877	416386	genus
V5V8 Primer Test	Bacteria;Proteobacteria;Deltaproteobacteria;Myxococcales;Myxococcaceae;Corallococcus;	100	26.2	76	73	73	0	3	563880	416386	genus
V5V8 Primer Test	Bacteria;Proteobacteria;Gammaproteobacteria;Enterobacteriales;Enterobacteriaceae;Brenneria;	97.3	26.2	79	75	73	2	4	563878	416386	genus
V5V8 Primer Test	Bacteria;Proteobacteria;Gammaproteobacteria;Oceanospirillales;Pseudohongiellaceae;BIyi10;	96.1	26.2	76	76	73	3	0	563877	416386	genus
V5V8 Primer Test	Bacteria;Firmicutes;Bacilli;Bacillales;Paenibacillaceae;Aneurinibacillus;	90	26.2	87	80	72	8	7	563873	416387	genus
V5V8 Primer Test	Bacteria;Proteobacteria;Deltaproteobacteria;Myxococcales;Phaselicystidaceae;Phaselicystis;	83.7	26.2	101	86	72	14	15	563867	416387	genus
V5V8 Primer Test	Bacteria;Proteobacteria;Gammaproteobacteria;Chromatiales;Sedimenticolaceae;Sedimenticola;	90	26.2	85	80	72	8	5	563873	416387	genus
V5V8 Primer Test	Bacteria;Proteobacteria;Gammaproteobacteria;Pasteurellales;Pasteurellaceae;Mannheimia;	94.7	26.2	84	76	72	4	8	563877	416387	genus
V5V8 Primer Test	Bacteria;Firmicutes;Clostridia;Clostridiales;Ruminococcaceae;Ruminococcaceae UCG-003;	74	26.2	135	96	71	25	39	563857	416388	genus
V5V8 Primer Test	Bacteria;Patescibacteria;Saccharimonadia;Saccharimonadales;Saccharimonadaceae;Candidatus Saccharimonas;	85.5	26.2	116	83	71	12	33	563870	416388	genus
V5V8 Primer Test	Bacteria;Proteobacteria;Gammaproteobacteria;Ectothiorhodospirales;Thioalkalispiraceae;Thiohalophilus;	88.8	26.2	85	80	71	9	5	563873	416388	genus
V5V8 Primer Test	Bacteria;Actinobacteria;Actinobacteria;Micrococcales;Microbacteriaceae;uncultured;	94.6	26.2	92	74	70	4	18	563879	416389	genus
V5V8 Primer Test	Bacteria;Actinobacteria;Actinobacteria;Propionibacteriales;Nocardioidaceae;Marmoricola;	93.3	26.2	127	75	70	5	52	563878	416389	genus
V5V8 Primer Test	Bacteria;Bacteroidetes;Bacteroidia;Bacteroidales;Prevotellaceae;Prevotellaceae UCG-004;	85.4	26.2	101	82	70	12	19	563871	416389	genus
V5V8 Primer Test	Bacteria;Bacteroidetes;Bacteroidia;Flavobacteriales;Flavobacteriaceae;Lutibacter;	88.6	26.2	82	79	70	9	3	563874	416389	genus
V5V8 Primer Test	Bacteria;Bacteroidetes;Bacteroidia;Flavobacteriales;Flavobacteriaceae;NS2b marine group;	84.3	26.2	86	83	70	13	3	563870	416389	genus
V5V8 Primer Test	Bacteria;Firmicutes;Bacilli;Bacillales;Planococcaceae;uncultured;	85.4	26.2	91	82	70	12	9	563871	416389	genus
V5V8 Primer Test	Bacteria;Firmicutes;Bacilli;Bacillales;Staphylococcaceae;Jeotgalicoccus;	83.3	26.2	99	84	70	14	15	563869	416389	genus
V5V8 Primer Test	Bacteria;Proteobacteria;Alphaproteobacteria;Caulobacterales;Hyphomonadaceae;Oceanicaulis;	95.9	26.2	76	73	70	3	3	563880	416389	genus
V5V8 Primer Test	Bacteria;Proteobacteria;Alphaproteobacteria;Rhizobiales;Rhizobiaceae;Candidatus Hodgkinia;	71.4	26.2	98	98	70	28	0	563855	416389	genus
V5V8 Primer Test	Bacteria;Proteobacteria;Alphaproteobacteria;Rhizobiales;Rhizobiaceae;Neorhizobium;	97.2	26.2	73	72	70	2	1	563881	416389	genus
V5V8 Primer Test	Bacteria;Proteobacteria;Alphaproteobacteria;Sneathiellales;Sneathiellaceae;AT-s3-44;	75.3	26.2	96	93	70	23	3	563860	416389	genus
V5V8 Primer Test	Bacteria;Proteobacteria;Gammaproteobacteria;Alteromonadales;Alteromonadaceae;Paraglaciecola;	93.3	26.2	77	75	70	5	2	563878	416389	genus
V5V8 Primer Test	Bacteria;Proteobacteria;Gammaproteobacteria;Betaproteobacteriales;Methylophilaceae;Methylobacillus;	95.9	26.2	77	73	70	3	4	563880	416389	genus
V5V8 Primer Test	Bacteria;Proteobacteria;Gammaproteobacteria;Betaproteobacteriales;Sulfuricellaceae;Ferritrophicum;	88.6	26.2	82	79	70	9	3	563874	416389	genus
V5V8 Primer Test	Bacteria;Proteobacteria;Gammaproteobacteria;Ectothiorhodospirales;Ectothiorhodospiraceae;Thioalkalivibrio;	90.9	26.2	82	77	70	7	5	563876	416389	genus
V5V8 Primer Test	Bacteria;Proteobacteria;Gammaproteobacteria;Pseudomonadales;Moraxellaceae;Alkanindiges;	90.9	26.2	158	77	70	7	81	563876	416389	genus
V5V8 Primer Test	Bacteria;Actinobacteria;Actinobacteria;Micrococcales;Microbacteriaceae;Candidatus Aquiluna;	89.6	26.2	78	77	69	8	1	563876	416390	genus
V5V8 Primer Test	Bacteria;Bacteroidetes;Bacteroidia;Bacteroidales;Marinifilaceae;Marinifilum;	82.1	26.2	200	84	69	15	116	563869	416390	genus
V5V8 Primer Test	Bacteria;Bacteroidetes;Bacteroidia;Flavobacteriales;Blattabacteriaceae;Candidatus Sulcia;	97.2	26.2	77	71	69	2	6	563882	416390	genus
V5V8 Primer Test	Bacteria;Bacteroidetes;Bacteroidia;Flavobacteriales;Flavobacteriaceae;Maritimimonas;	89.6	26.2	123	77	69	8	46	563876	416390	genus
V5V8 Primer Test	Bacteria;Chloroflexi;Anaerolineae;Anaerolineales;Anaerolineaceae;Leptolinea;	92	26.2	132	75	69	6	57	563878	416390	genus
V5V8 Primer Test	Bacteria;Cyanobacteria;Oxyphotobacteria;Nostocales;Microcystaceae;Microcystis PCC-7914;	88.5	26.2	78	78	69	9	0	563875	416390	genus
V5V8 Primer Test	Bacteria;Cyanobacteria;Oxyphotobacteria;Nostocales;Phormidiaceae;Tychonema CCAP 1459-11B;	93.2	26.2	84	74	69	5	10	563879	416390	genus
V5V8 Primer Test	Bacteria;Proteobacteria;Deltaproteobacteria;Desulfobacterales;Desulfobacteraceae;Desulfococcus;	95.8	26.2	74	72	69	3	2	563881	416390	genus
V5V8 Primer Test	Bacteria;Proteobacteria;Gammaproteobacteria;Betaproteobacteriales;Sulfuricellaceae;Sulfuriferula;	98.6	26.2	74	70	69	1	4	563883	416390	genus
V5V8 Primer Test	Bacteria;Tenericutes;Mollicutes;Mycoplasmatales;Mycoplasmataceae;Ureaplasma;	94.5	26.2	84	73	69	4	11	563880	416390	genus
V5V8 Primer Test	Bacteria;Bacteroidetes;Bacteroidia;Bacteroidales;Rs-E47 termite group;GWE2-42-42;	90.7	26.2	80	75	68	7	5	563878	416391	genus
V5V8 Primer Test	Bacteria;Cyanobacteria;Oxyphotobacteria;Nostocales;Nostocaceae;Fischerella PCC-9339;	88.3	26.2	77	77	68	9	0	563876	416391	genus
V5V8 Primer Test	Bacteria;Firmicutes;Clostridia;Clostridiales;Clostridiaceae 2;Alkaliphilus;	80	26.2	92	85	68	17	7	563868	416391	genus
V5V8 Primer Test	Bacteria;Proteobacteria;Alphaproteobacteria;Rhodospirillales;Magnetospirillaceae;Magnetospirillum;	95.8	26.2	75	71	68	3	4	563882	416391	genus
V5V8 Primer Test	Bacteria;Proteobacteria;Alphaproteobacteria;Sphingomonadales;Sphingomonadaceae;Rhizorhapis;	94.4	26.2	78	72	68	4	6	563881	416391	genus
V5V8 Primer Test	Bacteria;Proteobacteria;Deltaproteobacteria;Syntrophobacterales;Syntrophobacteraceae;Syntrophobacter;	89.5	26.2	99	76	68	8	23	563877	416391	genus
V5V8 Primer Test	Bacteria;Proteobacteria;Gammaproteobacteria;Betaproteobacteriales;Burkholderiaceae;Roseateles;	81	26.2	163	84	68	16	79	563869	416391	genus
V5V8 Primer Test	Bacteria;Proteobacteria;Gammaproteobacteria;Thiotrichales;Thiotrichaceae;Cocleimonas;	94.4	26.2	74	72	68	4	2	563881	416391	genus
V5V8 Primer Test	Bacteria;Actinobacteria;Actinobacteria;Corynebacteriales;Nocardiaceae;Williamsia;	95.7	26.2	87	70	67	3	17	563883	416392	genus
V5V8 Primer Test	Bacteria;Actinobacteria;Actinobacteria;Frankiales;Nakamurellaceae;Nakamurella;	79.8	26.2	105	84	67	17	21	563869	416392	genus
V5V8 Primer Test	Bacteria;Bacteroidetes;Bacteroidia;Bacteroidales;Prolixibacteraceae;BSV13;	89.3	26.2	82	75	67	8	7	563878	416392	genus
V5V8 Primer Test	Bacteria;Firmicutes;Bacilli;Bacillales;Planococcaceae;Kurthia;	82.7	26.2	85	81	67	14	4	563872	416392	genus
V5V8 Primer Test	Bacteria;Firmicutes;Bacilli;Bacillales;Sporolactobacillaceae;Sporolactobacillus;	91.8	26.2	74	73	67	6	1	563880	416392	genus
V5V8 Primer Test	Bacteria;Proteobacteria;Alphaproteobacteria;Rhodobacterales;Rhodobacteraceae;Jannaschia;	90.5	26.2	76	74	67	7	2	563879	416392	genus
V5V8 Primer Test	Bacteria;Proteobacteria;Gammaproteobacteria;Betaproteobacteriales;Rhodocyclaceae;C39;	98.5	26.2	81	68	67	1	13	563885	416392	genus
V5V8 Primer Test	Bacteria;Verrucomicrobia;Verrucomicrobiae;Pedosphaerales;Pedosphaeraceae;ADurb.Bin063-1;	95.7	26.2	81	70	67	3	11	563883	416392	genus
V5V8 Primer Test	Bacteria;Actinobacteria;Actinobacteria;Propionibacteriales;Propionibacteriaceae;Tessaracoccus;	86.8	26.2	90	76	66	10	14	563877	416393	genus
V5V8 Primer Test	Bacteria;Bacteroidetes;Chlorobia;Chlorobiales;Chlorobiaceae;Chlorobium;	84.6	26.2	86	78	66	12	8	563875	416393	genus
V5V8 Primer Test	Bacteria;Chloroflexi;Anaerolineae;Anaerolineales;Anaerolineaceae;Anaerolinea;	79.5	26.2	114	83	66	17	31	563870	416393	genus
V5V8 Primer Test	Bacteria;Cyanobacteria;Oxyphotobacteria;Nostocales;Nostocaceae;Stigonema SAG 48.90;	95.7	26.2	69	69	66	3	0	563884	416393	genus
V5V8 Primer Test	Bacteria;Cyanobacteria;Oxyphotobacteria;Nostocales;Nostocaceae;Tolypothrix PCC-7601;	95.7	26.2	72	69	66	3	3	563884	416393	genus
V5V8 Primer Test	Bacteria;Firmicutes;Bacilli;Bacillales;Planococcaceae;Psychrobacillus;	93	26.2	80	71	66	5	9	563882	416393	genus
V5V8 Primer Test	Bacteria;Firmicutes;Bacilli;Lactobacillales;Aerococcaceae;Aerococcus;	89.2	26.2	141	74	66	8	67	563879	416393	genus
V5V8 Primer Test	Bacteria;Firmicutes;Bacilli;Lactobacillales;Enterococcaceae;Tetragenococcus;	98.5	26.2	73	67	66	1	6	563886	416393	genus
V5V8 Primer Test	Bacteria;Firmicutes;Clostridia;Clostridiales;Lachnospiraceae;Shuttleworthia;	84.6	26.2	96	78	66	12	18	563875	416393	genus
V5V8 Primer Test	Bacteria;Firmicutes;Clostridia;Clostridiales;Lachnospiraceae;Syntrophococcus;	90.4	26.2	80	73	66	7	7	563880	416393	genus
V5V8 Primer Test	Bacteria;Firmicutes;Clostridia;Clostridiales;Peptococcaceae;Thermincola;	95.7	26.2	73	69	66	3	4	563884	416393	genus
V5V8 Primer Test	Bacteria;Firmicutes;Erysipelotrichia;Erysipelotrichales;Erysipelotrichaceae;Erysipelotrichaceae UCG-003;	42.9	26.1	167	154	66	88	13	563799	416393	genus
V5V8 Primer Test	Bacteria;Proteobacteria;Alphaproteobacteria;Rhizobiales;Hyphomicrobiaceae;Filomicrobium;	75.9	26.2	88	87	66	21	1	563866	416393	genus
V5V8 Primer Test	Bacteria;Proteobacteria;Alphaproteobacteria;Rhodospirillales;Rhodopirillaceae;Defluviicoccus;	89.2	26.2	83	74	66	8	9	563879	416393	genus
V5V8 Primer Test	Bacteria;Proteobacteria;Gammaproteobacteria;Alteromonadales;Alteromonadaceae;Glaciecola;	86.8	26.2	82	76	66	10	6	563877	416393	genus
V5V8 Primer Test	Bacteria;Proteobacteria;Gammaproteobacteria;Cellvibrionales;Cellvibrionaceae;uncultured;	89.2	26.2	90	74	66	8	16	563879	416393	genus
V5V8 Primer Test	Bacteria;Proteobacteria;Gammaproteobacteria;Halothiobacillales;Halothiobacillaceae;uncultured;	93	26.2	71	71	66	5	0	563882	416393	genus
V5V8 Primer Test	Bacteria;Proteobacteria;Gammaproteobacteria;Methylococcales;Methylomonaceae;Methylobacter;	84.6	26.2	99	78	66	12	21	563875	416393	genus
V5V8 Primer Test	Archaea;Thaumarchaeota;Nitrososphaeria;Nitrosopumilales;Nitrosopumilaceae;Candidatus Nitrosoarchaeum;	90.3	26.2	153	72	65	7	81	563881	416394	genus
V5V8 Primer Test	Bacteria;Aquificae;Aquificae;Hydrogenothermales;Hydrogenothermaceae;Sulfurihydrogenibium;	91.5	26.2	85	71	65	6	14	563882	416394	genus
V5V8 Primer Test	Bacteria;Cyanobacteria;Oxyphotobacteria;Nostocales;Nostocaceae;Dolichospermum NIES41;	74.7	26.2	91	87	65	22	4	563866	416394	genus
V5V8 Primer Test	Bacteria;Firmicutes;Clostridia;Clostridiales;Family XI;uncultured;	90.3	26.2	80	72	65	7	8	563881	416394	genus
V5V8 Primer Test	Bacteria;Firmicutes;Clostridia;Clostridiales;Ruminococcaceae;Papillibacter;	91.5	26.2	85	71	65	6	14	563882	416394	genus
V5V8 Primer Test	Bacteria;Proteobacteria;Alphaproteobacteria;Rhodobacterales;Rhodobacteraceae;Lentibacter;	98.5	26.2	67	66	65	1	1	563887	416394	genus
V5V8 Primer Test	Bacteria;Proteobacteria;Alphaproteobacteria;Rhodobacterales;Rhodobacteraceae;Tropicibacter;	90.3	26.2	76	72	65	7	4	563881	416394	genus
V5V8 Primer Test	Bacteria;Proteobacteria;Gammaproteobacteria;Betaproteobacteriales;Methylophilaceae;uncultured;	89	26.2	76	73	65	8	3	563880	416394	genus
V5V8 Primer Test	Bacteria;Actinobacteria;Actinobacteria;Micrococcales;Bogoriellaceae;Georgenia;	91.4	26.2	74	70	64	6	4	563883	416395	genus
V5V8 Primer Test	Bacteria;Bacteroidetes;Bacteroidia;Flavobacteriales;Flavobacteriaceae;Aquimarina;	97	26.2	74	66	64	2	8	563887	416395	genus
V5V8 Primer Test	Bacteria;Firmicutes;Clostridia;Clostridiales;Clostridiaceae 1;Caloramator;	80	26.2	83	80	64	16	3	563873	416395	genus
V5V8 Primer Test	Bacteria;Firmicutes;Clostridia;Clostridiales;Lachnospiraceae;Lachnoanaerobaculum;	92.8	26.2	124	69	64	5	55	563884	416395	genus
V5V8 Primer Test	Bacteria;Firmicutes;Clostridia;Clostridiales;Peptococcaceae;Desulfitobacterium;	87.7	26.2	79	73	64	9	6	563880	416395	genus
V5V8 Primer Test	Bacteria;Proteobacteria;Alphaproteobacteria;Rhizobiales;Xanthobacteraceae;Xanthobacter;	91.4	26.2	75	70	64	6	5	563883	416395	genus
V5V8 Primer Test	Bacteria;Proteobacteria;Alphaproteobacteria;Sphingomonadales;Sphingomonadaceae;Blastomonas;	94.1	26.2	70	68	64	4	2	563885	416395	genus
V5V8 Primer Test	Bacteria;Proteobacteria;Gammaproteobacteria;Oceanospirillales;Halomonadaceae;Cobetia;	88.9	26.2	88	72	64	8	16	563881	416395	genus
V5V8 Primer Test	Bacteria;Actinobacteria;Actinobacteria;Propionibacteriales;Propionibacteriaceae;Friedmanniella;	95.5	26.2	99	66	63	3	33	563887	416396	genus
V5V8 Primer Test	Bacteria;Actinobacteria;Actinobacteria;Propionibacteriales;Propionibacteriaceae;Microlunatus;	84	26.2	89	75	63	12	14	563878	416396	genus
V5V8 Primer Test	Bacteria;Bacteroidetes;Bacteroidia;Chitinophagales;Chitinophagaceae;Taibaiella;	67	26.2	98	94	63	31	4	563859	416396	genus
V5V8 Primer Test	Bacteria;Cyanobacteria;Oxyphotobacteria;Nostocales;Nostocaceae;Aphanizomenon NIES81;	92.6	26.2	74	68	63	5	6	563885	416396	genus
V5V8 Primer Test	Bacteria;Proteobacteria;Alphaproteobacteria;Caulobacterales;Caulobacteraceae;Asticcacaulis;	77.8	26.2	90	81	63	18	9	563872	416396	genus
V5V8 Primer Test	Bacteria;Proteobacteria;Alphaproteobacteria;Rhodobacterales;Rhodobacteraceae;Rubellimicrobium;	90	26.2	111	70	63	7	41	563883	416396	genus
V5V8 Primer Test	Bacteria;Proteobacteria;Deltaproteobacteria;Desulfobacterales;Desulfobacteraceae;Desulfobacterium;	86.3	26.2	76	73	63	10	3	563880	416396	genus
V5V8 Primer Test	Bacteria;Proteobacteria;Deltaproteobacteria;Desulfuromonadales;Desulfuromonadaceae;Desulfuromusa;	95.5	26.2	69	66	63	3	3	563887	416396	genus
V5V8 Primer Test	Bacteria;Proteobacteria;Gammaproteobacteria;Alteromonadales;Alteromonadaceae;uncultured;	94	26.2	80	67	63	4	13	563886	416396	genus
V5V8 Primer Test	Bacteria;Proteobacteria;Gammaproteobacteria;Betaproteobacteriales;Burkholderiaceae;Kerstersia;	94	26.2	67	67	63	4	0	563886	416396	genus
V5V8 Primer Test	Bacteria;Proteobacteria;Gammaproteobacteria;Enterobacteriales;Enterobacteriaceae;uncultured;	48.8	26.1	132	129	63	66	3	563824	416396	genus
V5V8 Primer Test	Bacteria;Actinobacteria;Actinobacteria;Micromonosporales;Micromonosporaceae;Asanoa;	95.4	26.2	66	65	62	3	1	563888	416397	genus
V5V8 Primer Test	Bacteria;Actinobacteria;Actinobacteria;Streptosporangiales;Thermomonosporaceae;Actinoallomurus;	95.4	26.2	68	65	62	3	3	563888	416397	genus
V5V8 Primer Test	Bacteria;Bacteroidetes;Bacteroidia;Bacteroidales;Marinifilaceae;uncultured;	89.9	26.2	80	69	62	7	11	563884	416397	genus
V5V8 Primer Test	Bacteria;Bacteroidetes;Bacteroidia;Flavobacteriales;Flavobacteriaceae;Polaribacter;	92.5	26.2	74	67	62	5	7	563886	416397	genus
V5V8 Primer Test	Bacteria;Bacteroidetes;Bacteroidia;Flavobacteriales;Weeksellaceae;Bergeyella;	67.4	26.2	194	92	62	30	102	563861	416397	genus
V5V8 Primer Test	Bacteria;Firmicutes;Clostridia;Clostridiales;Ruminococcaceae;Anaerotruncus;	84.9	26.2	97	73	62	11	24	563880	416397	genus
V5V8 Primer Test	Bacteria;Firmicutes;Clostridia;Clostridiales;Ruminococcaceae;Negativibacillus;	83.8	26.2	84	74	62	12	10	563879	416397	genus
V5V8 Primer Test	Bacteria;Proteobacteria;Alphaproteobacteria;Rhizobiales;Rhizobiaceae;Pseudochrobactrum;	89.9	26.2	72	69	62	7	3	563884	416397	genus
V5V8 Primer Test	Bacteria;Proteobacteria;Gammaproteobacteria;Methylococcales;Methylomonaceae;Marine Methylotrophic Group 2;	82.7	26.2	79	75	62	13	4	563878	416397	genus
V5V8 Primer Test	Bacteria;Bacteroidetes;Bacteroidia;Flavobacteriales;Crocinitomicaceae;Crocinitomix;	85.9	26.2	80	71	61	10	9	563882	416398	genus
V5V8 Primer Test	Bacteria;Firmicutes;Clostridia;Clostridiales;Clostridiaceae 1;Fonticella;	95.3	26.2	69	64	61	3	5	563889	416398	genus
V5V8 Primer Test	Bacteria;Firmicutes;Clostridia;Clostridiales;Gracilibacteraceae;Lutispora;	77.2	26.2	95	79	61	18	16	563874	416398	genus
V5V8 Primer Test	Bacteria;Proteobacteria;Alphaproteobacteria;Rhizobiales;Beijerinckiaceae;Pseudochelatococcus;	95.3	26.2	65	64	61	3	1	563889	416398	genus
V5V8 Primer Test	Bacteria;Proteobacteria;Gammaproteobacteria;Alteromonadales;Idiomarinaceae;Aliidiomarina;	95.3	26.2	66	64	61	3	2	563889	416398	genus
V5V8 Primer Test	Bacteria;Proteobacteria;Gammaproteobacteria;Cardiobacteriales;Cardiobacteriaceae;Cardiobacterium;	55.5	26.2	125	110	61	49	15	563843	416398	genus
V5V8 Primer Test	Bacteria;Proteobacteria;Gammaproteobacteria;Nitrosococcales;Methylophagaceae;uncultured;	91	26.2	69	67	61	6	2	563886	416398	genus
V5V8 Primer Test	Bacteria;Actinobacteria;Actinobacteria;Frankiales;Frankiaceae;Jatrophihabitans;	72.3	26.2	114	83	60	23	31	563870	416399	genus
V5V8 Primer Test	Bacteria;Actinobacteria;Nitriliruptoria;Euzebyales;Euzebyaceae;uncultured;	63.2	26.2	99	95	60	35	4	563858	416399	genus
V5V8 Primer Test	Bacteria;Bacteroidetes;Bacteroidia;Bacteroidales;Prolixibacteraceae;Roseimarinus;	88.2	26.2	77	68	60	8	9	563885	416399	genus
V5V8 Primer Test	Bacteria;Bacteroidetes;Ignavibacteria;Ignavibacteriales;Ignavibacteriaceae;Ignavibacterium;	88.2	26.2	79	68	60	8	11	563885	416399	genus
V5V8 Primer Test	Bacteria;Firmicutes;Bacilli;Bacillales;Staphylococcaceae;Salinicoccus;	90.9	26.2	74	66	60	6	8	563887	416399	genus
V5V8 Primer Test	Bacteria;Omnitrophicaeota;Omnitrophia;Omnitrophales;Omnitrophaceae;Candidatus Omnitrophus;	90.9	26.2	76	66	60	6	10	563887	416399	genus
V5V8 Primer Test	Bacteria;Proteobacteria;Alphaproteobacteria;Rhizobiales;Rhizobiaceae;Hoeflea;	95.2	26.2	66	63	60	3	3	563890	416399	genus
V5V8 Primer Test	Bacteria;Proteobacteria;Deltaproteobacteria;Bdellovibrionales;Bacteriovoracaceae;uncultured;	82.2	26.2	80	73	60	13	7	563880	416399	genus
V5V8 Primer Test	Bacteria;Proteobacteria;Gammaproteobacteria;Beggiatoales;Beggiatoaceae;uncultured;	92.3	26.2	70	65	60	5	5	563888	416399	genus
V5V8 Primer Test	Bacteria;Proteobacteria;Gammaproteobacteria;Chromatiales;Sedimenticolaceae;Candidatus Thiodiazotropha;	92.3	26.2	67	65	60	5	2	563888	416399	genus
V5V8 Primer Test	Bacteria;Proteobacteria;Gammaproteobacteria;Chromatiales;Sedimenticolaceae;uncultured;	87	26.2	73	69	60	9	4	563884	416399	genus
V5V8 Primer Test	Bacteria;Proteobacteria;Gammaproteobacteria;Enterobacteriales;Enterobacteriaceae;Shimwellia;	98.4	26.2	128	61	60	1	67	563892	416399	genus
V5V8 Primer Test	Bacteria;Actinobacteria;Coriobacteriia;Coriobacteriales;Atopobiaceae;Atopobium;	86.8	26.2	90	68	59	9	22	563885	416400	genus
V5V8 Primer Test	Bacteria;Bacteroidetes;Bacteroidia;Flavobacteriales;Flavobacteriaceae;Ulvibacter;	89.4	26.2	69	66	59	7	3	563887	416400	genus
V5V8 Primer Test	Bacteria;Proteobacteria;Alphaproteobacteria;Rhizobiales;Rhodomicrobiaceae;Rhodomicrobium;	81.9	26.2	77	72	59	13	5	563881	416400	genus
V5V8 Primer Test	Bacteria;Proteobacteria;Deltaproteobacteria;Syntrophobacterales;Syntrophaceae;Desulfomonile;	88.1	26.2	70	67	59	8	3	563886	416400	genus
V5V8 Primer Test	Bacteria;Proteobacteria;Gammaproteobacteria;Alteromonadales;Alteromonadaceae;Aestuariibacter;	98.3	26.2	68	60	59	1	8	563893	416400	genus
V5V8 Primer Test	Bacteria;Proteobacteria;Gammaproteobacteria;Betaproteobacteriales;Nitrosomonadaceae;mle1-7;	79.7	26.2	82	74	59	15	8	563879	416400	genus
V5V8 Primer Test	Bacteria;Proteobacteria;Gammaproteobacteria;Thiomicrospirales;Thiomicrospiraceae;Thiomicrorhabdus;	53.6	26.1	116	110	59	51	6	563843	416400	genus
V5V8 Primer Test	Bacteria;Spirochaetes;Spirochaetia;Spirochaetales;Spirochaetaceae;Borrelia;	93.7	26.2	73	63	59	4	10	563890	416400	genus
V5V8 Primer Test	Bacteria;Verrucomicrobia;Verrucomicrobiae;Verrucomicrobiales;Verrucomicrobiaceae;uncultured;	85.5	26.2	92	69	59	10	23	563884	416400	genus
V5V8 Primer Test	Bacteria;Actinobacteria;Actinobacteria;Micrococcales;Microbacteriaceae;Parafrigoribacterium;	98.3	26.2	64	59	58	1	5	563894	416401	genus
V5V8 Primer Test	Bacteria;Actinobacteria;Actinobacteria;Micrococcales;Micrococcaceae;Citricoccus;	86.6	26.2	69	67	58	9	2	563886	416401	genus
V5V8 Primer Test	Bacteria;Actinobacteria;Actinobacteria;Micromonosporales;Micromonosporaceae;uncultured;	63.7	26.2	108	91	58	33	17	563862	416401	genus
V5V8 Primer Test	Bacteria;Firmicutes;Clostridia;Clostridiales;Clostridiaceae 1;Clostridium sensu stricto 11;	95.1	26.2	72	61	58	3	11	563892	416401	genus
V5V8 Primer Test	Bacteria;Firmicutes;Clostridia;Clostridiales;Ruminococcaceae;Flavonifractor;	80.6	26.2	80	72	58	14	8	563881	416401	genus
V5V8 Primer Test	Bacteria;Proteobacteria;Alphaproteobacteria;Rhizobiales;Beijerinckiaceae;Methylosinus;	96.7	26.2	63	60	58	2	3	563893	416401	genus
V5V8 Primer Test	Bacteria;Proteobacteria;Alphaproteobacteria;Rhizobiales;Labraceae;Labrys;	90.6	26.2	69	64	58	6	5	563889	416401	genus
V5V8 Primer Test	Bacteria;Proteobacteria;Alphaproteobacteria;Rhodobacterales;Rhodobacteraceae;Nautella;	90.6	26.2	70	64	58	6	6	563889	416401	genus
V5V8 Primer Test	Bacteria;Proteobacteria;Alphaproteobacteria;Rhodobacterales;Rhodobacteraceae;Pseudooceanicola;	93.5	26.2	63	62	58	4	1	563891	416401	genus
V5V8 Primer Test	Bacteria;Proteobacteria;Alphaproteobacteria;Rhodospirillales;Magnetospiraceae;Magnetospira;	90.6	26.2	65	64	58	6	1	563889	416401	genus
V5V8 Primer Test	Bacteria;Proteobacteria;Gammaproteobacteria;Betaproteobacteriales;Burkholderiaceae;Advenella;	89.2	26.2	66	65	58	7	1	563888	416401	genus
V5V8 Primer Test	Bacteria;Proteobacteria;Gammaproteobacteria;Chromatiales;Chromatiaceae;Candidatus Thiobios;	93.5	26.2	62	62	58	4	0	563891	416401	genus
V5V8 Primer Test	Archaea;Euryarchaeota;Halobacteria;Halobacteriales;Haloferacaceae;uncultured;	95	26.2	114	60	57	3	54	563893	416402	genus
V5V8 Primer Test	Bacteria;Actinobacteria;Acidimicrobiia;Microtrichales;Microtrichaceae;Candidatus Microthrix;	91.9	26.2	68	62	57	5	6	563891	416402	genus
V5V8 Primer Test	Bacteria;Firmicutes;Bacilli;Bacillales;Planococcaceae;Domibacillus;	95	26.2	64	60	57	3	4	563893	416402	genus
V5V8 Primer Test	Bacteria;Firmicutes;Clostridia;Clostridiales;Family XII;Acidaminobacter;	93.4	26.2	66	61	57	4	5	563892	416402	genus
V5V8 Primer Test	Bacteria;Firmicutes;Clostridia;Clostridiales;Ruminococcaceae;Ruminococcaceae UCG-009;	76	26.2	95	75	57	18	20	563878	416402	genus
V5V8 Primer Test	Bacteria;Acidobacteria;Holophagae;Holophagales;Holophagaceae;uncultured;	88.9	26.2	71	63	56	7	8	563890	416403	genus
V5V8 Primer Test	Bacteria;Actinobacteria;Actinobacteria;Frankiales;Frankiaceae;Frankia;	84.8	26.2	68	66	56	10	2	563887	416403	genus
V5V8 Primer Test	Bacteria;Actinobacteria;Actinobacteria;Micrococcales;Microbacteriaceae;Clavibacter;	93.3	26.2	68	60	56	4	8	563893	416403	genus
V5V8 Primer Test	Bacteria;Actinobacteria;Coriobacteriia;Coriobacteriales;Eggerthellaceae;uncultured;	86.2	26.2	75	65	56	9	10	563888	416403	genus
V5V8 Primer Test	Bacteria;Bacteroidetes;Bacteroidia;Bacteroidales;Barnesiellaceae;Barnesiella;	56.6	26.2	107	99	56	43	8	563854	416403	genus
V5V8 Primer Test	Bacteria;Cyanobacteria;Oxyphotobacteria;Nostocales;Nostocaceae;Desmonostoc PCC-7422;	94.9	26.2	59	59	56	3	0	563894	416403	genus
V5V8 Primer Test	Bacteria;Firmicutes;Bacilli;Bacillales;Bacillaceae;Gracilibacillus;	88.9	26.2	65	63	56	7	2	563890	416403	genus
V5V8 Primer Test	Bacteria;Firmicutes;Bacilli;Lactobacillales;Carnobacteriaceae;Jeotgalibaca;	58.9	26.2	95	95	56	39	0	563858	416403	genus
V5V8 Primer Test	Bacteria;Kiritimatiellaeota;Kiritimatiellae;Kiritimatiellales;Kiritimatiellaceae;R76-B128;	90.3	26.2	65	62	56	6	3	563891	416403	genus
V5V8 Primer Test	Bacteria;Planctomycetes;Phycisphaerae;Phycisphaerales;Phycisphaeraceae;Urania-1B-19 marine sediment group;	88.9	26.2	67	63	56	7	4	563890	416403	genus
V5V8 Primer Test	Bacteria;Proteobacteria;Alphaproteobacteria;Azospirillales;Azospirillaceae;Skermanella;	83.6	26.2	75	67	56	11	8	563886	416403	genus
V5V8 Primer Test	Bacteria;Proteobacteria;Alphaproteobacteria;Rhizobiales;Beijerinckiaceae;Roseiarcus;	96.6	26.2	68	58	56	2	10	563895	416403	genus
V5V8 Primer Test	Bacteria;Proteobacteria;Alphaproteobacteria;Rhodobacterales;Rhodobacteraceae;Halodurantibacterium;	88.9	26.2	66	63	56	7	3	563890	416403	genus
V5V8 Primer Test	Eukaryota;SAR;Stramenopiles;Incertae Sedis;Blastocystis;	90.3	26.2	64	62	56	6	2	563891	416403	genus
V5V8 Primer Test	Bacteria;Actinobacteria;Actinobacteria;Propionibacteriales;Propionibacteriaceae;Pseudopropionibacterium;	71.4	26.2	82	77	55	22	5	563876	416404	genus
V5V8 Primer Test	Bacteria;Firmicutes;Bacilli;Lactobacillales;Enterococcaceae;Vagococcus;	87.3	26.2	66	63	55	8	3	563890	416404	genus
V5V8 Primer Test	Bacteria;Firmicutes;Erysipelotrichia;Erysipelotrichales;Erysipelotrichaceae;Dubosiella;	76.4	26.2	80	72	55	17	8	563881	416404	genus
V5V8 Primer Test	Bacteria;Proteobacteria;Deltaproteobacteria;Desulfovibrionales;Desulfomicrobiaceae;Desulfomicrobium;	67.9	26.2	87	81	55	26	6	563872	416404	genus
V5V8 Primer Test	Bacteria;Proteobacteria;Gammaproteobacteria;Betaproteobacteriales;Burkholderiaceae;Collimonas;	98.2	26.2	57	56	55	1	1	563897	416404	genus
V5V8 Primer Test	Bacteria;Proteobacteria;Gammaproteobacteria;Cellvibrionales;Porticoccaceae;Porticoccus;	85.9	26.2	65	64	55	9	1	563889	416404	genus
V5V8 Primer Test	Bacteria;Verrucomicrobia;Verrucomicrobiae;Opitutales;Puniceicoccaceae;MB11C04 marine group;	74.3	26.2	84	74	55	19	10	563879	416404	genus
V5V8 Primer Test	Bacteria;Actinobacteria;Actinobacteria;Micrococcales;Microbacteriaceae;Frigoribacterium;	93.1	26.2	65	58	54	4	7	563895	416405	genus
V5V8 Primer Test	Bacteria;Actinobacteria;Actinobacteria;Micrococcales;Microbacteriaceae;Pseudoclavibacter;	98.2	26.2	73	55	54	1	18	563898	416405	genus
V5V8 Primer Test	Bacteria;Actinobacteria;Actinobacteria;Micromonosporales;Micromonosporaceae;Dactylosporangium;	93.1	26.2	59	58	54	4	1	563895	416405	genus
V5V8 Primer Test	Bacteria;Actinobacteria;Actinobacteria;Streptomycetales;Streptomycetaceae;Streptacidiphilus;	100	26.2	56	54	54	0	2	563899	416405	genus
V5V8 Primer Test	Bacteria;Bacteroidetes;Bacteroidia;Bacteroidales;Tannerellaceae;Tannerella;	85.7	26.2	89	63	54	9	26	563890	416405	genus
V5V8 Primer Test	Bacteria;Bacteroidetes;Bacteroidia;Chitinophagales;Chitinophagaceae;Dinghuibacter;	91.5	26.2	61	59	54	5	2	563894	416405	genus
V5V8 Primer Test	Bacteria;Bacteroidetes;Bacteroidia;Cytophagales;Microscillaceae;Chryseolinea;	90	26.2	75	60	54	6	15	563893	416405	genus
V5V8 Primer Test	Bacteria;Bacteroidetes;Bacteroidia;Flavobacteriales;Flavobacteriaceae;Polaribacter 4;	93.1	26.2	62	58	54	4	4	563895	416405	genus
V5V8 Primer Test	Bacteria;Firmicutes;Clostridia;Clostridiales;Gracilibacteraceae;Gracilibacter;	100	26.2	66	54	54	0	12	563899	416405	genus
V5V8 Primer Test	Bacteria;Firmicutes;Clostridia;Clostridiales;Lachnospiraceae;Butyrivibrio;	79.4	26.2	71	68	54	14	3	563885	416405	genus
V5V8 Primer Test	Bacteria;Firmicutes;Clostridia;Clostridiales;Ruminococcaceae;Ruminococcaceae UCG-011;	79.4	26.2	79	68	54	14	11	563885	416405	genus
V5V8 Primer Test	Bacteria;Planctomycetes;Planctomycetacia;Gemmatales;Gemmataceae;Fimbriiglobus;	88.5	26.2	69	61	54	7	8	563892	416405	genus
V5V8 Primer Test	Bacteria;Proteobacteria;Alphaproteobacteria;Rhizobiales;Rhizobiaceae;Pseudahrensia;	78.3	26.2	72	69	54	15	3	563884	416405	genus
V5V8 Primer Test	Bacteria;Proteobacteria;Gammaproteobacteria;Alteromonadales;Alteromonadaceae;Alishewanella;	93.1	26.2	59	58	54	4	1	563895	416405	genus
V5V8 Primer Test	Bacteria;Proteobacteria;Gammaproteobacteria;Methylococcales;Cycloclasticaceae;Cycloclasticus;	96.4	26.2	59	56	54	2	3	563897	416405	genus
V5V8 Primer Test	Bacteria;Proteobacteria;Gammaproteobacteria;Methylococcales;Methylomonaceae;Crenothrix;	98.2	26.2	69	55	54	1	14	563898	416405	genus
V5V8 Primer Test	Bacteria;Proteobacteria;Gammaproteobacteria;Xanthomonadales;Xanthomonadaceae;uncultured;	69.2	26.2	80	78	54	24	2	563875	416405	genus
V5V8 Primer Test	Bacteria;Actinobacteria;Actinobacteria;Actinomycetales;Actinomycetaceae;Trueperella;	93	26.2	64	57	53	4	7	563896	416406	genus
V5V8 Primer Test	Bacteria;Bacteroidetes;Bacteroidia;Bacteroidales;Rikenellaceae;Blvii28 wastewater-sludge group;	77.9	26.2	72	68	53	15	4	563885	416406	genus
V5V8 Primer Test	Bacteria;Bacteroidetes;Bacteroidia;Cytophagales;Spirosomaceae;Arcicella;	96.4	26.2	57	55	53	2	2	563898	416406	genus
V5V8 Primer Test	Bacteria;Bacteroidetes;Bacteroidia;Sphingobacteriales;Sphingobacteriaceae;uncultured;	75.7	26.2	83	70	53	17	13	563883	416406	genus
V5V8 Primer Test	Bacteria;Firmicutes;Clostridia;Clostridiales;Clostridiaceae 1;Proteiniclasticum;	81.5	26.2	79	65	53	12	14	563888	416406	genus
V5V8 Primer Test	Bacteria;Firmicutes;Clostridia;Clostridiales;Syntrophomonadaceae;Dethiobacter;	93	26.2	62	57	53	4	5	563896	416406	genus
V5V8 Primer Test	Bacteria;Planctomycetes;Planctomycetacia;Planctomycetales;Rubinisphaeraceae;SH-PL14;	76.8	26.2	93	69	53	16	24	563884	416406	genus
V5V8 Primer Test	Bacteria;Proteobacteria;Alphaproteobacteria;Rhizobiales;Xanthobacteraceae;Tardiphaga;	89.8	26.2	63	59	53	6	4	563894	416406	genus
V5V8 Primer Test	Bacteria;Proteobacteria;Gammaproteobacteria;Betaproteobacteriales;Burkholderiaceae;Xylophilus;	91.4	26.2	67	58	53	5	9	563895	416406	genus
V5V8 Primer Test	Bacteria;Proteobacteria;Gammaproteobacteria;Oceanospirillales;Halomonadaceae;uncultured;	94.6	26.2	58	56	53	3	2	563897	416406	genus
V5V8 Primer Test	Bacteria;Proteobacteria;Gammaproteobacteria;Pasteurellales;Pasteurellaceae;Gallibacterium;	98.1	26.2	64	54	53	1	10	563899	416406	genus
V5V8 Primer Test	Bacteria;Spirochaetes;Spirochaetia;Spirochaetales;Spirochaetaceae;Borreliella;	94.6	26.2	58	56	53	3	2	563897	416406	genus
V5V8 Primer Test	Archaea;Euryarchaeota;Methanomicrobia;Methanosarcinales;Methanosarcinaceae;Methanolobus;	85.2	26.2	91	61	52	9	30	563892	416407	genus
V5V8 Primer Test	Bacteria;Acidobacteria;Acidobacteriia;Acidobacteriales;Acidobacteriaceae (Subgroup 1);Terriglobus;	91.2	26.2	59	57	52	5	2	563896	416407	genus
V5V8 Primer Test	Bacteria;Bacteroidetes;Bacteroidia;Flavobacteriales;Cryomorphaceae;Cryomorpha;	89.7	26.2	64	58	52	6	6	563895	416407	genus
V5V8 Primer Test	Bacteria;Firmicutes;Bacilli;Lactobacillales;Carnobacteriaceae;Alkalibacterium;	91.2	26.2	57	57	52	5	0	563896	416407	genus
V5V8 Primer Test	Bacteria;Firmicutes;Clostridia;Clostridiales;Lachnospiraceae;Catonella;	88.1	26.2	76	59	52	7	17	563894	416407	genus
V5V8 Primer Test	Bacteria;Proteobacteria;Alphaproteobacteria;Rhodobacterales;Rhodobacteraceae;Phaeobacter;	82.5	26.2	76	63	52	11	13	563890	416407	genus
V5V8 Primer Test	Bacteria;Proteobacteria;Alphaproteobacteria;Rhodobacterales;Rhodobacteraceae;Thioclava;	96.3	26.2	55	54	52	2	1	563899	416407	genus
V5V8 Primer Test	Bacteria;Proteobacteria;Deltaproteobacteria;Myxococcales;Polyangiaceae;Sorangium;	89.7	26.2	60	58	52	6	2	563895	416407	genus
V5V8 Primer Test	Bacteria;Proteobacteria;Deltaproteobacteria;Syntrophobacterales;Syntrophaceae;Desulfobacca;	82.5	26.2	73	63	52	11	10	563890	416407	genus
V5V8 Primer Test	Bacteria;Proteobacteria;Gammaproteobacteria;Alteromonadales;Shewanellaceae;Ferrimonas;	92.9	26.2	57	56	52	4	1	563897	416407	genus
V5V8 Primer Test	Bacteria;Proteobacteria;Gammaproteobacteria;Betaproteobacteriales;Burkholderiaceae;Parapusillimonas;	49.1	26.1	111	106	52	54	5	563847	416407	genus
V5V8 Primer Test	Bacteria;Proteobacteria;Gammaproteobacteria;Betaproteobacteriales;Neisseriaceae;uncultured;	88.1	26.2	154	59	52	7	95	563894	416407	genus
V5V8 Primer Test	Bacteria;Proteobacteria;Gammaproteobacteria;Ectothiorhodospirales;Ectothiorhodospiraceae;Thiogranum;	82.5	26.2	64	63	52	11	1	563890	416407	genus
V5V8 Primer Test	Bacteria;Verrucomicrobia;Verrucomicrobiae;Opitutales;Puniceicoccaceae;Cerasicoccus;	88.1	26.2	62	59	52	7	3	563894	416407	genus
V5V8 Primer Test	Archaea;Crenarchaeota;Thermoprotei;Sulfolobales;Sulfolobaceae;Sulfolobus;	83.6	26.2	81	61	51	10	20	563892	416408	genus
V5V8 Primer Test	Bacteria;Acidobacteria;Holophagae;Holophagales;Holophagaceae;Geothrix;	86.4	26.2	62	59	51	8	3	563894	416408	genus
V5V8 Primer Test	Bacteria;Firmicutes;Bacilli;Bacillales;Bacillaceae;Aeribacillus;	91.1	26.2	67	56	51	5	11	563897	416408	genus
V5V8 Primer Test	Bacteria;Firmicutes;Clostridia;Clostridiales;Clostridiaceae 1;Clostridium sensu stricto 8;	92.7	26.2	66	55	51	4	11	563898	416408	genus
V5V8 Primer Test	Bacteria;Firmicutes;Clostridia;Clostridiales;Clostridiaceae 1;Oxobacter;	91.1	26.2	59	56	51	5	3	563897	416408	genus
V5V8 Primer Test	Bacteria;Firmicutes;Clostridia;Clostridiales;Peptostreptococcaceae;Peptostreptococcus;	83.6	26.2	84	61	51	10	23	563892	416408	genus
V5V8 Primer Test	Bacteria;Proteobacteria;Gammaproteobacteria;Betaproteobacteriales;Rhodocyclaceae;Azonexus;	89.5	26.2	88	57	51	6	31	563896	416408	genus
V5V8 Primer Test	Bacteria;Proteobacteria;Gammaproteobacteria;Enterobacteriales;Enterobacteriaceae;Tatumella;	41.8	26.1	130	122	51	71	8	563831	416408	genus
V5V8 Primer Test	Bacteria;Verrucomicrobia;Verrucomicrobiae;Verrucomicrobiales;Verrucomicrobiaceae;Prosthecobacter;	87.9	26.2	63	58	51	7	5	563895	416408	genus
V5V8 Primer Test	Bacteria;Actinobacteria;Actinobacteria;Micrococcales;Demequinaceae;Demequina;	94.3	26.2	60	53	50	3	7	563900	416409	genus
V5V8 Primer Test	Bacteria;Actinobacteria;Actinobacteria;Micrococcales;Sanguibacteraceae;Sanguibacter;	83.3	26.2	67	60	50	10	7	563893	416409	genus
V5V8 Primer Test	Bacteria;Firmicutes;Bacilli;Bacillales;Bacillaceae;uncultured;	84.7	26.2	67	59	50	9	8	563894	416409	genus
V5V8 Primer Test	Bacteria;Firmicutes;Clostridia;Clostridiales;Lachnospiraceae;Moryella;	89.3	26.2	72	56	50	6	16	563897	416409	genus
V5V8 Primer Test	Bacteria;Firmicutes;Clostridia;Thermoanaerobacterales;Thermoanaerobacteraceae;Caldanaerobacter;	90.9	26.2	59	55	50	5	4	563898	416409	genus
V5V8 Primer Test	Bacteria;Proteobacteria;Alphaproteobacteria;Parvibaculales;Parvibaculaceae;Parvibaculum;	86.2	26.2	71	58	50	8	13	563895	416409	genus
V5V8 Primer Test	Bacteria;Proteobacteria;Alphaproteobacteria;Rhodobacterales;Rhodobacteraceae;Pelagibaca;	100	26.2	51	50	50	0	1	563903	416409	genus
V5V8 Primer Test	Bacteria;Proteobacteria;Alphaproteobacteria;Tistrellales;Geminicoccaceae;Candidatus Alysiosphaera;	83.3	26.2	69	60	50	10	9	563893	416409	genus
V5V8 Primer Test	Bacteria;Proteobacteria;Deltaproteobacteria;Desulfobacterales;Desulfobulbaceae;Desulfopila;	90.9	26.2	63	55	50	5	8	563898	416409	genus
V5V8 Primer Test	Bacteria;Proteobacteria;Gammaproteobacteria;Acidithiobacillales;Acidithiobacillaceae;KCM-B-112;	90.9	26.2	69	55	50	5	14	563898	416409	genus
V5V8 Primer Test	Bacteria;Proteobacteria;Gammaproteobacteria;Betaproteobacteriales;Burkholderiaceae;Alicycliphilus;	100	26.2	70	50	50	0	20	563903	416409	genus
V5V8 Primer Test	Bacteria;Proteobacteria;Gammaproteobacteria;Enterobacteriales;Enterobacteriaceae;Lonsdalea;	98	26.2	52	51	50	1	1	563902	416409	genus
V5V8 Primer Test	Bacteria;Verrucomicrobia;Verrucomicrobiae;Chthoniobacterales;Xiphinematobacteraceae;Candidatus Xiphinematobacter;	74.6	26.2	72	67	50	17	5	563886	416409	genus
V5V8 Primer Test	Bacteria;Bacteroidetes;Bacteroidia;Flavobacteriales;Flavobacteriaceae;Cellulophaga;	92.5	26.2	71	53	49	4	18	563900	416410	genus
V5V8 Primer Test	Bacteria;Bacteroidetes;Bacteroidia;Flavobacteriales;Flavobacteriaceae;Nonlabens;	90.7	26.2	56	54	49	5	2	563899	416410	genus
V5V8 Primer Test	Bacteria;Cyanobacteria;Oxyphotobacteria;Nostocales;Nostocaceae;Nostoc PCC-7107;	90.7	26.2	55	54	49	5	1	563899	416410	genus
V5V8 Primer Test	Bacteria;Firmicutes;Clostridia;Clostridiales;Family XI;W5053;	72.1	26.2	82	68	49	19	14	563885	416410	genus
V5V8 Primer Test	Bacteria;Firmicutes;Negativicutes;Selenomonadales;Veillonellaceae;Anaerovibrio;	68.1	26.2	77	72	49	23	5	563881	416410	genus
V5V8 Primer Test	Bacteria;Proteobacteria;Alphaproteobacteria;Rhodovibrionales;Kiloniellaceae;Pelagibius;	86	26.2	60	57	49	8	3	563896	416410	genus
V5V8 Primer Test	Bacteria;Proteobacteria;Deltaproteobacteria;Bdellovibrionales;Bacteriovoracaceae;Halobacteriovorax;	55.7	26.2	90	88	49	39	2	563865	416410	genus
V5V8 Primer Test	Bacteria;Proteobacteria;Gammaproteobacteria;Betaproteobacteriales;Chromobacteriaceae;Vogesella;	84.5	26.2	62	58	49	9	4	563895	416410	genus
V5V8 Primer Test	Bacteria;Proteobacteria;Gammaproteobacteria;Betaproteobacteriales;Ferrovaceae;Ferrovum;	84.5	26.2	65	58	49	9	7	563895	416410	genus
V5V8 Primer Test	Bacteria;Proteobacteria;Gammaproteobacteria;Enterobacteriales;Enterobacteriaceae;Rosenbergiella;	80.3	26.2	87	61	49	12	26	563892	416410	genus
V5V8 Primer Test	Bacteria;Proteobacteria;Gammaproteobacteria;Methylococcales;Methylomonaceae;Methyloprofundus;	83.1	26.2	72	59	49	10	13	563894	416410	genus
V5V8 Primer Test	Bacteria;Synergistetes;Synergistia;Synergistales;Synergistaceae;Thermovirga;	62	26.2	91	79	49	30	12	563874	416410	genus
V5V8 Primer Test	Archaea;Euryarchaeota;Halobacteria;Halobacteriales;Haloferacaceae;Haloquadratum;	92.3	26.2	77	52	48	4	25	563901	416411	genus
V5V8 Primer Test	Bacteria;Actinobacteria;Actinobacteria;Frankiales;Geodermatophilaceae;Modestobacter;	92.3	26.2	82	52	48	4	30	563901	416411	genus
V5V8 Primer Test	Bacteria;Bacteroidetes;Bacteroidia;Bacteroidales;Marinilabiliaceae;Carboxylicivirga;	96	26.2	50	50	48	2	0	563903	416411	genus
V5V8 Primer Test	Bacteria;Bacteroidetes;Ignavibacteria;Ignavibacteriales;Melioribacteraceae;IheB3-7;	85.7	26.2	62	56	48	8	6	563897	416411	genus
V5V8 Primer Test	Bacteria;Proteobacteria;Deltaproteobacteria;Desulfuromonadales;Desulfuromonadaceae;Pelobacter;	85.7	26.2	60	56	48	8	4	563897	416411	genus
V5V8 Primer Test	Bacteria;Proteobacteria;Gammaproteobacteria;Arenicellales;Arenicellaceae;Candidatus Thiosymbion;	92.3	26.2	53	52	48	4	1	563901	416411	genus
V5V8 Primer Test	Bacteria;Proteobacteria;Gammaproteobacteria;Betaproteobacteriales;Burkholderiaceae;Oxalicibacterium;	88.9	26.2	58	54	48	6	4	563899	416411	genus
V5V8 Primer Test	Bacteria;Proteobacteria;Gammaproteobacteria;Betaproteobacteriales;Neisseriaceae;Eikenella;	88.9	26.2	60	54	48	6	6	563899	416411	genus
V5V8 Primer Test	Bacteria;Verrucomicrobia;Verrucomicrobiae;Verrucomicrobiales;Rubritaleaceae;Roseibacillus;	81.4	26.2	66	59	48	11	7	563894	416411	genus
V5V8 Primer Test	Bacteria;Bacteroidetes;Bacteroidia;Cytophagales;Amoebophilaceae;Candidatus Amoebophilus;	75.8	26.2	63	62	47	15	1	563891	416412	genus
V5V8 Primer Test	Bacteria;Cyanobacteria;Oxyphotobacteria;Nostocales;Nostocaceae;Scytonema UTEX 2349;	92.2	26.2	53	51	47	4	2	563902	416412	genus
V5V8 Primer Test	Bacteria;Firmicutes;Bacilli;Bacillales;Bacillaceae;Ornithinibacillus;	92.2	26.2	54	51	47	4	3	563902	416412	genus
V5V8 Primer Test	Bacteria;Firmicutes;Negativicutes;Selenomonadales;Veillonellaceae;Megamonas;	90.4	26.2	57	52	47	5	5	563901	416412	genus
V5V8 Primer Test	Bacteria;Proteobacteria;Alphaproteobacteria;Rhodobacterales;Rhodobacteraceae;Amaricoccus;	77	26.2	82	61	47	14	21	563892	416412	genus
V5V8 Primer Test	Bacteria;Proteobacteria;Alphaproteobacteria;Rhodobacterales;Rhodobacteraceae;Thalassococcus;	97.9	26.2	48	48	47	1	0	563905	416412	genus
V5V8 Primer Test	Bacteria;Proteobacteria;Gammaproteobacteria;Betaproteobacteriales;Gallionellaceae;Candidatus Nitrotoga;	88.7	26.2	59	53	47	6	6	563900	416412	genus
V5V8 Primer Test	Bacteria;Proteobacteria;Gammaproteobacteria;Betaproteobacteriales;Rhodocyclaceae;Ferribacterium;	90.4	26.2	60	52	47	5	8	563901	416412	genus
V5V8 Primer Test	Bacteria;Proteobacteria;Gammaproteobacteria;Betaproteobacteriales;Rhodocyclaceae;Z-35;	92.2	26.2	60	51	47	4	9	563902	416412	genus
V5V8 Primer Test	Bacteria;Proteobacteria;Gammaproteobacteria;Enterobacteriales;Enterobacteriaceae;Pluralibacter;	90.4	26.2	60	52	47	5	8	563901	416412	genus
V5V8 Primer Test	Bacteria;Proteobacteria;Gammaproteobacteria;Gammaproteobacteria Incertae Sedis;Unknown Family;Marinicella;	94	26.2	54	50	47	3	4	563903	416412	genus
V5V8 Primer Test	Bacteria;Proteobacteria;Gammaproteobacteria;Pasteurellales;Pasteurellaceae;Muribacter;	95.9	26.2	51	49	47	2	2	563904	416412	genus
V5V8 Primer Test	Bacteria;Spirochaetes;Spirochaetia;Spirochaetales;Spirochaetaceae;Alkalispirochaeta;	90.4	26.2	54	52	47	5	2	563901	416412	genus
V5V8 Primer Test	Bacteria;Actinobacteria;Actinobacteria;Micrococcales;Dermatophilaceae;uncultured;	83.6	26.2	59	55	46	9	4	563898	416413	genus
V5V8 Primer Test	Bacteria;Actinobacteria;Actinobacteria;Micrococcales;Microbacteriaceae;Mycetocola;	97.9	26.2	47	47	46	1	0	563906	416413	genus
V5V8 Primer Test	Bacteria;Actinobacteria;Actinobacteria;Micrococcales;Micrococcaceae;Sinomonas;	85.2	26.2	56	54	46	8	2	563899	416413	genus
V5V8 Primer Test	Bacteria;Bacteroidetes;Bacteroidia;Bacteroidales;Salinivirgaceae;Salinivirga;	93.9	26.2	55	49	46	3	6	563904	416413	genus
V5V8 Primer Test	Bacteria;Bacteroidetes;Bacteroidia;Flavobacteriales;Flavobacteriaceae;Arenibacter;	95.8	26.2	50	48	46	2	2	563905	416413	genus
V5V8 Primer Test	Bacteria;Chloroflexi;Anaerolineae;Anaerolineales;Anaerolineaceae;ADurb.Bin120;	90.2	26.2	54	51	46	5	3	563902	416413	genus
V5V8 Primer Test	Bacteria;Fibrobacteres;Fibrobacteria;Fibrobacterales;Fibrobacteraceae;uncultured;	83.6	26.2	69	55	46	9	14	563898	416413	genus
V5V8 Primer Test	Bacteria;Firmicutes;Bacilli;Bacillales;Bacillaceae;Ureibacillus;	100	26.2	46	46	46	0	0	563907	416413	genus
V5V8 Primer Test	Bacteria;Firmicutes;Bacilli;Bacillales;Planococcaceae;Bhargavaea;	93.9	26.2	52	49	46	3	3	563904	416413	genus
V5V8 Primer Test	Bacteria;Firmicutes;Bacilli;Lactobacillales;Carnobacteriaceae;Atopostipes;	78	26.2	69	59	46	13	10	563894	416413	genus
V5V8 Primer Test	Bacteria;Firmicutes;Clostridia;Clostridiales;Lachnospiraceae;Lachnoclostridium 10;	95.8	26.2	54	48	46	2	6	563905	416413	genus
V5V8 Primer Test	Bacteria;Firmicutes;Clostridia;Clostridiales;Peptococcaceae;Desulfurispora;	95.8	26.2	59	48	46	2	11	563905	416413	genus
V5V8 Primer Test	Bacteria;Firmicutes;Clostridia;Clostridiales;Peptococcaceae;Peptococcus;	92	26.2	58	50	46	4	8	563903	416413	genus
V5V8 Primer Test	Bacteria;Firmicutes;Clostridia;Clostridiales;Peptostreptococcaceae;Clostridioides;	85.2	26.2	84	54	46	8	30	563899	416413	genus
V5V8 Primer Test	Bacteria;Firmicutes;Negativicutes;Selenomonadales;Veillonellaceae;Quinella;	97.9	26.2	48	47	46	1	1	563906	416413	genus
V5V8 Primer Test	Bacteria;Latescibacteria;Latescibacteria;Latescibacterales;Latescibacteraceae;Candidatus Latescibacter;	92	26.2	55	50	46	4	5	563903	416413	genus
V5V8 Primer Test	Bacteria;Planctomycetes;Planctomycetacia;Planctomycetales;Rubinisphaeraceae;Planctomicrobium;	67.6	26.2	75	68	46	22	7	563885	416413	genus
V5V8 Primer Test	Bacteria;Proteobacteria;Alphaproteobacteria;Rhizobiales;Stappiaceae;Pannonibacter;	92	26.2	51	50	46	4	1	563903	416413	genus
V5V8 Primer Test	Bacteria;Proteobacteria;Gammaproteobacteria;Alteromonadales;Moritellaceae;Moritella;	83.6	26.2	57	55	46	9	2	563898	416413	genus
V5V8 Primer Test	Bacteria;Bacteroidetes;Bacteroidia;Bacteroidales;Dysgonomonadaceae;Candidatus Symbiothrix;	97.8	26.2	75	46	45	1	29	563907	416414	genus
V5V8 Primer Test	Bacteria;Bacteroidetes;Bacteroidia;Flavobacteriales;Flavobacteriaceae;Polaribacter 1;	75	26.2	63	60	45	15	3	563893	416414	genus
V5V8 Primer Test	Bacteria;Cyanobacteria;Oxyphotobacteria;Nostocales;Xenococcaceae;Pleurocapsa PCC-7319;	90	26.2	56	50	45	5	6	563903	416414	genus
V5V8 Primer Test	Bacteria;Firmicutes;Bacilli;Bacillales;Bacillaceae;Pontibacillus;	90	26.2	50	50	45	5	0	563903	416414	genus
V5V8 Primer Test	Bacteria;Firmicutes;Clostridia;Clostridiales;Clostridiaceae 1;Clostridium sensu stricto 10;	93.8	26.2	54	48	45	3	6	563905	416414	genus
V5V8 Primer Test	Bacteria;Firmicutes;Clostridia;Clostridiales;Lachnospiraceae;CAG-56;	83.3	26.2	133	54	45	9	79	563899	416414	genus
V5V8 Primer Test	Bacteria;Firmicutes;Clostridia;Thermoanaerobacterales;Family III;Thermoanaerobacterium;	84.9	26.2	56	53	45	8	3	563900	416414	genus
V5V8 Primer Test	Bacteria;Nitrospirae;Thermodesulfovibrionia;Thermodesulfovibrionales;Thermodesulfovibrionaceae;Thermodesulfovibrio;	78.9	26.2	61	57	45	12	4	563896	416414	genus
V5V8 Primer Test	Bacteria;Proteobacteria;Alphaproteobacteria;Rhizobiales;Rhizobiaceae;Cohaesibacter;	81.8	26.2	55	55	45	10	0	563898	416414	genus
V5V8 Primer Test	Bacteria;Proteobacteria;Alphaproteobacteria;Rhizobiales;Stappiaceae;Stappia;	93.8	26.2	49	48	45	3	1	563905	416414	genus
V5V8 Primer Test	Bacteria;Proteobacteria;Alphaproteobacteria;Rhodobacterales;Rhodobacteraceae;Rhodobaculum;	93.8	26.2	51	48	45	3	3	563905	416414	genus
V5V8 Primer Test	Bacteria;Proteobacteria;Deltaproteobacteria;Myxococcales;Nannocystaceae;Nannocystis;	88.2	26.2	58	51	45	6	7	563902	416414	genus
V5V8 Primer Test	Bacteria;Proteobacteria;Gammaproteobacteria;Betaproteobacteriales;Burkholderiaceae;Verticia;	63.4	26.2	76	71	45	26	5	563882	416414	genus
V5V8 Primer Test	Bacteria;Proteobacteria;Gammaproteobacteria;Pasteurellales;Pasteurellaceae;Rodentibacter;	97.8	26.2	48	46	45	1	2	563907	416414	genus
V5V8 Primer Test	Bacteria;Verrucomicrobia;Verrucomicrobiae;Verrucomicrobiales;Rubritaleaceae;Rubritalea;	78.9	26.2	60	57	45	12	3	563896	416414	genus
V5V8 Primer Test	Bacteria;Actinobacteria;Actinobacteria;Streptosporangiales;Streptosporangiaceae;Sphaerisporangium;	84.6	26.2	57	52	44	8	5	563901	416415	genus
V5V8 Primer Test	Bacteria;Bacteroidetes;Bacteroidia;Bacteroidales;Prolixibacteraceae;Draconibacterium;	86.3	26.2	52	51	44	7	1	563902	416415	genus
V5V8 Primer Test	Bacteria;Bacteroidetes;Bacteroidia;Flavobacteriales;Flavobacteriaceae;Algibacter;	89.8	26.2	51	49	44	5	2	563904	416415	genus
V5V8 Primer Test	Bacteria;Bacteroidetes;Bacteroidia;Flavobacteriales;Flavobacteriaceae;Gramella;	91.7	26.2	50	48	44	4	2	563905	416415	genus
V5V8 Primer Test	Bacteria;Bacteroidetes;Bacteroidia;Flavobacteriales;Weeksellaceae;Elizabethkingia;	91.7	26.2	62	48	44	4	14	563905	416415	genus
V5V8 Primer Test	Bacteria;Firmicutes;Bacilli;Bacillales;Planococcaceae;Rummeliibacillus;	93.6	26.2	51	47	44	3	4	563906	416415	genus
V5V8 Primer Test	Bacteria;Firmicutes;Negativicutes;Selenomonadales;Acidaminococcaceae;Acidaminococcus;	84.6	26.2	55	52	44	8	3	563901	416415	genus
V5V8 Primer Test	Bacteria;Proteobacteria;Gammaproteobacteria;Betaproteobacteriales;Burkholderiaceae;Corticibacter;	97.8	26.2	49	45	44	1	4	563908	416415	genus
V5V8 Primer Test	Bacteria;Proteobacteria;Gammaproteobacteria;Betaproteobacteriales;Burkholderiaceae;Rubrivivax;	100	26.2	48	44	44	0	4	563909	416415	genus
V5V8 Primer Test	Bacteria;Proteobacteria;Gammaproteobacteria;Oceanospirillales;Hahellaceae;Hahella;	97.8	26.2	45	45	44	1	0	563908	416415	genus
V5V8 Primer Test	Archaea;Euryarchaeota;Methanomicrobia;Methanosarcinales;Methanosarcinaceae;Methanococcoides;	81.1	26.2	61	53	43	10	8	563900	416416	genus
V5V8 Primer Test	Bacteria;Actinobacteria;Actinobacteria;Kineosporiales;Kineosporiaceae;Kineococcus;	91.5	26.2	54	47	43	4	7	563906	416416	genus
V5V8 Primer Test	Bacteria;Actinobacteria;Actinobacteria;Micrococcales;Intrasporangiaceae;Phycicoccus;	95.6	26.2	51	45	43	2	6	563908	416416	genus
V5V8 Primer Test	Bacteria;Bacteroidetes;Bacteroidia;Bacteroidales;Marinifilaceae;Butyricimonas;	79.6	26.2	65	54	43	11	11	563899	416416	genus
V5V8 Primer Test	Bacteria;Bacteroidetes;Bacteroidia;Flavobacteriales;Weeksellaceae;Cloacibacterium;	87.8	26.2	232	49	43	6	183	563904	416416	genus
V5V8 Primer Test	Bacteria;Chloroflexi;Anaerolineae;Anaerolineales;Anaerolineaceae;Longilinea;	81.1	26.2	166	53	43	10	113	563900	416416	genus
V5V8 Primer Test	Bacteria;Cyanobacteria;Oxyphotobacteria;Nostocales;Phormidiaceae;Trichodesmium IMS101;	91.5	26.2	47	47	43	4	0	563906	416416	genus
V5V8 Primer Test	Bacteria;Firmicutes;Clostridia;Clostridiales;Lachnospiraceae;Sellimonas;	82.7	26.2	63	52	43	9	11	563901	416416	genus
V5V8 Primer Test	Bacteria;Proteobacteria;Gammaproteobacteria;Betaproteobacteriales;Burkholderiaceae;Methylibium;	84.3	26.2	53	51	43	8	2	563902	416416	genus
V5V8 Primer Test	Bacteria;Proteobacteria;Gammaproteobacteria;Betaproteobacteriales;Nitrosomonadaceae;GOUTA6;	95.6	26.2	46	45	43	2	1	563908	416416	genus
V5V8 Primer Test	Archaea;Euryarchaeota;Halobacteria;Halobacteriales;Halococcaceae;Halococcus;	93.3	26.2	63	45	42	3	18	563908	416417	genus
V5V8 Primer Test	Archaea;Euryarchaeota;Halobacteria;Halobacteriales;Haloferacaceae;Natrialba;	95.5	26.2	59	44	42	2	15	563909	416417	genus
V5V8 Primer Test	Bacteria;Bacteroidetes;Bacteroidia;Chitinophagales;Chitinophagaceae;Niastella;	72.4	26.2	64	58	42	16	6	563895	416417	genus
V5V8 Primer Test	Bacteria;Firmicutes;Clostridia;Clostridiales;Ruminococcaceae;UBA1819;	84	26.2	53	50	42	8	3	563903	416417	genus
V5V8 Primer Test	Bacteria;Firmicutes;Negativicutes;Selenomonadales;Veillonellaceae;Selenomonas 4;	85.7	26.2	51	49	42	7	2	563904	416417	genus
V5V8 Primer Test	Bacteria;Planctomycetes;Planctomycetacia;Isosphaerales;Isosphaeraceae;Aquisphaera;	91.3	26.2	55	46	42	4	9	563907	416417	genus
V5V8 Primer Test	Bacteria;Proteobacteria;Alphaproteobacteria;Alphaproteobacteria Incertae Sedis;Unknown Family;uncultured;	87.5	26.2	48	48	42	6	0	563905	416417	genus
V5V8 Primer Test	Bacteria;Proteobacteria;Alphaproteobacteria;Reyranellales;Reyranellaceae;uncultured;	73.7	26.2	59	57	42	15	2	563896	416417	genus
V5V8 Primer Test	Bacteria;Proteobacteria;Alphaproteobacteria;Rhodobacterales;Rhodobacteraceae;Roseobacter;	77.8	26.2	60	54	42	12	6	563899	416417	genus
V5V8 Primer Test	Bacteria;Proteobacteria;Alphaproteobacteria;Rhodospirillales;Magnetospiraceae;Magnetovibrio;	70	26.2	62	60	42	18	2	563893	416417	genus
V5V8 Primer Test	Bacteria;Proteobacteria;Deltaproteobacteria;Desulfobacterales;Desulfobacteraceae;Desulfotignum;	93.3	26.2	47	45	42	3	2	563908	416417	genus
V5V8 Primer Test	Bacteria;Proteobacteria;Gammaproteobacteria;Betaproteobacteriales;Chitinimonadaceae;Chitinimonas;	93.3	26.2	48	45	42	3	3	563908	416417	genus
V5V8 Primer Test	Bacteria;Proteobacteria;Gammaproteobacteria;Nitrococcales;Halorhodospiraceae;Halorhodospira;	84	26.2	51	50	42	8	1	563903	416417	genus
V5V8 Primer Test	Bacteria;Proteobacteria;Gammaproteobacteria;Nitrosococcales;Nitrosococcaceae;wb1-P19;	76.4	26.2	63	55	42	13	8	563898	416417	genus
V5V8 Primer Test	Bacteria;Proteobacteria;Gammaproteobacteria;Pasteurellales;Pasteurellaceae;Avibacterium;	87.5	26.2	55	48	42	6	7	563905	416417	genus
V5V8 Primer Test	Bacteria;Verrucomicrobia;Verrucomicrobiae;Chthoniobacterales;Terrimicrobiaceae;Terrimicrobium;	91.3	26.2	52	46	42	4	6	563907	416417	genus
V5V8 Primer Test	Bacteria;Actinobacteria;Actinobacteria;Actinomycetales;Actinomycetaceae;F0332;	78.8	26.2	59	52	41	11	7	563901	416418	genus
V5V8 Primer Test	Bacteria;Actinobacteria;Actinobacteria;Catenulisporales;Actinospicaceae;Actinospica;	93.2	26.2	44	44	41	3	0	563909	416418	genus
V5V8 Primer Test	Bacteria;Actinobacteria;Actinobacteria;Micrococcales;Dermabacteraceae;Dermabacter;	87.2	26.2	58	47	41	6	11	563906	416418	genus
V5V8 Primer Test	Bacteria;Proteobacteria;Alphaproteobacteria;Caulobacterales;Parvularculaceae;uncultured;	93.2	26.2	45	44	41	3	1	563909	416418	genus
V5V8 Primer Test	Bacteria;Proteobacteria;Deltaproteobacteria;Desulfobacterales;Desulfobulbaceae;SEEP-SRB4;	82	26.2	54	50	41	9	4	563903	416418	genus
V5V8 Primer Test	Bacteria;Proteobacteria;Deltaproteobacteria;Desulfovibrionales;Desulfovibrionaceae;Halodesulfovibrio;	89.1	26.2	48	46	41	5	2	563907	416418	genus
V5V8 Primer Test	Bacteria;Proteobacteria;Gammaproteobacteria;Betaproteobacteriales;Burkholderiaceae;Tepidimonas;	91.1	26.2	55	45	41	4	10	563908	416418	genus
V5V8 Primer Test	Bacteria;Proteobacteria;Gammaproteobacteria;Gammaproteobacteria Incertae Sedis;Unknown Family;Candidatus Berkiella;	91.1	26.2	52	45	41	4	7	563908	416418	genus
V5V8 Primer Test	Bacteria;Proteobacteria;Gammaproteobacteria;Legionellales;Legionellaceae;uncultured;	75.9	26.2	58	54	41	13	4	563899	416418	genus
V5V8 Primer Test	Bacteria;Proteobacteria;Gammaproteobacteria;Steroidobacterales;Woeseiaceae;JTB255 marine benthic group;	85.4	26.2	51	48	41	7	3	563905	416418	genus
V5V8 Primer Test	Bacteria;Proteobacteria;Gammaproteobacteria;Vibrionales;Vibrionaceae;Enterovibrio;	100	26.2	42	41	41	0	1	563912	416418	genus
V5V8 Primer Test	Bacteria;Verrucomicrobia;Verrucomicrobiae;Methylacidiphilales;Methylacidiphilaceae;uncultured;	62.1	26.2	82	66	41	25	16	563887	416418	genus
V5V8 Primer Test	Archaea;Euryarchaeota;Halobacteria;Halobacteriales;Haloferacaceae;Natronorubrum;	97.6	26.2	51	41	40	1	10	563912	416419	genus
V5V8 Primer Test	Bacteria;Actinobacteria;Actinobacteria;Micrococcales;Intrasporangiaceae;Knoellia;	95.2	26.2	55	42	40	2	13	563911	416419	genus
V5V8 Primer Test	Bacteria;Bacteroidetes;Bacteroidia;Bacteroidales;Tannerellaceae;Macellibacteroides;	87	26.2	76	46	40	6	30	563907	416419	genus
V5V8 Primer Test	Bacteria;Bacteroidetes;Bacteroidia;Chitinophagales;Chitinophagaceae;Niabella;	66.7	26.2	64	60	40	20	4	563893	416419	genus
V5V8 Primer Test	Bacteria;Bacteroidetes;Bacteroidia;Flavobacteriales;Weeksellaceae;uncultured;	83.3	26.2	84	48	40	8	36	563905	416419	genus
V5V8 Primer Test	Bacteria;Cyanobacteria;Oxyphotobacteria;Phormidesmiales;Phormidesmiaceae;Phormidesmis ANT.LACV5.1;	97.6	26.2	41	41	40	1	0	563912	416419	genus
V5V8 Primer Test	Bacteria;Firmicutes;Negativicutes;Selenomonadales;Acidaminococcaceae;uncultured;	83.3	26.2	58	48	40	8	10	563905	416419	genus
V5V8 Primer Test	Bacteria;Planctomycetes;Planctomycetacia;Pirellulales;Pirellulaceae;Rubripirellula;	74.1	26.2	58	54	40	14	4	563899	416419	genus
V5V8 Primer Test	Bacteria;Proteobacteria;Alphaproteobacteria;Caulobacterales;Parvularculaceae;Amphiplicatus;	80	26.2	55	50	40	10	5	563903	416419	genus
V5V8 Primer Test	Bacteria;Proteobacteria;Alphaproteobacteria;Rhizobiales;Devosiaceae;Pelagibacterium;	67.8	26.2	63	59	40	19	4	563894	416419	genus
V5V8 Primer Test	Bacteria;Proteobacteria;Alphaproteobacteria;Rhizobiales;Rhizobiales Incertae Sedis;Nordella;	69	26.2	69	58	40	18	11	563895	416419	genus
V5V8 Primer Test	Bacteria;Proteobacteria;Alphaproteobacteria;Rhizobiales;Xanthobacteraceae;Ancylobacter;	100	26.2	43	40	40	0	3	563913	416419	genus
V5V8 Primer Test	Bacteria;Proteobacteria;Alphaproteobacteria;Rhizobiales;Xanthobacteraceae;Pseudorhodoplanes;	81.6	26.2	53	49	40	9	4	563904	416419	genus
V5V8 Primer Test	Bacteria;Proteobacteria;Gammaproteobacteria;Oceanospirillales;Nitrincolaceae;Neptuniibacter;	80	26.2	51	50	40	10	1	563903	416419	genus
V5V8 Primer Test	Archaea;Euryarchaeota;Halobacteria;Halobacteriales;Haloferacaceae;Halolamina;	97.5	26.2	69	40	39	1	29	563913	416420	genus
V5V8 Primer Test	Bacteria;Acidobacteria;Blastocatellia (Subgroup 4);Blastocatellales;Blastocatellaceae;OLB17;	92.9	26.2	44	42	39	3	2	563911	416420	genus
V5V8 Primer Test	Bacteria;Actinobacteria;Actinobacteria;Micrococcales;Microbacteriaceae;Frondihabitans;	100	26.2	42	39	39	0	3	563914	416420	genus
V5V8 Primer Test	Bacteria;Actinobacteria;Actinobacteria;Pseudonocardiales;Pseudonocardiaceae;Actinokineospora;	90.7	26.2	43	43	39	4	0	563910	416420	genus
V5V8 Primer Test	Bacteria;Bacteroidetes;Bacteroidia;Chitinophagales;Chitinophagaceae;Flavihumibacter;	88.6	26.2	46	44	39	5	2	563909	416420	genus
V5V8 Primer Test	Bacteria;Bacteroidetes;Bacteroidia;Cytophagales;Microscillaceae;OLB12;	97.5	26.2	45	40	39	1	5	563913	416420	genus
V5V8 Primer Test	Bacteria;Cyanobacteria;Oxyphotobacteria;Oxyphotobacteria Incertae Sedis;Unknown Family;Leptolyngbya ANT.L52.2;	95.1	26.2	47	41	39	2	6	563912	416420	genus
V5V8 Primer Test	Bacteria;Firmicutes;Bacilli;Bacillales;Bacillaceae;Halolactibacillus;	95.1	26.2	41	41	39	2	0	563912	416420	genus
V5V8 Primer Test	Bacteria;Firmicutes;Bacilli;Bacillales;Planococcaceae;Jeotgalibacillus;	100	26.2	48	39	39	0	9	563914	416420	genus
V5V8 Primer Test	Bacteria;Firmicutes;Clostridia;Clostridiales;Eubacteriaceae;Eubacterium;	76.5	26.2	53	51	39	12	2	563902	416420	genus
V5V8 Primer Test	Bacteria;Firmicutes;Clostridia;Clostridiales;Family XI;Sporanaerobacter;	88.6	26.2	45	44	39	5	1	563909	416420	genus
V5V8 Primer Test	Bacteria;Firmicutes;Clostridia;Clostridiales;Lachnospiraceae;Anaerocolumna;	84.8	26.2	58	46	39	7	12	563907	416420	genus
V5V8 Primer Test	Bacteria;Firmicutes;Clostridia;Clostridiales;Ruminococcaceae;Intestinimonas;	86.7	26.2	50	45	39	6	5	563908	416420	genus
V5V8 Primer Test	Bacteria;Proteobacteria;Alphaproteobacteria;Holosporales;Holosporaceae;uncultured;	81.3	26.2	49	48	39	9	1	563905	416420	genus
V5V8 Primer Test	Bacteria;Proteobacteria;Alphaproteobacteria;Rhodobacterales;Rhodobacteraceae;Aestuariivita;	95.1	26.2	44	41	39	2	3	563912	416420	genus
V5V8 Primer Test	Bacteria;Proteobacteria;Alphaproteobacteria;Rhodobacterales;Rhodobacteraceae;Ketogulonicigenium;	100	26.2	39	39	39	0	0	563914	416420	genus
V5V8 Primer Test	Bacteria;Proteobacteria;Deltaproteobacteria;Desulfobacterales;Desulfobacteraceae;Desulfosarcina;	90.7	26.2	46	43	39	4	3	563910	416420	genus
V5V8 Primer Test	Bacteria;Proteobacteria;Gammaproteobacteria;Cellvibrionales;Cellvibrionaceae;Marinimicrobium;	92.9	26.2	43	42	39	3	1	563911	416420	genus
V5V8 Primer Test	Bacteria;Proteobacteria;Gammaproteobacteria;Enterobacteriales;Enterobacteriaceae;Yokenella;	95.1	26.2	41	41	39	2	0	563912	416420	genus
V5V8 Primer Test	Bacteria;Proteobacteria;Gammaproteobacteria;Salinisphaerales;Salinisphaeraceae;Salinisphaera;	97.5	26.2	41	40	39	1	1	563913	416420	genus
V5V8 Primer Test	Bacteria;Actinobacteria;Actinobacteria;Micrococcales;Microbacteriaceae;Salinibacterium;	84.4	26.2	48	45	38	7	3	563908	416421	genus
V5V8 Primer Test	Bacteria;Bacteroidetes;Bacteroidia;Cytophagales;Cytophagaceae;Cytophaga;	84.4	26.2	51	45	38	7	6	563908	416421	genus
V5V8 Primer Test	Bacteria;Firmicutes;Clostridia;Clostridiales;Lachnospiraceae;probable genus 10;	95	26.2	47	40	38	2	7	563913	416421	genus
V5V8 Primer Test	Bacteria;Proteobacteria;Alphaproteobacteria;Rhizobiales;Kaistiaceae;Kaistia;	97.4	26.2	42	39	38	1	3	563914	416421	genus
V5V8 Primer Test	Bacteria;Proteobacteria;Gammaproteobacteria;Betaproteobacteriales;Burkholderiaceae;Malikia;	95	26.2	40	40	38	2	0	563913	416421	genus
V5V8 Primer Test	Bacteria;Proteobacteria;Gammaproteobacteria;Enterobacteriales;Enterobacteriaceae;Trabulsiella;	84.4	26.2	49	45	38	7	4	563908	416421	genus
V5V8 Primer Test	Bacteria;Proteobacteria;Gammaproteobacteria;Oceanospirillales;Oleiphilaceae;Oleiphilus;	90.5	26.2	45	42	38	4	3	563911	416421	genus
V5V8 Primer Test	Bacteria;Proteobacteria;Gammaproteobacteria;Thiomicrospirales;Thiomicrospiraceae;Thiomicrospira;	92.7	26.2	42	41	38	3	1	563912	416421	genus
V5V8 Primer Test	Bacteria;Tenericutes;Mollicutes;Anaeroplasmatales;Anaeroplasmataceae;Anaeroplasma;	73.1	26.2	59	52	38	14	7	563901	416421	genus
V5V8 Primer Test	Archaea;Thaumarchaeota;Nitrososphaeria;Nitrososphaerales;Nitrososphaeraceae;Candidatus Nitrososphaera;	61.7	26.2	239	60	37	23	179	563893	416422	genus
V5V8 Primer Test	Bacteria;Actinobacteria;Actinobacteria;Frankiales;Sporichthyaceae;Candidatus Planktophila;	94.9	26.2	42	39	37	2	3	563914	416422	genus
V5V8 Primer Test	Bacteria;Actinobacteria;Actinobacteria;Micrococcales;Cellulomonadaceae;Actinotalea;	92.5	26.2	46	40	37	3	6	563913	416422	genus
V5V8 Primer Test	Bacteria;Actinobacteria;Actinobacteria;Micrococcales;Intrasporangiaceae;Ornithinimicrobium;	82.2	26.2	58	45	37	8	13	563908	416422	genus
V5V8 Primer Test	Bacteria;Bacteroidetes;Bacteroidia;Bacteroidales;Rikenellaceae;dgA-11 gut group;	92.5	26.2	45	40	37	3	5	563913	416422	genus
V5V8 Primer Test	Bacteria;Bacteroidetes;Bacteroidia;Flavobacteriales;Flavobacteriaceae;Psychroserpens;	90.2	26.2	42	41	37	4	1	563912	416422	genus
V5V8 Primer Test	Bacteria;Chlamydiae;Chlamydiae;Chlamydiales;Simkaniaceae;uncultured;	86	26.2	46	43	37	6	3	563910	416422	genus
V5V8 Primer Test	Bacteria;Firmicutes;Clostridia;Clostridiales;Clostridiaceae 4;Caminicella;	88.1	26.2	42	42	37	5	0	563911	416422	genus
V5V8 Primer Test	Bacteria;Firmicutes;Clostridia;Clostridiales;Lachnospiraceae;Cellulosilyticum;	94.9	26.2	47	39	37	2	8	563914	416422	genus
V5V8 Primer Test	Bacteria;Firmicutes;Clostridia;Clostridiales;Lachnospiraceae;Herbinix;	88.1	26.2	47	42	37	5	5	563911	416422	genus
V5V8 Primer Test	Bacteria;Firmicutes;Clostridia;Clostridiales;Lachnospiraceae;Howardella;	90.2	26.2	42	41	37	4	1	563912	416422	genus
V5V8 Primer Test	Bacteria;Planctomycetes;Phycisphaerae;Phycisphaerales;Phycisphaeraceae;CL500-3;	84.1	26.2	47	44	37	7	3	563909	416422	genus
V5V8 Primer Test	Bacteria;Proteobacteria;Alphaproteobacteria;Rhizobiales;Beijerinckiaceae;1174-901-12;	84.1	26.2	65	44	37	7	21	563909	416422	genus
V5V8 Primer Test	Bacteria;Proteobacteria;Alphaproteobacteria;Rhizobiales;Beijerinckiaceae;Methylorosula;	88.1	26.2	45	42	37	5	3	563911	416422	genus
V5V8 Primer Test	Bacteria;Proteobacteria;Alphaproteobacteria;Rhodobacterales;Rhodobacteraceae;Roseibacterium;	90.2	26.2	44	41	37	4	3	563912	416422	genus
V5V8 Primer Test	Bacteria;Proteobacteria;Deltaproteobacteria;Desulfuromonadales;Geobacteraceae;Geothermobacter;	88.1	26.2	46	42	37	5	4	563911	416422	genus
V5V8 Primer Test	Bacteria;Proteobacteria;Gammaproteobacteria;Betaproteobacteriales;Rhodocyclaceae;Dechlorobacter;	97.4	26.2	41	38	37	1	3	563915	416422	genus
V5V8 Primer Test	Bacteria;Proteobacteria;Gammaproteobacteria;Xanthomonadales;Rhodanobacteraceae;Aquimonas;	97.4	26.2	42	38	37	1	4	563915	416422	genus
V5V8 Primer Test	Archaea;Euryarchaeota;Halobacteria;Halobacteriales;Haloferacaceae;Natrinema;	90	26.2	43	40	36	4	3	563913	416423	genus
V5V8 Primer Test	Bacteria;Actinobacteria;Actinobacteria;Micrococcales;Microbacteriaceae;Rathayibacter;	92.3	26.2	44	39	36	3	5	563914	416423	genus
V5V8 Primer Test	Bacteria;Actinobacteria;Actinobacteria;Propionibacteriales;Propionibacteriaceae;Propionibacterium;	87.8	26.2	44	41	36	5	3	563912	416423	genus
V5V8 Primer Test	Bacteria;Actinobacteria;Actinobacteria;Pseudonocardiales;Pseudonocardiaceae;Prauserella;	97.3	26.2	39	37	36	1	2	563916	416423	genus
V5V8 Primer Test	Bacteria;Bacteroidetes;Bacteroidia;Flavobacteriales;Flavobacteriaceae;Robiginitalea;	87.8	26.2	46	41	36	5	5	563912	416423	genus
V5V8 Primer Test	Bacteria;Bacteroidetes;Rhodothermia;Balneolales;Balneolaceae;Balneola;	92.3	26.2	40	39	36	3	1	563914	416423	genus
V5V8 Primer Test	Bacteria;Cyanobacteria;Oxyphotobacteria;Nostocales;Nostocaceae;Anabaena PCC-7122;	100	26.2	37	36	36	0	1	563917	416423	genus
V5V8 Primer Test	Bacteria;Cyanobacteria;Oxyphotobacteria;Phormidesmiales;Phormidesmiaceae;Phormidium MBIC10003;	87.8	26.2	43	41	36	5	2	563912	416423	genus
V5V8 Primer Test	Bacteria;Firmicutes;Bacilli;Bacillales;Bacillaceae;Terribacillus;	100	26.2	37	36	36	0	1	563917	416423	genus
V5V8 Primer Test	Bacteria;Firmicutes;Bacilli;Bacillales;Paenibacillaceae;Thermobacillus;	97.3	26.2	39	37	36	1	2	563916	416423	genus
V5V8 Primer Test	Bacteria;Firmicutes;Clostridia;Clostridiales;Family XI;Helcococcus;	76.6	26.2	60	47	36	11	13	563906	416423	genus
V5V8 Primer Test	Bacteria;Firmicutes;Clostridia;Clostridiales;Family XIII;Family XIII UCG-001;	97.3	26.2	42	37	36	1	5	563916	416423	genus
V5V8 Primer Test	Bacteria;Firmicutes;Clostridia;Clostridiales;Lachnospiraceae;Robinsoniella;	97.3	26.2	38	37	36	1	1	563916	416423	genus
V5V8 Primer Test	Bacteria;Firmicutes;Clostridia;Clostridiales;Peptococcaceae;Cryptanaerobacter;	92.3	26.2	43	39	36	3	4	563914	416423	genus
V5V8 Primer Test	Bacteria;Proteobacteria;Alphaproteobacteria;Caulobacterales;Hyphomonadaceae;Maricaulis;	97.3	26.2	38	37	36	1	1	563916	416423	genus
V5V8 Primer Test	Bacteria;Proteobacteria;Alphaproteobacteria;Rhodobacterales;Rhodobacteraceae;Planktotalea;	85.7	26.2	49	42	36	6	7	563911	416423	genus
V5V8 Primer Test	Bacteria;Proteobacteria;Gammaproteobacteria;Betaproteobacteriales;Burkholderiaceae;AAP99;	94.7	26.2	40	38	36	2	2	563915	416423	genus
V5V8 Primer Test	Bacteria;Proteobacteria;Gammaproteobacteria;Betaproteobacteriales;Burkholderiaceae;Oxalobacter;	97.3	26.2	45	37	36	1	8	563916	416423	genus
V5V8 Primer Test	Bacteria;Proteobacteria;Gammaproteobacteria;Halothiobacillales;Halothiobacillaceae;Thiovirga;	80	26.2	47	45	36	9	2	563908	416423	genus
V5V8 Primer Test	Bacteria;Proteobacteria;Gammaproteobacteria;Nitrosococcales;Methylophagaceae;Marine Methylotrophic Group 3;	90	26.2	44	40	36	4	4	563913	416423	genus
V5V8 Primer Test	Bacteria;Proteobacteria;Gammaproteobacteria;Oceanospirillales;Halomonadaceae;Candidatus Portiera;	92.3	26.2	39	39	36	3	0	563914	416423	genus
V5V8 Primer Test	Bacteria;Proteobacteria;Gammaproteobacteria;Oceanospirillales;Nitrincolaceae;Amphritea;	87.8	26.2	42	41	36	5	1	563912	416423	genus
V5V8 Primer Test	Bacteria;Proteobacteria;Gammaproteobacteria;Oceanospirillales;Nitrincolaceae;Neptunomonas;	97.3	26.2	38	37	36	1	1	563916	416423	genus
V5V8 Primer Test	Bacteria;Actinobacteria;Coriobacteriia;Coriobacteriales;Eggerthellaceae;Slackia;	77.8	26.2	54	45	35	10	9	563908	416424	genus
V5V8 Primer Test	Bacteria;Bacteroidetes;Bacteroidia;Bacteroidales;Prevotellaceae;Paraprevotella;	81.4	26.2	46	43	35	8	3	563910	416424	genus
V5V8 Primer Test	Bacteria;Bacteroidetes;Bacteroidia;Bacteroidales;Prevotellaceae;Prevotella 6;	94.6	26.2	48	37	35	2	11	563916	416424	genus
V5V8 Primer Test	Bacteria;Bacteroidetes;Bacteroidia;Bacteroidales;Rikenellaceae;Rikenella;	97.2	26.2	39	36	35	1	3	563917	416424	genus
V5V8 Primer Test	Bacteria;Bacteroidetes;Bacteroidia;Cytophagales;Cyclobacteriaceae;Fulvivirga;	85.4	26.2	42	41	35	6	1	563912	416424	genus
V5V8 Primer Test	Bacteria;Bacteroidetes;Bacteroidia;Cytophagales;Microscillaceae;Ohtaekwangia;	77.8	26.2	53	45	35	10	8	563908	416424	genus
V5V8 Primer Test	Bacteria;Bacteroidetes;Bacteroidia;Flavobacteriales;Flavobacteriaceae;Dokdonia;	85.4	26.2	43	41	35	6	2	563912	416424	genus
V5V8 Primer Test	Bacteria;Cyanobacteria;Oxyphotobacteria;Nostocales;Phormidiaceae;Arthrospira PCC-7345;	97.2	26.2	40	36	35	1	4	563917	416424	genus
V5V8 Primer Test	Bacteria;Firmicutes;Erysipelotrichia;Erysipelotrichales;Erysipelotrichaceae;ZOR0006;	89.7	26.2	41	39	35	4	2	563914	416424	genus
V5V8 Primer Test	Bacteria;Firmicutes;Negativicutes;Selenomonadales;Veillonellaceae;Mitsuokella;	92.1	26.2	42	38	35	3	4	563915	416424	genus
V5V8 Primer Test	Bacteria;Firmicutes;Negativicutes;Selenomonadales;Veillonellaceae;Veillonellaceae UCG-001;	87.5	26.2	42	40	35	5	2	563913	416424	genus
V5V8 Primer Test	Bacteria;Proteobacteria;Alphaproteobacteria;Rhodobacterales;Rhodobacteraceae;Aliiroseovarius;	97.2	26.2	56	36	35	1	20	563917	416424	genus
V5V8 Primer Test	Bacteria;Proteobacteria;Alphaproteobacteria;Rhodobacterales;Rhodobacteraceae;Roseobacter clade CHAB-I-5 lineage;	85.4	26.2	41	41	35	6	0	563912	416424	genus
V5V8 Primer Test	Bacteria;Proteobacteria;Deltaproteobacteria;Desulfobacterales;Desulfobulbaceae;MSBL7;	72.9	26.2	48	48	35	13	0	563905	416424	genus
V5V8 Primer Test	Bacteria;Proteobacteria;Deltaproteobacteria;Myxococcales;Sandaracinaceae;Sandaracinus;	87.5	26.2	46	40	35	5	6	563913	416424	genus
V5V8 Primer Test	Bacteria;Proteobacteria;Gammaproteobacteria;Gammaproteobacteria Incertae Sedis;Unknown Family;Candidatus Carsonella;	97.2	26.2	36	36	35	1	0	563917	416424	genus
V5V8 Primer Test	Bacteria;Proteobacteria;Gammaproteobacteria;Methylococcales;Methylomonaceae;Methylomicrobium;	97.2	26.2	38	36	35	1	2	563917	416424	genus
V5V8 Primer Test	Bacteria;Proteobacteria;Gammaproteobacteria;Methylococcales;Methylomonaceae;Milano-WF1B-03;	72.9	26.2	49	48	35	13	1	563905	416424	genus
V5V8 Primer Test	Bacteria;Proteobacteria;Gammaproteobacteria;Salinisphaerales;Solimonadaceae;Nevskia;	83.3	26.2	44	42	35	7	2	563911	416424	genus
V5V8 Primer Test	Archaea;Euryarchaeota;Halobacteria;Halobacteriales;Halomicrobiaceae;Natronomonas;	94.4	26.2	80	36	34	2	44	563917	416425	genus
V5V8 Primer Test	Archaea;Thaumarchaeota;Nitrososphaeria;Nitrosopumilales;Nitrosopumilaceae;Candidatus Nitrosopelagicus;	94.4	26.2	52	36	34	2	16	563917	416425	genus
V5V8 Primer Test	Bacteria;Actinobacteria;Acidimicrobiia;Microtrichales;Microtrichaceae;IMCC26207;	82.9	26.2	54	41	34	7	13	563912	416425	genus
V5V8 Primer Test	Bacteria;Actinobacteria;Actinobacteria;Streptosporangiales;Thermomonosporaceae;Actinocorallia;	85	26.2	41	40	34	6	1	563913	416425	genus
V5V8 Primer Test	Bacteria;Bacteroidetes;Bacteroidia;Chitinophagales;Chitinophagaceae;Flavitalea;	66.7	26.2	55	51	34	17	4	563902	416425	genus
V5V8 Primer Test	Bacteria;Bacteroidetes;Bacteroidia;Sphingobacteriales;Sphingobacteriaceae;Parapedobacter;	60.7	26.2	56	56	34	22	0	563897	416425	genus
V5V8 Primer Test	Bacteria;Bacteroidetes;Rhodothermia;Balneolales;Balneolaceae;Gracilimonas;	97.1	26.2	35	35	34	1	0	563918	416425	genus
V5V8 Primer Test	Bacteria;Chloroflexi;Dehalococcoidia;GIF9;AB-539-J10;SCGC-AB-539-J10;	85	26.2	49	40	34	6	9	563913	416425	genus
V5V8 Primer Test	Bacteria;Cyanobacteria;Oxyphotobacteria;Pseudanabaenales;Pseudanabaenaceae;Pseudanabaena PCC-7429;	94.4	26.2	37	36	34	2	1	563917	416425	genus
V5V8 Primer Test	Bacteria;Firmicutes;Bacilli;Bacillales;Bacillaceae;Anaerobacillus;	77.3	26.2	46	44	34	10	2	563909	416425	genus
V5V8 Primer Test	Bacteria;Firmicutes;Bacilli;Lactobacillales;Aerococcaceae;Facklamia;	82.9	26.2	46	41	34	7	5	563912	416425	genus
V5V8 Primer Test	Bacteria;Firmicutes;Clostridia;Clostridiales;Family XII;Guggenheimella;	85	26.2	60	40	34	6	20	563913	416425	genus
V5V8 Primer Test	Bacteria;Firmicutes;Clostridia;Clostridiales;Peptococcaceae;Desulfitibacter;	85	26.2	41	40	34	6	1	563913	416425	genus
V5V8 Primer Test	Bacteria;Gemmatimonadetes;Gemmatimonadetes;Gemmatimonadales;Gemmatimonadaceae;Gemmatirosa;	70.8	26.2	70	48	34	14	22	563905	416425	genus
V5V8 Primer Test	Bacteria;Proteobacteria;Alphaproteobacteria;Caulobacterales;Hyphomonadaceae;Henriciella;	94.4	26.2	36	36	34	2	0	563917	416425	genus
V5V8 Primer Test	Bacteria;Proteobacteria;Alphaproteobacteria;Paracaedibacterales;Paracaedibacteraceae;Candidatus Paracaedibacter;	91.9	26.2	40	37	34	3	3	563916	416425	genus
V5V8 Primer Test	Bacteria;Proteobacteria;Alphaproteobacteria;Rhizobiales;Beijerinckiaceae;Chelatococcus;	87.2	26.2	41	39	34	5	2	563914	416425	genus
V5V8 Primer Test	Bacteria;Proteobacteria;Alphaproteobacteria;Rhodobacterales;Rhodobacteraceae;Donghicola;	85	26.2	42	40	34	6	2	563913	416425	genus
V5V8 Primer Test	Bacteria;Proteobacteria;Deltaproteobacteria;Desulfobacterales;Desulfobulbaceae;Desulfofustis;	94.4	26.2	40	36	34	2	4	563917	416425	genus
V5V8 Primer Test	Bacteria;Proteobacteria;Deltaproteobacteria;Desulfobacterales;Desulfobulbaceae;Desulfurivibrio;	89.5	26.2	43	38	34	4	5	563915	416425	genus
V5V8 Primer Test	Bacteria;Proteobacteria;Gammaproteobacteria;Alteromonadales;Psychromonadaceae;Agarivorans;	87.2	26.2	40	39	34	5	1	563914	416425	genus
V5V8 Primer Test	Bacteria;Proteobacteria;Gammaproteobacteria;Betaproteobacteriales;Burkholderiaceae;Candidatus Tremblaya;	91.9	26.2	38	37	34	3	1	563916	416425	genus
V5V8 Primer Test	Bacteria;Proteobacteria;Gammaproteobacteria;Betaproteobacteriales;Chromobacteriaceae;Aquitalea;	89.5	26.2	40	38	34	4	2	563915	416425	genus
V5V8 Primer Test	Bacteria;Proteobacteria;Gammaproteobacteria;Betaproteobacteriales;Neisseriaceae;Snodgrassella;	87.2	26.2	44	39	34	5	5	563914	416425	genus
V5V8 Primer Test	Bacteria;Proteobacteria;Gammaproteobacteria;Enterobacteriales;Enterobacteriaceae;Candidatus Blochmannia;	97.1	26.2	37	35	34	1	2	563918	416425	genus
V5V8 Primer Test	Bacteria;Proteobacteria;Gammaproteobacteria;Enterobacteriales;Enterobacteriaceae;Candidatus Curculioniphilus;	100	26.2	34	34	34	0	0	563919	416425	genus
V5V8 Primer Test	Bacteria;Proteobacteria;Gammaproteobacteria;Pseudomonadales;Pseudomonadaceae;Thiopseudomonas;	87.2	26.2	42	39	34	5	3	563914	416425	genus
V5V8 Primer Test	Bacteria;Proteobacteria;Gammaproteobacteria;Tenderiales;Tenderiaceae;Candidatus Tenderia;	91.9	26.2	42	37	34	3	5	563916	416425	genus
V5V8 Primer Test	Bacteria;Spirochaetes;Spirochaetia;Spirochaetales;Spirochaetaceae;Candidatus Marispirochaeta;	97.1	26.2	36	35	34	1	1	563918	416425	genus
V5V8 Primer Test	Bacteria;Synergistetes;Synergistia;Synergistales;Synergistaceae;JGI-0000079-D21;	89.5	26.2	54	38	34	4	16	563915	416425	genus
V5V8 Primer Test	Archaea;Euryarchaeota;Halobacteria;Halobacteriales;Haloferacaceae;Halobellus;	94.3	26.2	47	35	33	2	12	563918	416426	genus
V5V8 Primer Test	Archaea;Euryarchaeota;Methanomicrobia;Methanomicrobiales;Methanoregulaceae;Methanolinea;	78.6	26.2	109	42	33	9	67	563911	416426	genus
V5V8 Primer Test	Archaea;Euryarchaeota;Thermoplasmata;Methanomassiliicoccales;Methanomethylophilaceae;Candidatus Methanoplasma;	94.3	26.2	40	35	33	2	5	563918	416426	genus
V5V8 Primer Test	Bacteria;Actinobacteria;Actinobacteria;Actinomycetales;Actinomycetaceae;Mobiluncus;	100	26.2	36	33	33	0	3	563920	416426	genus
V5V8 Primer Test	Bacteria;Bacteroidetes;Bacteroidia;Flavobacteriales;Cryomorphaceae;NS10 marine group;	84.6	26.2	40	39	33	6	1	563914	416426	genus
V5V8 Primer Test	Bacteria;Bacteroidetes;Bacteroidia;Flavobacteriales;Flavobacteriaceae;Aequorivita;	89.2	26.2	41	37	33	4	4	563916	416426	genus
V5V8 Primer Test	Bacteria;Bacteroidetes;Bacteroidia;Flavobacteriales;Flavobacteriaceae;Olleya;	91.7	26.2	39	36	33	3	3	563917	416426	genus
V5V8 Primer Test	Bacteria;Firmicutes;Bacilli;Lactobacillales;Carnobacteriaceae;Marinilactibacillus;	97.1	26.2	36	34	33	1	2	563919	416426	genus
V5V8 Primer Test	Bacteria;Firmicutes;Clostridia;Clostridiales;Peptococcaceae;Dehalobacter;	97.1	26.2	35	34	33	1	1	563919	416426	genus
V5V8 Primer Test	Bacteria;Firmicutes;Clostridia;Thermoanaerobacterales;Thermoanaerobacteraceae;uncultured;	82.5	26.2	41	40	33	7	1	563913	416426	genus
V5V8 Primer Test	Bacteria;Proteobacteria;Alphaproteobacteria;Elsterales;Elsteraceae;uncultured;	84.6	26.2	41	39	33	6	2	563914	416426	genus
V5V8 Primer Test	Bacteria;Proteobacteria;Alphaproteobacteria;Rhizobiales;Rhizobiaceae;Martelella;	97.1	26.2	35	34	33	1	1	563919	416426	genus
V5V8 Primer Test	Bacteria;Proteobacteria;Alphaproteobacteria;Rhodobacterales;Rhodobacteraceae;Mameliella;	91.7	26.2	37	36	33	3	1	563917	416426	genus
V5V8 Primer Test	Bacteria;Proteobacteria;Alphaproteobacteria;Rhodobacterales;Rhodobacteraceae;Marinovum;	91.7	26.2	40	36	33	3	4	563917	416426	genus
V5V8 Primer Test	Bacteria;Proteobacteria;Gammaproteobacteria;Betaproteobacteriales;Burkholderiaceae;Candidimonas;	84.6	26.2	41	39	33	6	2	563914	416426	genus
V5V8 Primer Test	Bacteria;Proteobacteria;Gammaproteobacteria;Betaproteobacteriales;Burkholderiaceae;Piscinibacter;	89.2	26.2	42	37	33	4	5	563916	416426	genus
V5V8 Primer Test	Bacteria;Proteobacteria;Gammaproteobacteria;Immundisolibacterales;Immundisolibacteraceae;Immundisolibacter;	84.6	26.2	60	39	33	6	21	563914	416426	genus
V5V8 Primer Test	Archaea;Euryarchaeota;Methanomicrobia;Methanomicrobiales;Methanomicrobiaceae;uncultured;	94.1	26.2	62	34	32	2	28	563919	416427	genus
V5V8 Primer Test	Archaea;Euryarchaeota;Methanomicrobia;Methanosarcinales;Methanosarcinaceae;ANME-3;	72.7	26.2	63	44	32	12	19	563909	416427	genus
V5V8 Primer Test	Bacteria;Acidobacteria;Holophagae;Holophagales;Holophagaceae;marine group;	94.1	26.2	35	34	32	2	1	563919	416427	genus
V5V8 Primer Test	Bacteria;Actinobacteria;Actinobacteria;Frankiales;Cryptosporangiaceae;Fodinicola;	82.1	26.2	44	39	32	7	5	563914	416427	genus
V5V8 Primer Test	Bacteria;Actinobacteria;Actinobacteria;Micrococcales;Intrasporangiaceae;Terrabacter;	94.1	26.2	42	34	32	2	8	563919	416427	genus
V5V8 Primer Test	Bacteria;Actinobacteria;Actinobacteria;Pseudonocardiales;Pseudonocardiaceae;Actinopolyspora;	91.4	26.2	36	35	32	3	1	563918	416427	genus
V5V8 Primer Test	Bacteria;Atribacteria;Caldatribacteriia;Caldatribacteriales;Caldatribacteriaceae;Candidatus Caldatribacterium;	84.2	26.2	46	38	32	6	8	563915	416427	genus
V5V8 Primer Test	Bacteria;Bacteroidetes;Bacteroidia;Flavobacteriales;Cryomorphaceae;Owenweeksia;	88.9	26.2	36	36	32	4	0	563917	416427	genus
V5V8 Primer Test	Bacteria;Bacteroidetes;Bacteroidia;Flavobacteriales;Flavobacteriaceae;Lacinutrix;	100	26.2	32	32	32	0	0	563921	416427	genus
V5V8 Primer Test	Bacteria;Cyanobacteria;Oxyphotobacteria;Leptolyngbyales;Leptolyngbyaceae;Leptolyngbya PCC-6306;	91.4	26.2	40	35	32	3	5	563918	416427	genus
V5V8 Primer Test	Bacteria;Cyanobacteria;Oxyphotobacteria;Pseudanabaenales;Pseudanabaenaceae;uncultured;	97	26.2	35	33	32	1	2	563920	416427	genus
V5V8 Primer Test	Bacteria;Firmicutes;Clostridia;Clostridiales;Clostridiaceae 3;Clostridiisalibacter;	97	26.2	33	33	32	1	0	563920	416427	genus
V5V8 Primer Test	Bacteria;Firmicutes;Clostridia;Clostridiales;Defluviitaleaceae;Defluviitalea;	88.9	26.2	37	36	32	4	1	563917	416427	genus
V5V8 Primer Test	Bacteria;Planctomycetes;Planctomycetacia;Pirellulales;Pirellulaceae;p-1088-a5 gut group;	94.1	26.2	39	34	32	2	5	563919	416427	genus
V5V8 Primer Test	Bacteria;Proteobacteria;Alphaproteobacteria;Azospirillales;Inquilinaceae;Inquilinus;	86.5	26.2	40	37	32	5	3	563916	416427	genus
V5V8 Primer Test	Bacteria;Proteobacteria;Alphaproteobacteria;Rhizobiales;Rhizobiaceae;Chelativorans;	86.5	26.2	38	37	32	5	1	563916	416427	genus
V5V8 Primer Test	Bacteria;Proteobacteria;Alphaproteobacteria;Rhizobiales;Rhizobiaceae;Pseudaminobacter;	29.6	26.1	109	108	32	76	1	563845	416427	genus
V5V8 Primer Test	Bacteria;Proteobacteria;Alphaproteobacteria;Rhizobiales;Rhodobiaceae;Afifella;	91.4	26.2	35	35	32	3	0	563918	416427	genus
V5V8 Primer Test	Bacteria;Proteobacteria;Alphaproteobacteria;Thalassobaculales;Nisaeaceae;OM75 clade;	82.1	26.2	39	39	32	7	0	563914	416427	genus
V5V8 Primer Test	Bacteria;Proteobacteria;Gammaproteobacteria;Aeromonadales;Aeromonadaceae;Tolumonas;	97	26.2	33	33	32	1	0	563920	416427	genus
V5V8 Primer Test	Bacteria;Proteobacteria;Gammaproteobacteria;Betaproteobacteriales;Burkholderiaceae;Pseudorhodoferax;	65.3	26.2	57	49	32	17	8	563904	416427	genus
V5V8 Primer Test	Archaea;Euryarchaeota;Halobacteria;Halobacteriales;Haloferacaceae;Halopiger;	96.9	26.2	33	32	31	1	1	563921	416428	genus
V5V8 Primer Test	Archaea;Euryarchaeota;Thermoplasmata;Methanomassiliicoccales;Methanomethylophilaceae;uncultured;	13.4	26.1	274	232	31	201	42	563721	416428	genus
V5V8 Primer Test	Bacteria;Actinobacteria;Coriobacteriia;Coriobacteriales;Coriobacteriales Incertae Sedis;uncultured;	86.1	26.2	44	36	31	5	8	563917	416428	genus
V5V8 Primer Test	Bacteria;Aquificae;Aquificae;Aquificales;Aquificaceae;Hydrogenobacter;	93.9	26.2	36	33	31	2	3	563920	416428	genus
V5V8 Primer Test	Bacteria;Bacteroidetes;Bacteroidia;Cytophagales;Flammeovirgaceae;Flammeovirga;	91.2	26.2	34	34	31	3	0	563919	416428	genus
V5V8 Primer Test	Bacteria;Bacteroidetes;Bacteroidia;Flavobacteriales;Crocinitomicaceae;uncultured;	96.9	26.2	36	32	31	1	4	563921	416428	genus
V5V8 Primer Test	Bacteria;Chloroflexi;Anaerolineae;Thermoflexales;Thermoflexaceae;Thermoflexus;	68.9	26.2	48	45	31	14	3	563908	416428	genus
V5V8 Primer Test	Bacteria;Chloroflexi;Chloroflexia;Chloroflexales;Chloroflexaceae;Chloroflexus;	81.6	26.2	39	38	31	7	1	563915	416428	genus
V5V8 Primer Test	Bacteria;Cyanobacteria;Oxyphotobacteria;Nostocales;Nostocaceae;Nostoc PCC-8976;	100	26.2	31	31	31	0	0	563922	416428	genus
V5V8 Primer Test	Bacteria;Entotheonellaeota;Entotheonellia;Entotheonellales;Entotheonellaceae;Candidatus Entotheonella;	73.8	26.2	42	42	31	11	0	563911	416428	genus
V5V8 Primer Test	Bacteria;Firmicutes;Clostridia;Clostridiales;Clostridiaceae 1;Thermobrachium;	83.8	26.2	38	37	31	6	1	563916	416428	genus
V5V8 Primer Test	Bacteria;Firmicutes;Clostridia;Clostridiales;Ruminococcaceae;Ercella;	91.2	26.2	38	34	31	3	4	563919	416428	genus
V5V8 Primer Test	Bacteria;Firmicutes;Clostridia;Thermoanaerobacterales;Family III;Tepidanaerobacter;	81.6	26.2	40	38	31	7	2	563915	416428	genus
V5V8 Primer Test	Bacteria;Firmicutes;Clostridia;Thermoanaerobacterales;Thermoanaerobacteraceae;Moorella;	93.9	26.2	40	33	31	2	7	563920	416428	genus
V5V8 Primer Test	Bacteria;Firmicutes;Erysipelotrichia;Erysipelotrichales;Erysipelotrichaceae;Faecalitalea;	67.4	26.2	52	46	31	15	6	563907	416428	genus
V5V8 Primer Test	Bacteria;Proteobacteria;Alphaproteobacteria;Acetobacterales;Acetobacteraceae;Acidocella;	77.5	26.2	40	40	31	9	0	563913	416428	genus
V5V8 Primer Test	Bacteria;Proteobacteria;Alphaproteobacteria;Rhodobacterales;Rhodobacteraceae;Marivivens;	96.9	26.2	33	32	31	1	1	563921	416428	genus
V5V8 Primer Test	Bacteria;Proteobacteria;Alphaproteobacteria;Rhodobacterales;Rhodobacteraceae;Silicimonas;	91.2	26.2	35	34	31	3	1	563919	416428	genus
V5V8 Primer Test	Bacteria;Proteobacteria;Alphaproteobacteria;Sphingomonadales;Sphingomonadaceae;Polymorphobacter;	93.9	26.2	35	33	31	2	2	563920	416428	genus
V5V8 Primer Test	Bacteria;Proteobacteria;Deltaproteobacteria;Desulfobacterales;Desulfobacteraceae;Desulfatirhabdium;	88.6	26.2	37	35	31	4	2	563918	416428	genus
V5V8 Primer Test	Bacteria;Proteobacteria;Deltaproteobacteria;Myxococcales;Polyangiaceae;uncultured;	88.6	26.2	39	35	31	4	4	563918	416428	genus
V5V8 Primer Test	Bacteria;Proteobacteria;Gammaproteobacteria;Betaproteobacteriales;Burkholderiaceae;Inhella;	93.9	26.2	36	33	31	2	3	563920	416428	genus
V5V8 Primer Test	Bacteria;Proteobacteria;Gammaproteobacteria;Betaproteobacteriales;Burkholderiaceae;Pigmentiphaga;	63.3	26.2	55	49	31	18	6	563904	416428	genus
V5V8 Primer Test	Bacteria;Proteobacteria;Gammaproteobacteria;Chromatiales;Chromatiaceae;Chromatium;	91.2	26.2	34	34	31	3	0	563919	416428	genus
V5V8 Primer Test	Bacteria;Proteobacteria;Gammaproteobacteria;Vibrionales;Vibrionaceae;Grimontia;	93.9	26.2	34	33	31	2	1	563920	416428	genus
V5V8 Primer Test	Bacteria;Synergistetes;Synergistia;Synergistales;Synergistaceae;Acetomicrobium;	93.9	26.2	35	33	31	2	2	563920	416428	genus
V5V8 Primer Test	Bacteria;Synergistetes;Synergistia;Synergistales;Synergistaceae;Pyramidobacter;	88.6	26.2	37	35	31	4	2	563918	416428	genus
V5V8 Primer Test	Archaea;Euryarchaeota;Halobacteria;Halobacteriales;Haloferacaceae;Natronococcus;	88.2	26.2	43	34	30	4	9	563919	416429	genus
V5V8 Primer Test	Bacteria;Actinobacteria;Actinobacteria;Micrococcales;Microbacteriaceae;Aurantimicrobium;	100	26.2	31	30	30	0	1	563923	416429	genus
V5V8 Primer Test	Bacteria;Actinobacteria;Actinobacteria;Micrococcales;Microbacteriaceae;Rhodoluna;	96.8	26.2	31	31	30	1	0	563922	416429	genus
V5V8 Primer Test	Bacteria;Actinobacteria;Coriobacteriia;Coriobacteriales;Eggerthellaceae;Eggerthella;	93.8	26.2	35	32	30	2	3	563921	416429	genus
V5V8 Primer Test	Bacteria;Bacteroidetes;Bacteroidia;Cytophagales;Spirosomaceae;Pseudarcicella;	90.9	26.2	33	33	30	3	0	563920	416429	genus
V5V8 Primer Test	Bacteria;Bacteroidetes;Bacteroidia;Sphingobacteriales;Sphingobacteriaceae;Solitalea;	85.7	26.2	35	35	30	5	0	563918	416429	genus
V5V8 Primer Test	Bacteria;Bacteroidetes;Chlorobia;Chlorobiales;Chlorobiaceae;Chlorobaculum;	83.3	26.2	51	36	30	6	15	563917	416429	genus
V5V8 Primer Test	Bacteria;Chloroflexi;Anaerolineae;Ardenticatenales;Ardenticatenaceae;uncultured;	65.2	26.2	51	46	30	16	5	563907	416429	genus
V5V8 Primer Test	Bacteria;Coprothermobacteraeota;Coprothermobacteria;Coprothermobacterales;Coprothermobacteraceae;Coprothermobacter;	62.5	26.2	74	48	30	18	26	563905	416429	genus
V5V8 Primer Test	Bacteria;Cyanobacteria;Oxyphotobacteria;Nostocales;Cyanobacteriaceae;Symphothece PCC-7002;	96.8	26.2	31	31	30	1	0	563922	416429	genus
V5V8 Primer Test	Bacteria;Firmicutes;Bacilli;Lactobacillales;Carnobacteriaceae;Desemzia;	76.9	26.2	40	39	30	9	1	563914	416429	genus
V5V8 Primer Test	Bacteria;Firmicutes;Clostridia;Clostridiales;Clostridiales Incertae Sedis;Dethiosulfatibacter;	88.2	26.2	35	34	30	4	1	563919	416429	genus
V5V8 Primer Test	Bacteria;Firmicutes;Clostridia;Clostridiales;Family XI;Murdochiella;	100	26.2	44	30	30	0	14	563923	416429	genus
V5V8 Primer Test	Bacteria;Firmicutes;Clostridia;Clostridiales;Heliobacteriaceae;uncultured;	90.9	26.2	35	33	30	3	2	563920	416429	genus
V5V8 Primer Test	Bacteria;Firmicutes;Clostridia;Clostridiales;Ruminococcaceae;Fournierella;	88.2	26.2	56	34	30	4	22	563919	416429	genus
V5V8 Primer Test	Bacteria;Firmicutes;Clostridia;Clostridiales;Ruminococcaceae;Oscillospira;	76.9	26.2	40	39	30	9	1	563914	416429	genus
V5V8 Primer Test	Bacteria;Kiritimatiellaeota;Kiritimatiellae;Kiritimatiellales;Kiritimatiellaceae;MSBL3;	93.8	26.2	35	32	30	2	3	563921	416429	genus
V5V8 Primer Test	Bacteria;Proteobacteria;Alphaproteobacteria;Rhodobacterales;Rhodobacteraceae;Citreicella;	93.8	26.2	32	32	30	2	0	563921	416429	genus
V5V8 Primer Test	Bacteria;Proteobacteria;Alphaproteobacteria;Rhodobacterales;Rhodobacteraceae;Salinihabitans;	93.8	26.2	33	32	30	2	1	563921	416429	genus
V5V8 Primer Test	Bacteria;Proteobacteria;Alphaproteobacteria;Sphingomonadales;Sphingomonadaceae;Qipengyuania;	85.7	26.2	40	35	30	5	5	563918	416429	genus
V5V8 Primer Test	Bacteria;Proteobacteria;Gammaproteobacteria;Aeromonadales;Aeromonadaceae;Oceanisphaera;	85.7	26.2	37	35	30	5	2	563918	416429	genus
V5V8 Primer Test	Bacteria;Proteobacteria;Gammaproteobacteria;Chromatiales;Chromatiaceae;Thiocapsa;	96.8	26.2	32	31	30	1	1	563922	416429	genus
V5V8 Primer Test	Bacteria;Proteobacteria;Gammaproteobacteria;Methylococcales;Methylococcaceae;Methylococcus;	90.9	26.2	34	33	30	3	1	563920	416429	genus
V5V8 Primer Test	Bacteria;Proteobacteria;Gammaproteobacteria;Oceanospirillales;Nitrincolaceae;Nitrincola;	93.8	26.2	34	32	30	2	2	563921	416429	genus
V5V8 Primer Test	Bacteria;Proteobacteria;Gammaproteobacteria;Pasteurellales;Pasteurellaceae;uncultured;	78.9	26.2	67	38	30	8	29	563915	416429	genus
V5V8 Primer Test	Bacteria;Proteobacteria;Gammaproteobacteria;Thiohalorhabdales;Thiohalorhabdaceae;Thiohalorhabdus;	85.7	26.2	38	35	30	5	3	563918	416429	genus
V5V8 Primer Test	Bacteria;Proteobacteria;Gammaproteobacteria;Xanthomonadales;Rhodanobacteraceae;Chujaibacter;	46.9	26.2	68	64	30	34	4	563889	416429	genus
V5V8 Primer Test	Bacteria;Proteobacteria;Gammaproteobacteria;Xanthomonadales;Rhodanobacteraceae;Frateuria;	93.8	26.2	33	32	30	2	1	563921	416429	genus
V5V8 Primer Test	Bacteria;Thermotogae;Thermotogae;Thermotogales;Fervidobacteriaceae;Fervidobacterium;	85.7	26.2	44	35	30	5	9	563918	416429	genus
V5V8 Primer Test	Bacteria;Verrucomicrobia;Verrucomicrobiae;Opitutales;Puniceicoccaceae;Coraliomargarita;	73.2	26.2	43	41	30	11	2	563912	416429	genus
V5V8 Primer Test	Archaea;Euryarchaeota;Halobacteria;Halobacteriales;Halomicrobiaceae;Halapricum;	90.6	26.2	54	32	29	3	22	563921	416430	genus
V5V8 Primer Test	Archaea;Euryarchaeota;Halobacteria;Halobacteriales;Halomicrobiaceae;Halomicroarcula;	96.7	26.2	38	30	29	1	8	563923	416430	genus
V5V8 Primer Test	Archaea;Euryarchaeota;Halobacteria;Halobacteriales;Halomicrobiaceae;Halomicrobium;	82.9	26.2	62	35	29	6	27	563918	416430	genus
V5V8 Primer Test	Archaea;Euryarchaeota;Halobacteria;Halobacteriales;Halomicrobiaceae;Halosimplex;	90.6	26.2	39	32	29	3	7	563921	416430	genus
V5V8 Primer Test	Archaea;Euryarchaeota;Methanomicrobia;Methanosarcinales;Methanoperedenaceae;Candidatus Methanoperedens;	96.7	26.2	84	30	29	1	54	563923	416430	genus
V5V8 Primer Test	Bacteria;Acidobacteria;Acidobacteriia;Acidobacteriales;Acidobacteriaceae (Subgroup 1);Bryocella;	90.6	26.2	36	32	29	3	4	563921	416430	genus
V5V8 Primer Test	Bacteria;Actinobacteria;Actinobacteria;Micrococcales;Cellulomonadaceae;Oerskovia;	90.6	26.2	33	32	29	3	1	563921	416430	genus
V5V8 Primer Test	Bacteria;Actinobacteria;Actinobacteria;Micrococcales;Microbacteriaceae;Plantibacter;	100	26.2	32	29	29	0	3	563924	416430	genus
V5V8 Primer Test	Bacteria;Actinobacteria;Actinobacteria;Micromonosporales;Micromonosporaceae;Plantactinospora;	96.7	26.2	36	30	29	1	6	563923	416430	genus
V5V8 Primer Test	Bacteria;Actinobacteria;Actinobacteria;Pseudonocardiales;Pseudonocardiaceae;Kibdelosporangium;	82.9	26.2	35	35	29	6	0	563918	416430	genus
V5V8 Primer Test	Bacteria;Actinobacteria;Actinobacteria;Streptosporangiales;Nocardiopsaceae;Streptomonospora;	87.9	26.2	33	33	29	4	0	563920	416430	genus
V5V8 Primer Test	Bacteria;Bacteroidetes;Bacteroidia;Bacteroidales;Dysgonomonadaceae;Petrimonas;	69	26.2	54	42	29	13	12	563911	416430	genus
V5V8 Primer Test	Bacteria;Bacteroidetes;Bacteroidia;Chitinophagales;Saprospiraceae;Haliscomenobacter;	85.3	26.2	35	34	29	5	1	563919	416430	genus
V5V8 Primer Test	Bacteria;Bacteroidetes;Bacteroidia;Cytophagales;Cyclobacteriaceae;Ekhidna;	80.6	26.2	38	36	29	7	2	563917	416430	genus
V5V8 Primer Test	Bacteria;Bacteroidetes;Bacteroidia;Cytophagales;Spirosomaceae;Emticicia;	90.6	26.2	32	32	29	3	0	563921	416430	genus
V5V8 Primer Test	Bacteria;Bacteroidetes;Bacteroidia;Cytophagales;Spirosomaceae;uncultured;	90.6	26.2	42	32	29	3	10	563921	416430	genus
V5V8 Primer Test	Bacteria;Bacteroidetes;Bacteroidia;Flavobacteriales;Flavobacteriaceae;Kordia;	93.5	26.2	33	31	29	2	2	563922	416430	genus
V5V8 Primer Test	Bacteria;Bacteroidetes;Bacteroidia;Sphingobacteriales;Sphingobacteriaceae;Olivibacter;	90.6	26.2	33	32	29	3	1	563921	416430	genus
V5V8 Primer Test	Bacteria;Chloroflexi;Ktedonobacteria;Ktedonobacterales;Ktedonobacteraceae;HSB OF53-F07;	87.9	26.2	33	33	29	4	0	563920	416430	genus
V5V8 Primer Test	Bacteria;Firmicutes;Bacilli;Bacillales;Planococcaceae;Chryseomicrobium;	85.3	26.2	36	34	29	5	2	563919	416430	genus
V5V8 Primer Test	Bacteria;Firmicutes;Clostridia;Clostridiales;Clostridiaceae 1;Candidatus Arthromitus;	90.6	26.2	36	32	29	3	4	563921	416430	genus
V5V8 Primer Test	Bacteria;Firmicutes;Negativicutes;Selenomonadales;Veillonellaceae;Thermosinus;	100	26.2	29	29	29	0	0	563924	416430	genus
V5V8 Primer Test	Bacteria;Planctomycetes;Phycisphaerae;Phycisphaerales;Phycisphaeraceae;JL-ETNP-F27;	93.5	26.2	31	31	29	2	0	563922	416430	genus
V5V8 Primer Test	Bacteria;Proteobacteria;Deltaproteobacteria;Desulfobacterales;Desulfobulbaceae;SEEP-SRB2;	90.6	26.2	34	32	29	3	2	563921	416430	genus
V5V8 Primer Test	Bacteria;Proteobacteria;Gammaproteobacteria;Aeromonadales;Succinivibrionaceae;Ruminobacter;	65.9	26.2	50	44	29	15	6	563909	416430	genus
V5V8 Primer Test	Bacteria;Proteobacteria;Gammaproteobacteria;Betaproteobacteriales;Rhodocyclaceae;Sterolibacterium;	100	26.2	31	29	29	0	2	563924	416430	genus
V5V8 Primer Test	Bacteria;Proteobacteria;Gammaproteobacteria;Enterobacteriales;Enterobacteriaceae;Gibbsiella;	96.7	26.2	30	30	29	1	0	563923	416430	genus
V5V8 Primer Test	Bacteria;Proteobacteria;Gammaproteobacteria;Oceanospirillales;Halomonadaceae;Marinospirillum;	93.5	26.2	31	31	29	2	0	563922	416430	genus
V5V8 Primer Test	Bacteria;Tenericutes;Mollicutes;Entomoplasmatales;Entomoplasmataceae;Mesoplasma;	96.7	26.2	30	30	29	1	0	563923	416430	genus
V5V8 Primer Test	Bacteria;Verrucomicrobia;Verrucomicrobiae;Chthoniobacterales;Chthoniobacteraceae;LD29;	55.8	26.2	53	52	29	23	1	563901	416430	genus
V5V8 Primer Test	Archaea;Euryarchaeota;Archaeoglobi;Archaeoglobales;Archaeoglobaceae;Archaeoglobus;	96.6	26.2	37	29	28	1	8	563924	416431	genus
V5V8 Primer Test	Bacteria;Actinobacteria;Actinobacteria;Actinomycetales;Actinomycetaceae;Arcanobacterium;	90.3	26.2	38	31	28	3	7	563922	416431	genus
V5V8 Primer Test	Bacteria;Actinobacteria;Actinobacteria;Micromonosporales;Micromonosporaceae;Luedemannella;	71.8	26.2	46	39	28	11	7	563914	416431	genus
V5V8 Primer Test	Bacteria;Actinobacteria;Actinobacteria;Streptosporangiales;Nocardiopsaceae;Thermobifida;	93.3	26.2	31	30	28	2	1	563923	416431	genus
V5V8 Primer Test	Bacteria;Bacteroidetes;Bacteroidia;Bacteroidales;Tannerellaceae;Candidatus Vestibaculum;	93.3	26.2	38	30	28	2	8	563923	416431	genus
V5V8 Primer Test	Bacteria;Bacteroidetes;Bacteroidia;Chitinophagales;Chitinophagaceae;Cnuella;	93.3	26.2	36	30	28	2	6	563923	416431	genus
V5V8 Primer Test	Bacteria;Bacteroidetes;Bacteroidia;Flavobacteriales;Flavobacteriaceae;Bizionia;	87.5	26.2	32	32	28	4	0	563921	416431	genus
V5V8 Primer Test	Bacteria;Bacteroidetes;Bacteroidia;Flavobacteriales;Flavobacteriaceae;Leeuwenhoekiella;	87.5	26.2	32	32	28	4	0	563921	416431	genus
V5V8 Primer Test	Bacteria;Bacteroidetes;Bacteroidia;Flavobacteriales;Flavobacteriaceae;NS3a marine group;	77.8	26.2	38	36	28	8	2	563917	416431	genus
V5V8 Primer Test	Bacteria;Calditrichaeota;Calditrichia;Calditrichales;Calditrichaceae;SM23-31;	96.6	26.2	32	29	28	1	3	563924	416431	genus
V5V8 Primer Test	Bacteria;Cloacimonetes;Cloacimonadia;Cloacimonadales;Cloacimonadaceae;Candidatus Cloacimonas;	56	26.2	91	50	28	22	41	563903	416431	genus
V5V8 Primer Test	Bacteria;Deferribacteres;Deferribacteres;Deferribacterales;Deferribacteraceae;uncultured;	66.7	26.2	46	42	28	14	4	563911	416431	genus
V5V8 Primer Test	Bacteria;Firmicutes;Clostridia;Clostridiales;Clostridiaceae 1;Clostridium sensu stricto 3;	93.3	26.2	36	30	28	2	6	563923	416431	genus
V5V8 Primer Test	Bacteria;Proteobacteria;Alphaproteobacteria;Rhizobiales;Xanthobacteraceae;Starkeya;	90.3	26.2	39	31	28	3	8	563922	416431	genus
V5V8 Primer Test	Bacteria;Proteobacteria;Alphaproteobacteria;Rhodobacterales;Rhodobacteraceae;Pseudoruegeria;	100	26.2	28	28	28	0	0	563925	416431	genus
V5V8 Primer Test	Bacteria;Proteobacteria;Deltaproteobacteria;Myxococcales;Nannocystaceae;uncultured;	75.7	26.2	38	37	28	9	1	563916	416431	genus
V5V8 Primer Test	Bacteria;Proteobacteria;Gammaproteobacteria;Betaproteobacteriales;Burkholderiaceae;Taylorella;	96.6	26.2	29	29	28	1	0	563924	416431	genus
V5V8 Primer Test	Bacteria;Proteobacteria;Gammaproteobacteria;Betaproteobacteriales;Methylophilaceae;MM2;	84.8	26.2	34	33	28	5	1	563920	416431	genus
V5V8 Primer Test	Bacteria;Proteobacteria;Gammaproteobacteria;Betaproteobacteriales;Nitrosomonadaceae;oc32;	93.3	26.2	31	30	28	2	1	563923	416431	genus
V5V8 Primer Test	Bacteria;Proteobacteria;Gammaproteobacteria;Betaproteobacteriales;Rhodocyclaceae;Azovibrio;	90.3	26.2	34	31	28	3	3	563922	416431	genus
V5V8 Primer Test	Bacteria;Proteobacteria;Gammaproteobacteria;Chromatiales;Chromatiaceae;Marichromatium;	96.6	26.2	31	29	28	1	2	563924	416431	genus
V5V8 Primer Test	Bacteria;Proteobacteria;Gammaproteobacteria;Diplorickettsiales;Diplorickettsiaceae;Rickettsiella;	90.3	26.2	38	31	28	3	7	563922	416431	genus
V5V8 Primer Test	Bacteria;Proteobacteria;Gammaproteobacteria;Enterobacteriales;Enterobacteriaceae;Candidatus Hamiltonella;	100	26.2	35	28	28	0	7	563925	416431	genus
V5V8 Primer Test	Bacteria;Proteobacteria;Gammaproteobacteria;Enterobacteriales;Enterobacteriaceae;Candidatus Stammerula;	100	26.2	28	28	28	0	0	563925	416431	genus
V5V8 Primer Test	Bacteria;Proteobacteria;Gammaproteobacteria;Oceanospirillales;Litoricolaceae;Litoricola;	90.3	26.2	32	31	28	3	1	563922	416431	genus
V5V8 Primer Test	Bacteria;Proteobacteria;Gammaproteobacteria;Oceanospirillales;Saccharospirillaceae;uncultured;	77.8	26.2	51	36	28	8	15	563917	416431	genus
V5V8 Primer Test	Bacteria;Verrucomicrobia;Verrucomicrobiae;Opitutales;Opitutaceae;Cephaloticoccus;	82.4	26.2	38	34	28	6	4	563919	416431	genus
V5V8 Primer Test	Bacteria;Actinobacteria;Actinobacteria;Propionibacteriales;Propionibacteriaceae;Propioniciclava;	87.1	26.2	42	31	27	4	11	563922	416432	genus
V5V8 Primer Test	Bacteria;Actinobacteria;Actinobacteria;Pseudonocardiales;Pseudonocardiaceae;Actinophytocola;	54	26.2	59	50	27	23	9	563903	416432	genus
V5V8 Primer Test	Bacteria;Bacteroidetes;Bacteroidia;Bacteroidales;Prolixibacteraceae;Tangfeifania;	96.4	26.2	30	28	27	1	2	563925	416432	genus
V5V8 Primer Test	Bacteria;Bacteroidetes;Bacteroidia;Cytophagales;Cyclobacteriaceae;Cyclobacterium;	93.1	26.2	31	29	27	2	2	563924	416432	genus
V5V8 Primer Test	Bacteria;Bacteroidetes;Bacteroidia;Cytophagales;Spirosomaceae;Runella;	93.1	26.2	31	29	27	2	2	563924	416432	genus
V5V8 Primer Test	Bacteria;Caldiserica;Caldisericia;Caldisericales;Caldisericaceae;Caldisericum;	93.1	26.2	32	29	27	2	3	563924	416432	genus
V5V8 Primer Test	Bacteria;Chloroflexi;Chloroflexia;Chloroflexales;Roseiflexaceae;Roseiflexus;	90	26.2	31	30	27	3	1	563923	416432	genus
V5V8 Primer Test	Bacteria;Cyanobacteria;Oxyphotobacteria;Oxyphotobacteria Incertae Sedis;Unknown Family;Leptolyngbya VRUC 135;	93.1	26.2	29	29	27	2	0	563924	416432	genus
V5V8 Primer Test	Bacteria;Firmicutes;Bacilli;Bacillales;Alicyclobacillaceae;Effusibacillus;	96.4	26.2	28	28	27	1	0	563925	416432	genus
V5V8 Primer Test	Bacteria;Firmicutes;Bacilli;Bacillales;Bacillaceae;Amphibacillus;	90	26.2	30	30	27	3	0	563923	416432	genus
V5V8 Primer Test	Bacteria;Firmicutes;Clostridia;Clostridiales;Eubacteriaceae;Anaerofustis;	90	26.2	39	30	27	3	9	563923	416432	genus
V5V8 Primer Test	Bacteria;Firmicutes;Clostridia;Clostridiales;Family XI;Soehngenia;	77.1	26.2	35	35	27	8	0	563918	416432	genus
V5V8 Primer Test	Bacteria;Firmicutes;Clostridia;Clostridiales;Ruminococcaceae;Ruminococcaceae V9D2013 group;	87.1	26.2	32	31	27	4	1	563922	416432	genus
V5V8 Primer Test	Bacteria;Planctomycetes;Phycisphaerae;Phycisphaerales;Phycisphaeraceae;AKYG587;	71.1	26.2	42	38	27	11	4	563915	416432	genus
V5V8 Primer Test	Bacteria;Proteobacteria;Alphaproteobacteria;Rhodovibrionales;Kiloniellaceae;Tistlia;	84.4	26.2	35	32	27	5	3	563921	416432	genus
V5V8 Primer Test	Bacteria;Proteobacteria;Alphaproteobacteria;Tistrellales;Tistrellaceae;Tistrella;	96.4	26.2	29	28	27	1	1	563925	416432	genus
V5V8 Primer Test	Bacteria;Proteobacteria;Gammaproteobacteria;Beggiatoales;Beggiatoaceae;Beggiatoa;	96.4	26.2	30	28	27	1	2	563925	416432	genus
V5V8 Primer Test	Bacteria;Proteobacteria;Gammaproteobacteria;Betaproteobacteriales;Burkholderiaceae;Mitsuaria;	93.1	26.2	48	29	27	2	19	563924	416432	genus
V5V8 Primer Test	Bacteria;Proteobacteria;Gammaproteobacteria;Betaproteobacteriales;Burkholderiaceae;Xenophilus;	62.8	26.2	54	43	27	16	11	563910	416432	genus
V5V8 Primer Test	Bacteria;Proteobacteria;Gammaproteobacteria;Betaproteobacteriales;Neisseriaceae;Conchiformibius;	93.1	26.2	82	29	27	2	53	563924	416432	genus
V5V8 Primer Test	Bacteria;Proteobacteria;Gammaproteobacteria;Betaproteobacteriales;Rhodocyclaceae;Uliginosibacterium;	81.8	26.2	39	33	27	6	6	563920	416432	genus
V5V8 Primer Test	Bacteria;Proteobacteria;Gammaproteobacteria;Cellvibrionales;Halieaceae;Luminiphilus;	77.1	26.2	39	35	27	8	4	563918	416432	genus
V5V8 Primer Test	Bacteria;Proteobacteria;Gammaproteobacteria;Chromatiales;Chromatiaceae;Allochromatium;	96.4	26.2	32	28	27	1	4	563925	416432	genus
V5V8 Primer Test	Bacteria;Proteobacteria;Gammaproteobacteria;Enterobacteriales;Enterobacteriaceae;Franconibacter;	100	26.2	46	27	27	0	19	563926	416432	genus
V5V8 Primer Test	Bacteria;Proteobacteria;Gammaproteobacteria;Enterobacteriales;Enterobacteriaceae;Izhakiella;	87.1	26.2	32	31	27	4	1	563922	416432	genus
V5V8 Primer Test	Bacteria;Proteobacteria;Gammaproteobacteria;Enterobacteriales;Enterobacteriaceae;Pseudocitrobacter;	73	26.2	43	37	27	10	6	563916	416432	genus
V5V8 Primer Test	Bacteria;Proteobacteria;Gammaproteobacteria;Oceanospirillales;Halomonadaceae;Oceanospirillum;	100	26.2	28	27	27	0	1	563926	416432	genus
V5V8 Primer Test	Bacteria;Rokubacteria;NC10;Methylomirabilales;Methylomirabilaceae;wb1-A12;	81.8	26.2	36	33	27	6	3	563920	416432	genus
V5V8 Primer Test	Bacteria;Tenericutes;Mollicutes;Entomoplasmatales;Entomoplasmatales Incertae Sedis;Candidatus Hepatoplasma;	96.4	26.2	33	28	27	1	5	563925	416432	genus
V5V8 Primer Test	Bacteria;Tenericutes;Mollicutes;Haloplasmatales;Haloplasmataceae;Haloplasma;	93.1	26.2	32	29	27	2	3	563924	416432	genus
V5V8 Primer Test	Bacteria;Acidobacteria;Thermoanaerobaculia;Thermoanaerobaculales;Thermoanaerobaculaceae;Thermoanaerobaculum;	100	26.2	28	26	26	0	2	563927	416433	genus
V5V8 Primer Test	Bacteria;Actinobacteria;Actinobacteria;Kineosporiales;Kineosporiaceae;Kineosporia;	81.3	26.2	40	32	26	6	8	563921	416433	genus
V5V8 Primer Test	Bacteria;Actinobacteria;Actinobacteria;Kineosporiales;Kineosporiaceae;Quadrisphaera;	92.9	26.2	49	28	26	2	21	563925	416433	genus
V5V8 Primer Test	Bacteria;Actinobacteria;Actinobacteria;Pseudonocardiales;Pseudonocardiaceae;Actinomycetospora;	89.7	26.2	41	29	26	3	12	563924	416433	genus
V5V8 Primer Test	Bacteria;Actinobacteria;Actinobacteria;Streptosporangiales;Streptosporangiaceae;Planotetraspora;	100	26.2	27	26	26	0	1	563927	416433	genus
V5V8 Primer Test	Bacteria;Bacteroidetes;Bacteroidia;Cytophagales;Cytophagaceae;Sporocytophaga;	89.7	26.2	36	29	26	3	7	563924	416433	genus
V5V8 Primer Test	Bacteria;Bacteroidetes;Bacteroidia;Flavobacteriales;Flavobacteriaceae;Polaribacter 3;	83.9	26.2	33	31	26	5	2	563922	416433	genus
V5V8 Primer Test	Bacteria;Epsilonbacteraeota;Campylobacteria;Campylobacterales;Helicobacteraceae;uncultured;	92.9	26.2	32	28	26	2	4	563925	416433	genus
V5V8 Primer Test	Bacteria;Firmicutes;Bacilli;Bacillales;Alicyclobacillaceae;Acidibacillus;	86.7	26.2	37	30	26	4	7	563923	416433	genus
V5V8 Primer Test	Bacteria;Firmicutes;Bacilli;Bacillales;Bacillaceae;Thalassobacillus;	96.3	26.2	30	27	26	1	3	563926	416433	genus
V5V8 Primer Test	Bacteria;Firmicutes;Clostridia;Clostridiales;Clostridiaceae 3;Caloranaerobacter;	100	26.2	26	26	26	0	0	563927	416433	genus
V5V8 Primer Test	Bacteria;Firmicutes;Clostridia;Clostridiales;Lachnospiraceae;ASF356;	81.3	26.2	42	32	26	6	10	563921	416433	genus
V5V8 Primer Test	Bacteria;Firmicutes;Clostridia;Clostridiales;Ruminococcaceae;Acetivibrio;	92.9	26.2	29	28	26	2	1	563925	416433	genus
V5V8 Primer Test	Bacteria;Lentisphaerae;Lentisphaeria;Lentisphaerales;Lentisphaeraceae;Lentisphaera;	86.7	26.2	31	30	26	4	1	563923	416433	genus
V5V8 Primer Test	Bacteria;Proteobacteria;Alphaproteobacteria;Azospirillales;Azospirillaceae;Niveispirillum;	78.8	26.2	35	33	26	7	2	563920	416433	genus
V5V8 Primer Test	Bacteria;Proteobacteria;Alphaproteobacteria;Rhizobiales;Beijerinckiaceae;Beijerinckia;	96.3	26.2	27	27	26	1	0	563926	416433	genus
V5V8 Primer Test	Bacteria;Proteobacteria;Alphaproteobacteria;Rhizobiales;Pleomorphomonadaceae;Pleomorphomonas;	92.9	26.2	31	28	26	2	3	563925	416433	genus
V5V8 Primer Test	Bacteria;Proteobacteria;Alphaproteobacteria;Rhizobiales;Rhizobiaceae;Falsochrobactrum;	89.7	26.2	30	29	26	3	1	563924	416433	genus
V5V8 Primer Test	Bacteria;Proteobacteria;Alphaproteobacteria;Rhodobacterales;Rhodobacteraceae;Litoreibacter;	100	26.2	26	26	26	0	0	563927	416433	genus
V5V8 Primer Test	Bacteria;Proteobacteria;Alphaproteobacteria;Rhodobacterales;Rhodobacteraceae;Sagittula;	96.3	26.2	28	27	26	1	1	563926	416433	genus
V5V8 Primer Test	Bacteria;Proteobacteria;Alphaproteobacteria;Rhodospirillales;Magnetospirillaceae;Telmatospirillum;	92.9	26.2	31	28	26	2	3	563925	416433	genus
V5V8 Primer Test	Bacteria;Proteobacteria;Alphaproteobacteria;Sphingomonadales;Sphingomonadaceae;Zymomonas;	89.7	26.2	29	29	26	3	0	563924	416433	genus
V5V8 Primer Test	Bacteria;Proteobacteria;Gammaproteobacteria;Cellvibrionales;Halieaceae;Parahaliea;	96.3	26.2	28	27	26	1	1	563926	416433	genus
V5V8 Primer Test	Bacteria;Proteobacteria;Gammaproteobacteria;Chromatiales;Chromatiaceae;uncultured;	89.7	26.2	30	29	26	3	1	563924	416433	genus
V5V8 Primer Test	Bacteria;Proteobacteria;Gammaproteobacteria;Ectothiorhodospirales;Ectothiorhodospiraceae;Ectothiorhodospira;	92.9	26.2	28	28	26	2	0	563925	416433	genus
V5V8 Primer Test	Bacteria;Proteobacteria;Gammaproteobacteria;Enterobacteriales;Enterobacteriaceae;Siccibacter;	89.7	26.2	45	29	26	3	16	563924	416433	genus
V5V8 Primer Test	Bacteria;Proteobacteria;Gammaproteobacteria;Oceanospirillales;Halomonadaceae;Kushneria;	96.3	26.2	31	27	26	1	4	563926	416433	genus
V5V8 Primer Test	Bacteria;Proteobacteria;Gammaproteobacteria;Oceanospirillales;Kangiellaceae;Kangiella;	100	26.2	28	26	26	0	2	563927	416433	genus
V5V8 Primer Test	Bacteria;Proteobacteria;Gammaproteobacteria;Salinisphaerales;Solimonadaceae;Polycyclovorans;	78.8	26.2	36	33	26	7	3	563920	416433	genus
V5V8 Primer Test	Bacteria;Proteobacteria;Gammaproteobacteria;Vibrionales;Vibrionaceae;uncultured;	100	26.2	26	26	26	0	0	563927	416433	genus
V5V8 Primer Test	Bacteria;Proteobacteria;Gammaproteobacteria;Xanthomonadales;Xanthomonadaceae;Silanimonas;	96.3	26.2	30	27	26	1	3	563926	416433	genus
V5V8 Primer Test	Bacteria;Thermotogae;Thermotogae;Thermotogales;Thermotogaceae;Thermotoga;	96.3	26.2	29	27	26	1	2	563926	416433	genus
V5V8 Primer Test	Bacteria;Verrucomicrobia;Verrucomicrobiae;Verrucomicrobiales;Verrucomicrobiaceae;Roseimicrobium;	83.9	26.2	36	31	26	5	5	563922	416433	genus
V5V8 Primer Test	Archaea;Euryarchaeota;Halobacteria;Halobacteriales;Haloferacaceae;Haloplanus;	89.3	26.2	44	28	25	3	16	563925	416434	genus
V5V8 Primer Test	Archaea;Euryarchaeota;Methanomicrobia;Methanosarcinales;Methanosarcinaceae;Methanomethylovorans;	89.3	26.2	51	28	25	3	23	563925	416434	genus
V5V8 Primer Test	Bacteria;Actinobacteria;Actinobacteria;Micrococcales;Microbacteriaceae;Galbitalea;	100	26.2	31	25	25	0	6	563928	416434	genus
V5V8 Primer Test	Bacteria;Actinobacteria;Actinobacteria;Micrococcales;Microbacteriaceae;Subtercola;	100	26.2	26	25	25	0	1	563928	416434	genus
V5V8 Primer Test	Bacteria;Bacteroidetes;Bacteroidia;Flavobacteriales;Schleiferiaceae;Schleiferia;	83.3	26.2	38	30	25	5	8	563923	416434	genus
V5V8 Primer Test	Bacteria;Cyanobacteria;Oxyphotobacteria;Leptolyngbyales;Leptolyngbyaceae;uncultured;	100	26.2	25	25	25	0	0	563928	416434	genus
V5V8 Primer Test	Bacteria;Cyanobacteria;Oxyphotobacteria;Nostocales;Nostocaceae;Cylindrospermopsis CRJ1;	96.2	26.2	26	26	25	1	0	563927	416434	genus
V5V8 Primer Test	Bacteria;Cyanobacteria;Oxyphotobacteria;Nostocales;Nostocaceae;Rivularia PCC-7116;	75.8	26.2	36	33	25	8	3	563920	416434	genus
V5V8 Primer Test	Bacteria;Firmicutes;Bacilli;Bacillales;Bacillaceae;Alkalibacillus;	92.6	26.2	29	27	25	2	2	563926	416434	genus
V5V8 Primer Test	Bacteria;Firmicutes;Bacilli;Bacillales;Bacillaceae;Salimicrobium;	89.3	26.2	29	28	25	3	1	563925	416434	genus
V5V8 Primer Test	Bacteria;Firmicutes;Clostridia;Clostridiales;Lachnospiraceae;Johnsonella;	92.6	26.2	76	27	25	2	49	563926	416434	genus
V5V8 Primer Test	Bacteria;Proteobacteria;Alphaproteobacteria;Caulobacterales;Hyphomonadaceae;Robiginitomaculum;	89.3	26.2	28	28	25	3	0	563925	416434	genus
V5V8 Primer Test	Bacteria;Proteobacteria;Alphaproteobacteria;Rhizobiales;Beijerinckiaceae;Salinarimonas;	100	26.2	26	25	25	0	1	563928	416434	genus
V5V8 Primer Test	Bacteria;Proteobacteria;Alphaproteobacteria;Rhizobiales;Pleomorphomonadaceae;Chthonobacter;	92.6	26.2	28	27	25	2	1	563926	416434	genus
V5V8 Primer Test	Bacteria;Proteobacteria;Alphaproteobacteria;Rhodobacterales;Rhodobacteraceae;Albidovulum;	92.6	26.2	28	27	25	2	1	563926	416434	genus
V5V8 Primer Test	Bacteria;Proteobacteria;Alphaproteobacteria;Rhodobacterales;Rhodobacteraceae;Jhaorihella;	92.6	26.2	31	27	25	2	4	563926	416434	genus
V5V8 Primer Test	Bacteria;Proteobacteria;Alphaproteobacteria;Rhodovibrionales;Fodinicurvataceae;uncultured;	86.2	26.2	33	29	25	4	4	563924	416434	genus
V5V8 Primer Test	Bacteria;Proteobacteria;Deltaproteobacteria;Desulfobacterales;Desulfobacteraceae;Desulfoconvexum;	86.2	26.2	30	29	25	4	1	563924	416434	genus
V5V8 Primer Test	Bacteria;Proteobacteria;Gammaproteobacteria;Betaproteobacteriales;Nitrosomonadaceae;uncultured;	96.2	26.2	27	26	25	1	1	563927	416434	genus
V5V8 Primer Test	Bacteria;Proteobacteria;Gammaproteobacteria;Chromatiales;Chromatiaceae;Thiocystis;	96.2	26.2	27	26	25	1	1	563927	416434	genus
V5V8 Primer Test	Bacteria;Proteobacteria;Gammaproteobacteria;Enterobacteriales;Enterobacteriaceae;Mangrovibacter;	100	26.2	26	25	25	0	1	563928	416434	genus
V5V8 Primer Test	Bacteria;Synergistetes;Synergistia;Synergistales;Synergistaceae;Aminobacterium;	96.2	26.2	27	26	25	1	1	563927	416434	genus
V5V8 Primer Test	Bacteria;Thermotogae;Thermotogae;Petrotogales;Petrotogaceae;SC103;	96.2	26.2	28	26	25	1	2	563927	416434	genus
V5V8 Primer Test	Bacteria;Verrucomicrobia;Verrucomicrobiae;Verrucomicrobiales;Rubritaleaceae;Persicirhabdus;	92.6	26.2	31	27	25	2	4	563926	416434	genus
V5V8 Primer Test	Archaea;Euryarchaeota;Halobacteria;Halobacteriales;Haloferacaceae;Halogeometricum;	96	26.2	34	25	24	1	9	563928	416435	genus
V5V8 Primer Test	Archaea;Euryarchaeota;Thermococci;Thermococcales;Thermococcaceae;Pyrococcus;	92.3	26.2	31	26	24	2	5	563927	416435	genus
V5V8 Primer Test	Archaea;Korarchaeota;Korarchaeia;Korarchaeales;Korarchaeaceae;Candidatus Korarchaeum;	85.7	26.2	55	28	24	4	27	563925	416435	genus
V5V8 Primer Test	Bacteria;Actinobacteria;Actinobacteria;Micrococcales;Demequinaceae;Lysinimicrobium;	88.9	26.2	27	27	24	3	0	563926	416435	genus
V5V8 Primer Test	Bacteria;Actinobacteria;Actinobacteria;Micrococcales;Intrasporangiaceae;Serinicoccus;	100	26.2	25	24	24	0	1	563929	416435	genus
V5V8 Primer Test	Bacteria;Actinobacteria;Actinobacteria;Micrococcales;Microbacteriaceae;Herbiconiux;	100	26.2	24	24	24	0	0	563929	416435	genus
V5V8 Primer Test	Bacteria;Actinobacteria;Actinobacteria;Micromonosporales;Micromonosporaceae;Catenuloplanes;	100	26.2	25	24	24	0	1	563929	416435	genus
V5V8 Primer Test	Bacteria;Actinobacteria;Coriobacteriia;Coriobacteriales;Eggerthellaceae;Gordonibacter;	96	26.2	25	25	24	1	0	563928	416435	genus
V5V8 Primer Test	Bacteria;Aquificae;Aquificae;Aquificales;Aquificaceae;Thermocrinis;	82.8	26.2	44	29	24	5	15	563924	416435	genus
V5V8 Primer Test	Bacteria;Bacteroidetes;Bacteroidia;Bacteroidales;Barnesiellaceae;Coprobacter;	75	26.2	32	32	24	8	0	563921	416435	genus
V5V8 Primer Test	Bacteria;Bacteroidetes;Bacteroidia;Bacteroidales;Dysgonomonadaceae;Candidatus Armantifilum;	96	26.2	43	25	24	1	18	563928	416435	genus
V5V8 Primer Test	Bacteria;Bacteroidetes;Bacteroidia;Cytophagales;Cyclobacteriaceae;Reichenbachiella;	85.7	26.2	29	28	24	4	1	563925	416435	genus
V5V8 Primer Test	Bacteria;Bacteroidetes;Bacteroidia;Cytophagales;Flammeovirgaceae;Flexithrix;	96	26.2	25	25	24	1	0	563928	416435	genus
V5V8 Primer Test	Bacteria;Bacteroidetes;Bacteroidia;Flavobacteriales;Weeksellaceae;Empedobacter;	96	26.2	37	25	24	1	12	563928	416435	genus
V5V8 Primer Test	Bacteria;Bacteroidetes;Bacteroidia;Flavobacteriales;Weeksellaceae;Moheibacter;	57.1	26.2	43	42	24	18	1	563911	416435	genus
V5V8 Primer Test	Bacteria;Cyanobacteria;Oxyphotobacteria;Nostocales;Nostocaceae;Scytonema VB-61278;	100	26.2	24	24	24	0	0	563929	416435	genus
V5V8 Primer Test	Bacteria;Cyanobacteria;Oxyphotobacteria;Nostocales;Nostocaceae;Sphaerospermopsis BCCUSP55;	85.7	26.2	29	28	24	4	1	563925	416435	genus
V5V8 Primer Test	Bacteria;Cyanobacteria;Oxyphotobacteria;Nostocales;Xenococcaceae;uncultured;	85.7	26.2	28	28	24	4	0	563925	416435	genus
V5V8 Primer Test	Bacteria;Cyanobacteria;Oxyphotobacteria;Phormidesmiales;Nodosilineaceae;uncultured;	100	26.2	28	24	24	0	4	563929	416435	genus
V5V8 Primer Test	Bacteria;Epsilonbacteraeota;Campylobacteria;Nautiliales;Nautiliaceae;Caminibacter;	85.7	26.2	28	28	24	4	0	563925	416435	genus
V5V8 Primer Test	Bacteria;Firmicutes;Bacilli;Bacillales;Paenibacillaceae;uncultured;	85.7	26.2	30	28	24	4	2	563925	416435	genus
V5V8 Primer Test	Bacteria;Firmicutes;Bacilli;Bacillales;Staphylococcaceae;Macrococcus;	100	26.2	47	24	24	0	23	563929	416435	genus
V5V8 Primer Test	Bacteria;Firmicutes;Clostridia;Clostridiales;Ruminococcaceae;GCA-900066225;	88.9	26.2	30	27	24	3	3	563926	416435	genus
V5V8 Primer Test	Bacteria;Proteobacteria;Alphaproteobacteria;Acetobacterales;Acetobacteraceae;Craurococcus;	92.3	26.2	33	26	24	2	7	563927	416435	genus
V5V8 Primer Test	Bacteria;Proteobacteria;Alphaproteobacteria;Rhodobacterales;Rhodobacteraceae;Albirhodobacter;	100	26.2	25	24	24	0	1	563929	416435	genus
V5V8 Primer Test	Bacteria;Proteobacteria;Alphaproteobacteria;Rhodobacterales;Rhodobacteraceae;Halocynthiibacter;	92.3	26.2	27	26	24	2	1	563927	416435	genus
V5V8 Primer Test	Bacteria;Proteobacteria;Alphaproteobacteria;Rhodobacterales;Rhodobacteraceae;Roseinatronobacter;	96	26.2	26	25	24	1	1	563928	416435	genus
V5V8 Primer Test	Bacteria;Proteobacteria;Alphaproteobacteria;Rhodobacterales;Rhodobacteraceae;Sediminimonas;	92.3	26.2	26	26	24	2	0	563927	416435	genus
V5V8 Primer Test	Bacteria;Proteobacteria;Alphaproteobacteria;Rhodovibrionales;Fodinicurvataceae;Rhodovibrio;	88.9	26.2	27	27	24	3	0	563926	416435	genus
V5V8 Primer Test	Bacteria;Proteobacteria;Deltaproteobacteria;Myxococcales;Archangiaceae;Archangium;	96	26.2	25	25	24	1	0	563928	416435	genus
V5V8 Primer Test	Bacteria;Proteobacteria;Gammaproteobacteria;Alteromonadales;Colwelliaceae;uncultured;	88.9	26.2	27	27	24	3	0	563926	416435	genus
V5V8 Primer Test	Bacteria;Proteobacteria;Gammaproteobacteria;Betaproteobacteriales;Burkholderiaceae;Schlegelella;	88.9	26.2	29	27	24	3	2	563926	416435	genus
V5V8 Primer Test	Bacteria;Proteobacteria;Gammaproteobacteria;Betaproteobacteriales;Hydrogenophilaceae;Hydrogenophilus;	88.9	26.2	30	27	24	3	3	563926	416435	genus
V5V8 Primer Test	Bacteria;Proteobacteria;Gammaproteobacteria;Gammaproteobacteria Incertae Sedis;Unknown Family;Candidatus Ovatusbacter;	82.8	26.2	36	29	24	5	7	563924	416435	genus
V5V8 Primer Test	Bacteria;Proteobacteria;Gammaproteobacteria;Xanthomonadales;Rhodanobacteraceae;Pseudofulvimonas;	85.7	26.2	29	28	24	4	1	563925	416435	genus
V5V8 Primer Test	Bacteria;Actinobacteria;Actinobacteria;Micrococcales;Dermacoccaceae;Dermacoccus;	82.1	26.2	30	28	23	5	2	563925	416436	genus
V5V8 Primer Test	Bacteria;Actinobacteria;Actinobacteria;Propionibacteriales;Propionibacteriaceae;Aestuariimicrobium;	95.8	26.2	30	24	23	1	6	563929	416436	genus
V5V8 Primer Test	Bacteria;Bacteroidetes;Bacteroidia;Bacteroidales;Barnesiellaceae;uncultured;	85.2	26.2	31	27	23	4	4	563926	416436	genus
V5V8 Primer Test	Bacteria;Bacteroidetes;Bacteroidia;Bacteroidales;Muribaculaceae;Muribaculum;	85.2	26.2	30	27	23	4	3	563926	416436	genus
V5V8 Primer Test	Bacteria;Bacteroidetes;Bacteroidia;Chitinophagales;Saprospiraceae;Portibacter;	67.6	26.2	34	34	23	11	0	563919	416436	genus
V5V8 Primer Test	Bacteria;Bacteroidetes;Bacteroidia;Cytophagales;Amoebophilaceae;uncultured;	62.2	26.2	38	37	23	14	1	563916	416436	genus
V5V8 Primer Test	Bacteria;Bacteroidetes;Bacteroidia;Cytophagales;Cyclobacteriaceae;Fabibacter;	88.5	26.2	29	26	23	3	3	563927	416436	genus
V5V8 Primer Test	Bacteria;Bacteroidetes;Bacteroidia;Flavobacteriales;Weeksellaceae;Riemerella;	88.5	26.2	42	26	23	3	16	563927	416436	genus
V5V8 Primer Test	Bacteria;Chloroflexi;Ktedonobacteria;Ktedonobacterales;Ktedonobacteraceae;1921-3;	95.8	26.2	24	24	23	1	0	563929	416436	genus
V5V8 Primer Test	Bacteria;Cyanobacteria;Oxyphotobacteria;Leptolyngbyales;Leptolyngbyaceae;Phormidesmis ANT.L52.6;	88.5	26.2	26	26	23	3	0	563927	416436	genus
V5V8 Primer Test	Bacteria;Cyanobacteria;Oxyphotobacteria;Nostocales;Nostocaceae;uncultured;	95.8	26.2	28	24	23	1	4	563929	416436	genus
V5V8 Primer Test	Bacteria;Deferribacteres;Deferribacteres;Deferribacterales;Deferribacteraceae;Mucispirillum;	85.2	26.2	31	27	23	4	4	563926	416436	genus
V5V8 Primer Test	Bacteria;Firmicutes;Clostridia;Clostridiales;Clostridiaceae 1;Clostridium sensu stricto 5;	79.3	26.2	30	29	23	6	1	563924	416436	genus
V5V8 Primer Test	Bacteria;Firmicutes;Clostridia;Clostridiales;Family XVII;uncultured;	88.5	26.2	28	26	23	3	2	563927	416436	genus
V5V8 Primer Test	Bacteria;Firmicutes;Clostridia;Clostridiales;Lachnospiraceae;Lachnospiraceae UCG-002;	85.2	26.2	30	27	23	4	3	563926	416436	genus
V5V8 Primer Test	Bacteria;Firmicutes;Clostridia;Clostridiales;Lachnospiraceae;Lachnospiraceae UCG-009;	79.3	26.2	33	29	23	6	4	563924	416436	genus
V5V8 Primer Test	Bacteria;Planctomycetes;Brocadiae;Brocadiales;Brocadiaceae;Candidatus Brocadia;	82.1	26.2	31	28	23	5	3	563925	416436	genus
V5V8 Primer Test	Bacteria;Proteobacteria;Alphaproteobacteria;Rhizobiales;Devosiaceae;Arsenicitalea;	92	26.2	29	25	23	2	4	563928	416436	genus
V5V8 Primer Test	Bacteria;Proteobacteria;Alphaproteobacteria;Rhizobiales;Rhizobiaceae;Aurantimonas;	92	26.2	25	25	23	2	0	563928	416436	genus
V5V8 Primer Test	Bacteria;Proteobacteria;Alphaproteobacteria;Rhodobacterales;Rhodobacteraceae;Actibacterium;	85.2	26.2	28	27	23	4	1	563926	416436	genus
V5V8 Primer Test	Bacteria;Proteobacteria;Alphaproteobacteria;Rhodospirillales;Rhodospirillaceae;Candidatus Riegeria;	85.2	26.2	29	27	23	4	2	563926	416436	genus
V5V8 Primer Test	Bacteria;Proteobacteria;Alphaproteobacteria;Sneathiellales;Sneathiellaceae;Sneathiella;	67.6	26.2	36	34	23	11	2	563919	416436	genus
V5V8 Primer Test	Bacteria;Proteobacteria;Alphaproteobacteria;Sphingomonadales;Sphingomonadaceae;Sphingoaurantiacus;	85.2	26.2	30	27	23	4	3	563926	416436	genus
V5V8 Primer Test	Bacteria;Proteobacteria;Deltaproteobacteria;Desulfobacterales;Desulfobacteraceae;Desulfatitalea;	100	26.2	24	23	23	0	1	563930	416436	genus
V5V8 Primer Test	Bacteria;Proteobacteria;Gammaproteobacteria;Betaproteobacteriales;Burkholderiaceae;Paenalcaligenes;	95.8	26.2	31	24	23	1	7	563929	416436	genus
V5V8 Primer Test	Bacteria;Proteobacteria;Gammaproteobacteria;Gammaproteobacteria Incertae Sedis;Unknown Family;Wenzhouxiangella;	95.8	26.2	25	24	23	1	1	563929	416436	genus
V5V8 Primer Test	Bacteria;Proteobacteria;Gammaproteobacteria;Halothiobacillales;Halothiobacillaceae;Thiofaba;	95.8	26.2	26	24	23	1	2	563929	416436	genus
V5V8 Primer Test	Bacteria;Proteobacteria;Gammaproteobacteria;Oceanospirillales;Nitrincolaceae;Profundimonas;	92	26.2	28	25	23	2	3	563928	416436	genus
V5V8 Primer Test	Bacteria;Proteobacteria;Gammaproteobacteria;Oceanospirillales;Saccharospirillaceae;Oleibacter;	95.8	26.2	24	24	23	1	0	563929	416436	genus
V5V8 Primer Test	Bacteria;Proteobacteria;Gammaproteobacteria;Oceanospirillales;Saccharospirillaceae;Reinekea;	88.5	26.2	27	26	23	3	1	563927	416436	genus
V5V8 Primer Test	Bacteria;Proteobacteria;Gammaproteobacteria;Xanthomonadales;Rhodanobacteraceae;Metallibacterium;	82.1	26.2	32	28	23	5	4	563925	416436	genus
V5V8 Primer Test	Bacteria;Rokubacteria;NC10;Methylomirabilales;Methylomirabilaceae;Candidatus Methylomirabilis;	92	26.2	26	25	23	2	1	563928	416436	genus
V5V8 Primer Test	Bacteria;Thermotogae;Thermotogae;Thermotogales;Thermotogaceae;Pseudothermotoga;	92	26.2	26	25	23	2	1	563928	416436	genus
V5V8 Primer Test	Archaea;Euryarchaeota;Thermococci;Methanofastidiosales;Methanofastidiosaceae;Candidatus Methanofastidiosum;	81.5	26.2	64	27	22	5	37	563926	416437	genus
V5V8 Primer Test	Archaea;Euryarchaeota;Thermoplasmata;Methanomassiliicoccales;Methanomassiliicoccaceae;uncultured;	95.7	26.2	41	23	22	1	18	563930	416437	genus
V5V8 Primer Test	Archaea;Thaumarchaeota;Nitrososphaeria;Nitrososphaerales;Nitrososphaeraceae;Candidatus Nitrocosmicus;	73.3	26.2	60	30	22	8	30	563923	416437	genus
V5V8 Primer Test	Bacteria;Acidobacteria;Acidobacteriia;Acidobacteriales;Acidobacteriaceae (Subgroup 1);Acidobacterium;	81.5	26.2	27	27	22	5	0	563926	416437	genus
V5V8 Primer Test	Bacteria;Acidobacteria;Holophagae;Acanthopleuribacterales;Acanthopleuribacteraceae;Acanthopleuribacter;	95.7	26.2	24	23	22	1	1	563930	416437	genus
V5V8 Primer Test	Bacteria;Acidobacteria;Subgroup 6;Unknown Order;Unknown Family;Luteitalea;	84.6	26.2	31	26	22	4	5	563927	416437	genus
V5V8 Primer Test	Bacteria;Actinobacteria;Actinobacteria;Bifidobacteriales;Bifidobacteriaceae;Alloscardovia;	95.7	26.2	23	23	22	1	0	563930	416437	genus
V5V8 Primer Test	Bacteria;Actinobacteria;Actinobacteria;Micrococcales;Intrasporangiaceae;Oryzihumus;	95.7	26.2	25	23	22	1	2	563930	416437	genus
V5V8 Primer Test	Bacteria;Actinobacteria;Actinobacteria;Micrococcales;Microbacteriaceae;Marisediminicola;	100	26.2	25	22	22	0	3	563931	416437	genus
V5V8 Primer Test	Bacteria;Actinobacteria;Thermoleophilia;Solirubrobacterales;Solirubrobacteraceae;uncultured;	75.9	26.2	43	29	22	7	14	563924	416437	genus
V5V8 Primer Test	Bacteria;Bacteroidetes;Bacteroidia;Bacteroidales;Prolixibacteraceae;Sunxiuqinia;	95.7	26.2	23	23	22	1	0	563930	416437	genus
V5V8 Primer Test	Bacteria;Bacteroidetes;Bacteroidia;Cytophagales;Hymenobacteraceae;Rufibacter;	100	26.2	23	22	22	0	1	563931	416437	genus
V5V8 Primer Test	Bacteria;Bacteroidetes;Bacteroidia;Sphingobacteriales;Lentimicrobiaceae;Lentimicrobium;	81.5	26.2	39	27	22	5	12	563926	416437	genus
V5V8 Primer Test	Bacteria;Bacteroidetes;Rhodothermia;Rhodothermales;Rhodothermaceae;Rhodothermus;	100	26.2	23	22	22	0	1	563931	416437	genus
V5V8 Primer Test	Bacteria;Chloroflexi;Anaerolineae;Anaerolineales;Anaerolineaceae;Pelolinea;	68.8	26.2	47	32	22	10	15	563921	416437	genus
V5V8 Primer Test	Bacteria;Cyanobacteria;Oxyphotobacteria;Nostocales;Chroococcidiopsaceae;Chroococcidiopsis SAG 2023;	100	26.2	33	22	22	0	11	563931	416437	genus
V5V8 Primer Test	Bacteria;Cyanobacteria;Oxyphotobacteria;Nostocales;Microcystaceae;Synechocystis PCC-6803;	91.7	26.2	26	24	22	2	2	563929	416437	genus
V5V8 Primer Test	Bacteria;Cyanobacteria;Oxyphotobacteria;Nostocales;Nostocaceae;Scytonema PCC-7110;	95.7	26.2	24	23	22	1	1	563930	416437	genus
V5V8 Primer Test	Bacteria;Cyanobacteria;Oxyphotobacteria;Nostocales;Paraspirulinaceae;Spirulina CCC Snake P-Y-85;	100	26.2	23	22	22	0	1	563931	416437	genus
V5V8 Primer Test	Bacteria;Deinococcus-Thermus;Deinococci;Deinococcales;Deinococcaceae;uncultured;	100	26.2	22	22	22	0	0	563931	416437	genus
V5V8 Primer Test	Bacteria;Firmicutes;Clostridia;Clostridiales;Clostridiaceae 1;Clostridium sensu stricto 9;	100	26.2	28	22	22	0	6	563931	416437	genus
V5V8 Primer Test	Bacteria;Firmicutes;Clostridia;Clostridiales;Clostridiaceae 4;Paramaledivibacter;	100	26.2	22	22	22	0	0	563931	416437	genus
V5V8 Primer Test	Bacteria;Firmicutes;Clostridia;Clostridiales;Lachnospiraceae;FD2005;	71	26.2	36	31	22	9	5	563922	416437	genus
V5V8 Primer Test	Bacteria;Firmicutes;Clostridia;Clostridiales;Lachnospiraceae;XBB1006;	95.7	26.2	23	23	22	1	0	563930	416437	genus
V5V8 Primer Test	Bacteria;Firmicutes;Clostridia;Clostridiales;Peptostreptococcaceae;Acetoanaerobium;	73.3	26.2	31	30	22	8	1	563923	416437	genus
V5V8 Primer Test	Bacteria;Firmicutes;Clostridia;Thermoanaerobacterales;Thermoanaerobacteraceae;Syntrophaceticus;	100	26.2	22	22	22	0	0	563931	416437	genus
V5V8 Primer Test	Bacteria;Proteobacteria;Alphaproteobacteria;Rhizobiales;Rhizobiaceae;Candidatus Liberibacter;	95.7	26.2	26	23	22	1	3	563930	416437	genus
V5V8 Primer Test	Bacteria;Proteobacteria;Alphaproteobacteria;Rhizobiales;Xanthobacteraceae;Azorhizobium;	81.5	26.2	29	27	22	5	2	563926	416437	genus
V5V8 Primer Test	Bacteria;Proteobacteria;Alphaproteobacteria;Rhodobacterales;Rhodobacteraceae;Falsirhodobacter;	81.5	26.2	37	27	22	5	10	563926	416437	genus
V5V8 Primer Test	Bacteria;Proteobacteria;Gammaproteobacteria;Aeromonadales;Succinivibrionaceae;Succinivibrionaceae UCG-001;	73.3	26.2	30	30	22	8	0	563923	416437	genus
V5V8 Primer Test	Bacteria;Proteobacteria;Gammaproteobacteria;Alteromonadales;Alteromonadaceae;Aliiglaciecola;	88	26.2	25	25	22	3	0	563928	416437	genus
V5V8 Primer Test	Bacteria;Proteobacteria;Gammaproteobacteria;Arenicellales;Arenicellaceae;Arenicella;	95.7	26.2	24	23	22	1	1	563930	416437	genus
V5V8 Primer Test	Bacteria;Proteobacteria;Gammaproteobacteria;Betaproteobacteriales;Chromobacteriaceae;Paludibacterium;	81.5	26.2	30	27	22	5	3	563926	416437	genus
V5V8 Primer Test	Bacteria;Proteobacteria;Gammaproteobacteria;Enterobacteriales;Enterobacteriaceae;endosymbionts2;	88	26.2	30	25	22	3	5	563928	416437	genus
V5V8 Primer Test	Bacteria;Proteobacteria;Gammaproteobacteria;Thiohalorhabdales;Thiohalorhabdaceae;Granulosicoccus;	57.9	26.2	40	38	22	16	2	563915	416437	genus
V5V8 Primer Test	Bacteria;Thermotogae;Thermotogae;Thermotogales;Fervidobacteriaceae;Thermosipho;	100	26.2	27	22	22	0	5	563931	416437	genus
V5V8 Primer Test	Archaea;Euryarchaeota;Halobacteria;Halobacteriales;Haloferacaceae;Halovenus;	95.5	26.2	24	22	21	1	2	563931	416438	genus
V5V8 Primer Test	Archaea;Euryarchaeota;Methanobacteria;Methanobacteriales;Methanothermobacteraceae;Methanothermobacter;	91.3	26.2	44	23	21	2	21	563930	416438	genus
V5V8 Primer Test	Archaea;Euryarchaeota;Methanomicrobia;Methanomicrobiales;Methanocorpusculaceae;Methanocalculus;	87.5	26.2	37	24	21	3	13	563929	416438	genus
V5V8 Primer Test	Archaea;Euryarchaeota;Methanomicrobia;Methanosarcinales;Methanosarcinaceae;Methanohalophilus;	87.5	26.2	41	24	21	3	17	563929	416438	genus
V5V8 Primer Test	Bacteria;Actinobacteria;Actinobacteria;Frankiales;Sporichthyaceae;uncultured;	91.3	26.2	31	23	21	2	8	563930	416438	genus
V5V8 Primer Test	Bacteria;Actinobacteria;Actinobacteria;Micrococcales;Microbacteriaceae;Candidatus Planktoluna;	91.3	26.2	24	23	21	2	1	563930	416438	genus
V5V8 Primer Test	Bacteria;Armatimonadetes;Chthonomonadetes;Chthonomonadales;Chthonomonadaceae;Chthonomonas;	84	26.2	32	25	21	4	7	563928	416438	genus
V5V8 Primer Test	Bacteria;Bacteroidetes;Bacteroidia;Chitinophagales;Saprospiraceae;Aureispira;	84	26.2	26	25	21	4	1	563928	416438	genus
V5V8 Primer Test	Bacteria;Bacteroidetes;Bacteroidia;Flavobacteriales;Flavobacteriaceae;Gaetbulibacter;	95.5	26.2	22	22	21	1	0	563931	416438	genus
V5V8 Primer Test	Bacteria;Bacteroidetes;Bacteroidia;Flavobacteriales;Flavobacteriaceae;Gelidibacter;	100	26.2	21	21	21	0	0	563932	416438	genus
V5V8 Primer Test	Bacteria;Calditrichaeota;Calditrichia;Calditrichales;Calditrichaceae;Calorithrix;	95.5	26.2	22	22	21	1	0	563931	416438	genus
V5V8 Primer Test	Bacteria;Chloroflexi;Ktedonobacteria;Ktedonobacterales;Ktedonobacteraceae;FCPS473;	77.8	26.2	29	27	21	6	2	563926	416438	genus
V5V8 Primer Test	Bacteria;Chloroflexi;Ktedonobacteria;Ktedonobacterales;Ktedonobacteraceae;Ktedonobacter;	91.3	26.2	23	23	21	2	0	563930	416438	genus
V5V8 Primer Test	Bacteria;Cyanobacteria;Oxyphotobacteria;Nostocales;Coleofasciculaceae;Moorea 3L;	100	26.2	21	21	21	0	0	563932	416438	genus
V5V8 Primer Test	Bacteria;Cyanobacteria;Oxyphotobacteria;Nostocales;Cyanobacteriaceae;uncultured;	91.3	26.2	24	23	21	2	1	563930	416438	genus
V5V8 Primer Test	Bacteria;Cyanobacteria;Oxyphotobacteria;Nostocales;Oscillatoriaceae;Oscillatoria PCC-6304;	95.5	26.2	27	22	21	1	5	563931	416438	genus
V5V8 Primer Test	Bacteria;Firmicutes;Bacilli;Bacillales;Bacillaceae;Alteribacillus;	95.5	26.2	22	22	21	1	0	563931	416438	genus
V5V8 Primer Test	Bacteria;Firmicutes;Bacilli;Bacillales;Bacillaceae;Lentibacillus;	95.5	26.2	23	22	21	1	1	563931	416438	genus
V5V8 Primer Test	Bacteria;Firmicutes;Bacilli;Bacillales;Planococcaceae;Viridibacillus;	100	26.2	22	21	21	0	1	563932	416438	genus
V5V8 Primer Test	Bacteria;Firmicutes;Bacilli;Bacillales;Thermoactinomycetaceae;Thermoactinomyces;	84	26.2	26	25	21	4	1	563928	416438	genus
V5V8 Primer Test	Bacteria;Firmicutes;Clostridia;Clostridiales;Heliobacteriaceae;Heliobacterium;	95.5	26.2	22	22	21	1	0	563931	416438	genus
V5V8 Primer Test	Bacteria;Firmicutes;Clostridia;Clostridiales;Ruminococcaceae;Ethanoligenens;	100	26.2	22	21	21	0	1	563932	416438	genus
V5V8 Primer Test	Bacteria;Firmicutes;Clostridia;Clostridiales;Ruminococcaceae;Ruminococcaceae UCG-008;	77.8	26.2	33	27	21	6	6	563926	416438	genus
V5V8 Primer Test	Bacteria;Proteobacteria;Alphaproteobacteria;Caulobacterales;Parvularculaceae;Parvularcula;	95.5	26.2	22	22	21	1	0	563931	416438	genus
V5V8 Primer Test	Bacteria;Proteobacteria;Alphaproteobacteria;Puniceispirillales;SAR116 clade;Candidatus Puniceispirillum;	95.5	26.2	25	22	21	1	3	563931	416438	genus
V5V8 Primer Test	Bacteria;Proteobacteria;Alphaproteobacteria;Rhizobiales;Beijerinckiaceae;Methylocella;	95.5	26.2	29	22	21	1	7	563931	416438	genus
V5V8 Primer Test	Bacteria;Proteobacteria;Alphaproteobacteria;Rhizobiales;Beijerinckiaceae;Psychroglaciecola;	95.5	26.2	23	22	21	1	1	563931	416438	genus
V5V8 Primer Test	Bacteria;Proteobacteria;Alphaproteobacteria;Rhodospirillales;Magnetospirillaceae;uncultured;	95.5	26.2	24	22	21	1	2	563931	416438	genus
V5V8 Primer Test	Bacteria;Proteobacteria;Gammaproteobacteria;Betaproteobacteriales;Burkholderiaceae;Azohydromonas;	100	26.2	23	21	21	0	2	563932	416438	genus
V5V8 Primer Test	Bacteria;Proteobacteria;Gammaproteobacteria;Betaproteobacteriales;Burkholderiaceae;Candidatus Zinderia;	100	26.2	21	21	21	0	0	563932	416438	genus
V5V8 Primer Test	Bacteria;Proteobacteria;Gammaproteobacteria;Betaproteobacteriales;Methylophilaceae;UBA6140;	87.5	26.2	26	24	21	3	2	563929	416438	genus
V5V8 Primer Test	Bacteria;Proteobacteria;Gammaproteobacteria;Betaproteobacteriales;Nitrosomonadaceae;966-1;	87.5	26.2	25	24	21	3	1	563929	416438	genus
V5V8 Primer Test	Bacteria;Proteobacteria;Gammaproteobacteria;Betaproteobacteriales;Rhodocyclaceae;Dechlorosoma;	91.3	26.2	25	23	21	2	2	563930	416438	genus
V5V8 Primer Test	Bacteria;Proteobacteria;Gammaproteobacteria;Cardiobacteriales;Wohlfahrtiimonadaceae;Ignatzschineria;	95.5	26.2	23	22	21	1	1	563931	416438	genus
V5V8 Primer Test	Bacteria;Proteobacteria;Gammaproteobacteria;Ectothiorhodospirales;Thioalkalispiraceae;SS1-B-09-64;	95.5	26.2	22	22	21	1	0	563931	416438	genus
V5V8 Primer Test	Bacteria;Proteobacteria;Gammaproteobacteria;Salinisphaerales;Solimonadaceae;Hydrocarboniphaga;	84	26.2	26	25	21	4	1	563928	416438	genus
V5V8 Primer Test	Bacteria;Proteobacteria;Gammaproteobacteria;Salinisphaerales;Solimonadaceae;uncultured;	84	26.2	28	25	21	4	3	563928	416438	genus
V5V8 Primer Test	Bacteria;Rokubacteria;NC10;Methylomirabilales;Methylomirabilaceae;Sh765B-TzT-35;	75	26.2	31	28	21	7	3	563925	416438	genus
V5V8 Primer Test	Archaea;Euryarchaeota;Halobacteria;Halobacteriales;Haloferacaceae;Halostagnicola;	100	26.2	23	20	20	0	3	563933	416439	genus
V5V8 Primer Test	Bacteria;Actinobacteria;Actinobacteria;Micrococcales;Intrasporangiaceae;Ornithinicoccus;	71.4	26.2	31	28	20	8	3	563925	416439	genus
V5V8 Primer Test	Bacteria;Actinobacteria;Actinobacteria;Propionibacteriales;Propionibacteriaceae;Acidipropionibacterium;	90.9	26.2	27	22	20	2	5	563931	416439	genus
V5V8 Primer Test	Bacteria;Actinobacteria;Actinobacteria;Streptosporangiales;Thermomonosporaceae;Thermomonospora;	95.2	26.2	21	21	20	1	0	563932	416439	genus
V5V8 Primer Test	Bacteria;Bacteroidetes;Bacteroidia;Bacteroidales;Marinilabiliaceae;Anaerophaga;	90.9	26.2	24	22	20	2	2	563931	416439	genus
V5V8 Primer Test	Bacteria;Bacteroidetes;Bacteroidia;Chitinophagales;Chitinophagaceae;Pseudoflavitalea;	95.2	26.2	24	21	20	1	3	563932	416439	genus
V5V8 Primer Test	Bacteria;Bacteroidetes;Bacteroidia;Cytophagales;Cyclobacteriaceae;Roseivirga;	100	26.2	22	20	20	0	2	563933	416439	genus
V5V8 Primer Test	Bacteria;Bacteroidetes;Bacteroidia;Flavobacteriales;Flavobacteriaceae;Mesonia;	83.3	26.2	30	24	20	4	6	563929	416439	genus
V5V8 Primer Test	Bacteria;Bacteroidetes;Bacteroidia;Flavobacteriales;Flavobacteriaceae;Vitellibacter;	100	26.2	23	20	20	0	3	563933	416439	genus
V5V8 Primer Test	Bacteria;Bacteroidetes;Bacteroidia;Flavobacteriales;Flavobacteriaceae;Zobellia;	90.9	26.2	22	22	20	2	0	563931	416439	genus
V5V8 Primer Test	Bacteria;Chlamydiae;Chlamydiae;Chlamydiales;Parachlamydiaceae;Neochlamydia;	90.9	26.2	24	22	20	2	2	563931	416439	genus
V5V8 Primer Test	Bacteria;Chloroflexi;Anaerolineae;Anaerolineales;Anaerolineaceae;Flexilinea;	87	26.2	31	23	20	3	8	563930	416439	genus
V5V8 Primer Test	Bacteria;Firmicutes;Bacilli;Bacillales;Paenibacillaceae;Ammoniphilus;	95.2	26.2	25	21	20	1	4	563932	416439	genus
V5V8 Primer Test	Bacteria;Firmicutes;Clostridia;Clostridiales;Family XI;Finegoldia;	87	26.2	188	23	20	3	165	563930	416439	genus
V5V8 Primer Test	Bacteria;Firmicutes;Clostridia;Clostridiales;Gracilibacteraceae;uncultured;	80	26.2	52	25	20	5	27	563928	416439	genus
V5V8 Primer Test	Bacteria;Firmicutes;Clostridia;Clostridiales;Peptococcaceae;BRH-c8a;	90.9	26.2	22	22	20	2	0	563931	416439	genus
V5V8 Primer Test	Bacteria;Lentisphaerae;Oligosphaeria;Oligosphaerales;Oligosphaeraceae;Z20;	83.3	26.2	35	24	20	4	11	563929	416439	genus
V5V8 Primer Test	Bacteria;Planctomycetes;Planctomycetacia;Pirellulales;Pirellulaceae;Bythopirellula;	87	26.2	24	23	20	3	1	563930	416439	genus
V5V8 Primer Test	Bacteria;Planctomycetes;Planctomycetacia;Planctomycetales;Rubinisphaeraceae;Rubinisphaera;	87	26.2	23	23	20	3	0	563930	416439	genus
V5V8 Primer Test	Bacteria;Proteobacteria;Alphaproteobacteria;Acetobacterales;Acetobacteraceae;Acidomonas;	90.9	26.2	22	22	20	2	0	563931	416439	genus
V5V8 Primer Test	Bacteria;Proteobacteria;Alphaproteobacteria;Acetobacterales;Acetobacteraceae;Roseococcus;	76.9	26.2	26	26	20	6	0	563927	416439	genus
V5V8 Primer Test	Bacteria;Proteobacteria;Alphaproteobacteria;Rhodobacterales;Rhodobacteraceae;Dinoroseobacter;	83.3	26.2	29	24	20	4	5	563929	416439	genus
V5V8 Primer Test	Bacteria;Proteobacteria;Alphaproteobacteria;Rhodobacterales;Rhodobacteraceae;Litorimicrobium;	83.3	26.2	24	24	20	4	0	563929	416439	genus
V5V8 Primer Test	Bacteria;Proteobacteria;Alphaproteobacteria;Rhodobacterales;Rhodobacteraceae;Nioella;	95.2	26.2	22	21	20	1	1	563932	416439	genus
V5V8 Primer Test	Bacteria;Proteobacteria;Alphaproteobacteria;Rhodobacterales;Rhodobacteraceae;Oceanibulbus;	95.2	26.2	21	21	20	1	0	563932	416439	genus
V5V8 Primer Test	Bacteria;Proteobacteria;Alphaproteobacteria;Rhodobacterales;Rhodobacteraceae;Ponticoccus;	100	26.2	21	20	20	0	1	563933	416439	genus
V5V8 Primer Test	Bacteria;Proteobacteria;Alphaproteobacteria;Sphingomonadales;Sphingomonadaceae;Parasphingopyxis;	95.2	26.2	21	21	20	1	0	563932	416439	genus
V5V8 Primer Test	Bacteria;Proteobacteria;Alphaproteobacteria;Sphingomonadales;Sphingomonadaceae;Sandarakinorhabdus;	100	26.2	21	20	20	0	1	563933	416439	genus
V5V8 Primer Test	Bacteria;Proteobacteria;Alphaproteobacteria;Sphingomonadales;Sphingomonadaceae;Sphingosinicella;	90.9	26.2	23	22	20	2	1	563931	416439	genus
V5V8 Primer Test	Bacteria;Proteobacteria;Alphaproteobacteria;Tistrellales;Geminicoccaceae;uncultured;	71.4	26.2	28	28	20	8	0	563925	416439	genus
V5V8 Primer Test	Bacteria;Proteobacteria;Deltaproteobacteria;Bdellovibrionales;Bacteriovoracaceae;Bacteriovorax;	83.3	26.2	27	24	20	4	3	563929	416439	genus
V5V8 Primer Test	Bacteria;Proteobacteria;Deltaproteobacteria;Desulfobacterales;Desulfobacteraceae;Desulfatiferula;	95.2	26.2	22	21	20	1	1	563932	416439	genus
V5V8 Primer Test	Bacteria;Proteobacteria;Deltaproteobacteria;Myxococcales;Polyangiaceae;Polyangium;	90.9	26.2	23	22	20	2	1	563931	416439	genus
V5V8 Primer Test	Bacteria;Proteobacteria;Gammaproteobacteria;Aeromonadales;Aeromonadaceae;Oceanimonas;	76.9	26.2	26	26	20	6	0	563927	416439	genus
V5V8 Primer Test	Bacteria;Proteobacteria;Gammaproteobacteria;Betaproteobacteriales;Aquaspirillaceae;Laribacter;	60.6	26.2	34	33	20	13	1	563920	416439	genus
V5V8 Primer Test	Bacteria;Proteobacteria;Gammaproteobacteria;Betaproteobacteriales;Burkholderiaceae;Actimicrobium;	87	26.2	23	23	20	3	0	563930	416439	genus
V5V8 Primer Test	Bacteria;Proteobacteria;Gammaproteobacteria;Betaproteobacteriales;Burkholderiaceae;Hylemonella;	83.3	26.2	24	24	20	4	0	563929	416439	genus
V5V8 Primer Test	Bacteria;Proteobacteria;Gammaproteobacteria;Betaproteobacteriales;Neisseriaceae;Alysiella;	100	26.2	29	20	20	0	9	563933	416439	genus
V5V8 Primer Test	Bacteria;Proteobacteria;Gammaproteobacteria;Ectothiorhodospirales;Ectothiorhodospiraceae;Halofilum;	90.9	26.2	22	22	20	2	0	563931	416439	genus
V5V8 Primer Test	Bacteria;Proteobacteria;Gammaproteobacteria;Methylococcales;Methylomonaceae;uncultured;	95.2	26.2	27	21	20	1	6	563932	416439	genus
V5V8 Primer Test	Bacteria;Proteobacteria;Gammaproteobacteria;Nitrosococcales;Nitrosococcaceae;Cm1-21;	83.3	26.2	25	24	20	4	1	563929	416439	genus
V5V8 Primer Test	Bacteria;Proteobacteria;Gammaproteobacteria;Oceanospirillales;Saccharospirillaceae;Oleispira;	76.9	26.2	27	26	20	6	1	563927	416439	genus
V5V8 Primer Test	Bacteria;Proteobacteria;Gammaproteobacteria;Pasteurellales;Pasteurellaceae;Bibersteinia;	95.2	26.2	22	21	20	1	1	563932	416439	genus
V5V8 Primer Test	Bacteria;Spirochaetes;Leptospirae;Leptospirales;Leptospiraceae;uncultured;	87	26.2	26	23	20	3	3	563930	416439	genus
V5V8 Primer Test	Bacteria;Verrucomicrobia;Verrucomicrobiae;Opitutales;Opitutaceae;Diplosphaera;	83.3	26.2	28	24	20	4	4	563929	416439	genus
V5V8 Primer Test	Archaea;Euryarchaeota;Methanococci;Methanococcales;Methanocaldococcaceae;Methanocaldococcus;	95	26.2	29	20	19	1	9	563933	416440	genus
V5V8 Primer Test	Archaea;Euryarchaeota;Methanomicrobia;Methanomicrobiales;Methanocorpusculaceae;Methanocorpusculum;	65.5	26.2	42	29	19	10	13	563924	416440	genus
V5V8 Primer Test	Archaea;Euryarchaeota;Methanomicrobia;Methanomicrobiales;Methanomicrobiaceae;Methanogenium;	90.5	26.2	34	21	19	2	13	563932	416440	genus
V5V8 Primer Test	Archaea;Euryarchaeota;Thermoplasmata;Thermoplasmatales;Aciduliprofundaceae;Aciduliprofundum;	95	26.2	35	20	19	1	15	563933	416440	genus
V5V8 Primer Test	Bacteria;Actinobacteria;Actinobacteria;Micrococcales;Intrasporangiaceae;Lapillicoccus;	82.6	26.2	28	23	19	4	5	563930	416440	genus
V5V8 Primer Test	Bacteria;Actinobacteria;Actinobacteria;Micrococcales;Intrasporangiaceae;uncultured;	95	26.2	37	20	19	1	17	563933	416440	genus
V5V8 Primer Test	Bacteria;Actinobacteria;Actinobacteria;Micrococcales;Microbacteriaceae;Lysinimonas;	95	26.2	21	20	19	1	1	563933	416440	genus
V5V8 Primer Test	Bacteria;Actinobacteria;Actinobacteria;Propionibacteriales;Propionibacteriaceae;Jiangella;	63.3	26.2	30	30	19	11	0	563923	416440	genus
V5V8 Primer Test	Bacteria;Aquificae;Desulfurobacteriia;Desulfurobacteriales;Desulfurobacteriaceae;Desulfurobacterium;	95	26.2	20	20	19	1	0	563933	416440	genus
V5V8 Primer Test	Bacteria;Bacteroidetes;Bacteroidia;Bacteroidales;Marinilabiliaceae;Alkaliflexus;	82.6	26.2	25	23	19	4	2	563930	416440	genus
V5V8 Primer Test	Bacteria;Bacteroidetes;Bacteroidia;Cytophagales;Cyclobacteriaceae;Imperialibacter;	95	26.2	20	20	19	1	0	563933	416440	genus
V5V8 Primer Test	Bacteria;Bacteroidetes;Bacteroidia;Cytophagales;Cyclobacteriaceae;Marivirga;	86.4	26.2	22	22	19	3	0	563931	416440	genus
V5V8 Primer Test	Bacteria;Bacteroidetes;Bacteroidia;Flavobacteriales;Flavobacteriaceae;Mesoflavibacter;	90.5	26.2	22	21	19	2	1	563932	416440	genus
V5V8 Primer Test	Bacteria;Chloroflexi;Anaerolineae;Anaerolineales;Anaerolineaceae;Ornatilinea;	79.2	26.2	26	24	19	5	2	563929	416440	genus
V5V8 Primer Test	Bacteria;Cyanobacteria;Oxyphotobacteria;Nostocales;Geitlerinemaceae;Geitlerinema PCC-7105;	90.5	26.2	23	21	19	2	2	563932	416440	genus
V5V8 Primer Test	Bacteria;Firmicutes;Bacilli;Bacillales;Bacillaceae;Marinococcus;	82.6	26.2	42	23	19	4	19	563930	416440	genus
V5V8 Primer Test	Bacteria;Firmicutes;Bacilli;Bacillales;Bacillaceae;Paraliobacillus;	100	26.2	22	19	19	0	3	563934	416440	genus
V5V8 Primer Test	Bacteria;Firmicutes;Bacilli;Bacillales;Bacillaceae;Pseudogracilibacillus;	100	26.2	20	19	19	0	1	563934	416440	genus
V5V8 Primer Test	Bacteria;Firmicutes;Clostridia;Clostridiales;Clostridiaceae 1;Clostridium sensu stricto 2;	86.4	26.2	22	22	19	3	0	563931	416440	genus
V5V8 Primer Test	Bacteria;Firmicutes;Clostridia;Clostridiales;Clostridiales Incertae Sedis;Proteiniborus;	67.9	26.2	28	28	19	9	0	563925	416440	genus
V5V8 Primer Test	Bacteria;Firmicutes;Clostridia;Clostridiales;Family XI;Anaerosalibacter;	86.4	26.2	24	22	19	3	2	563931	416440	genus
V5V8 Primer Test	Bacteria;Firmicutes;Clostridia;Clostridiales;Family XII;uncultured;	100	26.2	22	19	19	0	3	563934	416440	genus
V5V8 Primer Test	Bacteria;Firmicutes;Clostridia;Clostridiales;Ruminococcaceae;Hydrogenoanaerobacterium;	82.6	26.2	31	23	19	4	8	563930	416440	genus
V5V8 Primer Test	Bacteria;Halanaerobiaeota;Halanaerobiia;Halanaerobiales;Halanaerobiaceae;Halocella;	82.6	26.2	23	23	19	4	0	563930	416440	genus
V5V8 Primer Test	Bacteria;Proteobacteria;Alphaproteobacteria;Azospirillales;Azospirillaceae;Nitrospirillum;	90.5	26.2	21	21	19	2	0	563932	416440	genus
V5V8 Primer Test	Bacteria;Proteobacteria;Alphaproteobacteria;Rhizobiales;Rhizobiales Incertae Sedis;Anderseniella;	82.6	26.2	23	23	19	4	0	563930	416440	genus
V5V8 Primer Test	Bacteria;Proteobacteria;Alphaproteobacteria;Rhodobacterales;Rhodobacteraceae;Yangia;	100	26.2	20	19	19	0	1	563934	416440	genus
V5V8 Primer Test	Bacteria;Proteobacteria;Deltaproteobacteria;Deltaproteobacteria Incertae Sedis;Unknown Family;Deferrisoma;	90.5	26.2	23	21	19	2	2	563932	416440	genus
V5V8 Primer Test	Bacteria;Proteobacteria;Deltaproteobacteria;Myxococcales;Archangiaceae;Cystobacter;	90.5	26.2	21	21	19	2	0	563932	416440	genus
V5V8 Primer Test	Bacteria;Proteobacteria;Deltaproteobacteria;Thermodesulfobacteriales;Thermodesulfobacteriaceae;Caldimicrobium;	86.4	26.2	30	22	19	3	8	563931	416440	genus
V5V8 Primer Test	Bacteria;Proteobacteria;Gammaproteobacteria;Aeromonadales;Succinivibrionaceae;Anaerobiospirillum;	95	26.2	23	20	19	1	3	563933	416440	genus
V5V8 Primer Test	Bacteria;Proteobacteria;Gammaproteobacteria;Cellvibrionales;Spongiibacteraceae;Spongiibacter;	100	26.2	21	19	19	0	2	563934	416440	genus
V5V8 Primer Test	Bacteria;Proteobacteria;Gammaproteobacteria;Enterobacteriales;Enterobacteriaceae;Candidatus Baumannia;	90.5	26.2	21	21	19	2	0	563932	416440	genus
V5V8 Primer Test	Bacteria;Proteobacteria;Gammaproteobacteria;Enterobacteriales;Enterobacteriaceae;Candidatus Regiella;	95	26.2	20	20	19	1	0	563933	416440	genus
V5V8 Primer Test	Bacteria;Proteobacteria;Gammaproteobacteria;Enterobacteriales;Enterobacteriaceae;endosymbionts3;	100	26.2	19	19	19	0	0	563934	416440	genus
V5V8 Primer Test	Bacteria;Proteobacteria;Gammaproteobacteria;Enterobacteriales;Enterobacteriaceae;Leminorella;	95	26.2	20	20	19	1	0	563933	416440	genus
V5V8 Primer Test	Bacteria;Proteobacteria;Gammaproteobacteria;Immundisolibacterales;Immundisolibacteraceae;uncultured;	95	26.2	23	20	19	1	3	563933	416440	genus
V5V8 Primer Test	Bacteria;Proteobacteria;Gammaproteobacteria;Salinisphaerales;Solimonadaceae;Solimonas;	95	26.2	23	20	19	1	3	563933	416440	genus
V5V8 Primer Test	Bacteria;Proteobacteria;Gammaproteobacteria;Xanthomonadales;Rhodanobacteraceae;Tahibacter;	70.4	26.2	31	27	19	8	4	563926	416440	genus
V5V8 Primer Test	Bacteria;Spirochaetes;Spirochaetia;Brevinematales;Brevinemataceae;Brevinema;	100	26.2	19	19	19	0	0	563934	416440	genus
V5V8 Primer Test	Bacteria;Thermotogae;Thermotogae;Kosmotogales;Kosmotogaceae;Mesotoga;	82.6	26.2	31	23	19	4	8	563930	416440	genus
V5V8 Primer Test	Bacteria;Verrucomicrobia;Verrucomicrobiae;Verrucomicrobiales;Rubritaleaceae;Haloferula;	76	26.2	27	25	19	6	2	563928	416440	genus
V5V8 Primer Test	Eukaryota;SAR;Stramenopiles;Bicosoecida;Bicosoeca;	76	26.2	28	25	19	6	3	563928	416440	genus
V5V8 Primer Test	Archaea;Euryarchaeota;Halobacteria;Halobacteriales;Haloferacaceae;Haloarchaeobius;	94.7	26.2	27	19	18	1	8	563934	416441	genus
V5V8 Primer Test	Archaea;Euryarchaeota;Halobacteria;Halobacteriales;Haloferacaceae;Halogranum;	100	26.2	22	18	18	0	4	563935	416441	genus
V5V8 Primer Test	Archaea;Euryarchaeota;Halobacteria;Halobacteriales;Haloferacaceae;Halorussus;	94.7	26.2	31	19	18	1	12	563934	416441	genus
V5V8 Primer Test	Bacteria;Acidobacteria;Blastocatellia (Subgroup 4);Blastocatellales;Blastocatellaceae;Aridibacter;	90	26.2	26	20	18	2	6	563933	416441	genus
V5V8 Primer Test	Bacteria;Acidobacteria;Subgroup 6;Unknown Order;Unknown Family;Vicinamibacter;	66.7	26.2	29	27	18	9	2	563926	416441	genus
V5V8 Primer Test	Bacteria;Actinobacteria;Actinobacteria;Micrococcales;Intrasporangiaceae;Intrasporangium;	85.7	26.2	25	21	18	3	4	563932	416441	genus
V5V8 Primer Test	Bacteria;Actinobacteria;Actinobacteria;Micrococcales;Micrococcaceae;Pseudoglutamicibacter;	100	26.2	22	18	18	0	4	563935	416441	genus
V5V8 Primer Test	Bacteria;Actinobacteria;Actinobacteria;Propionibacteriales;Propionibacteriaceae;Propionicicella;	72	26.2	31	25	18	7	6	563928	416441	genus
V5V8 Primer Test	Bacteria;Bacteroidetes;Bacteroidia;Cytophagales;Cytophagaceae;Rhodocytophaga;	62.1	26.2	30	29	18	11	1	563924	416441	genus
V5V8 Primer Test	Bacteria;Bacteroidetes;Bacteroidia;Flavobacteriales;Flavobacteriaceae;Actibacter;	90	26.2	20	20	18	2	0	563933	416441	genus
V5V8 Primer Test	Bacteria;Bacteroidetes;Bacteroidia;Flavobacteriales;Flavobacteriaceae;Arcticiflavibacter;	94.7	26.2	20	19	18	1	1	563934	416441	genus
V5V8 Primer Test	Bacteria;Bacteroidetes;Bacteroidia;Flavobacteriales;Flavobacteriaceae;Polaribacter 2;	90	26.2	20	20	18	2	0	563933	416441	genus
V5V8 Primer Test	Bacteria;Bacteroidetes;Bacteroidia;Flavobacteriales;Flavobacteriaceae;Tamlana;	100	26.2	18	18	18	0	0	563935	416441	genus
V5V8 Primer Test	Bacteria;Bacteroidetes;Bacteroidia;Flavobacteriales;Flavobacteriaceae;Zeaxanthinibacter;	90	26.2	23	20	18	2	3	563933	416441	genus
V5V8 Primer Test	Bacteria;Bacteroidetes;Chlorobia;Chlorobiales;Chlorobiaceae;Prosthecochloris;	81.8	26.2	27	22	18	4	5	563931	416441	genus
V5V8 Primer Test	Bacteria;Chlamydiae;Chlamydiae;Chlamydiales;Parachlamydiaceae;Candidatus Protochlamydia;	100	26.2	18	18	18	0	0	563935	416441	genus
V5V8 Primer Test	Bacteria;Chloroflexi;Anaerolineae;Anaerolineales;Anaerolineaceae;Anaerolineaceae UCG-001;	78.3	26.2	25	23	18	5	2	563930	416441	genus
V5V8 Primer Test	Bacteria;Chloroflexi;Ktedonobacteria;Ktedonobacterales;Ktedonobacteraceae;JG30a-KF-32;	100	26.2	21	18	18	0	3	563935	416441	genus
V5V8 Primer Test	Bacteria;Fibrobacteres;Fibrobacteria;Fibrobacterales;Fibrobacteraceae;possible genus 05;	100	26.2	52	18	18	0	34	563935	416441	genus
V5V8 Primer Test	Bacteria;Firmicutes;Bacilli;Bacillales;Bacillaceae;Caldibacillus;	100	26.2	18	18	18	0	0	563935	416441	genus
V5V8 Primer Test	Bacteria;Firmicutes;Bacilli;Lactobacillales;Carnobacteriaceae;uncultured;	90	26.2	23	20	18	2	3	563933	416441	genus
V5V8 Primer Test	Bacteria;Firmicutes;Clostridia;Clostridiales;Clostridiaceae 3;Brassicibacter;	94.7	26.2	19	19	18	1	0	563934	416441	genus
V5V8 Primer Test	Bacteria;Firmicutes;Clostridia;Clostridiales;Family XVIII;Symbiobacterium;	90	26.2	21	20	18	2	1	563933	416441	genus
V5V8 Primer Test	Bacteria;Firmicutes;Clostridia;Clostridiales;Lachnospiraceae;Acetatifactor;	78.3	26.2	29	23	18	5	6	563930	416441	genus
V5V8 Primer Test	Bacteria;Firmicutes;Clostridia;Clostridiales;Peptostreptococcaceae;Tepidibacter;	81.8	26.2	22	22	18	4	0	563931	416441	genus
V5V8 Primer Test	Bacteria;Firmicutes;Erysipelotrichia;Erysipelotrichales;Erysipelotrichaceae;Candidatus Stoquefichus;	52.9	26.2	37	34	18	16	3	563919	416441	genus
V5V8 Primer Test	Bacteria;Proteobacteria;Alphaproteobacteria;Parvibaculales;Parvibaculaceae;uncultured;	90	26.2	20	20	18	2	0	563933	416441	genus
V5V8 Primer Test	Bacteria;Proteobacteria;Alphaproteobacteria;Rhizobiales;Rhizobiaceae;Ahrensia;	94.7	26.2	20	19	18	1	1	563934	416441	genus
V5V8 Primer Test	Bacteria;Proteobacteria;Alphaproteobacteria;Rhizobiales;Rhizobiaceae;Paenochrobactrum;	94.7	26.2	19	19	18	1	0	563934	416441	genus
V5V8 Primer Test	Bacteria;Proteobacteria;Alphaproteobacteria;Rhodobacterales;Rhodobacteraceae;Xuhuaishuia;	94.7	26.2	20	19	18	1	1	563934	416441	genus
V5V8 Primer Test	Bacteria;Proteobacteria;Deltaproteobacteria;Desulfovibrionales;Desulfonatronaceae;Desulfonatronum;	94.7	26.2	20	19	18	1	1	563934	416441	genus
V5V8 Primer Test	Bacteria;Proteobacteria;Gammaproteobacteria;Betaproteobacteriales;Aquaspirillaceae;Aquaspirillum;	94.7	26.2	20	19	18	1	1	563934	416441	genus
V5V8 Primer Test	Bacteria;Proteobacteria;Gammaproteobacteria;Betaproteobacteriales;Chitinibacteraceae;Iodobacter;	100	26.2	19	18	18	0	1	563935	416441	genus
V5V8 Primer Test	Bacteria;Proteobacteria;Gammaproteobacteria;Betaproteobacteriales;Sulfuricellaceae;Sulfurirhabdus;	90	26.2	20	20	18	2	0	563933	416441	genus
V5V8 Primer Test	Bacteria;Proteobacteria;Gammaproteobacteria;Cardiobacteriales;Cardiobacteriaceae;uncultured;	12.1	26.1	482	149	18	131	333	563804	416441	genus
V5V8 Primer Test	Bacteria;Proteobacteria;Gammaproteobacteria;Enterobacteriales;Enterobacteriaceae;Phaseolibacter;	94.7	26.2	19	19	18	1	0	563934	416441	genus
V5V8 Primer Test	Bacteria;Proteobacteria;Gammaproteobacteria;Methylococcales;Methylococcaceae;Methylocaldum;	94.7	26.2	22	19	18	1	3	563934	416441	genus
V5V8 Primer Test	Bacteria;Proteobacteria;Gammaproteobacteria;Oceanospirillales;Saccharospirillaceae;Thalassolituus;	100	26.2	20	18	18	0	2	563935	416441	genus
V5V8 Primer Test	Bacteria;Proteobacteria;Gammaproteobacteria;Pasteurellales;Pasteurellaceae;Histophilus;	90	26.2	34	20	18	2	14	563933	416441	genus
V5V8 Primer Test	Bacteria;Verrucomicrobia;Verrucomicrobiae;Chthoniobacterales;Terrimicrobiaceae;FukuN18 freshwater group;	100	26.2	21	18	18	0	3	563935	416441	genus
V5V8 Primer Test	Bacteria;Verrucomicrobia;Verrucomicrobiae;Opitutales;Opitutaceae;IMCC26134;	90	26.2	21	20	18	2	1	563933	416441	genus
V5V8 Primer Test	Bacteria;Verrucomicrobia;Verrucomicrobiae;Opitutales;Puniceicoccaceae;Pelagicoccus;	94.7	26.2	20	19	18	1	1	563934	416441	genus
V5V8 Primer Test	Eukaryota;Excavata;Metamonada;Parabasalia;Trichonymphea;Pseudotrichonympha;	94.7	26.2	21	19	18	1	2	563934	416441	genus
V5V8 Primer Test	Archaea;Crenarchaeota;Thermoprotei;Sulfolobales;Sulfolobaceae;Acidianus;	85	26.2	24	20	17	3	4	563933	416442	genus
V5V8 Primer Test	Archaea;Crenarchaeota;Thermoprotei;Thermoproteales;Thermoproteaceae;Pyrobaculum;	100	26.2	28	17	17	0	11	563936	416442	genus
V5V8 Primer Test	Archaea;Euryarchaeota;Halobacteria;Halobacteriales;Haloadaptaceae;Haladaptatus;	85	26.2	34	20	17	3	14	563933	416442	genus
V5V8 Primer Test	Archaea;Euryarchaeota;Halobacteria;Halobacteriales;Halobacteriaceae;Halarchaeum;	94.4	26.2	23	18	17	1	5	563935	416442	genus
V5V8 Primer Test	Archaea;Euryarchaeota;Thermoplasmata;Thermoplasmatales;Thermoplasmataceae;uncultured;	89.5	26.2	41	19	17	2	22	563934	416442	genus
V5V8 Primer Test	Archaea;Thaumarchaeota;Nitrososphaeria;Nitrosopumilales;Nitrosopumilaceae;Candidatus Nitrosotenuis;	81	26.2	33	21	17	4	12	563932	416442	genus
V5V8 Primer Test	Bacteria;Acidobacteria;Acidobacteriia;Solibacterales;Solibacteraceae (Subgroup 3);AKIW659;	77.3	26.2	26	22	17	5	4	563931	416442	genus
V5V8 Primer Test	Bacteria;Actinobacteria;Actinobacteria;Actinomycetales;Actinomycetaceae;Actinotignum;	94.4	26.2	19	18	17	1	1	563935	416442	genus
V5V8 Primer Test	Bacteria;Actinobacteria;Actinobacteria;Micrococcales;Micrococcaceae;Neomicrococcus;	94.4	26.2	18	18	17	1	0	563935	416442	genus
V5V8 Primer Test	Bacteria;Actinobacteria;Actinobacteria;Micrococcales;Micrococcaceae;Zhihengliuella;	94.4	26.2	19	18	17	1	1	563935	416442	genus
V5V8 Primer Test	Bacteria;Actinobacteria;Actinobacteria;Micromonosporales;Micromonosporaceae;Catellatospora;	89.5	26.2	19	19	17	2	0	563934	416442	genus
V5V8 Primer Test	Bacteria;Actinobacteria;Actinobacteria;Streptosporangiales;Streptosporangiaceae;Herbidospora;	100	26.2	17	17	17	0	0	563936	416442	genus
V5V8 Primer Test	Bacteria;Bacteroidetes;Bacteroidia;Bacteroidales;Paludibacteraceae;F0058;	58.6	26.2	39	29	17	12	10	563924	416442	genus
V5V8 Primer Test	Bacteria;Bacteroidetes;Bacteroidia;Chitinophagales;Chitinophagaceae;Lacibacter;	81	26.2	21	21	17	4	0	563932	416442	genus
V5V8 Primer Test	Bacteria;Bacteroidetes;Bacteroidia;Cytophagales;Microscillaceae;Flexibacter;	100	26.2	18	17	17	0	1	563936	416442	genus
V5V8 Primer Test	Bacteria;Bacteroidetes;Bacteroidia;Cytophagales;Spirosomaceae;Flectobacillus;	89.5	26.2	20	19	17	2	1	563934	416442	genus
V5V8 Primer Test	Bacteria;Bacteroidetes;Bacteroidia;Cytophagales;Spirosomaceae;Lacihabitans;	94.4	26.2	19	18	17	1	1	563935	416442	genus
V5V8 Primer Test	Bacteria;Bacteroidetes;Bacteroidia;Flavobacteriales;Flavobacteriaceae;Subsaxibacter;	81	26.2	21	21	17	4	0	563932	416442	genus
V5V8 Primer Test	Bacteria;Calditrichaeota;Calditrichia;Calditrichales;Calditrichaceae;Caldithrix;	89.5	26.2	21	19	17	2	2	563934	416442	genus
V5V8 Primer Test	Bacteria;Cyanobacteria;Oxyphotobacteria;Nostocales;Coleofasciculaceae;Wilmottia Ant-Ph58;	94.4	26.2	22	18	17	1	4	563935	416442	genus
V5V8 Primer Test	Bacteria;Cyanobacteria;Oxyphotobacteria;Nostocales;Nostocaceae;Cuspidothrix LMECYA 163;	94.4	26.2	22	18	17	1	4	563935	416442	genus
V5V8 Primer Test	Bacteria;Cyanobacteria;Oxyphotobacteria;Nostocales;Xenococcaceae;Xenococcus PCC-7305;	94.4	26.2	18	18	17	1	0	563935	416442	genus
V5V8 Primer Test	Bacteria;Firmicutes;Bacilli;Bacillales;Listeriaceae;Brochothrix;	73.9	26.2	29	23	17	6	6	563930	416442	genus
V5V8 Primer Test	Bacteria;Firmicutes;Bacilli;Bacillales;Pasteuriaceae;Pasteuria;	77.3	26.2	26	22	17	5	4	563931	416442	genus
V5V8 Primer Test	Bacteria;Firmicutes;Bacilli;Bacillales;Thermoactinomycetaceae;Kroppenstedtia;	81	26.2	21	21	17	4	0	563932	416442	genus
V5V8 Primer Test	Bacteria;Firmicutes;Clostridia;Clostridiales;Clostridiaceae 1;Clostridium sensu stricto 6;	94.4	26.2	19	18	17	1	1	563935	416442	genus
V5V8 Primer Test	Bacteria;Firmicutes;Clostridia;Clostridiales;Clostridiaceae 2;Anoxynatronum;	89.5	26.2	19	19	17	2	0	563934	416442	genus
V5V8 Primer Test	Bacteria;Firmicutes;Clostridia;Clostridiales;Clostridiaceae 2;Tindallia;	94.4	26.2	18	18	17	1	0	563935	416442	genus
V5V8 Primer Test	Bacteria;Firmicutes;Clostridia;Clostridiales;Family XI;Ezakiella;	89.5	26.2	212	19	17	2	193	563934	416442	genus
V5V8 Primer Test	Bacteria;Firmicutes;Clostridia;Clostridiales;Lachnospiraceae;Lachnospiraceae NK4B4 group;	94.4	26.2	20	18	17	1	2	563935	416442	genus
V5V8 Primer Test	Bacteria;Firmicutes;Clostridia;Clostridiales;Lachnospiraceae;Lachnospiraceae UCG-010;	89.5	26.2	23	19	17	2	4	563934	416442	genus
V5V8 Primer Test	Bacteria;Firmicutes;Clostridia;Clostridiales;Ruminococcaceae;DTU089;	89.5	26.2	20	19	17	2	1	563934	416442	genus
V5V8 Primer Test	Bacteria;Firmicutes;Clostridia;Clostridiales;Ruminococcaceae;Ruminococcaceae UCG-001;	94.4	26.2	18	18	17	1	0	563935	416442	genus
V5V8 Primer Test	Bacteria;Fusobacteria;Fusobacteriia;Fusobacteriales;Leptotrichiaceae;uncultured;	60.7	26.2	32	28	17	11	4	563925	416442	genus
V5V8 Primer Test	Bacteria;Planctomycetes;Phycisphaerae;Phycisphaerales;Phycisphaeraceae;Phycisphaera;	94.4	26.2	19	18	17	1	1	563935	416442	genus
V5V8 Primer Test	Bacteria;Planctomycetes;Planctomycetacia;Isosphaerales;Isosphaeraceae;Paludisphaera;	85	26.2	24	20	17	3	4	563933	416442	genus
V5V8 Primer Test	Bacteria;Proteobacteria;Alphaproteobacteria;Acetobacterales;Acetobacteraceae;Acidicaldus;	81	26.2	29	21	17	4	8	563932	416442	genus
V5V8 Primer Test	Bacteria;Proteobacteria;Alphaproteobacteria;Acetobacterales;Acetobacteraceae;Acidisoma;	100	26.2	18	17	17	0	1	563936	416442	genus
V5V8 Primer Test	Bacteria;Proteobacteria;Alphaproteobacteria;Acetobacterales;Acetobacteraceae;Rhodovastum;	85	26.2	23	20	17	3	3	563933	416442	genus
V5V8 Primer Test	Bacteria;Proteobacteria;Alphaproteobacteria;Acetobacterales;Acetobacterales Incertae Sedis;uncultured;	73.9	26.2	24	23	17	6	1	563930	416442	genus
V5V8 Primer Test	Bacteria;Proteobacteria;Alphaproteobacteria;Rhizobiales;Beijerinckiaceae;FukuN57;	100	26.2	17	17	17	0	0	563936	416442	genus
V5V8 Primer Test	Bacteria;Proteobacteria;Alphaproteobacteria;Rhizobiales;Rhizobiaceae;Pseudorhizobium;	89.5	26.2	20	19	17	2	1	563934	416442	genus
V5V8 Primer Test	Bacteria;Proteobacteria;Alphaproteobacteria;Rhodobacterales;Rhodobacteraceae;Marinibacterium;	94.4	26.2	19	18	17	1	1	563935	416442	genus
V5V8 Primer Test	Bacteria;Proteobacteria;Alphaproteobacteria;Rhodobacterales;Rhodobacteraceae;Nereida;	100	26.2	19	17	17	0	2	563936	416442	genus
V5V8 Primer Test	Bacteria;Proteobacteria;Alphaproteobacteria;Rhodobacterales;Rhodobacteraceae;Pelagicola;	94.4	26.2	18	18	17	1	0	563935	416442	genus
V5V8 Primer Test	Bacteria;Proteobacteria;Alphaproteobacteria;Rhodobacterales;Rhodobacteraceae;Roseibaca;	94.4	26.2	19	18	17	1	1	563935	416442	genus
V5V8 Primer Test	Bacteria;Proteobacteria;Deltaproteobacteria;Desulfobacterales;Desulfobacteraceae;Candidatus Magnetoglobus;	94.4	26.2	18	18	17	1	0	563935	416442	genus
V5V8 Primer Test	Bacteria;Proteobacteria;Deltaproteobacteria;Desulfobacterales;Desulfobacteraceae;Desulfobacula;	94.4	26.2	18	18	17	1	0	563935	416442	genus
V5V8 Primer Test	Bacteria;Proteobacteria;Deltaproteobacteria;Desulfuromonadales;Geobacteraceae;Geopsychrobacter;	100	26.2	17	17	17	0	0	563936	416442	genus
V5V8 Primer Test	Bacteria;Proteobacteria;Gammaproteobacteria;Betaproteobacteriales;Burkholderiaceae;Caldimonas;	94.4	26.2	19	18	17	1	1	563935	416442	genus
V5V8 Primer Test	Bacteria;Proteobacteria;Gammaproteobacteria;Betaproteobacteriales;Hydrogenophilaceae;Tepidiphilus;	85	26.2	22	20	17	3	2	563933	416442	genus
V5V8 Primer Test	Bacteria;Proteobacteria;Gammaproteobacteria;Cellvibrionales;Cellvibrionaceae;Marinagarivorans;	89.5	26.2	20	19	17	2	1	563934	416442	genus
V5V8 Primer Test	Bacteria;Proteobacteria;Gammaproteobacteria;Nitrococcales;Nitrococcaceae;Spiribacter;	89.5	26.2	20	19	17	2	1	563934	416442	genus
V5V8 Primer Test	Bacteria;Proteobacteria;Gammaproteobacteria;Piscirickettsiales;Piscirickettsiaceae;Candidatus Endoecteinascidia;	81	26.2	22	21	17	4	1	563932	416442	genus
V5V8 Primer Test	Bacteria;Proteobacteria;Gammaproteobacteria;Piscirickettsiales;Piscirickettsiaceae;Piscirickettsia;	89.5	26.2	20	19	17	2	1	563934	416442	genus
V5V8 Primer Test	Bacteria;Proteobacteria;Gammaproteobacteria;Xanthomonadales;Xanthomonadaceae;Vulcaniibacterium;	68	26.2	26	25	17	8	1	563928	416442	genus
V5V8 Primer Test	Bacteria;Spirochaetes;Leptospirae;Leptospirales;Leptospiraceae;Turneriella;	94.4	26.2	19	18	17	1	1	563935	416442	genus
V5V8 Primer Test	Bacteria;Synergistetes;Synergistia;Synergistales;Synergistaceae;Cloacibacillus;	81	26.2	24	21	17	4	3	563932	416442	genus
V5V8 Primer Test	Archaea;Euryarchaeota;Halobacteria;Halobacteriales;Haloferacaceae;Halovivax;	100	26.2	25	16	16	0	9	563937	416443	genus
V5V8 Primer Test	Archaea;Euryarchaeota;Halobacteria;Halobacteriales;Haloferacaceae;Salinarchaeum;	100	26.2	19	16	16	0	3	563937	416443	genus
V5V8 Primer Test	Archaea;Euryarchaeota;Halobacteria;Halobacteriales;Halomicrobiaceae;Halorientalis;	88.9	26.2	25	18	16	2	7	563935	416443	genus
V5V8 Primer Test	Archaea;Euryarchaeota;Methanomicrobia;Methanocellales;Methanocellaceae;Methanocella;	76.2	26.2	47	21	16	5	26	563932	416443	genus
V5V8 Primer Test	Bacteria;Acidobacteria;Acidobacteriia;Acidobacteriales;Acidobacteriaceae (Subgroup 1);Acidicapsa;	84.2	26.2	21	19	16	3	2	563934	416443	genus
V5V8 Primer Test	Bacteria;Acidobacteria;Thermoanaerobaculia;Thermoanaerobaculales;Thermoanaerobaculaceae;TPD-58;	94.1	26.2	17	17	16	1	0	563936	416443	genus
V5V8 Primer Test	Bacteria;Actinobacteria;Acidimicrobiia;Acidimicrobiales;Acidimicrobiaceae;Ferrithrix;	100	26.2	18	16	16	0	2	563937	416443	genus
V5V8 Primer Test	Bacteria;Actinobacteria;Actinobacteria;Actinomycetales;Actinomycetaceae;Varibaculum;	94.1	26.2	32	17	16	1	15	563936	416443	genus
V5V8 Primer Test	Bacteria;Actinobacteria;Actinobacteria;Micrococcales;Dermacoccaceae;Kytococcus;	94.1	26.2	29	17	16	1	12	563936	416443	genus
V5V8 Primer Test	Bacteria;Actinobacteria;Actinobacteria;Micrococcales;Microbacteriaceae;Agreia;	94.1	26.2	19	17	16	1	2	563936	416443	genus
V5V8 Primer Test	Bacteria;Actinobacteria;Actinobacteria;Micrococcales;Micrococcaceae;Renibacterium;	94.1	26.2	17	17	16	1	0	563936	416443	genus
V5V8 Primer Test	Bacteria;Actinobacteria;Thermoleophilia;Solirubrobacterales;Solirubrobacteraceae;Patulibacter;	94.1	26.2	20	17	16	1	3	563936	416443	genus
V5V8 Primer Test	Bacteria;Bacteroidetes;Bacteroidia;Bacteroidales;Rikenellaceae;BCf9-17 termite group;	100	26.2	26	16	16	0	10	563937	416443	genus
V5V8 Primer Test	Bacteria;Bacteroidetes;Bacteroidia;Chitinophagales;Saprospiraceae;Candidatus Aquirestis;	84.2	26.2	19	19	16	3	0	563934	416443	genus
V5V8 Primer Test	Bacteria;Bacteroidetes;Bacteroidia;Chitinophagales;Saprospiraceae;OLB8;	100	26.2	18	16	16	0	2	563937	416443	genus
V5V8 Primer Test	Bacteria;Bacteroidetes;Bacteroidia;Cytophagales;Hymenobacteraceae;Nibribacter;	88.9	26.2	23	18	16	2	5	563935	416443	genus
V5V8 Primer Test	Bacteria;Bacteroidetes;Bacteroidia;Cytophagales;Spirosomaceae;Leadbetterella;	84.2	26.2	19	19	16	3	0	563934	416443	genus
V5V8 Primer Test	Bacteria;Bacteroidetes;Bacteroidia;Flavobacteriales;Blattabacteriaceae;Blattabacterium;	72.7	26.2	33	22	16	6	11	563931	416443	genus
V5V8 Primer Test	Bacteria;Bacteroidetes;Bacteroidia;Sphingobacteriales;Sphingobacteriaceae;Arcticibacter;	88.9	26.2	23	18	16	2	5	563935	416443	genus
V5V8 Primer Test	Bacteria;Cyanobacteria;Oxyphotobacteria;Nostocales;Coleofasciculaceae;uncultured;	100	26.2	20	16	16	0	4	563937	416443	genus
V5V8 Primer Test	Bacteria;Cyanobacteria;Oxyphotobacteria;Phormidesmiales;Phormidesmiaceae;Acrophormium PCC-7375;	84.2	26.2	19	19	16	3	0	563934	416443	genus
V5V8 Primer Test	Bacteria;Firmicutes;Bacilli;Bacillales;Thermoactinomycetaceae;Laceyella;	94.1	26.2	17	17	16	1	0	563936	416443	genus
V5V8 Primer Test	Bacteria;Firmicutes;Bacilli;Lactobacillales;Leuconostocaceae;Fructobacillus;	94.1	26.2	21	17	16	1	4	563936	416443	genus
V5V8 Primer Test	Bacteria;Firmicutes;Bacilli;Lactobacillales;Leuconostocaceae;Oenococcus;	88.9	26.2	19	18	16	2	1	563935	416443	genus
V5V8 Primer Test	Bacteria;Firmicutes;Clostridia;Clostridiales;Christensenellaceae;Catabacter;	100	26.2	16	16	16	0	0	563937	416443	genus
V5V8 Primer Test	Bacteria;Firmicutes;Clostridia;Clostridiales;Clostridiaceae 1;Clostridium sensu stricto 16;	100	26.2	17	16	16	0	1	563937	416443	genus
V5V8 Primer Test	Bacteria;Firmicutes;Clostridia;Clostridiales;Family XIII;S5-A14a;	80	26.2	23	20	16	4	3	563933	416443	genus
V5V8 Primer Test	Bacteria;Firmicutes;Clostridia;Clostridiales;Family XIV;Anaerobranca;	76.2	26.2	21	21	16	5	0	563932	416443	genus
V5V8 Primer Test	Bacteria;Firmicutes;Erysipelotrichia;Erysipelotrichales;Erysipelotrichaceae;Dielma;	80	26.2	26	20	16	4	6	563933	416443	genus
V5V8 Primer Test	Bacteria;Fusobacteria;Fusobacteriia;Fusobacteriales;Fusobacteriaceae;Propionigenium;	88.9	26.2	19	18	16	2	1	563935	416443	genus
V5V8 Primer Test	Bacteria;Fusobacteria;Fusobacteriia;Fusobacteriales;Leptotrichiaceae;Streptobacillus;	100	26.2	25	16	16	0	9	563937	416443	genus
V5V8 Primer Test	Bacteria;Halanaerobiaeota;Halanaerobiia;Halanaerobiales;Halobacteroidaceae;uncultured;	88.9	26.2	19	18	16	2	1	563935	416443	genus
V5V8 Primer Test	Bacteria;Planctomycetes;Phycisphaerae;Phycisphaerales;Phycisphaeraceae;FS140-16B-02 marine group;	88.9	26.2	18	18	16	2	0	563935	416443	genus
V5V8 Primer Test	Bacteria;Proteobacteria;Alphaproteobacteria;Acetobacterales;Acetobacteraceae;Bombella;	94.1	26.2	18	17	16	1	1	563936	416443	genus
V5V8 Primer Test	Bacteria;Proteobacteria;Alphaproteobacteria;Rhizobiales;Beijerinckiaceae;Rhodoblastus;	88.9	26.2	21	18	16	2	3	563935	416443	genus
V5V8 Primer Test	Bacteria;Proteobacteria;Alphaproteobacteria;Rhizobiales;Pleomorphomonadaceae;uncultured;	88.9	26.2	23	18	16	2	5	563935	416443	genus
V5V8 Primer Test	Bacteria;Proteobacteria;Alphaproteobacteria;Rhizobiales;Rhizobiaceae;Roseitalea;	94.1	26.2	18	17	16	1	1	563936	416443	genus
V5V8 Primer Test	Bacteria;Proteobacteria;Alphaproteobacteria;Rhodobacterales;Rhodobacteraceae;Lutimaribacter;	88.9	26.2	18	18	16	2	0	563935	416443	genus
V5V8 Primer Test	Bacteria;Proteobacteria;Alphaproteobacteria;Rhodobacterales;Rhodobacteraceae;Palleronia;	100	26.2	16	16	16	0	0	563937	416443	genus
V5V8 Primer Test	Bacteria;Proteobacteria;Alphaproteobacteria;Rhodobacterales;Rhodobacteraceae;Rubribacterium;	100	26.2	19	16	16	0	3	563937	416443	genus
V5V8 Primer Test	Bacteria;Proteobacteria;Alphaproteobacteria;Rhodobacterales;Rhodobacteraceae;Seohaeicola;	84.2	26.2	19	19	16	3	0	563934	416443	genus
V5V8 Primer Test	Bacteria;Proteobacteria;Deltaproteobacteria;Desulfobacterales;Desulfobulbaceae;Desulfotalea;	84.2	26.2	23	19	16	3	4	563934	416443	genus
V5V8 Primer Test	Bacteria;Proteobacteria;Gammaproteobacteria;Aeromonadales;Aeromonadaceae;Zobellella;	94.1	26.2	18	17	16	1	1	563936	416443	genus
V5V8 Primer Test	Bacteria;Proteobacteria;Gammaproteobacteria;Alteromonadales;Alteromonadaceae;Agaribacter;	88.9	26.2	19	18	16	2	1	563935	416443	genus
V5V8 Primer Test	Bacteria;Proteobacteria;Gammaproteobacteria;Alteromonadales;Pseudoalteromonadaceae;Algicola;	84.2	26.2	19	19	16	3	0	563934	416443	genus
V5V8 Primer Test	Bacteria;Proteobacteria;Gammaproteobacteria;Betaproteobacteriales;Burkholderiaceae;Lampropedia;	100	26.2	16	16	16	0	0	563937	416443	genus
V5V8 Primer Test	Bacteria;Proteobacteria;Gammaproteobacteria;Betaproteobacteriales;Chitinibacteraceae;Deefgea;	100	26.2	16	16	16	0	0	563937	416443	genus
V5V8 Primer Test	Bacteria;Proteobacteria;Gammaproteobacteria;Betaproteobacteriales;Chitinimonadaceae;Chitinivorax;	100	26.2	16	16	16	0	0	563937	416443	genus
V5V8 Primer Test	Bacteria;Proteobacteria;Gammaproteobacteria;Betaproteobacteriales;Chromobacteriaceae;Pseudogulbenkiania;	100	26.2	16	16	16	0	0	563937	416443	genus
V5V8 Primer Test	Bacteria;Proteobacteria;Gammaproteobacteria;Betaproteobacteriales;Gallionellaceae;Ferriphaselus;	94.1	26.2	18	17	16	1	1	563936	416443	genus
V5V8 Primer Test	Bacteria;Proteobacteria;Gammaproteobacteria;Betaproteobacteriales;Rhodocyclaceae;Rhodocyclus;	100	26.2	16	16	16	0	0	563937	416443	genus
V5V8 Primer Test	Bacteria;Proteobacteria;Gammaproteobacteria;Cellvibrionales;Spongiibacteraceae;Zhongshania;	88.9	26.2	18	18	16	2	0	563935	416443	genus
V5V8 Primer Test	Bacteria;Proteobacteria;Gammaproteobacteria;Enterobacteriales;Enterobacteriaceae;Atlantibacter;	88.9	26.2	23	18	16	2	5	563935	416443	genus
V5V8 Primer Test	Bacteria;Proteobacteria;Gammaproteobacteria;Enterobacteriales;Enterobacteriaceae;Candidatus Benitsuchiphilus;	100	26.2	16	16	16	0	0	563937	416443	genus
V5V8 Primer Test	Bacteria;Proteobacteria;Gammaproteobacteria;Francisellales;Francisellaceae;uncultured;	100	26.2	19	16	16	0	3	563937	416443	genus
V5V8 Primer Test	Bacteria;Proteobacteria;Gammaproteobacteria;Oceanospirillales;Kangiellaceae;uncultured;	69.6	26.2	23	23	16	7	0	563930	416443	genus
V5V8 Primer Test	Bacteria;Spirochaetes;Spirochaetia;Spirochaetales;Spirochaetaceae;GWE2-31-10;	84.2	26.2	20	19	16	3	1	563934	416443	genus
V5V8 Primer Test	Archaea;Crenarchaeota;Thermoprotei;Sulfolobales;Sulfolobaceae;Metallosphaera;	100	26.2	41	15	15	0	26	563938	416444	genus
V5V8 Primer Test	Bacteria;Actinobacteria;Actinobacteria;Bifidobacteriales;Bifidobacteriaceae;Gardnerella;	93.8	26.2	16	16	15	1	0	563937	416444	genus
V5V8 Primer Test	Bacteria;Actinobacteria;Actinobacteria;Frankiales;Cryptosporangiaceae;Cryptosporangium;	100	26.2	15	15	15	0	0	563938	416444	genus
V5V8 Primer Test	Bacteria;Actinobacteria;Actinobacteria;Propionibacteriales;Propionibacteriaceae;Haloactinopolyspora;	22.1	26.1	71	68	15	53	3	563885	416444	genus
V5V8 Primer Test	Bacteria;Actinobacteria;Actinobacteria;Pseudonocardiales;Pseudonocardiaceae;Actinoalloteichus;	100	26.2	15	15	15	0	0	563938	416444	genus
V5V8 Primer Test	Bacteria;Aquificae;Aquificae;Hydrogenothermales;Hydrogenothermaceae;Persephonella;	88.2	26.2	17	17	15	2	0	563936	416444	genus
V5V8 Primer Test	Bacteria;Bacteroidetes;Bacteroidia;Chitinophagales;Chitinophagaceae;Filimonas;	88.2	26.2	19	17	15	2	2	563936	416444	genus
V5V8 Primer Test	Bacteria;Bacteroidetes;Bacteroidia;Chitinophagales;Chitinophagaceae;UTBCD1;	93.8	26.2	19	16	15	1	3	563937	416444	genus
V5V8 Primer Test	Bacteria;Bacteroidetes;Bacteroidia;Cytophagales;Cyclobacteriaceae;Belliella;	93.8	26.2	16	16	15	1	0	563937	416444	genus
V5V8 Primer Test	Bacteria;Bacteroidetes;Bacteroidia;Flavobacteriales;Crocinitomicaceae;Brumimicrobium;	78.9	26.2	21	19	15	4	2	563934	416444	genus
V5V8 Primer Test	Bacteria;Bacteroidetes;Bacteroidia;Flavobacteriales;Flavobacteriaceae;Gilvibacter;	93.8	26.2	16	16	15	1	0	563937	416444	genus
V5V8 Primer Test	Bacteria;Bacteroidetes;Bacteroidia;Flavobacteriales;Flavobacteriaceae;Lutimonas;	78.9	26.2	24	19	15	4	5	563934	416444	genus
V5V8 Primer Test	Bacteria;Bacteroidetes;Bacteroidia;Flavobacteriales;Flavobacteriaceae;Sediminicola;	100	26.2	18	15	15	0	3	563938	416444	genus
V5V8 Primer Test	Bacteria;Chloroflexi;Ktedonobacteria;Ktedonobacterales;Ktedonobacteraceae;G12-WMSP1;	88.2	26.2	17	17	15	2	0	563936	416444	genus
V5V8 Primer Test	Bacteria;Cyanobacteria;Oxyphotobacteria;Leptolyngbyales;Leptolyngbyaceae;Chamaesiphon PCC-7430;	100	26.2	18	15	15	0	3	563938	416444	genus
V5V8 Primer Test	Bacteria;Cyanobacteria;Oxyphotobacteria;Nostocales;Cyanobacteriaceae;Cyanobacterium CLg1;	100	26.2	16	15	15	0	1	563938	416444	genus
V5V8 Primer Test	Bacteria;Cyanobacteria;Oxyphotobacteria;Nostocales;Oscillatoriaceae;Planktothricoides SR001;	88.2	26.2	17	17	15	2	0	563936	416444	genus
V5V8 Primer Test	Bacteria;Cyanobacteria;Oxyphotobacteria;Nostocales;Phormidiaceae;Cephalothrix SAG 75.79;	100	26.2	15	15	15	0	0	563938	416444	genus
V5V8 Primer Test	Bacteria;Cyanobacteria;Oxyphotobacteria;Nostocales;Phormidiaceae;Lyngbya PCC-7419;	38.5	26.2	43	39	15	24	4	563914	416444	genus
V5V8 Primer Test	Bacteria;Cyanobacteria;Oxyphotobacteria;Nostocales;Prochloraceae;Prochloron P1-Palau;	93.8	26.2	16	16	15	1	0	563937	416444	genus
V5V8 Primer Test	Bacteria;Cyanobacteria;Oxyphotobacteria;Thermosynechococcales;Acaryochloridaceae;Acaryochloris MBIC11017;	100	26.2	15	15	15	0	0	563938	416444	genus
V5V8 Primer Test	Bacteria;Firmicutes;Bacilli;Bacillales;Bacillaceae;Sediminibacillus;	100	26.2	16	15	15	0	1	563938	416444	genus
V5V8 Primer Test	Bacteria;Firmicutes;Bacilli;Bacillales;Bacillaceae;Vulcanibacillus;	93.8	26.2	16	16	15	1	0	563937	416444	genus
V5V8 Primer Test	Bacteria;Firmicutes;Bacilli;Bacillales;Paenibacillaceae;Saccharibacillus;	93.8	26.2	18	16	15	1	2	563937	416444	genus
V5V8 Primer Test	Bacteria;Firmicutes;Clostridia;Clostridia Incertae Sedis;Unknown Family;Candidatus Desulforudis;	88.2	26.2	18	17	15	2	1	563936	416444	genus
V5V8 Primer Test	Bacteria;Firmicutes;Clostridia;Clostridiales;Clostridiaceae 1;Clostridium sensu stricto 14;	100	26.2	15	15	15	0	0	563938	416444	genus
V5V8 Primer Test	Bacteria;Firmicutes;Clostridia;Clostridiales;Clostridiaceae 1;Clostridium sensu stricto 15;	100	26.2	16	15	15	0	1	563938	416444	genus
V5V8 Primer Test	Bacteria;Firmicutes;Clostridia;Clostridiales;Eubacteriaceae;Pseudoramibacter;	100	26.2	15	15	15	0	0	563938	416444	genus
V5V8 Primer Test	Bacteria;Firmicutes;Clostridia;Clostridiales;Family XI;Gottschalkia;	93.8	26.2	16	16	15	1	0	563937	416444	genus
V5V8 Primer Test	Bacteria;Firmicutes;Clostridia;Clostridiales;Lachnospiraceae;Incertae Sedis;	100	26.2	17	15	15	0	2	563938	416444	genus
V5V8 Primer Test	Bacteria;Firmicutes;Clostridia;Clostridiales;Lachnospiraceae;Lachnobacterium;	100	26.2	15	15	15	0	0	563938	416444	genus
V5V8 Primer Test	Bacteria;Firmicutes;Clostridia;Clostridiales;Lachnospiraceae;Lachnospiraceae UCG-003;	100	26.2	50	15	15	0	35	563938	416444	genus
V5V8 Primer Test	Bacteria;Firmicutes;Clostridia;Clostridiales;Peptococcaceae;SCADC1-2-3;	57.7	26.2	29	26	15	11	3	563927	416444	genus
V5V8 Primer Test	Bacteria;Firmicutes;Clostridia;Clostridiales;Peptostreptococcaceae;Filifactor;	93.8	26.2	17	16	15	1	1	563937	416444	genus
V5V8 Primer Test	Bacteria;Firmicutes;Erysipelotrichia;Erysipelotrichales;Erysipelotrichaceae;Allobaculum;	100	26.2	15	15	15	0	0	563938	416444	genus
V5V8 Primer Test	Bacteria;Firmicutes;Erysipelotrichia;Erysipelotrichales;Erysipelotrichaceae;Erysipelotrichaceae UCG-009;	93.8	26.2	18	16	15	1	2	563937	416444	genus
V5V8 Primer Test	Bacteria;Planctomycetes;Planctomycetacia;Pirellulales;Pirellulaceae;Termite planctomycete cluster;	28.8	26.1	59	52	15	37	7	563901	416444	genus
V5V8 Primer Test	Bacteria;Proteobacteria;Alphaproteobacteria;Acetobacterales;Acetobacteraceae;Commensalibacter;	100	26.2	15	15	15	0	0	563938	416444	genus
V5V8 Primer Test	Bacteria;Proteobacteria;Alphaproteobacteria;Azospirillales;Azospirillales Incertae Sedis;Stella;	100	26.2	15	15	15	0	0	563938	416444	genus
V5V8 Primer Test	Bacteria;Proteobacteria;Alphaproteobacteria;Caulobacterales;Hyphomonadaceae;Algimonas;	100	26.2	15	15	15	0	0	563938	416444	genus
V5V8 Primer Test	Bacteria;Proteobacteria;Alphaproteobacteria;Rhizobiales;Beijerinckiaceae;Methylovirgula;	78.9	26.2	19	19	15	4	0	563934	416444	genus
V5V8 Primer Test	Bacteria;Proteobacteria;Alphaproteobacteria;Rhodobacterales;Rhodobacteraceae;Maribius;	100	26.2	15	15	15	0	0	563938	416444	genus
V5V8 Primer Test	Bacteria;Proteobacteria;Alphaproteobacteria;Rhodobacterales;Rhodobacteraceae;WDS1C4;	100	26.2	15	15	15	0	0	563938	416444	genus
V5V8 Primer Test	Bacteria;Proteobacteria;Alphaproteobacteria;Rhodospirillales;Terasakiellaceae;Terasakiella;	93.8	26.2	17	16	15	1	1	563937	416444	genus
V5V8 Primer Test	Bacteria;Proteobacteria;Alphaproteobacteria;Rhodovibrionales;Kiloniellaceae;Kiloniella;	93.8	26.2	16	16	15	1	0	563937	416444	genus
V5V8 Primer Test	Bacteria;Proteobacteria;Alphaproteobacteria;Sneathiellales;Sneathiellaceae;Ferrovibrio;	78.9	26.2	19	19	15	4	0	563934	416444	genus
V5V8 Primer Test	Bacteria;Proteobacteria;Alphaproteobacteria;Sphingomonadales;Sphingomonadaceae;DSSF69;	93.8	26.2	17	16	15	1	1	563937	416444	genus
V5V8 Primer Test	Bacteria;Proteobacteria;Deltaproteobacteria;Desulfuromonadales;Geobacteraceae;Geoalkalibacter;	88.2	26.2	18	17	15	2	1	563936	416444	genus
V5V8 Primer Test	Bacteria;Proteobacteria;Deltaproteobacteria;Oligoflexales;Oligoflexaceae;Oligoflexus;	93.8	26.2	30	16	15	1	14	563937	416444	genus
V5V8 Primer Test	Bacteria;Proteobacteria;Gammaproteobacteria;Acidiferrobacterales;Acidiferrobacteraceae;uncultured;	78.9	26.2	21	19	15	4	2	563934	416444	genus
V5V8 Primer Test	Bacteria;Proteobacteria;Gammaproteobacteria;Betaproteobacteriales;Burkholderiaceae;Giesbergeria;	93.8	26.2	20	16	15	1	4	563937	416444	genus
V5V8 Primer Test	Bacteria;Proteobacteria;Gammaproteobacteria;Betaproteobacteriales;Burkholderiaceae;Glaciimonas;	93.8	26.2	18	16	15	1	2	563937	416444	genus
V5V8 Primer Test	Bacteria;Proteobacteria;Gammaproteobacteria;Betaproteobacteriales;Burkholderiaceae;Tibeticola;	100	26.2	17	15	15	0	2	563938	416444	genus
V5V8 Primer Test	Bacteria;Proteobacteria;Gammaproteobacteria;Betaproteobacteriales;Sulfuricellaceae;Sulfuricella;	93.8	26.2	25	16	15	1	9	563937	416444	genus
V5V8 Primer Test	Bacteria;Proteobacteria;Gammaproteobacteria;Cellvibrionales;Cellvibrionaceae;Gilvimarinus;	88.2	26.2	19	17	15	2	2	563936	416444	genus
V5V8 Primer Test	Bacteria;Proteobacteria;Gammaproteobacteria;Cellvibrionales;Spongiibacteraceae;uncultured;	83.3	26.2	19	18	15	3	1	563935	416444	genus
V5V8 Primer Test	Bacteria;Proteobacteria;Gammaproteobacteria;Chromatiales;Chromatiaceae;Achromatium;	88.2	26.2	17	17	15	2	0	563936	416444	genus
V5V8 Primer Test	Bacteria;Proteobacteria;Gammaproteobacteria;Enterobacteriales;Enterobacteriaceae;Enterobacillus;	88.2	26.2	19	17	15	2	2	563936	416444	genus
V5V8 Primer Test	Bacteria;Proteobacteria;Gammaproteobacteria;Methylococcales;Methylomonaceae;IheB2-23;	78.9	26.2	20	19	15	4	1	563934	416444	genus
V5V8 Primer Test	Bacteria;Proteobacteria;Gammaproteobacteria;Methylococcales;Methylomonaceae;pLW-20;	75	26.2	24	20	15	5	4	563933	416444	genus
V5V8 Primer Test	Bacteria;Proteobacteria;Gammaproteobacteria;Oceanospirillales;Halomonadaceae;Salicola;	75	26.2	20	20	15	5	0	563933	416444	genus
V5V8 Primer Test	Bacteria;Proteobacteria;Gammaproteobacteria;Oceanospirillales;Kangiellaceae;Aliikangiella;	93.8	26.2	17	16	15	1	1	563937	416444	genus
V5V8 Primer Test	Bacteria;Proteobacteria;Gammaproteobacteria;Oceanospirillales;Saccharospirillaceae;Oceanobacter;	75	26.2	22	20	15	5	2	563933	416444	genus
V5V8 Primer Test	Bacteria;Proteobacteria;Gammaproteobacteria;Pasteurellales;Pasteurellaceae;Basfia;	100	26.2	19	15	15	0	4	563938	416444	genus
V5V8 Primer Test	Bacteria;Synergistetes;Synergistia;Synergistales;Synergistaceae;Syner-01;	93.8	26.2	51	16	15	1	35	563937	416444	genus
V5V8 Primer Test	Archaea;Euryarchaeota;Methanobacteria;Methanobacteriales;Methanobacteriaceae;Methanosphaera;	8.6	26.1	249	162	14	148	87	563791	416445	genus
V5V8 Primer Test	Archaea;Euryarchaeota;Methanococci;Methanococcales;Methanococcaceae;Methanococcus;	82.4	26.2	24	17	14	3	7	563936	416445	genus
V5V8 Primer Test	Archaea;Thaumarchaeota;Nitrososphaeria;Nitrosopumilales;Nitrosopumilaceae;Cenarchaeum;	87.5	26.2	30	16	14	2	14	563937	416445	genus
V5V8 Primer Test	Bacteria;Acidobacteria;Holophagae;Holophagales;Holophagaceae;Holophaga;	93.3	26.2	19	15	14	1	4	563938	416445	genus
V5V8 Primer Test	Bacteria;Actinobacteria;Coriobacteriia;Coriobacteriales;Coriobacteriales Incertae Sedis;Raoultibacter;	100	26.2	15	14	14	0	1	563939	416445	genus
V5V8 Primer Test	Bacteria;Bacteroidetes;Bacteroidia;Bacteroidales;Prolixibacteraceae;Prolixibacter;	93.3	26.2	15	15	14	1	0	563938	416445	genus
V5V8 Primer Test	Bacteria;Bacteroidetes;Bacteroidia;Bacteroidales;Rikenellaceae;U29-B03;	93.3	26.2	18	15	14	1	3	563938	416445	genus
V5V8 Primer Test	Bacteria;Bacteroidetes;Bacteroidia;Cytophagales;Cyclobacteriaceae;Catalinimonas;	93.3	26.2	15	15	14	1	0	563938	416445	genus
V5V8 Primer Test	Bacteria;Bacteroidetes;Bacteroidia;Flavobacteriales;Blattabacteriaceae;Candidatus Uzinura;	60.9	26.2	71	23	14	9	48	563930	416445	genus
V5V8 Primer Test	Bacteria;Bacteroidetes;Bacteroidia;Flavobacteriales;Flavobacteriaceae;Aurantivirga;	93.3	26.2	19	15	14	1	4	563938	416445	genus
V5V8 Primer Test	Bacteria;Bacteroidetes;Bacteroidia;Flavobacteriales;Flavobacteriaceae;Wenyingzhuangia;	100	26.2	16	14	14	0	2	563939	416445	genus
V5V8 Primer Test	Bacteria;Bacteroidetes;Bacteroidia;Flavobacteriales;Weeksellaceae;Ornithobacterium;	93.3	26.2	31	15	14	1	16	563938	416445	genus
V5V8 Primer Test	Bacteria;Bacteroidetes;Rhodothermia;Balneolales;Balneolaceae;Aliifodinibius;	93.3	26.2	15	15	14	1	0	563938	416445	genus
V5V8 Primer Test	Bacteria;Cyanobacteria;Oxyphotobacteria;Nostocales;Chroococcidiopsaceae;Aliterella CENA595;	73.7	26.2	39	19	14	5	20	563934	416445	genus
V5V8 Primer Test	Bacteria;Cyanobacteria;Oxyphotobacteria;Nostocales;Cyanobacteriaceae;Geminocystis PCC-6308;	93.3	26.2	16	15	14	1	1	563938	416445	genus
V5V8 Primer Test	Bacteria;Cyanobacteria;Oxyphotobacteria;Nostocales;Gloeocapsaceae;Gleocapsa;	100	26.2	14	14	14	0	0	563939	416445	genus
V5V8 Primer Test	Bacteria;Cyanobacteria;Oxyphotobacteria;Nostocales;Nostocaceae;Cylindrospermum PCC-7417;	100	26.2	15	14	14	0	1	563939	416445	genus
V5V8 Primer Test	Bacteria;Cyanobacteria;Oxyphotobacteria;Oxyphotobacteria Incertae Sedis;Unknown Family;Phormidium SAG 37.90;	87.5	26.2	18	16	14	2	2	563937	416445	genus
V5V8 Primer Test	Bacteria;Deferribacteres;Deferribacteres;Deferribacterales;Deferribacteraceae;Deferribacter;	93.3	26.2	15	15	14	1	0	563938	416445	genus
V5V8 Primer Test	Bacteria;Epsilonbacteraeota;Campylobacteria;Campylobacterales;Nitratiruptoraceae;Hydrogenimonas;	87.5	26.2	19	16	14	2	3	563937	416445	genus
V5V8 Primer Test	Bacteria;Firmicutes;Bacilli;Bacillales;Bacillaceae;Piscibacillus;	100	26.2	14	14	14	0	0	563939	416445	genus
V5V8 Primer Test	Bacteria;Firmicutes;Clostridia;Clostridiales;Clostridiaceae 1;Haloimpatiens;	60.9	26.2	23	23	14	9	0	563930	416445	genus
V5V8 Primer Test	Bacteria;Firmicutes;Clostridia;Clostridiales;Clostridiaceae 1;Hathewaya;	93.3	26.2	15	15	14	1	0	563938	416445	genus
V5V8 Primer Test	Bacteria;Firmicutes;Clostridia;Clostridiales;Clostridiaceae 1;Youngiibacter;	100	26.2	14	14	14	0	0	563939	416445	genus
V5V8 Primer Test	Bacteria;Firmicutes;Clostridia;Clostridiales;Clostridiaceae 3;uncultured;	93.3	26.2	15	15	14	1	0	563938	416445	genus
V5V8 Primer Test	Bacteria;Firmicutes;Clostridia;Clostridiales;Family XI;Gallicola;	82.4	26.2	25	17	14	3	8	563936	416445	genus
V5V8 Primer Test	Bacteria;Firmicutes;Clostridia;Clostridiales;Lachnospiraceae;Stomatobaculum;	87.5	26.2	25	16	14	2	9	563937	416445	genus
V5V8 Primer Test	Bacteria;Firmicutes;Clostridia;Clostridiales;Lachnospiraceae;Vallitalea;	100	26.2	14	14	14	0	0	563939	416445	genus
V5V8 Primer Test	Bacteria;Firmicutes;Clostridia;Clostridiales;Peptostreptococcaceae;Proteocatella;	82.4	26.2	19	17	14	3	2	563936	416445	genus
V5V8 Primer Test	Bacteria;Firmicutes;Clostridia;Clostridiales;Ruminococcaceae;Anaerofilum;	82.4	26.2	19	17	14	3	2	563936	416445	genus
V5V8 Primer Test	Bacteria;Firmicutes;Clostridia;Natranaerobiales;Natranaerobiaceae;Natranaerobius;	93.3	26.2	15	15	14	1	0	563938	416445	genus
V5V8 Primer Test	Bacteria;Firmicutes;Clostridia;Thermoanaerobacterales;Thermoanaerobacteraceae;Gelria;	100	26.2	14	14	14	0	0	563939	416445	genus
V5V8 Primer Test	Bacteria;Firmicutes;Erysipelotrichia;Erysipelotrichales;Erysipelotrichaceae;Catenisphaera;	82.4	26.2	20	17	14	3	3	563936	416445	genus
V5V8 Primer Test	Bacteria;Firmicutes;Negativicutes;Selenomonadales;Veillonellaceae;Pectinatus;	93.3	26.2	15	15	14	1	0	563938	416445	genus
V5V8 Primer Test	Bacteria;Fusobacteria;Fusobacteriia;Fusobacteriales;Fusobacteriaceae;Psychrilyobacter;	93.3	26.2	17	15	14	1	2	563938	416445	genus
V5V8 Primer Test	Bacteria;Halanaerobiaeota;Halanaerobiia;Halanaerobiales;Halobacteroidaceae;Orenia;	77.8	26.2	19	18	14	4	1	563935	416445	genus
V5V8 Primer Test	Bacteria;Planctomycetes;Planctomycetacia;Pirellulales;Pirellulaceae;Thermogutta;	87.5	26.2	17	16	14	2	1	563937	416445	genus
V5V8 Primer Test	Bacteria;Planctomycetes;Planctomycetacia;Planctomycetales;Gimesiaceae;Gimesia;	87.5	26.2	17	16	14	2	1	563937	416445	genus
V5V8 Primer Test	Bacteria;Proteobacteria;Alphaproteobacteria;Acetobacterales;Acetobacteraceae;Belnapia;	100	26.2	16	14	14	0	2	563939	416445	genus
V5V8 Primer Test	Bacteria;Proteobacteria;Alphaproteobacteria;Rhizobiales;Pleomorphomonadaceae;Prosthecomicrobium;	93.3	26.2	15	15	14	1	0	563938	416445	genus
V5V8 Primer Test	Bacteria;Proteobacteria;Alphaproteobacteria;Rhizobiales;Rhizobiaceae;Ciceribacter;	73.7	26.2	27	19	14	5	8	563934	416445	genus
V5V8 Primer Test	Bacteria;Proteobacteria;Alphaproteobacteria;Rhizobiales;Rhizobiaceae;Pseudohoeflea;	100	26.2	14	14	14	0	0	563939	416445	genus
V5V8 Primer Test	Bacteria;Proteobacteria;Alphaproteobacteria;Rhodobacterales;Rhodobacteraceae;Albimonas;	100	26.2	14	14	14	0	0	563939	416445	genus
V5V8 Primer Test	Bacteria;Proteobacteria;Alphaproteobacteria;Rhodobacterales;Rhodobacteraceae;Antarctobacter;	100	26.2	14	14	14	0	0	563939	416445	genus
V5V8 Primer Test	Bacteria;Proteobacteria;Alphaproteobacteria;Rhodobacterales;Rhodobacteraceae;Rubrimonas;	100	26.2	14	14	14	0	0	563939	416445	genus
V5V8 Primer Test	Bacteria;Proteobacteria;Alphaproteobacteria;Thalassobaculales;Thalassobaculaceae;Thalassobaculum;	87.5	26.2	16	16	14	2	0	563937	416445	genus
V5V8 Primer Test	Bacteria;Proteobacteria;Deltaproteobacteria;Desulfobacterales;Desulfobacteraceae;Desulfofaba;	93.3	26.2	17	15	14	1	2	563938	416445	genus
V5V8 Primer Test	Bacteria;Proteobacteria;Gammaproteobacteria;Acidithiobacillales;Acidithiobacillaceae;9M32;	93.3	26.2	15	15	14	1	0	563938	416445	genus
V5V8 Primer Test	Bacteria;Proteobacteria;Gammaproteobacteria;Alteromonadales;Alteromonadaceae;Salinimonas;	82.4	26.2	25	17	14	3	8	563936	416445	genus
V5V8 Primer Test	Bacteria;Proteobacteria;Gammaproteobacteria;Betaproteobacteriales;Burkholderiaceae;Rugamonas;	93.3	26.2	17	15	14	1	2	563938	416445	genus
V5V8 Primer Test	Bacteria;Proteobacteria;Gammaproteobacteria;Betaproteobacteriales;Rhodocyclaceae;Denitromonas;	87.5	26.2	17	16	14	2	1	563937	416445	genus
V5V8 Primer Test	Bacteria;Proteobacteria;Gammaproteobacteria;Chromatiales;Chromatiaceae;Thiorhodococcus;	93.3	26.2	15	15	14	1	0	563938	416445	genus
V5V8 Primer Test	Bacteria;Proteobacteria;Gammaproteobacteria;Nitrococcales;Nitrococcaceae;Aquisalimonas;	93.3	26.2	15	15	14	1	0	563938	416445	genus
V5V8 Primer Test	Bacteria;Proteobacteria;Gammaproteobacteria;Nitrococcales;Nitrococcaceae;Halopeptonella;	93.3	26.2	15	15	14	1	0	563938	416445	genus
V5V8 Primer Test	Bacteria;Proteobacteria;Gammaproteobacteria;Oceanospirillales;Saccharospirillaceae;Saccharospirillum;	100	26.2	14	14	14	0	0	563939	416445	genus
V5V8 Primer Test	Bacteria;Proteobacteria;Gammaproteobacteria;Salinisphaerales;Solimonadaceae;Fontimonas;	93.3	26.2	19	15	14	1	4	563938	416445	genus
V5V8 Primer Test	Bacteria;Proteobacteria;Gammaproteobacteria;Thiomicrospirales;Thiomicrospiraceae;Thioalkalimicrobium;	93.3	26.2	15	15	14	1	0	563938	416445	genus
V5V8 Primer Test	Bacteria;Proteobacteria;Gammaproteobacteria;Thiotrichales;Thiotrichaceae;Leucothrix;	87.5	26.2	17	16	14	2	1	563937	416445	genus
V5V8 Primer Test	Bacteria;Thermotogae;Thermotogae;Petrotogales;Petrotogaceae;Marinitoga;	100	26.2	14	14	14	0	0	563939	416445	genus
V5V8 Primer Test	Bacteria;Verrucomicrobia;Verrucomicrobiae;Verrucomicrobiales;Verrucomicrobiaceae;Verrucomicrobium;	82.4	26.2	19	17	14	3	2	563936	416445	genus
V5V8 Primer Test	Archaea;Euryarchaeota;Halobacteria;Halobacteriales;Halobacteriaceae;Halanaeroarchaeum;	100	26.2	18	13	13	0	5	563940	416446	genus
V5V8 Primer Test	Archaea;Euryarchaeota;Halobacteria;Halobacteriales;Haloferacaceae;Haloparvum;	92.9	26.2	24	14	13	1	10	563939	416446	genus
V5V8 Primer Test	Archaea;Euryarchaeota;Halobacteria;Halobacteriales;Haloferacaceae;Natronoarchaeum;	92.9	26.2	17	14	13	1	3	563939	416446	genus
V5V8 Primer Test	Bacteria;Actinobacteria;Acidimicrobiia;Acidimicrobiales;Acidimicrobiaceae;uncultured;	92.9	26.2	16	14	13	1	2	563939	416446	genus
V5V8 Primer Test	Bacteria;Actinobacteria;Actinobacteria;Catenulisporales;Catenulisporaceae;Catenulispora;	100	26.2	13	13	13	0	0	563940	416446	genus
V5V8 Primer Test	Bacteria;Actinobacteria;Actinobacteria;Kineosporiales;Kineosporiaceae;Angustibacter;	86.7	26.2	19	15	13	2	4	563938	416446	genus
V5V8 Primer Test	Bacteria;Actinobacteria;Actinobacteria;Micrococcales;Microbacteriaceae;Candidatus Limnoluna;	92.9	26.2	14	14	13	1	0	563939	416446	genus
V5V8 Primer Test	Bacteria;Actinobacteria;Actinobacteria;Micrococcales;Microbacteriaceae;Okibacterium;	100	26.2	13	13	13	0	0	563940	416446	genus
V5V8 Primer Test	Bacteria;Actinobacteria;Actinobacteria;Micrococcales;Microbacteriaceae;Yonghaparkia;	100	26.2	14	13	13	0	1	563940	416446	genus
V5V8 Primer Test	Bacteria;Actinobacteria;Actinobacteria;Micromonosporales;Micromonosporaceae;Longispora;	37.1	26.2	37	35	13	22	2	563918	416446	genus
[truncated: 7,708 more rows]

## Sheet: Family
DATASET S6 In silico PCR evaluation for region-specific primer set of 16S rRNA gene regions V5V8
job_name	taxonomy	coverage	specificity	accessions	eligible	match	mismatch	nodata	outgroup_matchable	outgroup_matched	Rank
V5V8 Primer Test	Bacteria;Proteobacteria;Gammaproteobacteria;Enterobacteriales;Enterobacteriaceae;	88.3	26.9	32556	28308	24995	3313	4248	535645	391464	family
V5V8 Primer Test	Bacteria;Firmicutes;Clostridia;Clostridiales;Lachnospiraceae;	78.2	26.4	38686	29882	23362	6520	8804	534071	393097	family
V5V8 Primer Test	Bacteria;Proteobacteria;Gammaproteobacteria;Betaproteobacteriales;Burkholderiaceae;	87.6	26.8	31233	24046	21057	2989	7187	539907	395402	family
V5V8 Primer Test	Bacteria;Firmicutes;Clostridia;Clostridiales;Ruminococcaceae;	79.1	26.3	23676	19744	15625	4119	3932	544209	400834	family
V5V8 Primer Test	Bacteria;Proteobacteria;Gammaproteobacteria;Pseudomonadales;Pseudomonadaceae;	86.1	26.5	19461	17162	14768	2394	2299	546791	401691	family
V5V8 Primer Test	Bacteria;Firmicutes;Bacilli;Bacillales;Bacillaceae;	84.8	26.5	17463	15942	13525	2417	1521	548011	402934	family
V5V8 Primer Test	Bacteria;Actinobacteria;Actinobacteria;Streptomycetales;Streptomycetaceae;	93.7	26.6	12866	12270	11499	771	596	551683	404960	family
V5V8 Primer Test	Bacteria;Proteobacteria;Alphaproteobacteria;Rhodobacterales;Rhodobacteraceae;	91.2	26.5	12242	10759	9814	945	1483	553194	406645	family
V5V8 Primer Test	Bacteria;Proteobacteria;Alphaproteobacteria;Rhizobiales;Rhizobiaceae;	90.8	26.4	9184	8560	7775	785	624	555393	408684	family
V5V8 Primer Test	Bacteria;Proteobacteria;Gammaproteobacteria;Pseudomonadales;Moraxellaceae;	87.2	26.3	12158	7477	6522	955	4681	556476	409937	family
V5V8 Primer Test	Bacteria;Bacteroidetes;Bacteroidia;Flavobacteriales;Flavobacteriaceae;	88.7	26.3	8544	7334	6503	831	1210	556619	409956	family
V5V8 Primer Test	Bacteria;Proteobacteria;Alphaproteobacteria;Sphingomonadales;Sphingomonadaceae;	88	26.3	8397	7270	6397	873	1127	556683	410062	family
V5V8 Primer Test	Bacteria;Proteobacteria;Gammaproteobacteria;Vibrionales;Vibrionaceae;	90.6	26.3	5647	5249	4755	494	398	558704	411704	family
V5V8 Primer Test	Bacteria;Firmicutes;Bacilli;Lactobacillales;Streptococcaceae;	83.6	26.3	9173	5623	4700	923	3550	558330	411759	family
V5V8 Primer Test	Bacteria;Bacteroidetes;Bacteroidia;Bacteroidales;Prevotellaceae;	77.7	26.2	7016	5540	4306	1234	1476	558413	412153	family
V5V8 Primer Test	Bacteria;Actinobacteria;Actinobacteria;Micrococcales;Micrococcaceae;	87.2	26.3	5626	4831	4215	616	795	559122	412244	family
V5V8 Primer Test	Bacteria;Firmicutes;Bacilli;Lactobacillales;Lactobacillaceae;	86.4	26.3	5283	4818	4164	654	465	559135	412295	family
V5V8 Primer Test	Bacteria;Bacteroidetes;Bacteroidia;Bacteroidales;Bacteroidaceae;	80	26.2	5598	4794	3835	959	804	559159	412624	family
V5V8 Primer Test	Bacteria;Actinobacteria;Actinobacteria;Micrococcales;Microbacteriaceae;	87.7	26.2	4341	3866	3391	475	475	560087	413068	family
V5V8 Primer Test	Bacteria;Firmicutes;Bacilli;Bacillales;Paenibacillaceae;	90.3	26.3	4040	3687	3328	359	353	560266	413131	family
V5V8 Primer Test	Bacteria;Proteobacteria;Alphaproteobacteria;Rhizobiales;Xanthobacteraceae;	84.9	26.2	4170	3786	3214	572	384	560167	413245	family
V5V8 Primer Test	Bacteria;Proteobacteria;Gammaproteobacteria;Xanthomonadales;Xanthomonadaceae;	82.8	26.2	4473	3834	3176	658	639	560119	413283	family
V5V8 Primer Test	Bacteria;Firmicutes;Clostridia;Clostridiales;Clostridiaceae 1;	86.3	26.2	3910	3580	3089	491	330	560373	413370	family
V5V8 Primer Test	Bacteria;Proteobacteria;Gammaproteobacteria;Betaproteobacteriales;Rhodocyclaceae;	92.1	26.2	3327	2899	2670	229	428	561054	413789	family
V5V8 Primer Test	Bacteria;Spirochaetes;Spirochaetia;Spirochaetales;Spirochaetaceae;	87.1	26.2	3575	3003	2615	388	572	560950	413844	family
V5V8 Primer Test	Bacteria;Proteobacteria;Alphaproteobacteria;SAR11 clade;Clade I;	90.6	26.2	2934	2809	2546	263	125	561144	413913	family
V5V8 Primer Test	Bacteria;Firmicutes;Clostridia;Clostridiales;Christensenellaceae;	88.4	26.2	3273	2858	2526	332	415	561095	413933	family
V5V8 Primer Test	Bacteria;Proteobacteria;Gammaproteobacteria;Oceanospirillales;Halomonadaceae;	91.8	26.2	2992	2753	2526	227	239	561200	413933	family
V5V8 Primer Test	Bacteria;Actinobacteria;Actinobacteria;Corynebacteriales;Nocardiaceae;	91.5	26.2	3015	2755	2520	235	260	561198	413939	family
V5V8 Primer Test	Bacteria;Firmicutes;Bacilli;Bacillales;Staphylococcaceae;	87.3	26.2	7774	2842	2481	361	4932	561111	413978	family
V5V8 Primer Test	Bacteria;Bacteroidetes;Bacteroidia;Bacteroidales;Rikenellaceae;	80.7	26.2	3501	2928	2362	566	573	561025	414097	family
V5V8 Primer Test	Bacteria;Firmicutes;Bacilli;Bacillales;Planococcaceae;	89.7	26.2	2755	2508	2249	259	247	561445	414210	family
V5V8 Primer Test	Bacteria;Bacteroidetes;Bacteroidia;Chitinophagales;Chitinophagaceae;	83.9	26.2	2986	2555	2144	411	431	561398	414315	family
V5V8 Primer Test	Bacteria;Firmicutes;Negativicutes;Selenomonadales;Veillonellaceae;	74.4	26.2	3373	2874	2137	737	499	561079	414322	family
V5V8 Primer Test	Bacteria;Proteobacteria;Alphaproteobacteria;Rhizobiales;Beijerinckiaceae;	91.3	26.2	2638	2332	2130	202	306	561621	414329	family
V5V8 Primer Test	Bacteria;Bacteroidetes;Bacteroidia;Bacteroidales;Muribaculaceae;	83.8	26.2	3002	2476	2074	402	526	561477	414385	family
V5V8 Primer Test	Bacteria;Actinobacteria;Actinobacteria;Corynebacteriales;Mycobacteriaceae;	88.5	26.2	2651	2335	2066	269	316	561618	414393	family
V5V8 Primer Test	Bacteria;Planctomycetes;Planctomycetacia;Pirellulales;Pirellulaceae;	82.7	26.2	2765	2476	2047	429	289	561477	414412	family
V5V8 Primer Test	Bacteria;Actinobacteria;Actinobacteria;Micromonosporales;Micromonosporaceae;	90.2	26.2	2344	2221	2003	218	123	561732	414456	family
V5V8 Primer Test	Bacteria;Bacteroidetes;Rhodothermia;Rhodothermales;Rhodothermaceae;	81.2	26.2	2476	2452	1992	460	24	561501	414467	family
V5V8 Primer Test	Bacteria;Proteobacteria;Deltaproteobacteria;Desulfobacterales;Desulfobacteraceae;	90.1	26.2	2265	2110	1902	208	155	561843	414557	family
V5V8 Primer Test	Bacteria;Firmicutes;Bacilli;Lactobacillales;Enterococcaceae;	85.4	26.2	2373	2211	1889	322	162	561742	414570	family
V5V8 Primer Test	Bacteria;Proteobacteria;Alphaproteobacteria;Caulobacterales;Caulobacteraceae;	87.2	26.2	2540	2108	1839	269	432	561845	414620	family
V5V8 Primer Test	Bacteria;Proteobacteria;Alphaproteobacteria;Acetobacterales;Acetobacteraceae;	91.8	26.2	2104	1975	1813	162	129	561978	414646	family
V5V8 Primer Test	Bacteria;Firmicutes;Erysipelotrichia;Erysipelotrichales;Erysipelotrichaceae;	73.3	26.2	2644	2344	1718	626	300	561609	414741	family
V5V8 Primer Test	Bacteria;Proteobacteria;Gammaproteobacteria;Pasteurellales;Pasteurellaceae;	80.5	26.2	4492	2131	1716	415	2361	561822	414743	family
V5V8 Primer Test	Bacteria;Proteobacteria;Gammaproteobacteria;Alteromonadales;Pseudoalteromonadaceae;	90.8	26.2	1948	1850	1680	170	98	562103	414779	family
V5V8 Primer Test	Bacteria;Actinobacteria;Actinobacteria;Pseudonocardiales;Pseudonocardiaceae;	85	26.2	2030	1885	1602	283	145	562068	414857	family
V5V8 Primer Test	Archaea;Thaumarchaeota;Nitrososphaeria;Nitrosopumilales;Nitrosopumilaceae;	83	26.2	3475	1928	1601	327	1547	562025	414858	family
V5V8 Primer Test	Bacteria;Cyanobacteria;Oxyphotobacteria;Nostocales;Nostocaceae;	93.8	26.2	1653	1598	1499	99	55	562355	414960	family
V5V8 Primer Test	Bacteria;Firmicutes;Clostridia;Clostridiales;Peptostreptococcaceae;	87.2	26.2	2010	1701	1484	217	309	562252	414975	family
V5V8 Primer Test	Bacteria;Epsilonbacteraeota;Campylobacteria;Campylobacterales;Sulfurovaceae;	92.7	26.2	1688	1589	1473	116	99	562364	414986	family
V5V8 Primer Test	Bacteria;Cyanobacteria;Oxyphotobacteria;Synechococcales;Cyanobiaceae;	91.4	26.2	1785	1575	1439	136	210	562378	415020	family
V5V8 Primer Test	Bacteria;Actinobacteria;Actinobacteria;Corynebacteriales;Corynebacteriaceae;	81.9	26.2	4822	1750	1434	316	3072	562203	415025	family
V5V8 Primer Test	Bacteria;Proteobacteria;Gammaproteobacteria;Aeromonadales;Aeromonadaceae;	82.8	26.2	1843	1730	1433	297	113	562223	415026	family
V5V8 Primer Test	Bacteria;Bacteroidetes;Bacteroidia;Sphingobacteriales;Sphingobacteriaceae;	86.2	26.2	1855	1593	1373	220	262	562360	415086	family
V5V8 Primer Test	Archaea;Euryarchaeota;Halobacteria;Halobacteriales;Haloferacaceae;	92.6	26.2	1902	1475	1366	109	427	562478	415093	family
V5V8 Primer Test	Bacteria;Acidobacteria;Acidobacteriia;Solibacterales;Solibacteraceae (Subgroup 3);	83.3	26.2	1717	1601	1334	267	116	562352	415125	family
V5V8 Primer Test	Bacteria;Firmicutes;Clostridia;Clostridiales;Peptococcaceae;	86.2	26.2	1622	1505	1297	208	117	562448	415162	family
V5V8 Primer Test	Bacteria;Proteobacteria;Deltaproteobacteria;Desulfobacterales;Desulfobulbaceae;	88.2	26.2	1644	1462	1290	172	182	562491	415169	family
V5V8 Primer Test	Bacteria;Bacteroidetes;Bacteroidia;Flavobacteriales;Weeksellaceae;	87.9	26.2	2064	1412	1241	171	652	562541	415218	family
V5V8 Primer Test	Bacteria;Proteobacteria;Gammaproteobacteria;Alteromonadales;Alteromonadaceae;	88.8	26.2	1485	1333	1184	149	152	562620	415275	family
V5V8 Primer Test	Bacteria;Proteobacteria;Gammaproteobacteria;Alteromonadales;Shewanellaceae;	92	26.2	1338	1268	1167	101	70	562685	415292	family
V5V8 Primer Test	Bacteria;Fusobacteria;Fusobacteriia;Fusobacteriales;Fusobacteriaceae;	79.9	26.2	1675	1419	1134	285	256	562534	415325	family
V5V8 Primer Test	Bacteria;Proteobacteria;Gammaproteobacteria;Betaproteobacteriales;Nitrosomonadaceae;	85	26.2	1486	1310	1114	196	176	562643	415345	family
V5V8 Primer Test	Bacteria;Proteobacteria;Alphaproteobacteria;SAR11 clade;Clade II;	93.1	26.2	1216	1184	1102	82	32	562769	415357	family
V5V8 Primer Test	Bacteria;Actinobacteria;Actinobacteria;Propionibacteriales;Nocardioidaceae;	82.6	26.2	1629	1268	1048	220	361	562685	415411	family
V5V8 Primer Test	Bacteria;Proteobacteria;Gammaproteobacteria;Xanthomonadales;Rhodanobacteraceae;	83.6	26.2	1355	1254	1048	206	101	562699	415411	family
V5V8 Primer Test	Bacteria;Firmicutes;Clostridia;Clostridiales;Family XI;	86.3	26.2	4777	1201	1037	164	3576	562752	415422	family
V5V8 Primer Test	Bacteria;Bacteroidetes;Bacteroidia;Chitinophagales;Saprospiraceae;	83.7	26.2	1355	1236	1035	201	119	562717	415424	family
V5V8 Primer Test	Bacteria;Proteobacteria;Gammaproteobacteria;Betaproteobacteriales;Neisseriaceae;	78.8	26.2	1900	1275	1005	270	625	562678	415454	family
V5V8 Primer Test	Bacteria;Proteobacteria;Gammaproteobacteria;Alteromonadales;Marinobacteraceae;	91.7	26.2	1104	1050	963	87	54	562903	415496	family
V5V8 Primer Test	Bacteria;Proteobacteria;Alphaproteobacteria;Caulobacterales;Hyphomonadaceae;	90.1	26.2	1102	1062	957	105	40	562891	415502	family
V5V8 Primer Test	Bacteria;Acidobacteria;Acidobacteriia;Acidobacteriales;Acidobacteriaceae (Subgroup 1);	85.4	26.2	1194	1113	950	163	81	562840	415509	family
V5V8 Primer Test	Bacteria;Firmicutes;Clostridia;Clostridiales;Family XIII;	87.7	26.2	1233	1047	918	129	186	562906	415541	family
V5V8 Primer Test	Bacteria;Epsilonbacteraeota;Campylobacteria;Campylobacterales;Thiovulaceae;	91.6	26.2	1041	992	909	83	49	562961	415550	family
V5V8 Primer Test	Bacteria;Actinobacteria;Actinobacteria;Propionibacteriales;Propionibacteriaceae;	76.4	26.2	3802	1187	907	280	2615	562766	415552	family
V5V8 Primer Test	Bacteria;Chloroflexi;Anaerolineae;Anaerolineales;Anaerolineaceae;	66.1	26.1	2327	1341	887	454	986	562612	415572	family
V5V8 Primer Test	Bacteria;Firmicutes;Clostridia;Clostridiales;Ruminococcaceae;[Eubacterium] coprostanoligenes group;	83.9	26.2	1234	1049	880	169	185	562904	415579	family
V5V8 Primer Test	Bacteria;Acidobacteria;Acidobacteriia;Acidobacteriales;uncultured;	86	26.2	1046	1007	866	141	39	562946	415593	family
V5V8 Primer Test	Bacteria;Actinobacteria;Actinobacteria;Actinomycetales;Actinomycetaceae;	84.1	26.2	1483	1022	859	163	461	562931	415600	family
V5V8 Primer Test	Bacteria;Firmicutes;Clostridia;Clostridiales;Lachnospiraceae;[Ruminococcus] torques group;	74	26.2	1322	1148	849	299	174	562805	415610	family
V5V8 Primer Test	Bacteria;Bacteroidetes;Bacteroidia;Cytophagales;Cyclobacteriaceae;	89.2	26.2	992	946	844	102	46	563007	415615	family
V5V8 Primer Test	Bacteria;Proteobacteria;Alphaproteobacteria;Rhizobiales;Hyphomicrobiaceae;	83.2	26.2	1070	976	812	164	94	562977	415647	family
V5V8 Primer Test	Bacteria;Gemmatimonadetes;Gemmatimonadetes;Gemmatimonadales;Gemmatimonadaceae;	73.4	26.2	1256	1076	790	286	180	562877	415669	family
V5V8 Primer Test	Bacteria;Proteobacteria;Gammaproteobacteria;Betaproteobacteriales;Methylophilaceae;	88.3	26.2	968	886	782	104	82	563067	415677	family
V5V8 Primer Test	Bacteria;Proteobacteria;Gammaproteobacteria;Gammaproteobacteria Incertae Sedis;Unknown Family;	85.7	26.2	956	888	761	127	68	563065	415698	family
V5V8 Primer Test	Bacteria;Acidobacteria;Blastocatellia (Subgroup 4);Blastocatellales;Blastocatellaceae;	88.7	26.2	989	855	758	97	134	563098	415701	family
V5V8 Primer Test	Bacteria;Acidobacteria;Blastocatellia (Subgroup 4);Pyrinomonadales;Pyrinomonadaceae;	78.9	26.2	1059	941	742	199	118	563012	415717	family
V5V8 Primer Test	Bacteria;Proteobacteria;Alphaproteobacteria;Rhizobiales;Devosiaceae;	85.2	26.2	995	853	727	126	142	563100	415732	family
V5V8 Primer Test	Bacteria;Actinobacteria;Actinobacteria;Streptosporangiales;Streptosporangiaceae;	89.4	26.2	842	795	711	84	47	563158	415748	family
V5V8 Primer Test	Bacteria;Proteobacteria;Gammaproteobacteria;Thiotrichales;Thiotrichaceae;	92.8	26.2	816	765	710	55	51	563188	415749	family
V5V8 Primer Test	Bacteria;Proteobacteria;Deltaproteobacteria;Desulfovibrionales;Desulfovibrionaceae;	86.9	26.2	873	815	708	107	58	563138	415751	family
V5V8 Primer Test	Bacteria;Synergistetes;Synergistia;Synergistales;Synergistaceae;	83.3	26.2	1138	821	684	137	317	563132	415775	family
V5V8 Primer Test	Bacteria;Proteobacteria;Gammaproteobacteria;Alteromonadales;Colwelliaceae;	92.4	26.2	755	737	681	56	18	563216	415778	family
V5V8 Primer Test	Bacteria;Planctomycetes;Phycisphaerae;MSBL9;SG8-4;	91.5	26.2	749	721	660	61	28	563232	415799	family
V5V8 Primer Test	Bacteria;Bacteroidetes;Bacteroidia;Bacteroidales;Dysgonomonadaceae;	77.4	26.2	989	851	659	192	138	563102	415800	family
V5V8 Primer Test	Bacteria;Proteobacteria;Gammaproteobacteria;Steroidobacterales;Woeseiaceae;	88.9	26.2	743	736	654	82	7	563217	415805	family
V5V8 Primer Test	Bacteria;Bacteroidetes;Bacteroidia;Bacteroidales;Tannerellaceae;	79.5	26.2	950	816	649	167	134	563137	415810	family
V5V8 Primer Test	Bacteria;Proteobacteria;Gammaproteobacteria;Betaproteobacteriales;Hydrogenophilaceae;	92	26.2	847	701	645	56	146	563252	415814	family
V5V8 Primer Test	Bacteria;Proteobacteria;Deltaproteobacteria;Desulfuromonadales;Geobacteraceae;	88.1	26.2	774	725	639	86	49	563228	415820	family
V5V8 Primer Test	Bacteria;Bacteroidetes;Bacteroidia;Bacteroidales;Prolixibacteraceae;	92.1	26.2	766	682	628	54	84	563271	415831	family
V5V8 Primer Test	Bacteria;Firmicutes;Bacilli;Lactobacillales;Carnobacteriaceae;	82.4	26.2	1080	760	626	134	320	563193	415833	family
V5V8 Primer Test	Bacteria;Bacteroidetes;Bacteroidia;Cytophagales;Hymenobacteraceae;	95.1	26.2	913	657	625	32	256	563296	415834	family
V5V8 Primer Test	Bacteria;Planctomycetes;Planctomycetacia;Gemmatales;Gemmataceae;	79.9	26.2	909	755	603	152	154	563198	415856	family
V5V8 Primer Test	Bacteria;Tenericutes;Mollicutes;Mycoplasmatales;Mycoplasmataceae;	95.9	26.2	679	628	602	26	51	563325	415857	family
V5V8 Primer Test	Bacteria;Firmicutes;Clostridia;Clostridiales;Family XVIII;	87.6	26.2	689	686	601	85	3	563267	415858	family
V5V8 Primer Test	Bacteria;Verrucomicrobia;Verrucomicrobiae;Pedosphaerales;Pedosphaeraceae;	82.6	26.2	791	717	592	125	74	563236	415867	family
V5V8 Primer Test	Bacteria;Proteobacteria;Alphaproteobacteria;Rickettsiales;Mitochondria;	54	26.1	1203	1091	589	502	112	562862	415870	family
V5V8 Primer Test	Bacteria;Epsilonbacteraeota;Campylobacteria;Campylobacterales;Arcobacteraceae;	88.6	26.2	788	656	581	75	132	563297	415878	family
V5V8 Primer Test	Bacteria;Proteobacteria;Gammaproteobacteria;Cellvibrionales;Halieaceae;	87.3	26.2	704	662	578	84	42	563291	415881	family
V5V8 Primer Test	Bacteria;Planctomycetes;Phycisphaerae;Phycisphaerales;Phycisphaeraceae;	87.4	26.2	706	659	576	83	47	563294	415883	family
V5V8 Primer Test	Bacteria;Nitrospirae;Nitrospira;Nitrospirales;Nitrospiraceae;	78.5	26.2	753	707	555	152	46	563246	415904	family
V5V8 Primer Test	Bacteria;Proteobacteria;Gammaproteobacteria;Betaproteobacteriales;Gallionellaceae;	92	26.2	647	603	555	48	44	563350	415904	family
V5V8 Primer Test	Bacteria;Actinobacteria;Actinobacteria;Micrococcales;Intrasporangiaceae;	92.4	26.2	721	594	549	45	127	563359	415910	family
V5V8 Primer Test	Bacteria;Proteobacteria;Deltaproteobacteria;Desulfarculales;Desulfarculaceae;	88.7	26.2	646	609	540	69	37	563344	415919	family
V5V8 Primer Test	Bacteria;Actinobacteria;Actinobacteria;Streptosporangiales;Nocardiopsaceae;	91.8	26.2	606	587	539	48	19	563366	415920	family
V5V8 Primer Test	Bacteria;Bacteroidetes;Bacteroidia;Cytophagales;Microscillaceae;	81.2	26.2	764	660	536	124	104	563293	415923	family
V5V8 Primer Test	Bacteria;Epsilonbacteraeota;Campylobacteria;Campylobacterales;Helicobacteraceae;	94	26.2	614	570	536	34	44	563383	415923	family
V5V8 Primer Test	Bacteria;Verrucomicrobia;Verrucomicrobiae;Chthoniobacterales;Chthoniobacteraceae;	76.9	26.2	786	694	534	160	92	563259	415925	family
V5V8 Primer Test	Bacteria;Bacteroidetes;Bacteroidia;Bacteroidales;Bacteroidetes BD2-2;	89.3	26.2	646	582	520	62	64	563371	415939	family
V5V8 Primer Test	Bacteria;Proteobacteria;Deltaproteobacteria;Syntrophobacterales;Syntrophaceae;	86.8	26.2	679	599	520	79	80	563354	415939	family
V5V8 Primer Test	Bacteria;Proteobacteria;Gammaproteobacteria;Chromatiales;Chromatiaceae;	92.7	26.2	578	547	507	40	31	563406	415952	family
V5V8 Primer Test	Bacteria;Proteobacteria;Alphaproteobacteria;Rhizobiales;Rhizobiales Incertae Sedis;	83.4	26.2	673	603	503	100	70	563350	415956	family
V5V8 Primer Test	Bacteria;Actinobacteria;Actinobacteria;Bifidobacteriales;Bifidobacteriaceae;	89	26.2	599	557	496	61	42	563396	415963	family
V5V8 Primer Test	Bacteria;Bacteroidetes;Bacteroidia;Bacteroidales;Marinilabiliaceae;	87.6	26.2	615	566	496	70	49	563387	415963	family
V5V8 Primer Test	Bacteria;Firmicutes;Clostridia;Clostridiales;Lachnospiraceae;[Ruminococcus] gnavus group;	84.9	26.2	629	581	493	88	48	563372	415966	family
V5V8 Primer Test	Bacteria;Proteobacteria;Gammaproteobacteria;Methylococcales;Methylomonaceae;	87.7	26.2	665	562	493	69	103	563391	415966	family
V5V8 Primer Test	Bacteria;Acidobacteria;Thermoanaerobaculia;Thermoanaerobaculales;Thermoanaerobaculaceae;	83.6	26.2	611	578	483	95	33	563375	415976	family
V5V8 Primer Test	Bacteria;Firmicutes;Bacilli;Lactobacillales;Leuconostocaceae;	85.6	26.2	619	563	482	81	56	563390	415977	family
V5V8 Primer Test	Bacteria;Proteobacteria;Deltaproteobacteria;Bdellovibrionales;Bdellovibrionaceae;	83.4	26.2	646	578	482	96	68	563375	415977	family
V5V8 Primer Test	Bacteria;Proteobacteria;Gammaproteobacteria;Legionellales;Legionellaceae;	83.4	26.2	646	577	481	96	69	563376	415978	family
V5V8 Primer Test	Bacteria;Actinobacteria;Acidimicrobiia;Microtrichales;Microtrichaceae;	82.7	26.2	629	573	474	99	56	563380	415985	family
V5V8 Primer Test	Bacteria;Actinobacteria;Thermoleophilia;Gaiellales;uncultured;	70.9	26.2	899	667	473	194	232	563286	415986	family
V5V8 Primer Test	Bacteria;Verrucomicrobia;Verrucomicrobiae;Opitutales;Puniceicoccaceae;	87.3	26.2	587	542	473	69	45	563411	415986	family
V5V8 Primer Test	Bacteria;Actinobacteria;Acidimicrobiia;Microtrichales;Ilumatobacteraceae;	83	26.2	639	553	459	94	86	563400	416000	family
V5V8 Primer Test	Bacteria;Bacteroidetes;Bacteroidia;Flavobacteriales;NS9 marine group;	86.6	26.2	554	529	458	71	25	563424	416001	family
V5V8 Primer Test	Bacteria;Bacteroidetes;Bacteroidia;Cytophagales;Spirosomaceae;	91.5	26.2	614	496	454	42	118	563457	416005	family
V5V8 Primer Test	Bacteria;Epsilonbacteraeota;Campylobacteria;Campylobacterales;Campylobacteraceae;	88.6	26.2	640	510	452	58	130	563443	416007	family
V5V8 Primer Test	Archaea;Euryarchaeota;Halobacteria;Halobacteriales;Halomicrobiaceae;	93.1	26.2	672	447	416	31	225	563506	416043	family
V5V8 Primer Test	Bacteria;Actinobacteria;Actinobacteria;Frankiales;Sporichthyaceae;	92.4	26.2	511	450	416	34	61	563503	416043	family
V5V8 Primer Test	Bacteria;Proteobacteria;Deltaproteobacteria;Myxococcales;Haliangiaceae;	82.9	26.2	574	496	411	85	78	563457	416048	family
V5V8 Primer Test	Bacteria;Cyanobacteria;Oxyphotobacteria;Oxyphotobacteria Incertae Sedis;Unknown Family;	88.6	26.2	495	455	403	52	40	563498	416056	family
V5V8 Primer Test	Bacteria;Actinobacteria;Actinobacteria;Streptosporangiales;Thermomonosporaceae;	80.4	26.2	511	500	402	98	11	563453	416057	family
V5V8 Primer Test	Bacteria;Proteobacteria;Gammaproteobacteria;Oceanospirillales;Endozoicomonadaceae;	85	26.2	480	472	401	71	8	563481	416058	family
V5V8 Primer Test	Archaea;Euryarchaeota;Methanomicrobia;Methanosarcinales;Methanosarcinaceae;	82.8	26.2	728	482	399	83	246	563471	416060	family
V5V8 Primer Test	Bacteria;Firmicutes;Negativicutes;Selenomonadales;Acidaminococcaceae;	80.1	26.2	545	493	395	98	52	563460	416064	family
V5V8 Primer Test	Bacteria;Chloroflexi;Anaerolineae;SBR1031;A4b;	76.8	26.2	564	508	390	118	56	563445	416069	family
V5V8 Primer Test	Bacteria;Tenericutes;Mollicutes;Mollicutes Incertae Sedis;Unknown Family;	78.7	26.2	523	488	384	104	35	563465	416075	family
V5V8 Primer Test	Bacteria;Actinobacteria;Acidimicrobiia;Actinomarinales;uncultured;	83.4	26.2	502	458	382	76	44	563495	416077	family
V5V8 Primer Test	Bacteria;Proteobacteria;Alphaproteobacteria;Azospirillales;Azospirillaceae;	84.8	26.2	481	448	380	68	33	563505	416079	family
V5V8 Primer Test	Bacteria;Bacteroidetes;Bacteroidia;Flavobacteriales;Cryomorphaceae;	86.1	26.2	453	418	360	58	35	563535	416099	family
V5V8 Primer Test	Bacteria;Firmicutes;Clostridia;Clostridiales;Family XII;	88.7	26.2	524	406	360	46	118	563547	416099	family
V5V8 Primer Test	Bacteria;Proteobacteria;Gammaproteobacteria;Acidithiobacillales;Acidithiobacillaceae;	83.3	26.2	479	432	360	72	47	563521	416099	family
V5V8 Primer Test	Bacteria;Proteobacteria;Gammaproteobacteria;Oceanospirillales;Nitrincolaceae;	80.3	26.2	479	447	359	88	32	563506	416100	family
V5V8 Primer Test	Bacteria;Bacteroidetes;Bacteroidia;Sphingobacteriales;Lentimicrobiaceae;	85.8	26.2	503	416	357	59	87	563537	416102	family
V5V8 Primer Test	Bacteria;Proteobacteria;Gammaproteobacteria;Cellvibrionales;Cellvibrionaceae;	86.6	26.2	454	411	356	55	43	563542	416103	family
V5V8 Primer Test	Bacteria;Firmicutes;Clostridia;Clostridiales;Lachnospiraceae;[Eubacterium] hallii group;	67.7	26.1	649	517	350	167	132	563436	416109	family
V5V8 Primer Test	Bacteria;Proteobacteria;Gammaproteobacteria;Betaproteobacteriales;TRA3-20;	74.1	26.2	499	471	349	122	28	563482	416110	family
V5V8 Primer Test	Bacteria;Bacteroidetes;Rhodothermia;Balneolales;Balneolaceae;	92.5	26.2	368	362	335	27	6	563591	416124	family
V5V8 Primer Test	Bacteria;Firmicutes;Bacilli;Bacillales;Alicyclobacillaceae;	90.4	26.2	402	363	328	35	39	563590	416131	family
V5V8 Primer Test	Bacteria;Bacteroidetes;Bacteroidia;Flavobacteriales;Crocinitomicaceae;	90.3	26.2	402	362	327	35	40	563591	416132	family
V5V8 Primer Test	Bacteria;Firmicutes;Clostridia;Clostridiales;Syntrophomonadaceae;	81.6	26.2	459	397	324	73	62	563556	416135	family
V5V8 Primer Test	Bacteria;Actinobacteria;Actinobacteria;Micrococcales;Promicromonosporaceae;	90.4	26.2	405	354	320	34	51	563599	416139	family
V5V8 Primer Test	Bacteria;Cyanobacteria;Oxyphotobacteria;Nostocales;Coleofasciculaceae;	77.6	26.2	453	411	319	92	42	563542	416140	family
V5V8 Primer Test	Bacteria;Proteobacteria;Gammaproteobacteria;Oceanospirillales;Alcanivoracaceae;	88.6	26.2	397	359	318	41	38	563594	416141	family
V5V8 Primer Test	Bacteria;Proteobacteria;Alphaproteobacteria;Rhodospirillales;Magnetospiraceae;	82.3	26.2	393	384	316	68	9	563569	416143	family
V5V8 Primer Test	Bacteria;Actinobacteria;Actinobacteria;Micrococcales;Cellulomonadaceae;	90.7	26.2	371	345	313	32	26	563608	416146	family
V5V8 Primer Test	Bacteria;Bacteroidetes;Bacteroidia;Bacteroidales;Porphyromonadaceae;	82.4	26.2	723	380	313	67	343	563573	416146	family
V5V8 Primer Test	Bacteria;Proteobacteria;Alphaproteobacteria;Rhizobiales;Stappiaceae;	92.6	26.2	351	337	312	25	14	563616	416147	family
V5V8 Primer Test	Bacteria;Proteobacteria;Gammaproteobacteria;Betaproteobacteriales;SC-I-84;	84.2	26.2	450	368	310	58	82	563585	416149	family
V5V8 Primer Test	Bacteria;Proteobacteria;Gammaproteobacteria;Coxiellales;Coxiellaceae;	85.3	26.2	379	361	308	53	18	563592	416151	family
V5V8 Primer Test	Bacteria;Proteobacteria;Gammaproteobacteria;Oceanospirillales;Pseudohongiellaceae;	88.8	26.2	359	347	308	39	12	563606	416151	family
V5V8 Primer Test	Bacteria;Proteobacteria;Gammaproteobacteria;Diplorickettsiales;Diplorickettsiaceae;	79.9	26.2	451	384	307	77	67	563569	416152	family
V5V8 Primer Test	Bacteria;Proteobacteria;Alphaproteobacteria;Rhizobiales;Methyloligellaceae;	84.5	26.2	390	362	306	56	28	563591	416153	family
V5V8 Primer Test	Bacteria;Cyanobacteria;Oxyphotobacteria;Nostocales;Phormidiaceae;	89.6	26.2	363	338	303	35	25	563615	416156	family
V5V8 Primer Test	Bacteria;Proteobacteria;Gammaproteobacteria;Steroidobacterales;Steroidobacteraceae;	75.2	26.2	481	403	303	100	78	563550	416156	family
V5V8 Primer Test	Bacteria;Bacteroidetes;Bacteroidia;Chitinophagales;uncultured;	88.3	26.2	371	342	302	40	29	563611	416157	family
V5V8 Primer Test	Bacteria;Firmicutes;Clostridia;Thermoanaerobacterales;Thermoanaerobacteraceae;	91.2	26.2	357	330	301	29	27	563623	416158	family
V5V8 Primer Test	Archaea;Euryarchaeota;Methanomicrobia;Methanosarcinales;Methanosaetaceae;	83.1	26.2	850	361	300	61	489	563592	416159	family
V5V8 Primer Test	Bacteria;Proteobacteria;Alphaproteobacteria;Rhodovibrionales;Kiloniellaceae;	87	26.2	353	345	300	45	8	563608	416159	family
V5V8 Primer Test	Bacteria;Deinococcus-Thermus;Deinococci;Deinococcales;Deinococcaceae;	93.1	26.2	384	321	299	22	63	563632	416160	family
V5V8 Primer Test	Bacteria;Bacteroidetes;Bacteroidia;Bacteroidales;SB-5;	77.5	26.2	413	382	296	86	31	563571	416163	family
V5V8 Primer Test	Bacteria;Planctomycetes;Planctomycetacia;Isosphaerales;Isosphaeraceae;	88.9	26.2	430	333	296	37	97	563620	416163	family
V5V8 Primer Test	Bacteria;Verrucomicrobia;Verrucomicrobiae;Verrucomicrobiales;Rubritaleaceae;	83.1	26.2	422	356	296	60	66	563597	416163	family
V5V8 Primer Test	Bacteria;Proteobacteria;Gammaproteobacteria;Ectothiorhodospirales;Ectothiorhodospiraceae;	83.6	26.2	361	348	291	57	13	563605	416168	family
V5V8 Primer Test	Bacteria;Actinobacteria;Coriobacteriia;Coriobacteriales;Eggerthellaceae;	85.8	26.2	397	332	285	47	65	563621	416174	family
V5V8 Primer Test	Bacteria;Bacteroidetes;Bacteroidia;Bacteroidales;F082;	85.1	26.2	366	335	285	50	31	563618	416174	family
V5V8 Primer Test	Bacteria;Proteobacteria;Gammaproteobacteria;Alteromonadales;Idiomarinaceae;	92.2	26.2	334	309	285	24	25	563644	416174	family
V5V8 Primer Test	Bacteria;Proteobacteria;Gammaproteobacteria;Cellvibrionales;Porticoccaceae;	81.5	26.2	476	346	282	64	130	563607	416177	family
V5V8 Primer Test	Bacteria;Proteobacteria;Alphaproteobacteria;Puniceispirillales;SAR116 clade;	92.7	26.2	324	302	280	22	22	563651	416179	family
V5V8 Primer Test	Bacteria;Bacteroidetes;Bacteroidia;Bacteroidales;Marinifilaceae;	84.5	26.2	475	330	279	51	145	563623	416180	family
V5V8 Primer Test	Bacteria;Firmicutes;Bacilli;Bacillales;Family XII;	86.6	26.2	370	322	279	43	48	563631	416180	family
V5V8 Primer Test	Bacteria;Proteobacteria;Deltaproteobacteria;Oligoflexales;0319-6G20;	86.9	26.2	370	321	279	42	49	563632	416180	family
V5V8 Primer Test	Archaea;Euryarchaeota;Methanomicrobia;Methanomicrobiales;Methanomicrobiaceae;	89.4	26.2	479	310	277	33	169	563643	416182	family
V5V8 Primer Test	Bacteria;Actinobacteria;Coriobacteriia;Coriobacteriales;Coriobacteriaceae;	80.8	26.2	382	343	277	66	39	563610	416182	family
V5V8 Primer Test	Bacteria;Verrucomicrobia;Verrucomicrobiae;Verrucomicrobiales;Akkermansiaceae;	60.6	26.1	511	454	275	179	57	563499	416184	family
V5V8 Primer Test	Bacteria;Firmicutes;Clostridia;Clostridiales;Clostridiales vadinBB60 group;	78.9	26.2	436	346	273	73	90	563607	416186	family
V5V8 Primer Test	Bacteria;Firmicutes;Clostridia;Clostridiales;Lachnospiraceae;[Ruminococcus] gauvreauii group;	69.2	26.2	449	389	269	120	60	563564	416190	family
V5V8 Primer Test	Bacteria;Verrucomicrobia;Verrucomicrobiae;Opitutales;Opitutaceae;	82.7	26.2	357	323	267	56	34	563630	416192	family
V5V8 Primer Test	Bacteria;Proteobacteria;Deltaproteobacteria;Myxococcales;bacteriap25;	74.3	26.2	404	358	266	92	46	563595	416193	family
V5V8 Primer Test	Bacteria;Proteobacteria;Gammaproteobacteria;Nitrosococcales;Methylophagaceae;	90.2	26.2	309	295	266	29	14	563658	416193	family
V5V8 Primer Test	Bacteria;Actinobacteria;Thermoleophilia;Solirubrobacterales;Solirubrobacteraceae;	83.1	26.2	424	313	260	53	111	563640	416199	family
V5V8 Primer Test	Bacteria;Chloroflexi;Ktedonobacteria;Ktedonobacterales;Ktedonobacteraceae;	78.4	26.2	359	329	258	71	30	563624	416201	family
V5V8 Primer Test	Bacteria;Proteobacteria;Deltaproteobacteria;Desulfuromonadales;Desulfuromonadaceae;	90.3	26.2	294	278	251	27	16	563675	416208	family
V5V8 Primer Test	Bacteria;Proteobacteria;Gammaproteobacteria;Thiomicrospirales;Thioglobaceae;	74.2	26.2	362	337	250	87	25	563616	416209	family
V5V8 Primer Test	Bacteria;Actinobacteria;Actinobacteria;Micrococcales;Brevibacteriaceae;	90.8	26.2	395	273	248	25	122	563680	416211	family
V5V8 Primer Test	Bacteria;Fusobacteria;Fusobacteriia;Fusobacteriales;Leptotrichiaceae;	74.9	26.2	502	331	248	83	171	563622	416211	family
V5V8 Primer Test	Bacteria;Actinobacteria;Actinobacteria;Frankiales;Geodermatophilaceae;	87	26.2	385	284	247	37	101	563669	416212	family
V5V8 Primer Test	Bacteria;Proteobacteria;Deltaproteobacteria;Bdellovibrionales;Bacteriovoracaceae;	76.5	26.2	346	323	247	76	23	563630	416212	family
V5V8 Primer Test	Bacteria;Proteobacteria;Deltaproteobacteria;Myxococcales;Polyangiaceae;	88.5	26.2	311	279	247	32	32	563674	416212	family
V5V8 Primer Test	Bacteria;Actinobacteria;Actinobacteria;Micrococcales;Dermabacteraceae;	85.2	26.2	327	283	241	42	44	563670	416218	family
V5V8 Primer Test	Bacteria;Proteobacteria;Gammaproteobacteria;Betaproteobacteriales;Chromobacteriaceae;	89.5	26.2	297	267	239	28	30	563686	416220	family
V5V8 Primer Test	Bacteria;Deinococcus-Thermus;Deinococci;Thermales;Thermaceae;	91.8	26.2	292	255	234	21	37	563698	416225	family
V5V8 Primer Test	Bacteria;Planctomycetes;Phycisphaerae;Phycisphaerales;AKAU3564 sediment group;	91	26.2	267	255	232	23	12	563698	416227	family
V5V8 Primer Test	Archaea;Euryarchaeota;Methanobacteria;Methanobacteriales;Methanobacteriaceae;	11.1	25.9	2642	2087	231	1856	555	561866	416228	family
V5V8 Primer Test	Bacteria;Proteobacteria;Gammaproteobacteria;Aeromonadales;Succinivibrionaceae;	69.8	26.2	387	331	231	100	56	563622	416228	family
V5V8 Primer Test	Bacteria;Planctomycetes;Planctomycetacia;Planctomycetales;Rubinisphaeraceae;	71	26.2	393	321	228	93	72	563632	416231	family
V5V8 Primer Test	Bacteria;Nitrospinae;Nitrospinia;Nitrospinales;Nitrospinaceae;	81	26.2	288	279	226	53	9	563674	416233	family
V5V8 Primer Test	Bacteria;Bacteroidetes;Bacteroidia;Bacteroidales;Paludibacteraceae;	83	26.2	387	270	224	46	117	563683	416235	family
V5V8 Primer Test	Bacteria;Calditrichaeota;Calditrichia;Calditrichales;Calditrichaceae;	86.7	26.2	275	256	222	34	19	563697	416237	family
V5V8 Primer Test	Bacteria;Proteobacteria;Gammaproteobacteria;Thiomicrospirales;Thiomicrospiraceae;	75.3	26.2	304	295	222	73	9	563658	416237	family
V5V8 Primer Test	Bacteria;Hydrogenedentes;Hydrogenedentia;Hydrogenedentiales;Hydrogenedensaceae;	89.1	26.2	271	247	220	27	24	563706	416239	family
V5V8 Primer Test	Bacteria;Chloroflexi;Anaerolineae;Caldilineales;Caldilineaceae;	84.2	26.2	306	260	219	41	46	563693	416240	family
V5V8 Primer Test	Bacteria;Planctomycetes;Planctomycetacia;Planctomycetales;uncultured;	79.3	26.2	327	275	218	57	52	563678	416241	family
V5V8 Primer Test	Bacteria;Bacteroidetes;Bacteroidia;Bacteroidales;Bacteroidetes vadinHA17;	88.2	26.2	362	246	217	29	116	563707	416242	family
V5V8 Primer Test	Bacteria;Firmicutes;Clostridia;Clostridiales;Eubacteriaceae;	83.8	26.2	279	259	217	42	20	563694	416242	family
V5V8 Primer Test	Bacteria;Proteobacteria;Deltaproteobacteria;Myxococcales;Sandaracinaceae;	77.9	26.2	321	272	212	60	49	563681	416247	family
V5V8 Primer Test	Bacteria;Proteobacteria;Gammaproteobacteria;Arenicellales;Arenicellaceae;	91.4	26.2	244	232	212	20	12	563721	416247	family
V5V8 Primer Test	Bacteria;Proteobacteria;Alphaproteobacteria;Reyranellales;Reyranellaceae;	77.2	26.2	306	272	210	62	34	563681	416249	family
V5V8 Primer Test	Bacteria;Cyanobacteria;Oxyphotobacteria;Nostocales;Chroococcidiopsaceae;	88.5	26.2	317	235	208	27	82	563718	416251	family
V5V8 Primer Test	Bacteria;Proteobacteria;Gammaproteobacteria;Cellvibrionales;Spongiibacteraceae;	88.9	26.2	251	234	208	26	17	563719	416251	family
V5V8 Primer Test	Bacteria;Proteobacteria;Deltaproteobacteria;Myxococcales;Myxococcaceae;	96.7	26.2	218	214	207	7	4	563739	416252	family
V5V8 Primer Test	Bacteria;Fibrobacteres;Fibrobacteria;Fibrobacterales;Fibrobacteraceae;	83.4	26.2	323	247	206	41	76	563706	416253	family
V5V8 Primer Test	Bacteria;Proteobacteria;Alphaproteobacteria;Rhodospirillales;uncultured;	76.6	26.2	324	269	206	63	55	563684	416253	family
V5V8 Primer Test	Bacteria;Proteobacteria;Gammaproteobacteria;Halothiobacillales;Halothiobacillaceae;	91.6	26.2	231	225	206	19	6	563728	416253	family
V5V8 Primer Test	Bacteria;Modulibacteria;Moduliflexia;Moduliflexales;Moduliflexaceae;	87.1	26.2	255	232	202	30	23	563721	416257	family
V5V8 Primer Test	Bacteria;Proteobacteria;Gammaproteobacteria;Nitrosococcales;Nitrosococcaceae;	84.2	26.2	254	240	202	38	14	563713	416257	family
V5V8 Primer Test	Bacteria;Proteobacteria;Deltaproteobacteria;Myxococcales;P3OB-42;	87.8	26.2	271	229	201	28	42	563724	416258	family
V5V8 Primer Test	Bacteria;Firmicutes;Bacilli;Bacillales;Sporolactobacillaceae;	94.7	26.2	217	209	198	11	8	563744	416261	family
V5V8 Primer Test	Bacteria;Proteobacteria;Gammaproteobacteria;Oceanospirillales;Marinomonadaceae;	91.2	26.2	224	215	196	19	9	563738	416263	family
V5V8 Primer Test	Bacteria;Firmicutes;Clostridia;Thermoanaerobacterales;Family III;	77.4	26.2	275	252	195	57	23	563701	416264	family
V5V8 Primer Test	Bacteria;Proteobacteria;Deltaproteobacteria;Syntrophobacterales;Syntrophobacteraceae;	92	26.2	242	212	195	17	30	563741	416264	family
V5V8 Primer Test	Bacteria;Proteobacteria;Gammaproteobacteria;Chromatiales;Sedimenticolaceae;	89.8	26.2	227	216	194	22	11	563737	416265	family
V5V8 Primer Test	Bacteria;Deinococcus-Thermus;Deinococci;Deinococcales;Trueperaceae;	85.7	26.2	238	224	192	32	14	563729	416267	family
V5V8 Primer Test	Bacteria;Patescibacteria;Saccharimonadia;Saccharimonadales;Saccharimonadaceae;	78.8	26.2	339	241	190	51	98	563712	416269	family
V5V8 Primer Test	Bacteria;Actinobacteria;Thermoleophilia;Solirubrobacterales;67-14;	73.5	26.2	353	257	189	68	96	563696	416270	family
V5V8 Primer Test	Bacteria;Proteobacteria;Alphaproteobacteria;Rhodospirillales;Rhodospirillaceae;	85.3	26.2	234	218	186	32	16	563735	416273	family
V5V8 Primer Test	Bacteria;Firmicutes;Clostridia;Clostridiales;Heliobacteriaceae;	89.4	26.2	221	207	185	22	14	563746	416274	family
V5V8 Primer Test	Bacteria;Proteobacteria;Deltaproteobacteria;Oligoflexales;Oligoflexaceae;	85.5	26.2	245	214	183	31	31	563739	416276	family
V5V8 Primer Test	Bacteria;Actinobacteria;Acidimicrobiia;Actinomarinales;Actinomarinaceae;	80.8	26.2	272	219	177	42	53	563734	416282	family
V5V8 Primer Test	Bacteria;Proteobacteria;Gammaproteobacteria;Ectothiorhodospirales;Thioalkalispiraceae;	91.2	26.2	200	193	176	17	7	563760	416283	family
V5V8 Primer Test	Bacteria;Proteobacteria;Magnetococcia;Magnetococcales;Magnetococcaceae;	95.6	26.2	183	182	174	8	1	563771	416285	family
V5V8 Primer Test	Bacteria;Firmicutes;Bacilli;Bacillales;Listeriaceae;	86.1	26.2	211	201	173	28	10	563752	416286	family
V5V8 Primer Test	Bacteria;Proteobacteria;Gammaproteobacteria;Betaproteobacteriales;Sulfuricellaceae;	93	26.2	202	186	173	13	16	563767	416286	family
V5V8 Primer Test	Bacteria;Dependentiae;Babeliae;Babeliales;Vermiphilaceae;	84.7	26.2	212	203	172	31	9	563750	416287	family
V5V8 Primer Test	Bacteria;Proteobacteria;Alphaproteobacteria;Elsterales;uncultured;	78.9	26.2	246	218	172	46	28	563735	416287	family
V5V8 Primer Test	Bacteria;Proteobacteria;Gammaproteobacteria;Thiohalorhabdales;Thiohalorhabdaceae;	83.5	26.2	213	206	172	34	7	563747	416287	family
V5V8 Primer Test	Bacteria;Actinobacteria;Actinobacteria;Corynebacteriales;Dietziaceae;	84.6	26.2	280	201	170	31	79	563752	416289	family
V5V8 Primer Test	Bacteria;Actinobacteria;Coriobacteriia;Coriobacteriales;Atopobiaceae;	88.5	26.2	241	192	170	22	49	563761	416289	family
V5V8 Primer Test	Bacteria;Cyanobacteria;Oxyphotobacteria;Leptolyngbyales;Leptolyngbyaceae;	91.8	26.2	197	184	169	15	13	563769	416290	family
V5V8 Primer Test	Bacteria;Planctomycetes;Phycisphaerae;Tepidisphaerales;WD2101 soil group;	70.9	26.2	286	237	168	69	49	563716	416291	family
V5V8 Primer Test	Bacteria;Proteobacteria;Alphaproteobacteria;Rhodospirillales;Thalassospiraceae;	97.1	26.2	177	172	167	5	5	563781	416292	family
V5V8 Primer Test	Bacteria;Proteobacteria;Gammaproteobacteria;Oceanospirillales;Saccharospirillaceae;	86	26.2	215	193	166	27	22	563760	416293	family
V5V8 Primer Test	Bacteria;Actinobacteria;Acidimicrobiia;Microtrichales;uncultured;	74	26.2	308	223	165	58	85	563730	416294	family
V5V8 Primer Test	Bacteria;Actinobacteria;Rubrobacteria;Rubrobacterales;Rubrobacteriaceae;	71.3	26.2	269	230	164	66	39	563723	416295	family
V5V8 Primer Test	Bacteria;Chloroflexi;Anaerolineae;Ardenticatenales;uncultured;	35.1	26.1	542	467	164	303	75	563486	416295	family
V5V8 Primer Test	Bacteria;Proteobacteria;Deltaproteobacteria;Myxococcales;Archangiaceae;	87.7	26.2	203	187	164	23	16	563766	416295	family
V5V8 Primer Test	Bacteria;Acidobacteria;Holophagae;Holophagales;Holophagaceae;	89.6	26.2	198	182	163	19	16	563771	416296	family
V5V8 Primer Test	Bacteria;Firmicutes;Bacilli;Lactobacillales;Aerococcaceae;	87.2	26.2	296	187	163	24	109	563766	416296	family
V5V8 Primer Test	Bacteria;Cyanobacteria;Oxyphotobacteria;Nostocales;Microcystaceae;	90.4	26.2	185	178	161	17	7	563775	416298	family
V5V8 Primer Test	Bacteria;Bacteroidetes;Bacteroidia;Sphingobacteriales;NS11-12 marine group;	93	26.2	194	172	160	12	22	563781	416299	family
V5V8 Primer Test	Bacteria;Epsilonbacteraeota;Campylobacteria;Campylobacterales;Sulfurospirillaceae;	91.4	26.2	199	175	160	15	24	563778	416299	family
V5V8 Primer Test	Bacteria;Proteobacteria;Gammaproteobacteria;Salinisphaerales;Solimonadaceae;	83.2	26.2	210	191	159	32	19	563762	416300	family
V5V8 Primer Test	Bacteria;Bacteroidetes;Bacteroidia;Bacteroidales;Salinivirgaceae;	95.2	26.2	190	166	158	8	24	563787	416301	family
V5V8 Primer Test	Bacteria;Firmicutes;Clostridia;Clostridiales;Family XIII;[Eubacterium] nodatum group;	89.2	26.2	196	176	157	19	20	563777	416302	family
V5V8 Primer Test	Bacteria;Latescibacteria;Latescibacteria;Latescibacterales;Latescibacteraceae;	90.2	26.2	180	174	157	17	6	563779	416302	family
V5V8 Primer Test	Bacteria;Proteobacteria;Alphaproteobacteria;Rickettsiales;SM2D12;	69.8	26.2	240	225	157	68	15	563728	416302	family
V5V8 Primer Test	Bacteria;Verrucomicrobia;Verrucomicrobiae;Verrucomicrobiales;Verrucomicrobiaceae;	86.2	26.2	218	181	156	25	37	563772	416303	family
V5V8 Primer Test	Bacteria;Firmicutes;Clostridia;Clostridiales;Lachnospiraceae;[Eubacterium] xylanophilum group;	81.6	26.2	237	190	155	35	47	563763	416304	family
V5V8 Primer Test	Bacteria;Tenericutes;Mollicutes;Acholeplasmatales;Acholeplasmataceae;	83.2	26.2	207	184	153	31	23	563769	416306	family
V5V8 Primer Test	Bacteria;Cyanobacteria;Oxyphotobacteria;Phormidesmiales;Nodosilineaceae;	93.8	26.2	172	162	152	10	10	563791	416307	family
V5V8 Primer Test	Bacteria;Spirochaetes;Leptospirae;Leptospirales;Leptospiraceae;	48.3	26.1	349	315	152	163	34	563638	416307	family
V5V8 Primer Test	Bacteria;Firmicutes;Clostridia;Clostridiales;Lachnospiraceae;[Eubacterium] ruminantium group;	94.3	26.2	190	159	150	9	31	563794	416309	family
V5V8 Primer Test	Bacteria;Firmicutes;Bacilli;Bacillales;Family XI;	68.5	26.2	436	216	148	68	220	563737	416311	family
V5V8 Primer Test	Bacteria;Firmicutes;Bacilli;Bacillales;Thermoactinomycetaceae;	90.2	26.2	180	164	148	16	16	563789	416311	family
V5V8 Primer Test	Bacteria;Chloroflexi;Chloroflexia;Chloroflexales;Chloroflexaceae;	84.5	26.2	195	174	147	27	21	563779	416312	family
V5V8 Primer Test	Bacteria;Actinobacteria;Thermoleophilia;Gaiellales;Gaiellaceae;	83.4	26.2	235	175	146	29	60	563778	416313	family
V5V8 Primer Test	Bacteria;Bacteroidetes;Bacteroidia;Sphingobacteriales;env.OPS 17;	78.3	26.2	220	184	144	40	36	563769	416315	family
V5V8 Primer Test	Bacteria;Proteobacteria;Alphaproteobacteria;Dongiales;Dongiaceae;	70.8	26.2	224	202	143	59	22	563751	416316	family
V5V8 Primer Test	Bacteria;Proteobacteria;Alphaproteobacteria;SAR11 clade;Clade III;	98.6	26.2	147	145	143	2	2	563808	416316	family
V5V8 Primer Test	Archaea;Euryarchaeota;Thermococci;Thermococcales;Thermococcaceae;	87.1	26.2	254	163	142	21	91	563790	416317	family
V5V8 Primer Test	Bacteria;Proteobacteria;Gammaproteobacteria;Beggiatoales;Beggiatoaceae;	88	26.2	165	158	139	19	7	563795	416320	family
V5V8 Primer Test	Bacteria;Proteobacteria;Zetaproteobacteria;Mariprofundales;Mariprofundaceae;	95.9	26.2	149	145	139	6	4	563808	416320	family
V5V8 Primer Test	Archaea;Thaumarchaeota;Nitrososphaeria;Nitrososphaerales;Nitrososphaeraceae;	73.4	26.2	687	188	138	50	499	563765	416321	family
V5V8 Primer Test	Bacteria;Halanaerobiaeota;Halanaerobiia;Halanaerobiales;Halanaerobiaceae;	79.8	26.2	176	173	138	35	3	563780	416321	family
V5V8 Primer Test	Bacteria;Proteobacteria;Alphaproteobacteria;Rhodospirillales;Magnetospirillaceae;	95.8	26.2	152	143	137	6	9	563810	416322	family
V5V8 Primer Test	Bacteria;Firmicutes;Clostridia;Clostridiales;Gracilibacteraceae;	85.4	26.2	214	158	135	23	56	563795	416324	family
V5V8 Primer Test	Bacteria;Proteobacteria;Gammaproteobacteria;Orbales;Orbaceae;	88.2	26.2	192	152	134	18	40	563801	416325	family
V5V8 Primer Test	Bacteria;Gemmatimonadetes;Longimicrobia;Longimicrobiales;Longimicrobiaceae;	66.8	26.2	222	199	133	66	23	563754	416326	family
V5V8 Primer Test	Bacteria;Proteobacteria;Alphaproteobacteria;Sneathiellales;Sneathiellaceae;	76.3	26.2	179	173	132	41	6	563780	416327	family
V5V8 Primer Test	Bacteria;Cyanobacteria;Oxyphotobacteria;Nostocales;Rubidibacteraceae;	96.3	26.2	141	136	131	5	5	563817	416328	family
V5V8 Primer Test	Bacteria;Firmicutes;Clostridia;Clostridiales;Clostridiaceae 2;	82.4	26.2	171	159	131	28	12	563794	416328	family
V5V8 Primer Test	Bacteria;Firmicutes;Clostridia;Clostridiales;Defluviitaleaceae;	90.9	26.2	163	143	130	13	20	563810	416329	family
V5V8 Primer Test	Bacteria;Proteobacteria;Deltaproteobacteria;Myxococcales;BIrii41;	77.2	26.2	196	167	129	38	29	563786	416330	family
V5V8 Primer Test	Bacteria;Chlamydiae;Chlamydiae;Chlamydiales;Chlamydiaceae;	97.7	26.2	132	130	127	3	2	563823	416332	family
V5V8 Primer Test	Bacteria;Elusimicrobia;Endomicrobia;Endomicrobiales;Endomicrobiaceae;	90.1	26.2	172	141	127	14	31	563812	416332	family
V5V8 Primer Test	Bacteria;Proteobacteria;Alphaproteobacteria;Micropepsales;Micropepsaceae;	66.8	26.2	203	190	127	63	13	563763	416332	family
V5V8 Primer Test	Bacteria;Tenericutes;Mollicutes;Entomoplasmatales;Spiroplasmataceae;	91.9	26.2	151	135	124	11	16	563818	416335	family
V5V8 Primer Test	Bacteria;Proteobacteria;Gammaproteobacteria;Cellvibrionales;Microbulbiferaceae;	96.1	26.2	139	128	123	5	11	563825	416336	family
V5V8 Primer Test	Bacteria;Proteobacteria;Gammaproteobacteria;Competibacterales;Competibacteraceae;	92.5	26.2	165	133	123	10	32	563820	416336	family
V5V8 Primer Test	Archaea;Euryarchaeota;Methanomicrobia;Methanomicrobiales;Methanoregulaceae;	85.3	26.2	340	143	122	21	197	563810	416337	family
V5V8 Primer Test	Bacteria;Proteobacteria;Alphaproteobacteria;Micavibrionales;Micavibrionaceae;	88.4	26.2	148	138	122	16	10	563815	416337	family
V5V8 Primer Test	Bacteria;Proteobacteria;Gammaproteobacteria;Alteromonadales;Psychromonadaceae;	91	26.2	139	134	122	12	5	563819	416337	family
V5V8 Primer Test	Bacteria;Verrucomicrobia;Verrucomicrobiae;Verrucomicrobiales;DEV007;	84	26.2	154	144	121	23	10	563809	416338	family
V5V8 Primer Test	Bacteria;Proteobacteria;Deltaproteobacteria;Desulfovibrionales;Desulfohalobiaceae;	86.3	26.2	149	139	120	19	10	563814	416339	family
V5V8 Primer Test	Bacteria;Bacteroidetes;Bacteroidia;Flavobacteriales;Blattabacteriaceae;	85.6	26.2	206	139	119	20	67	563814	416340	family
V5V8 Primer Test	Bacteria;Cyanobacteria;Oxyphotobacteria;Nostocales;Cyanobacteriaceae;	95.2	26.2	131	125	119	6	6	563828	416340	family
V5V8 Primer Test	Bacteria;Proteobacteria;Gammaproteobacteria;Francisellales;Francisellaceae;	96.7	26.2	130	123	119	4	7	563830	416340	family
V5V8 Primer Test	Bacteria;Actinobacteria;Actinobacteria;Kineosporiales;Kineosporiaceae;	87.4	26.2	178	135	118	17	43	563818	416341	family
V5V8 Primer Test	Bacteria;Bacteroidetes;Chlorobia;Chlorobiales;Chlorobiaceae;	84.2	26.2	167	139	117	22	28	563814	416342	family
V5V8 Primer Test	Archaea;Euryarchaeota;Halobacteria;Halobacteriales;Halobacteriaceae;	90.6	26.2	161	128	116	12	33	563825	416343	family
V5V8 Primer Test	Bacteria;Actinobacteria;Actinobacteria;Frankiales;Frankiaceae;	77.9	26.2	183	149	116	33	34	563804	416343	family
V5V8 Primer Test	Bacteria;Actinobacteria;Acidimicrobiia;Microtrichales;Iamiaceae;	82.6	26.2	183	138	114	24	45	563815	416345	family
V5V8 Primer Test	Bacteria;Firmicutes;Clostridia;Clostridiales;Caldicoprobacteraceae;	91.2	26.2	129	125	114	11	4	563828	416345	family
V5V8 Primer Test	Bacteria;Chloroflexi;Chloroflexia;Chloroflexales;Roseiflexaceae;	69.1	26.2	190	162	112	50	28	563791	416347	family
V5V8 Primer Test	Bacteria;Cyanobacteria;Oxyphotobacteria;Nostocales;Xenococcaceae;	90.3	26.2	131	124	112	12	7	563829	416347	family
V5V8 Primer Test	Bacteria;Proteobacteria;Alphaproteobacteria;Rhodospirillales;Terasakiellaceae;	86.2	26.2	134	130	112	18	4	563823	416347	family
V5V8 Primer Test	Bacteria;Acidobacteria;Acidobacteriia;Acidobacteriales;Koribacteraceae;	97.4	26.2	126	114	111	3	12	563839	416348	family
V5V8 Primer Test	Bacteria;Armatimonadetes;Fimbriimonadia;Fimbriimonadales;Fimbriimonadaceae;	71.9	26.2	165	153	110	43	12	563800	416349	family
V5V8 Primer Test	Bacteria;Bacteroidetes;Bacteroidia;Bacteroidales;Bacteroidales RF16 group;	93.2	26.2	140	118	110	8	22	563835	416349	family
V5V8 Primer Test	Bacteria;Bacteroidetes;Ignavibacteria;Kryptoniales;BSV26;	80.9	26.2	146	136	110	26	10	563817	416349	family
V5V8 Primer Test	Bacteria;Proteobacteria;Deltaproteobacteria;Deltaproteobacteria Incertae Sedis;Syntrophorhabdaceae;	91.7	26.2	180	120	110	10	60	563833	416349	family
V5V8 Primer Test	Bacteria;Firmicutes;Clostridia;Clostridiales;Clostridiaceae 3;	97.3	26.2	113	112	109	3	1	563841	416350	family
V5V8 Primer Test	Bacteria;Firmicutes;Clostridia;Clostridiales;Family XVII;	90.1	26.2	129	121	109	12	8	563832	416350	family
V5V8 Primer Test	Bacteria;Proteobacteria;Alphaproteobacteria;Rhizobiales;A0839;	85.2	26.2	139	128	109	19	11	563825	416350	family
V5V8 Primer Test	Bacteria;Firmicutes;Clostridia;Clostridiales;Lachnospiraceae;[Eubacterium] ventriosum group;	65.5	26.2	198	165	108	57	33	563788	416351	family
V5V8 Primer Test	Bacteria;Spirochaetes;Brachyspirae;Brachyspirales;Brachyspiraceae;	91.5	26.2	120	118	108	10	2	563835	416351	family
V5V8 Primer Test	Bacteria;Firmicutes;Clostridia;Clostridiales;Family XIV;	87.7	26.2	130	122	107	15	8	563831	416352	family
V5V8 Primer Test	Bacteria;Entotheonellaeota;Entotheonellia;Entotheonellales;Entotheonellaceae;	67.5	26.2	168	154	104	50	14	563799	416355	family
V5V8 Primer Test	Bacteria;Bacteroidetes;Bacteroidia;Bacteroidales;Bacteroidales UCG-001;	78	26.2	153	132	103	29	21	563821	416356	family
V5V8 Primer Test	Bacteria;Bacteroidetes;Bacteroidia;Bacteroidales;Barnesiellaceae;	65.2	26.2	170	158	103	55	12	563795	416356	family
V5V8 Primer Test	Bacteria;Proteobacteria;Alphaproteobacteria;Rhodospirillales;AEGEAN-169 marine group;	90.4	26.2	123	114	103	11	9	563839	416356	family
V5V8 Primer Test	Bacteria;Actinobacteria;Actinobacteria;Corynebacteriales;Tsukamurellaceae;	98.1	26.2	112	104	102	2	8	563849	416357	family
V5V8 Primer Test	Bacteria;Cyanobacteria;Oxyphotobacteria;Phormidesmiales;Phormidesmiaceae;	88.7	26.2	117	115	102	13	2	563838	416357	family
V5V8 Primer Test	Bacteria;Proteobacteria;Alphaproteobacteria;Caulobacterales;Parvularculaceae;	87.9	26.2	122	116	102	14	6	563837	416357	family
V5V8 Primer Test	Bacteria;Proteobacteria;Deltaproteobacteria;Desulfobacterales;Desulfobulbaceae;[Desulfobacterium] catecholicum group;	87.9	26.2	138	116	102	14	22	563837	416357	family
V5V8 Primer Test	Bacteria;Planctomycetes;Planctomycetacia;Planctomycetales;Gimesiaceae;	84.2	26.2	126	120	101	19	6	563833	416358	family
V5V8 Primer Test	Bacteria;Firmicutes;Clostridia;Clostridiales;Lachnospiraceae;[Eubacterium] oxidoreducens group;	85.5	26.2	126	117	100	17	9	563836	416359	family
V5V8 Primer Test	Bacteria;Bacteroidetes;Bacteroidia;Bacteroidales;p-251-o5;	83.8	26.2	141	117	98	19	24	563836	416361	family
V5V8 Primer Test	Bacteria;Lentisphaerae;Oligosphaeria;Oligosphaerales;Lenti-02;	94.2	26.2	110	104	98	6	6	563849	416361	family
V5V8 Primer Test	Bacteria;Proteobacteria;Gammaproteobacteria;Acidiferrobacterales;Acidiferrobacteraceae;	86.7	26.2	122	113	98	15	9	563840	416361	family
V5V8 Primer Test	Bacteria;Aquificae;Aquificae;Hydrogenothermales;Hydrogenothermaceae;	89	26.2	124	109	97	12	15	563844	416362	family
V5V8 Primer Test	Bacteria;Proteobacteria;Deltaproteobacteria;Myxococcales;Nannocystaceae;	82.1	26.2	125	117	96	21	8	563836	416363	family
V5V8 Primer Test	Bacteria;Bacteroidetes;Ignavibacteria;Ignavibacteriales;PHOS-HE36;	91.3	26.2	116	104	95	9	12	563849	416364	family
V5V8 Primer Test	Bacteria;Cyanobacteria;Oxyphotobacteria;Pseudanabaenales;Pseudanabaenaceae;	96	26.2	102	99	95	4	3	563854	416364	family
V5V8 Primer Test	Bacteria;Deferribacteres;Deferribacteres;Deferribacterales;Deferribacteraceae;	78.5	26.2	130	121	95	26	9	563832	416364	family
V5V8 Primer Test	Bacteria;Proteobacteria;Alphaproteobacteria;Micavibrionales;uncultured;	84.1	26.2	145	113	95	18	32	563840	416364	family
V5V8 Primer Test	Archaea;Crenarchaeota;Thermoprotei;Sulfolobales;Sulfolobaceae;	83.9	26.2	193	112	94	18	81	563841	416365	family
V5V8 Primer Test	Bacteria;Proteobacteria;Alphaproteobacteria;Rickettsiales;S25-593;	86.2	26.2	113	109	94	15	4	563844	416365	family
V5V8 Primer Test	Bacteria;Proteobacteria;Gammaproteobacteria;Methylococcales;Methylococcaceae;	92.1	26.2	130	101	93	8	29	563852	416366	family
V5V8 Primer Test	Bacteria;Planctomycetes;Brocadiae;Brocadiales;Scalinduaceae;	92	26.2	102	100	92	8	2	563853	416367	family
V5V8 Primer Test	Bacteria;Kiritimatiellaeota;Kiritimatiellae;Kiritimatiellales;Kiritimatiellaceae;	90	26.2	106	100	90	10	6	563853	416369	family
V5V8 Primer Test	Bacteria;Proteobacteria;Alphaproteobacteria;Parvibaculales;Parvibaculaceae;	87.4	26.2	144	103	90	13	41	563850	416369	family
V5V8 Primer Test	Bacteria;Proteobacteria;Alphaproteobacteria;Rhizobiales;Pleomorphomonadaceae;	92.8	26.2	109	97	90	7	12	563856	416369	family
V5V8 Primer Test	Bacteria;Actinobacteria;Actinobacteria;Glycomycetales;Glycomycetaceae;	89.8	26.2	101	98	88	10	3	563855	416371	family
V5V8 Primer Test	Bacteria;Firmicutes;Clostridia;Clostridiales;Clostridiaceae 4;	92.6	26.2	95	95	88	7	0	563858	416371	family
V5V8 Primer Test	Bacteria;Bacteroidetes;Bacteroidia;Sphingobacteriales;AKYH767;	89.7	26.2	107	97	87	10	10	563856	416372	family
V5V8 Primer Test	Bacteria;Bacteroidetes;Bacteroidia;Cytophagales;Cytophagaceae;	80.2	26.2	121	106	85	21	15	563847	416374	family
V5V8 Primer Test	Bacteria;Proteobacteria;Alphaproteobacteria;Kordiimonadales;Kordiimonadaceae;	97.7	26.2	101	87	85	2	14	563866	416374	family
V5V8 Primer Test	Bacteria;Bacteroidetes;Bacteroidia;Bacteroidales;ML635J-40 aquatic group;	90.2	26.2	107	92	83	9	15	563861	416376	family
V5V8 Primer Test	Bacteria;Bacteroidetes;Bacteroidia;Cytophagales;Flammeovirgaceae;	91.2	26.2	92	91	83	8	1	563862	416376	family
V5V8 Primer Test	Bacteria;Actinobacteria;Actinobacteria;Micrococcales;Demequinaceae;	93.2	26.2	95	88	82	6	7	563865	416377	family
V5V8 Primer Test	Bacteria;Rokubacteria;NC10;Methylomirabilales;Methylomirabilaceae;	82.7	26.2	107	98	81	17	9	563855	416378	family
V5V8 Primer Test	Archaea;Euryarchaeota;Thermoplasmata;Methanomassiliicoccales;Methanomethylophilaceae;	21.3	26.1	429	375	80	295	54	563578	416379	family
V5V8 Primer Test	Bacteria;Bacteroidetes;Bacteroidia;Bacteroidales;Bacteroidales BS11 gut group;	87.8	26.2	100	90	79	11	10	563863	416380	family
V5V8 Primer Test	Bacteria;Proteobacteria;Gammaproteobacteria;Cardiobacteriales;Cardiobacteriaceae;	28.9	26.1	623	273	79	194	350	563680	416380	family
V5V8 Primer Test	Bacteria;Proteobacteria;Deltaproteobacteria;Bradymonadales;Bradymonadaceae;	85.7	26.2	91	91	78	13	0	563862	416381	family
V5V8 Primer Test	Bacteria;Actinobacteria;Actinobacteria;Micrococcales;Dermacoccaceae;	89.5	26.2	105	86	77	9	19	563867	416382	family
V5V8 Primer Test	Bacteria;Bacteroidetes;Bacteroidia;Bacteroidales;Rs-E47 termite group;	90.6	26.2	97	85	77	8	12	563868	416382	family
V5V8 Primer Test	Bacteria;Proteobacteria;Alphaproteobacteria;Thalassobaculales;uncultured;	81.1	26.2	100	95	77	18	5	563858	416382	family
V5V8 Primer Test	Bacteria;Proteobacteria;Gammaproteobacteria;Pseudomonadales;Moraxellaceae;[Agitococcus] lubricus group;	92.8	26.2	86	83	77	6	3	563870	416382	family
V5V8 Primer Test	Bacteria;Proteobacteria;Gammaproteobacteria;Betaproteobacteriales;Chitinibacteraceae;	97.4	26.2	81	78	76	2	3	563875	416383	family
V5V8 Primer Test	Bacteria;Proteobacteria;Alphaproteobacteria;Tistrellales;Geminicoccaceae;	79.8	26.2	105	94	75	19	11	563859	416384	family
V5V8 Primer Test	Bacteria;Actinobacteria;Actinobacteria;Frankiales;Acidothermaceae;	78.7	26.2	114	94	74	20	20	563859	416385	family
V5V8 Primer Test	Bacteria;Actinobacteria;Actinobacteria;Micrococcales;Dermatophilaceae;	89.2	26.2	88	83	74	9	5	563870	416385	family
V5V8 Primer Test	Bacteria;Verrucomicrobia;Verrucomicrobiae;Chthoniobacterales;01D2Z36;	90.2	26.2	96	82	74	8	14	563871	416385	family
V5V8 Primer Test	Archaea;Euryarchaeota;Methanomicrobia;Methanomicrobiales;Methanospirillaceae;	85.9	26.2	137	85	73	12	52	563868	416386	family
V5V8 Primer Test	Bacteria;Proteobacteria;Alphaproteobacteria;Rhodovibrionales;Fodinicurvataceae;	89	26.2	86	82	73	9	4	563871	416386	family
V5V8 Primer Test	Bacteria;Tenericutes;Mollicutes;Entomoplasmatales;Entomoplasmataceae;	98.6	26.2	76	74	73	1	2	563879	416386	family
V5V8 Primer Test	Bacteria;Proteobacteria;Alphaproteobacteria;Parvibaculales;PS1 clade;	88.9	26.2	84	81	72	9	3	563872	416387	family
V5V8 Primer Test	Bacteria;Proteobacteria;Deltaproteobacteria;Myxococcales;Phaselicystidaceae;	83.7	26.2	101	86	72	14	15	563867	416387	family
V5V8 Primer Test	Bacteria;Actinobacteria;Nitriliruptoria;Euzebyales;Euzebyaceae;	66.4	26.2	111	107	71	36	4	563846	416388	family
V5V8 Primer Test	Bacteria;Bacteroidetes;Bacteroidia;Cytophagales;Amoebophilaceae;	57.7	26.2	128	123	71	52	5	563830	416388	family
V5V8 Primer Test	Bacteria;Proteobacteria;Alphaproteobacteria;Rhizobiales;uncultured;	65.1	26.2	119	109	71	38	10	563844	416388	family
V5V8 Primer Test	Bacteria;Actinobacteria;Actinobacteria;Frankiales;uncultured;	86.4	26.2	117	81	70	11	36	563872	416389	family
V5V8 Primer Test	Bacteria;Actinobacteria;Actinobacteria;Micrococcales;Bogoriellaceae;	89.7	26.2	83	78	70	8	5	563875	416389	family
V5V8 Primer Test	Archaea;Euryarchaeota;Methanomicrobia;Methanosarcinales;ANME-2a-2b;	84.1	26.2	126	82	69	13	44	563871	416390	family
V5V8 Primer Test	Bacteria;Firmicutes;Clostridia;Clostridiales;Lachnospiraceae;[Eubacterium] eligens group;	72.6	26.2	122	95	69	26	27	563858	416390	family
V5V8 Primer Test	Bacteria;Aquificae;Aquificae;Aquificales;Aquificaceae;	90.7	26.2	93	75	68	7	18	563878	416391	family
V5V8 Primer Test	Bacteria;Actinobacteria;Actinobacteria;Frankiales;Nakamurellaceae;	79.8	26.2	105	84	67	17	21	563869	416392	family
V5V8 Primer Test	Bacteria;Fibrobacteres;Fibrobacteria;Fibrobacterales;possible family 02;	85.9	26.2	96	78	67	11	18	563875	416392	family
V5V8 Primer Test	Bacteria;Thermotogae;Thermotogae;Petrotogales;Petrotogaceae;	79.8	26.2	96	84	67	17	12	563869	416392	family
V5V8 Primer Test	Bacteria;Proteobacteria;Alphaproteobacteria;Rhodospirillales;Rhodopirillaceae;	89.2	26.2	83	74	66	8	9	563879	416393	family
V5V8 Primer Test	Bacteria;Proteobacteria;Deltaproteobacteria;Desulfovibrionales;Desulfomicrobiaceae;	71.7	26.2	110	92	66	26	18	563861	416393	family
V5V8 Primer Test	Bacteria;Chloroflexi;Chloroflexia;Thermomicrobiales;JG30-KF-CM45;	75.6	26.2	132	86	65	21	46	563867	416394	family
V5V8 Primer Test	Bacteria;Cyanobacteria;Oxyphotobacteria;Nostocales;Paraspirulinaceae;	86.7	26.2	81	75	65	10	6	563878	416394	family
V5V8 Primer Test	Bacteria;Proteobacteria;Alphaproteobacteria;Alphaproteobacteria Incertae Sedis;Unknown Family;	90.3	26.2	76	72	65	7	4	563881	416394	family
V5V8 Primer Test	Bacteria;Proteobacteria;Gammaproteobacteria;Betaproteobacteriales;A21b;	83.3	26.2	82	78	65	13	4	563875	416394	family
V5V8 Primer Test	Bacteria;Epsilonbacteraeota;Campylobacteria;Nautiliales;Nautiliaceae;	88.7	26.2	72	71	63	8	1	563882	416396	family
V5V8 Primer Test	Bacteria;Proteobacteria;Gammaproteobacteria;Nitrococcales;Nitrococcaceae;	92.6	26.2	69	68	63	5	1	563885	416396	family
V5V8 Primer Test	Archaea;Euryarchaeota;Halobacteria;Halobacteriales;Halococcaceae;	93.9	26.2	90	66	62	4	24	563887	416397	family
V5V8 Primer Test	Bacteria;Proteobacteria;Gammaproteobacteria;Oceanospirillales;Kangiellaceae;	88.6	26.2	73	70	62	8	3	563883	416397	family
V5V8 Primer Test	Bacteria;Bacteroidetes;Ignavibacteria;Ignavibacteriales;Melioribacteraceae;	88.4	26.2	76	69	61	8	7	563884	416398	family
V5V8 Primer Test	Bacteria;Firmicutes;Clostridia;Clostridiales;Family XIII;[Eubacterium] brachy group;	89.7	26.2	84	68	61	7	16	563885	416398	family
V5V8 Primer Test	Bacteria;Proteobacteria;Alphaproteobacteria;SAR11 clade;Clade IV;	88.4	26.2	69	69	61	8	0	563884	416398	family
V5V8 Primer Test	Bacteria;Proteobacteria;Deltaproteobacteria;Myxococcales;MidBa8;	91	26.2	67	67	61	6	0	563886	416398	family
V5V8 Primer Test	Bacteria;Bacteroidetes;Ignavibacteria;Ignavibacteriales;Ignavibacteriaceae;	88.2	26.2	79	68	60	8	11	563885	416399	family
V5V8 Primer Test	Bacteria;Omnitrophicaeota;Omnitrophia;Omnitrophales;Omnitrophaceae;	90.9	26.2	76	66	60	6	10	563887	416399	family
V5V8 Primer Test	Bacteria;Verrucomicrobia;Verrucomicrobiae;Chthoniobacterales;Terrimicrobiaceae;	93.8	26.2	73	64	60	4	9	563889	416399	family
V5V8 Primer Test	Bacteria;Bacteroidetes;Bacteroidia;Bacteroidales;uncultured;	92.2	26.2	74	64	59	5	10	563889	416400	family
V5V8 Primer Test	Bacteria;Bacteroidetes;Bacteroidia;Sphingobacteriales;E6aC02;	92.2	26.2	81	64	59	5	17	563889	416400	family
V5V8 Primer Test	Bacteria;Halanaerobiaeota;Halanaerobiia;Halanaerobiales;Halobacteroidaceae;	78.7	26.2	77	75	59	16	2	563878	416400	family
V5V8 Primer Test	Bacteria;Proteobacteria;Alphaproteobacteria;Rhizobiales;KF-JG30-B3;	78.7	26.2	80	75	59	16	5	563878	416400	family
V5V8 Primer Test	Bacteria;Proteobacteria;Alphaproteobacteria;Rhizobiales;Rhodomicrobiaceae;	81.9	26.2	77	72	59	13	5	563881	416400	family
V5V8 Primer Test	Bacteria;Proteobacteria;Deltaproteobacteria;Desulfuromonadales;Sva1033;	90.8	26.2	67	65	59	6	2	563888	416400	family
V5V8 Primer Test	Bacteria;Proteobacteria;Gammaproteobacteria;Betaproteobacteriales;B1-7BS;	64.8	26.2	100	91	59	32	9	563862	416400	family
V5V8 Primer Test	Bacteria;Chloroflexi;Dehalococcoidia;GIF9;AB-539-J10;	80.6	26.2	86	72	58	14	14	563881	416401	family
V5V8 Primer Test	Bacteria;Cyanobacteria;Oxyphotobacteria;Nostocales;Oscillatoriaceae;	93.5	26.2	69	62	58	4	7	563891	416401	family
V5V8 Primer Test	Bacteria;Cyanobacteria;Oxyphotobacteria;Nostocales;uncultured;	86.6	26.2	129	67	58	9	62	563886	416401	family
V5V8 Primer Test	Bacteria;Fibrobacteres;Fibrobacteria;Fibrobacterales;MAT-CR-H6-H10;	90.6	26.2	73	64	58	6	9	563889	416401	family
V5V8 Primer Test	Bacteria;Proteobacteria;Alphaproteobacteria;Rhizobiales;Labraceae;	90.6	26.2	69	64	58	6	5	563889	416401	family
V5V8 Primer Test	Bacteria;Proteobacteria;Gammaproteobacteria;Betaproteobacteriales;Chitinimonadaceae;	95.1	26.2	64	61	58	3	3	563892	416401	family
V5V8 Primer Test	Archaea;Euryarchaeota;Methanomicrobia;ANME-1;ANME-1b;	80.3	26.2	104	71	57	14	33	563882	416402	family
V5V8 Primer Test	Bacteria;Proteobacteria;Alphaproteobacteria;Holosporales;Holosporaceae;	83.8	26.2	71	68	57	11	3	563885	416402	family
V5V8 Primer Test	Bacteria;Proteobacteria;Gammaproteobacteria;Betaproteobacteriales;Aquaspirillaceae;	80.3	26.2	75	71	57	14	4	563882	416402	family
V5V8 Primer Test	Bacteria;Proteobacteria;Gammaproteobacteria;Alteromonadales;Moritellaceae;	83.6	26.2	70	67	56	11	3	563886	416403	family
V5V8 Primer Test	Bacteria;Thermotogae;Thermotogae;Thermotogales;Fervidobacteriaceae;	91.8	26.2	75	61	56	5	14	563892	416403	family
V5V8 Primer Test	Bacteria;Dependentiae;Babeliae;Babeliales;UBA12409;	90.2	26.2	67	61	55	6	6	563892	416404	family
V5V8 Primer Test	Bacteria;Chlamydiae;Chlamydiae;Chlamydiales;Parachlamydiaceae;	96.4	26.2	60	56	54	2	4	563897	416405	family
V5V8 Primer Test	Bacteria;Firmicutes;Limnochordia;Limnochordales;Limnochordaceae;	81.8	26.2	70	66	54	12	4	563887	416405	family
V5V8 Primer Test	Bacteria;Proteobacteria;Alphaproteobacteria;Parvibaculales;OCS116 clade;	93.1	26.2	58	58	54	4	0	563895	416405	family
V5V8 Primer Test	Bacteria;Proteobacteria;Gammaproteobacteria;Methylococcales;Cycloclasticaceae;	96.4	26.2	59	56	54	2	3	563897	416405	family
V5V8 Primer Test	Bacteria;Proteobacteria;Gammaproteobacteria;Nitrococcales;Halorhodospiraceae;	81.8	26.2	68	66	54	12	2	563887	416405	family
V5V8 Primer Test	Bacteria;Verrucomicrobia;Verrucomicrobiae;Methylacidiphilales;Methylacidiphilaceae;	67.5	26.2	96	80	54	26	16	563873	416405	family
V5V8 Primer Test	Bacteria;Actinobacteria;Acidimicrobiia;Acidimicrobiales;Acidimicrobiaceae;	96.4	26.2	65	55	53	2	10	563898	416406	family
V5V8 Primer Test	Bacteria;Dependentiae;Babeliae;Babeliales;Babeliaceae;	84.1	26.2	69	63	53	10	6	563890	416406	family
V5V8 Primer Test	Bacteria;Actinobacteria;Nitriliruptoria;Nitriliruptorales;Nitriliruptoraceae;	78.8	26.2	68	66	52	14	2	563887	416407	family
V5V8 Primer Test	Bacteria;Chlamydiae;Chlamydiae;Chlamydiales;Simkaniaceae;	85.2	26.2	65	61	52	9	4	563892	416407	family
V5V8 Primer Test	Bacteria;Planctomycetes;Phycisphaerae;MSBL9;ST-NAGAB-D1;	96.3	26.2	60	54	52	2	6	563899	416407	family
V5V8 Primer Test	Bacteria;Proteobacteria;Alphaproteobacteria;Paracaedibacterales;Paracaedibacteraceae;	37.4	26.1	152	139	52	87	13	563814	416407	family
V5V8 Primer Test	Bacteria;Proteobacteria;Gammaproteobacteria;Immundisolibacterales;Immundisolibacteraceae;	88.1	26.2	84	59	52	7	25	563894	416407	family
V5V8 Primer Test	Bacteria;Bacteroidetes;Bacteroidia;Chitinophagales;37-13;	94.4	26.2	65	54	51	3	11	563899	416408	family
V5V8 Primer Test	Bacteria;Actinobacteria;Actinobacteria;Micrococcales;Sanguibacteraceae;	83.3	26.2	67	60	50	10	7	563893	416409	family
V5V8 Primer Test	Bacteria;Actinobacteria;Coriobacteriia;Coriobacteriales;Coriobacteriales Incertae Sedis;	87.7	26.2	67	57	50	7	10	563896	416409	family
V5V8 Primer Test	Bacteria;Cloacimonetes;Cloacimonadia;Cloacimonadales;Cloacimonadaceae;	64.9	26.2	170	77	50	27	93	563876	416409	family
V5V8 Primer Test	Bacteria;Proteobacteria;Alphaproteobacteria;Rhizobiales;Rhodobiaceae;	83.3	26.2	61	60	50	10	1	563893	416409	family
V5V8 Primer Test	Bacteria;Proteobacteria;Deltaproteobacteria;Thermodesulfobacteriales;Thermodesulfobacteriaceae;	92.6	26.2	62	54	50	4	8	563899	416409	family
V5V8 Primer Test	Bacteria;Verrucomicrobia;Verrucomicrobiae;Chthoniobacterales;Xiphinematobacteraceae;	74.6	26.2	72	67	50	17	5	563886	416409	family
V5V8 Primer Test	Archaea;Euryarchaeota;Halobacteria;Halobacteriales;uncultured;	89.1	26.2	80	55	49	6	25	563898	416410	family
V5V8 Primer Test	Bacteria;Firmicutes;Clostridia;Clostridiales;Clostridiales Incertae Sedis;	79	26.2	63	62	49	13	1	563891	416410	family
V5V8 Primer Test	Bacteria;Firmicutes;Clostridia;Clostridiales;Lachnospiraceae;[Eubacterium] fissicatena group;	72.1	26.2	74	68	49	19	6	563885	416410	family
V5V8 Primer Test	Bacteria;Lentisphaerae;Oligosphaeria;Oligosphaerales;Oligosphaeraceae;	77.8	26.2	86	63	49	14	23	563890	416410	family
V5V8 Primer Test	Bacteria;Proteobacteria;Gammaproteobacteria;Betaproteobacteriales;Ferrovaceae;	84.5	26.2	65	58	49	9	7	563895	416410	family
V5V8 Primer Test	Bacteria;Thermotogae;Thermotogae;Thermotogales;Thermotogaceae;	94.2	26.2	55	52	49	3	3	563901	416410	family
V5V8 Primer Test	Archaea;Euryarchaeota;Archaeoglobi;Archaeoglobales;Archaeoglobaceae;	88.9	26.2	77	54	48	6	23	563899	416411	family
V5V8 Primer Test	Bacteria;Proteobacteria;Alphaproteobacteria;SAR11 clade;uncultured;	92.3	26.2	54	52	48	4	2	563901	416411	family
V5V8 Primer Test	Bacteria;Proteobacteria;Deltaproteobacteria;Myxococcales;Blfdi19;	84.2	26.2	66	57	48	9	9	563896	416411	family
V5V8 Primer Test	Bacteria;Actinobacteria;Actinobacteria;Frankiales;Cryptosporangiaceae;	87	26.2	59	54	47	7	5	563899	416412	family
V5V8 Primer Test	Bacteria;Nitrospirae;Thermodesulfovibrionia;Thermodesulfovibrionales;Thermodesulfovibrionaceae;	78.9	26.2	61	57	45	12	4	563896	416414	family
V5V8 Primer Test	Bacteria;Proteobacteria;Alphaproteobacteria;Thalassobaculales;Nisaeaceae;	84.9	26.2	55	53	45	8	2	563900	416414	family
V5V8 Primer Test	Archaea;Crenarchaeota;Thermoprotei;Thermoproteales;Thermoproteaceae;	86.3	26.2	108	51	44	7	57	563902	416415	family
V5V8 Primer Test	Archaea;Euryarchaeota;Thermococci;Methanofastidiosales;uncultured;	80	26.2	134	55	44	11	79	563898	416415	family
V5V8 Primer Test	Bacteria;Cyanobacteria;Oxyphotobacteria;Nostocales;Nostocales Incertae Sedis;	88	26.2	52	50	44	6	2	563903	416415	family
V5V8 Primer Test	Bacteria;Firmicutes;Erysipelotrichia;Erysipelotrichales;Erysipelotrichaceae;[Clostridium] innocuum group;	42.3	26.1	116	104	44	60	12	563849	416415	family
V5V8 Primer Test	Bacteria;Proteobacteria;Gammaproteobacteria;Oceanospirillales;Hahellaceae;	97.8	26.2	45	45	44	1	0	563908	416415	family
V5V8 Primer Test	Archaea;Euryarchaeota;Methanomicrobia;Methanosarcinales;Methanoperedenaceae;	93.5	26.2	106	46	43	3	60	563907	416416	family
V5V8 Primer Test	Bacteria;Planctomycetes;Brocadiae;Brocadiales;Brocadiaceae;	81.1	26.2	57	53	43	10	4	563900	416416	family
V5V8 Primer Test	Bacteria;Proteobacteria;Alphaproteobacteria;Elsterales;Elsteraceae;	87.8	26.2	51	49	43	6	2	563904	416416	family
V5V8 Primer Test	Archaea;Euryarchaeota;Thermoplasmata;Thermoplasmatales;Thermoplasmataceae;	79.2	26.2	94	53	42	11	41	563900	416417	family
V5V8 Primer Test	Bacteria;Lentisphaerae;Lentisphaeria;Victivallales;Victivallaceae;	85.7	26.2	54	49	42	7	5	563904	416417	family
V5V8 Primer Test	Bacteria;Proteobacteria;Deltaproteobacteria;Myxococcales;mle1-27;	85.7	26.2	57	49	42	7	8	563904	416417	family
V5V8 Primer Test	Bacteria;Actinobacteria;Actinobacteria;Catenulisporales;Actinospicaceae;	93.2	26.2	44	44	41	3	0	563909	416418	family
V5V8 Primer Test	Bacteria;Bacteroidetes;Bacteroidia;Flavobacteriales;NS7 marine group;	89.1	26.2	48	46	41	5	2	563907	416418	family
V5V8 Primer Test	Archaea;Euryarchaeota;Methanomicrobia;Methanomicrobiales;Methanocorpusculaceae;	75.5	26.2	79	53	40	13	26	563900	416419	family
V5V8 Primer Test	Archaea;Euryarchaeota;Methanomicrobia;Methanosarcinales;ANME-2c;	75.5	26.2	86	53	40	13	33	563900	416419	family
V5V8 Primer Test	Bacteria;Acidobacteria;Subgroup 6;Unknown Order;Unknown Family;	75.5	26.2	60	53	40	13	7	563900	416419	family
V5V8 Primer Test	Bacteria;Proteobacteria;Gammaproteobacteria;Salinisphaerales;Salinisphaeraceae;	97.5	26.2	41	40	39	1	1	563913	416420	family
V5V8 Primer Test	Bacteria;Bacteroidetes;Bacteroidia;Sphingobacteriales;ST-12K33;	84.4	26.2	51	45	38	7	6	563908	416421	family
V5V8 Primer Test	Bacteria;Lentisphaerae;Lentisphaeria;Victivallales;vadinBE97;	97.4	26.2	42	39	38	1	3	563914	416421	family
V5V8 Primer Test	Bacteria;Proteobacteria;Alphaproteobacteria;Rhizobiales;Kaistiaceae;	97.4	26.2	42	39	38	1	3	563914	416421	family
V5V8 Primer Test	Bacteria;Proteobacteria;Alphaproteobacteria;Rickettsiales;uncultured;	90.5	26.2	52	42	38	4	10	563911	416421	family
V5V8 Primer Test	Bacteria;Proteobacteria;Gammaproteobacteria;Oceanospirillales;Oleiphilaceae;	90.5	26.2	45	42	38	4	3	563911	416421	family
V5V8 Primer Test	Bacteria;Tenericutes;Mollicutes;Anaeroplasmatales;Anaeroplasmataceae;	73.1	26.2	59	52	38	14	7	563901	416421	family
V5V8 Primer Test	Bacteria;Bacteroidetes;Bacteroidia;Sphingobacteriales;KD3-93;	90.2	26.2	51	41	37	4	10	563912	416422	family
V5V8 Primer Test	Bacteria;Proteobacteria;Deltaproteobacteria;Myxococcales;UASB-TL25;	88.1	26.2	49	42	37	5	7	563911	416422	family
V5V8 Primer Test	Bacteria;Epsilonbacteraeota;Campylobacteria;Campylobacterales;uncultured;	90	26.2	41	40	36	4	1	563913	416423	family
V5V8 Primer Test	Bacteria;Firmicutes;Erysipelotrichia;Erysipelotrichales;Erysipelotrichaceae;[Anaerorhabdus] furcosa group;	85.7	26.2	45	42	36	6	3	563911	416423	family
V5V8 Primer Test	Bacteria;Tenericutes;Mollicutes;Entomoplasmatales;Entomoplasmataceae;[Mycoplasma] group;	100	26.2	36	36	36	0	0	563917	416423	family
V5V8 Primer Test	Bacteria;Bacteroidetes;Bacteroidia;Bacteroidales;M2PB4-65 termite group;	87.5	26.2	43	40	35	5	3	563913	416424	family
V5V8 Primer Test	Bacteria;Proteobacteria;Alphaproteobacteria;Rickettsiales;AB1;	77.8	26.2	47	45	35	10	2	563908	416424	family
V5V8 Primer Test	Bacteria;Spirochaetes;Brachyspirae;Brachyspirales;LH041;	94.6	26.2	39	37	35	2	2	563916	416424	family
V5V8 Primer Test	Bacteria;Proteobacteria;Gammaproteobacteria;Piscirickettsiales;Piscirickettsiaceae;	85	26.2	42	40	34	6	2	563913	416425	family
V5V8 Primer Test	Bacteria;Proteobacteria;Gammaproteobacteria;Tenderiales;Tenderiaceae;	91.9	26.2	42	37	34	3	5	563916	416425	family
V5V8 Primer Test	Archaea;Euryarchaeota;Thermoplasmata;Methanomassiliicoccales;Methanomassiliicoccaceae;	94.3	26.2	61	35	33	2	26	563918	416426	family
V5V8 Primer Test	Bacteria;Chloroflexi;Anaerolineae;Ardenticatenales;Ardenticatenaceae;	66	26.2	56	50	33	17	6	563903	416426	family
V5V8 Primer Test	Bacteria;Firmicutes;Clostridia;Clostridiales;TSAC18;	89.2	26.2	37	37	33	4	0	563916	416426	family
V5V8 Primer Test	Bacteria;Planctomycetes;Phycisphaerae;MSBL9;SM23-30;	89.2	26.2	41	37	33	4	4	563916	416426	family
V5V8 Primer Test	Bacteria;Proteobacteria;Alphaproteobacteria;Puniceispirillales;uncultured;	89.2	26.2	39	37	33	4	2	563916	416426	family
V5V8 Primer Test	Bacteria;Thermotogae;Thermotogae;Kosmotogales;Kosmotogaceae;	86.8	26.2	47	38	33	5	9	563915	416426	family
V5V8 Primer Test	Bacteria;Atribacteria;Caldatribacteriia;Caldatribacteriales;Caldatribacteriaceae;	84.2	26.2	46	38	32	6	8	563915	416427	family
V5V8 Primer Test	Bacteria;Proteobacteria;Alphaproteobacteria;Azospirillales;Inquilinaceae;	86.5	26.2	40	37	32	5	3	563916	416427	family
V5V8 Primer Test	Bacteria;Chloroflexi;Anaerolineae;Thermoflexales;Thermoflexaceae;	68.9	26.2	48	45	31	14	3	563908	416428	family
V5V8 Primer Test	Bacteria;Proteobacteria;Alphaproteobacteria;Rhizobiales;D05-2;	47	26.2	77	66	31	35	11	563887	416428	family
V5V8 Primer Test	Bacteria;Bacteroidetes;Bacteroidia;Cytophagales;MWH-CFBk5;	83.3	26.2	36	36	30	6	0	563917	416429	family
V5V8 Primer Test	Bacteria;Coprothermobacteraeota;Coprothermobacteria;Coprothermobacterales;Coprothermobacteraceae;	62.5	26.2	74	48	30	18	26	563905	416429	family
V5V8 Primer Test	Bacteria;Firmicutes;Clostridia;Thermoanaerobacterales;SRB2;	96.8	26.2	32	31	30	1	1	563922	416429	family
V5V8 Primer Test	Bacteria;Proteobacteria;Gammaproteobacteria;Cardiobacteriales;Wohlfahrtiimonadaceae;	96.8	26.2	32	31	30	1	1	563922	416429	family
V5V8 Primer Test	Archaea;Euryarchaeota;Methanococci;Methanococcales;Methanococcaceae;	80.6	26.2	51	36	29	7	15	563917	416430	family
V5V8 Primer Test	Bacteria;Firmicutes;Clostridia;Clostridiales;uncultured;	96.7	26.2	34	30	29	1	4	563923	416430	family
V5V8 Primer Test	Bacteria;Tenericutes;Mollicutes;Izimaplasmatales;Izimaplasmataceae;	78.4	26.2	37	37	29	8	0	563916	416430	family
V5V8 Primer Test	Bacteria;Acidobacteria;Holophagae;Acanthopleuribacterales;Acanthopleuribacteraceae;	93.3	26.2	31	30	28	2	1	563923	416431	family
V5V8 Primer Test	Bacteria;Aquificae;Desulfurobacteriia;Desulfurobacteriales;Desulfurobacteriaceae;	96.6	26.2	29	29	28	1	0	563924	416431	family
V5V8 Primer Test	Bacteria;Chloroflexi;Chloroflexia;Kallotenuales;AKIW781;	90.3	26.2	42	31	28	3	11	563922	416431	family
V5V8 Primer Test	Bacteria;Cyanobacteria;Oxyphotobacteria;Thermosynechococcales;Thermosynechococcaceae;	93.3	26.2	35	30	28	2	5	563923	416431	family
V5V8 Primer Test	Bacteria;Proteobacteria;Gammaproteobacteria;Oceanospirillales;Litoricolaceae;	90.3	26.2	32	31	28	3	1	563922	416431	family
V5V8 Primer Test	Archaea;Euryarchaeota;Thermoplasmata;Methanomassiliicoccales;uncultured;	64.3	26.2	86	42	27	15	44	563911	416432	family
V5V8 Primer Test	Bacteria;Caldiserica;Caldisericia;Caldisericales;Caldisericaceae;	93.1	26.2	32	29	27	2	3	563924	416432	family
V5V8 Primer Test	Bacteria;Epsilonbacteraeota;Campylobacteria;Campylobacterales;Nitratiruptoraceae;	93.1	26.2	33	29	27	2	4	563924	416432	family
V5V8 Primer Test	Bacteria;Proteobacteria;Alphaproteobacteria;Rhizobiales;Amb-16S-1323;	77.1	26.2	35	35	27	8	0	563918	416432	family
V5V8 Primer Test	Bacteria;Proteobacteria;Alphaproteobacteria;Tistrellales;Tistrellaceae;	96.4	26.2	29	28	27	1	1	563925	416432	family
V5V8 Primer Test	Bacteria;Tenericutes;Mollicutes;Entomoplasmatales;Entomoplasmatales Incertae Sedis;	96.4	26.2	33	28	27	1	5	563925	416432	family
V5V8 Primer Test	Bacteria;Tenericutes;Mollicutes;Haloplasmatales;Haloplasmataceae;	93.1	26.2	32	29	27	2	3	563924	416432	family
V5V8 Primer Test	Bacteria;Fibrobacteres;Fibrobacteria;Fibrobacterales;09D2Z48;	86.7	26.2	34	30	26	4	4	563923	416433	family
V5V8 Primer Test	Bacteria;Fibrobacteres;Fibrobacteria;Fibrobacterales;possible family 01;	72.2	26.2	38	36	26	10	2	563917	416433	family
V5V8 Primer Test	Bacteria;Firmicutes;Clostridia;Natranaerobiales;Natranaerobiaceae;	92.9	26.2	28	28	26	2	0	563925	416433	family
V5V8 Primer Test	Bacteria;Lentisphaerae;Lentisphaeria;Lentisphaerales;Lentisphaeraceae;	86.7	26.2	31	30	26	4	1	563923	416433	family
V5V8 Primer Test	Bacteria;Proteobacteria;Deltaproteobacteria;Myxococcales;uncultured;	81.3	26.2	43	32	26	6	11	563921	416433	family
V5V8 Primer Test	Archaea;Crenarchaeota;Thermoprotei;Desulfurococcales;Desulfurococcaceae;	92.6	26.2	51	27	25	2	24	563926	416434	family
V5V8 Primer Test	Bacteria;Bacteroidetes;Bacteroidia;Flavobacteriales;Schleiferiaceae;	83.3	26.2	38	30	25	5	8	563923	416434	family
V5V8 Primer Test	Bacteria;Cyanobacteria;Oxyphotobacteria;Nostocales;Geitlerinemaceae;	92.6	26.2	29	27	25	2	2	563926	416434	family
V5V8 Primer Test	Bacteria;Cyanobacteria;Oxyphotobacteria;Synechococcales;Cyanobiaceae;[Synechococcus] spongiarum group;	69.4	26.2	42	36	25	11	6	563917	416434	family
V5V8 Primer Test	Bacteria;Firmicutes;Clostridia;Clostridiales;Peptostreptococcaceae;[Eubacterium] yurii group;	80.6	26.2	34	31	25	6	3	563922	416434	family
V5V8 Primer Test	Bacteria;Proteobacteria;Alphaproteobacteria;Kordiimonadales;uncultured;	78.1	26.2	33	32	25	7	1	563921	416434	family
V5V8 Primer Test	Bacteria;Proteobacteria;Deltaproteobacteria;Myxococcales;VHS-B3-70;	89.3	26.2	29	28	25	3	1	563925	416434	family
V5V8 Primer Test	Archaea;Korarchaeota;Korarchaeia;Korarchaeales;Korarchaeaceae;	85.7	26.2	55	28	24	4	27	563925	416435	family
V5V8 Primer Test	Bacteria;Fibrobacteres;Fibrobacteria;Fibrobacterales;TG3;	92.3	26.2	35	26	24	2	9	563927	416435	family
V5V8 Primer Test	Bacteria;Firmicutes;Limnochordia;Limnochordales;uncultured;	88.9	26.2	27	27	24	3	0	563926	416435	family
V5V8 Primer Test	Bacteria;Proteobacteria;Gammaproteobacteria;Oceanospirillales;SS1-B-06-26;	82.8	26.2	38	29	24	5	9	563924	416435	family
V5V8 Primer Test	Archaea;Euryarchaeota;Methanomicrobia;Methanocellales;Methanocellaceae;	74.2	26.2	87	31	23	8	56	563922	416436	family
V5V8 Primer Test	Archaea;Euryarchaeota;Methanomicrobia;Methanosarcinales;Methermicoccaceae;	95.8	26.2	33	24	23	1	9	563929	416436	family
V5V8 Primer Test	Archaea;Thaumarchaeota;Nitrososphaeria;Nitrosotaleales;Nitrosotaleaceae;	59	26.2	131	39	23	16	92	563914	416436	family
V5V8 Primer Test	Bacteria;Fibrobacteres;Fibrobacteria;Fibrobacterales;SBYC;	95.8	26.2	28	24	23	1	4	563929	416436	family
V5V8 Primer Test	Archaea;Euryarchaeota;Methanomicrobia;ANME-1;ANME-1a;	88	26.2	43	25	22	3	18	563928	416437	family
V5V8 Primer Test	Archaea;Euryarchaeota;Thermococci;Methanofastidiosales;Methanofastidiosaceae;	81.5	26.2	64	27	22	5	37	563926	416437	family
V5V8 Primer Test	Bacteria;Chloroflexi;Chloroflexia;Thermomicrobiales;AKYG1722;	59.5	26.2	43	37	22	15	6	563916	416437	family
V5V8 Primer Test	Bacteria;Proteobacteria;Alphaproteobacteria;Acetobacterales;Acetobacterales Incertae Sedis;	78.6	26.2	29	28	22	6	1	563925	416437	family
V5V8 Primer Test	Bacteria;Proteobacteria;Alphaproteobacteria;Puniceispirillales;EF100-94H03;	84.6	26.2	26	26	22	4	0	563927	416437	family
V5V8 Primer Test	Bacteria;Proteobacteria;Alphaproteobacteria;Rhizobiales;Methylopilaceae;	95.7	26.2	27	23	22	1	4	563930	416437	family
V5V8 Primer Test	Archaea;Euryarchaeota;Methanobacteria;Methanobacteriales;Methanothermobacteraceae;	91.3	26.2	44	23	21	2	21	563930	416438	family
V5V8 Primer Test	Archaea;Euryarchaeota;Thermoplasmata;Thermoplasmatales;Ferroplasmaceae;	91.3	26.2	85	23	21	2	62	563930	416438	family
V5V8 Primer Test	Bacteria;Actinobacteria;Coriobacteriia;Coriobacteriales;uncultured;	95.5	26.2	25	22	21	1	3	563931	416438	family
V5V8 Primer Test	Bacteria;Armatimonadetes;Chthonomonadetes;Chthonomonadales;Chthonomonadaceae;	84	26.2	32	25	21	4	7	563928	416438	family
V5V8 Primer Test	Bacteria;Proteobacteria;Alphaproteobacteria;Caedibacterales;Caedibacteraceae;	87.5	26.2	25	24	21	3	1	563929	416438	family
V5V8 Primer Test	Archaea;Euryarchaeota;Thermoplasmata;Thermoplasmatales;Aciduliprofundaceae;	90.9	26.2	38	22	20	2	16	563931	416439	family
V5V8 Primer Test	Bacteria;Bacteroidetes;Bacteroidia;Sphingobacteriales;LiUU-11-161;	90.9	26.2	22	22	20	2	0	563931	416439	family
V5V8 Primer Test	Bacteria;Bacteroidetes;Ignavibacteria;Ignavibacteriales;LD-RB-34;	100	26.2	20	20	20	0	0	563933	416439	family
V5V8 Primer Test	Bacteria;Proteobacteria;Deltaproteobacteria;Myxococcales;PS-B29;	87	26.2	24	23	20	3	1	563930	416439	family
V5V8 Primer Test	Bacteria;Verrucomicrobia;Verrucomicrobiae;Chthoniobacterales;uncultured;	95.2	26.2	21	21	20	1	0	563932	416439	family
V5V8 Primer Test	Archaea;Euryarchaeota;Methanococci;Methanococcales;Methanocaldococcaceae;	95	26.2	29	20	19	1	9	563933	416440	family
V5V8 Primer Test	Bacteria;Chloroflexi;Chloroflexia;Thermomicrobiales;Thermomicrobiaceae;	51.4	26.2	41	37	19	18	4	563916	416440	family
V5V8 Primer Test	Bacteria;Cloacimonetes;Cloacimonadia;Cloacimonadales;MSBL8;	79.2	26.2	26	24	19	5	2	563929	416440	family
V5V8 Primer Test	Bacteria;Firmicutes;Clostridia;Clostridiales;Lachnospiraceae;[Bacteroides] pectinophilus group;	100	26.2	38	19	19	0	19	563934	416440	family
V5V8 Primer Test	Bacteria;Planctomycetes;Planctomycetacia;Planctomycetales;Schlesneriaceae;	19.4	26.1	120	98	19	79	22	563855	416440	family
V5V8 Primer Test	Bacteria;Proteobacteria;Deltaproteobacteria;Deltaproteobacteria Incertae Sedis;Unknown Family;	90.5	26.2	23	21	19	2	2	563932	416440	family
V5V8 Primer Test	Bacteria;Spirochaetes;Spirochaetia;Brevinematales;Brevinemataceae;	100	26.2	19	19	19	0	0	563934	416440	family
V5V8 Primer Test	Bacteria;Bacteroidetes;Ignavibacteria;Ignavibacteriales;SR-FBR-L83;	90	26.2	20	20	18	2	0	563933	416441	family
V5V8 Primer Test	Bacteria;Chloroflexi;Ktedonobacteria;Ktedonobacterales;JG30-KF-AS9;	78.3	26.2	23	23	18	5	0	563930	416441	family
V5V8 Primer Test	Bacteria;Proteobacteria;Deltaproteobacteria;Desulfovibrionales;Desulfonatronaceae;	94.7	26.2	20	19	18	1	1	563934	416441	family
V5V8 Primer Test	Bacteria;Proteobacteria;Gammaproteobacteria;Betaproteobacteriales;Burkholderiaceae;[Aquaspirillum] arcticum group;	94.7	26.2	29	19	18	1	10	563934	416441	family
V5V8 Primer Test	Bacteria;Proteobacteria;Gammaproteobacteria;Betaproteobacteriales;uncultured;	90	26.2	22	20	18	2	2	563933	416441	family
V5V8 Primer Test	Archaea;Euryarchaeota;Halobacteria;Halobacteriales;Haloadaptaceae;	85	26.2	34	20	17	3	14	563933	416442	family
V5V8 Primer Test	Bacteria;Bacteroidetes;Chlorobia;Chlorobiales;Chloroherpetonaceae;	100	26.2	17	17	17	0	0	563936	416442	family
V5V8 Primer Test	Bacteria;Caldiserica;Caldisericia;Caldisericales;LF045;	85	26.2	25	20	17	3	5	563933	416442	family
V5V8 Primer Test	Bacteria;Cyanobacteria;Oxyphotobacteria;Eurycoccales;Eurycoccales Incertae Sedis;	89.5	26.2	19	19	17	2	0	563934	416442	family
V5V8 Primer Test	Bacteria;Firmicutes;Bacilli;Bacillales;Pasteuriaceae;	77.3	26.2	26	22	17	5	4	563931	416442	family
V5V8 Primer Test	Bacteria;Planctomycetes;Phycisphaerae;MSBL9;L21-RPul-D3;	100	26.2	20	17	17	0	3	563936	416442	family
V5V8 Primer Test	Bacteria;Proteobacteria;Alphaproteobacteria;Rhizobiales;C2U;	85	26.2	20	20	17	3	0	563933	416442	family
V5V8 Primer Test	Bacteria;Proteobacteria;Deltaproteobacteria;Oligoflexales;053A03-B-DI-P58;	85	26.2	27	20	17	3	7	563933	416442	family
V5V8 Primer Test	Bacteria;Proteobacteria;Gammaproteobacteria;Betaproteobacteriales;T34;	94.4	26.2	18	18	17	1	0	563935	416442	family
V5V8 Primer Test	Archaea;Crenarchaeota;Crenarchaeota Incertae Sedis;Aigarchaeales;Terrestrial Hot Spring Gp(THSCG);	84.2	26.2	46	19	16	3	27	563934	416443	family
V5V8 Primer Test	Bacteria;Bacteroidetes;Bacteroidia;Flavobacteriales;Flavobacteriaceae;[Polaribacter] huanghezhanensis;	100	26.2	17	16	16	0	1	563937	416443	family
V5V8 Primer Test	Bacteria;Proteobacteria;Alphaproteobacteria;Rhizobiales;Rhizobiaceae;[Rhizobium] sphaerophysae group;	94.1	26.2	17	17	16	1	0	563936	416443	family
V5V8 Primer Test	Bacteria;Proteobacteria;Alphaproteobacteria;Thalassobaculales;Thalassobaculaceae;	88.9	26.2	18	18	16	2	0	563935	416443	family
V5V8 Primer Test	Bacteria;Proteobacteria;Gammaproteobacteria;Cellvibrionales;BD2-7;	94.1	26.2	17	17	16	1	0	563936	416443	family
V5V8 Primer Test	Bacteria;Proteobacteria;Gammaproteobacteria;Xanthomonadales;uncultured;	88.9	26.2	20	18	16	2	2	563935	416443	family
V5V8 Primer Test	Bacteria;Actinobacteria;Actinobacteria;Micrococcales;Beutenbergiaceae;	88.2	26.2	17	17	15	2	0	563936	416444	family
V5V8 Primer Test	Bacteria;Bacteroidetes;Bacteroidia;Sphingobacteriales;KD1-131;	100	26.2	16	15	15	0	1	563938	416444	family
V5V8 Primer Test	Bacteria;Cyanobacteria;Oxyphotobacteria;Nostocales;Prochloraceae;	93.8	26.2	16	16	15	1	0	563937	416444	family
V5V8 Primer Test	Bacteria;Cyanobacteria;Oxyphotobacteria;Thermosynechococcales;Acaryochloridaceae;	100	26.2	15	15	15	0	0	563938	416444	family
V5V8 Primer Test	Bacteria;Firmicutes;Clostridia;Clostridia Incertae Sedis;Unknown Family;	88.2	26.2	18	17	15	2	1	563936	416444	family
V5V8 Primer Test	Bacteria;Lentisphaerae;Lentisphaeria;Victivallales;GWF2-44-16;	93.8	26.2	17	16	15	1	1	563937	416444	family
V5V8 Primer Test	Bacteria;Lentisphaerae;Lentisphaeria;Victivallales;PRD18C08;	93.8	26.2	16	16	15	1	0	563937	416444	family
V5V8 Primer Test	Bacteria;Proteobacteria;Alphaproteobacteria;Azospirillales;Azospirillales Incertae Sedis;	100	26.2	15	15	15	0	0	563938	416444	family
V5V8 Primer Test	Bacteria;Proteobacteria;Deltaproteobacteria;Desulfuromonadales;uncultured;	100	26.2	15	15	15	0	0	563938	416444	family
V5V8 Primer Test	Bacteria;Proteobacteria;Gammaproteobacteria;Betaproteobacteriales;Leeiaceae;	88.2	26.2	17	17	15	2	0	563936	416444	family
V5V8 Primer Test	Bacteria;Cyanobacteria;Oxyphotobacteria;Nostocales;Gloeocapsaceae;	100	26.2	14	14	14	0	0	563939	416445	family
V5V8 Primer Test	Bacteria;Dependentiae;Babeliae;Babeliales;UBA12411;	93.3	26.2	15	15	14	1	0	563938	416445	family
V5V8 Primer Test	Bacteria;Firmicutes;Clostridia;Clostridiales;JTB215;	100	26.2	15	14	14	0	1	563939	416445	family
V5V8 Primer Test	Bacteria;Planctomycetes;Phycisphaerae;MSBL9;KCLunmb-38-53;	100	26.2	18	14	14	0	4	563939	416445	family
V5V8 Primer Test	Bacteria;Actinobacteria;Actinobacteria;Catenulisporales;Catenulisporaceae;	100	26.2	13	13	13	0	0	563940	416446	family
V5V8 Primer Test	Bacteria;Actinobacteria;Actinobacteria;Micrococcales;Micrococcales Incertae Sedis;	38.2	26.2	36	34	13	21	2	563919	416446	family
V5V8 Primer Test	Bacteria;Bacteroidetes;Bacteroidia;Bacteroidales;Marinilabiliaceae;[Cytophaga] xylanolytica group;	92.9	26.2	15	14	13	1	1	563939	416446	family
V5V8 Primer Test	Bacteria;Caldiserica;Caldisericia;Caldisericales;TTA-B1;	81.3	26.2	17	16	13	3	1	563937	416446	family
V5V8 Primer Test	Bacteria;Cyanobacteria;Oxyphotobacteria;Limnotrichales;Limnotrichaceae;	81.3	26.2	17	16	13	3	1	563937	416446	family
V5V8 Primer Test	Bacteria;Cyanobacteria;Oxyphotobacteria;Synechococcales;Synechococcaceae;	86.7	26.2	15	15	13	2	0	563938	416446	family
V5V8 Primer Test	Bacteria;Nitrospirae;Thermodesulfovibrionia;Magnetobacteriales;Magnetobacteriaceae;	100	26.2	13	13	13	0	0	563940	416446	family
V5V8 Primer Test	Bacteria;Planctomycetes;Phycisphaerae;MSBL9;4572-13;	92.9	26.2	16	14	13	1	2	563939	416446	family
V5V8 Primer Test	Bacteria;Proteobacteria;Alphaproteobacteria;Kordiimonadales;Iodidimonadaceae;	86.7	26.2	15	15	13	2	0	563938	416446	family
V5V8 Primer Test	Bacteria;Proteobacteria;Alphaproteobacteria;Puniceispirillales;Puniceispirillales Incertae Sedis;	68.4	26.2	20	19	13	6	1	563934	416446	family
V5V8 Primer Test	Bacteria;Proteobacteria;Deltaproteobacteria;Myxococcales;KD3-10;	72.2	26.2	23	18	13	5	5	563935	416446	family
V5V8 Primer Test	Bacteria;Proteobacteria;Deltaproteobacteria;Myxococcales;Vulgatibacteraceae;	72.2	26.2	18	18	13	5	0	563935	416446	family
V5V8 Primer Test	Bacteria;Proteobacteria;Gammaproteobacteria;Alteromonadales;Alteromonadales Incertae Sedis;	86.7	26.2	16	15	13	2	1	563938	416446	family
V5V8 Primer Test	Bacteria;Proteobacteria;Gammaproteobacteria;Ectothiorhodospirales;Acidihalobacteraceae;	100	26.2	13	13	13	0	0	563940	416446	family
V5V8 Primer Test	Archaea;Crenarchaeota;Thermoprotei;Desulfurococcales;Ignisphaeraceae;	75	26.2	53	16	12	4	37	563937	416447	family
V5V8 Primer Test	Bacteria;Acidobacteria;Blastocatellia (Subgroup 4);Chloracidobacteriales;Chloracidobacteriaceae;	100	26.2	12	12	12	0	0	563941	416447	family
V5V8 Primer Test	Bacteria;Actinobacteria;Actinobacteria;Micrococcales;Jonesiaceae;	100	26.2	12	12	12	0	0	563941	416447	family
V5V8 Primer Test	Bacteria;Bacteroidetes;Bacteroidia;Bacteroidales;PeH15;	92.3	26.2	13	13	12	1	0	563940	416447	family
V5V8 Primer Test	Bacteria;Bacteroidetes;Bacteroidia;Cytophagales;Bernardetiaceae;	92.3	26.2	13	13	12	1	0	563940	416447	family
V5V8 Primer Test	Bacteria;Chlamydiae;Chlamydiae;Chlamydiales;Chlamydiales Incertae Sedis;	100	26.2	14	12	12	0	2	563941	416447	family
V5V8 Primer Test	Bacteria;Epsilonbacteraeota;Desulfurellia;Desulfurellales;Desulfurellaceae;	85.7	26.2	14	14	12	2	0	563939	416447	family
V5V8 Primer Test	Bacteria;Lentisphaerae;Lentisphaeria;Victivallales;Arctic95B-14;	100	26.2	12	12	12	0	0	563941	416447	family
V5V8 Primer Test	Bacteria;Proteobacteria;Gammaproteobacteria;Nitrococcales;Nitrococcales Incertae Sedis;	92.3	26.2	14	13	12	1	1	563940	416447	family
V5V8 Primer Test	Archaea;Thaumarchaeota;Nitrososphaeria;Nitrosocaldales;Nitrosocaldaceae;	73.3	26.2	33	15	11	4	18	563938	416448	family
V5V8 Primer Test	Bacteria;Actinobacteria;Acidimicrobiia;Acidimicrobiales;Acidimicrobiales Incertae Sedis;	100	26.2	11	11	11	0	0	563942	416448	family
V5V8 Primer Test	Bacteria;Armatimonadetes;Armatimonadia;Armatimonadales;Armatimonadaceae;	91.7	26.2	12	12	11	1	0	563941	416448	family
V5V8 Primer Test	Bacteria;Bacteroidetes;Bacteroidia;Bacteroidales;p-2534-18B5 gut group;	42.3	26.2	29	26	11	15	3	563927	416448	family
V5V8 Primer Test	Bacteria;Bacteroidetes;Bacteroidia;Flavobacteriales;Flavobacteriales Incertae Sedis;	100	26.2	11	11	11	0	0	563942	416448	family
V5V8 Primer Test	Bacteria;Bacteroidetes;Bacteroidia;Sphingobacteriales;S15A-MN91;	84.6	26.2	16	13	11	2	3	563940	416448	family
V5V8 Primer Test	Bacteria;Bacteroidetes;Ignavibacteria;Kryptoniales;MSB-3C8;	84.6	26.2	13	13	11	2	0	563940	416448	family
V5V8 Primer Test	Bacteria;Cyanobacteria;Oxyphotobacteria;Eurycoccales;Leptococcaceae;	68.8	26.2	16	16	11	5	0	563937	416448	family
V5V8 Primer Test	Bacteria;Epsilonbacteraeota;Desulfurellia;Desulfurellales;Hippeaceae;	100	26.2	11	11	11	0	0	563942	416448	family
V5V8 Primer Test	Bacteria;Fibrobacteres;Fibrobacteria;Fibrobacterales;Candidatus Raymondbacteria;	84.6	26.2	13	13	11	2	0	563940	416448	family
V5V8 Primer Test	Bacteria;Fibrobacteres;Fibrobacteria;Fibrobacterales;SBXY-748;	100	26.2	11	11	11	0	0	563942	416448	family
V5V8 Primer Test	Bacteria;Firmicutes;Clostridia;Thermoanaerobacterales;uncultured;	91.7	26.2	16	12	11	1	4	563941	416448	family
V5V8 Primer Test	Bacteria;Proteobacteria;Alphaproteobacteria;Azospirillales;uncultured;	47.8	26.2	26	23	11	12	3	563930	416448	family
V5V8 Primer Test	Bacteria;Proteobacteria;Alphaproteobacteria;Rhizobiales;Thermopetrobacteraceae;	100	26.2	12	11	11	0	1	563942	416448	family
V5V8 Primer Test	Bacteria;Proteobacteria;Deltaproteobacteria;Myxococcales;Eel-36e1D6;	64.7	26.2	18	17	11	6	1	563936	416448	family
V5V8 Primer Test	Bacteria;Proteobacteria;Gammaproteobacteria;Betaproteobacteriales;Burkholderiaceae;[Polyangium] brachysporum group;	100	26.2	11	11	11	0	0	563942	416448	family
V5V8 Primer Test	Bacteria;Proteobacteria;Gammaproteobacteria;Methylococcales;Methylohalobiaceae;	78.6	26.2	15	14	11	3	1	563939	416448	family
V5V8 Primer Test	Bacteria;Thermotogae;Thermotogae;Mesoaciditogales;Mesoaciditogaceae;	84.6	26.2	16	13	11	2	3	563940	416448	family
V5V8 Primer Test	Archaea;Euryarchaeota;Methanomicrobia;Methanomicrobiales;uncultured;	62.5	26.2	28	16	10	6	12	563937	416449	family
V5V8 Primer Test	Bacteria;Actinobacteria;Actinobacteria;Actinomycetales;Actinomycetales Incertae Sedis;	90.9	26.2	22	11	10	1	11	563942	416449	family
V5V8 Primer Test	Bacteria;Bacteroidetes;Bacteroidia;Bacteroidales;3M1PL1-52 termite group;	100	26.2	12	10	10	0	2	563943	416449	family
V5V8 Primer Test	Bacteria;Chloroflexi;Chloroflexia;Thermobaculales;Thermobaculaceae;	100	26.2	11	10	10	0	1	563943	416449	family
V5V8 Primer Test	Bacteria;Chloroflexi;Dehalococcoidia;Dehalococcoidales;Dehalococcoidaceae;	26.3	26.2	40	38	10	28	2	563915	416449	family
V5V8 Primer Test	Bacteria;Cyanobacteria;Oxyphotobacteria;Synechococcales;Prochlorotrichaceae;	100	26.2	11	10	10	0	1	563943	416449	family
V5V8 Primer Test	Bacteria;Elusimicrobia;Elusimicrobia;Elusimicrobiales;Elusimicrobiaceae;	90.9	26.2	16	11	10	1	5	563942	416449	family
V5V8 Primer Test	Bacteria;Fibrobacteres;Fibrobacteria;Fibrobacterales;B122;	100	26.2	10	10	10	0	0	563943	416449	family
V5V8 Primer Test	Bacteria;Firmicutes;Bacilli;Lactobacillales;uncultured;	76.9	26.2	15	13	10	3	2	563940	416449	family
V5V8 Primer Test	Bacteria;Firmicutes;Clostridia;Clostridiales;TC1;	90.9	26.2	11	11	10	1	0	563942	416449	family
V5V8 Primer Test	Bacteria;Planctomycetes;Brocadiae;Brocadiales;GWA2-50-13;	100	26.2	11	10	10	0	1	563943	416449	family
V5V8 Primer Test	Bacteria;Planctomycetes;Phycisphaerae;Tepidisphaerales;CPla-3 termite group;	71.4	26.2	15	14	10	4	1	563939	416449	family
V5V8 Primer Test	Bacteria;Proteobacteria;Deltaproteobacteria;Myxococcales;VHS-B4-70;	90.9	26.2	12	11	10	1	1	563942	416449	family
V5V8 Primer Test	Bacteria;Proteobacteria;Gammaproteobacteria;Francisellales;Francisellaceae;[Caedibacter] taeniospiralis group;	90.9	26.2	11	11	10	1	0	563942	416449	family
V5V8 Primer Test	Bacteria;Actinobacteria;Actinobacteria;Corynebacteriales;Segniliparaceae;	100	26.2	10	9	9	0	1	563944	416450	family
V5V8 Primer Test	Bacteria;Aquificae;Aquificae;Aquificales;Hydrogenobaculaceae;	60	26.2	91	15	9	6	76	563938	416450	family
V5V8 Primer Test	Bacteria;Caldiserica;Caldisericia;Caldisericales;WCHB1-02;	75	26.2	18	12	9	3	6	563941	416450	family
V5V8 Primer Test	Bacteria;Chlamydiae;Chlamydiae;Chlamydiales;cvE6;	47.4	26.2	21	19	9	10	2	563934	416450	family
V5V8 Primer Test	Bacteria;Cyanobacteria;Oxyphotobacteria;Eurycoccales;uncultured;	90	26.2	10	10	9	1	0	563943	416450	family
V5V8 Primer Test	Bacteria;Fibrobacteres;Chitinivibrionia;Chitinivibrionales;Chitinivibrionaceae;	81.8	26.2	12	11	9	2	1	563942	416450	family
V5V8 Primer Test	Bacteria;Fibrobacteres;Fibrobacteria;Fibrobacterales;SBYZ-1017;	81.8	26.2	11	11	9	2	0	563942	416450	family
V5V8 Primer Test	Bacteria;Lentisphaerae;Lentisphaeria;Victivallales;BD2-3;	90	26.2	10	10	9	1	0	563943	416450	family
V5V8 Primer Test	Bacteria;Proteobacteria;Alphaproteobacteria;Rickettsiales;Anaplasmataceae;	2.1	26.1	450	433	9	424	17	563520	416450	family
V5V8 Primer Test	Bacteria;Proteobacteria;Alphaproteobacteria;Thalassobaculales;Oceanibaculaceae;	81.8	26.2	12	11	9	2	1	563942	416450	family
V5V8 Primer Test	Bacteria;Proteobacteria;Deltaproteobacteria;Desulfofervidales;Desulfofervidaceae;	90	26.2	10	10	9	1	0	563943	416450	family
V5V8 Primer Test	Bacteria;Proteobacteria;Deltaproteobacteria;Myxococcales;MSB-4B10;	69.2	26.2	14	13	9	4	1	563940	416450	family
V5V8 Primer Test	Bacteria;Proteobacteria;Gammaproteobacteria;Aeromonadales;MB19;	81.8	26.2	12	11	9	2	1	563942	416450	family
V5V8 Primer Test	Bacteria;Proteobacteria;Gammaproteobacteria;Betaproteobacteriales;Procabacteriaceae;	90	26.2	10	10	9	1	0	563943	416450	family
V5V8 Primer Test	Bacteria;Spirochaetes;Brachyspirae;Brachyspirales;Brachyspirales Incertae Sedis;	81.8	26.2	15	11	9	2	4	563942	416450	family
V5V8 Primer Test	Archaea;Crenarchaeota;Crenarchaeota Incertae Sedis;Aigarchaeales;Geothermarchaeaceae;	50	26.2	61	16	8	8	45	563937	416451	family
V5V8 Primer Test	Archaea;Crenarchaeota;Thermoprotei;Desulfurococcales;Acidilobaceae;	34.8	26.2	72	23	8	15	49	563930	416451	family
V5V8 Primer Test	Archaea;Crenarchaeota;Thermoprotei;Fervidicoccales;Fervidicoccaceae;	57.1	26.2	32	14	8	6	18	563939	416451	family
V5V8 Primer Test	Archaea;Euryarchaeota;Thermoplasmata;Thermoplasmatales;A10;	57.1	26.2	30	14	8	6	16	563939	416451	family
V5V8 Primer Test	Bacteria;Bacteroidetes;Bacteroidia;Bacteroidales;FTLpost3;	88.9	26.2	9	9	8	1	0	563944	416451	family
V5V8 Primer Test	Bacteria;Chloroflexi;Chloroflexia;Chloroflexales;Herpetosiphonaceae;	72.7	26.2	16	11	8	3	5	563942	416451	family
V5V8 Primer Test	Bacteria;Chrysiogenetes;Chrysiogenetes;Chrysiogenales;Chrysiogenaceae;	80	26.2	10	10	8	2	0	563943	416451	family
V5V8 Primer Test	Bacteria;Cloacimonetes;Cloacimonadia;Cloacimonadales;LK-44f;	80	26.2	10	10	8	2	0	563943	416451	family
V5V8 Primer Test	Bacteria;Cloacimonetes;Cloacimonadia;Cloacimonadales;W27;	80	26.2	31	10	8	2	21	563943	416451	family
V5V8 Primer Test	Bacteria;Cyanobacteria;Oxyphotobacteria;Gloeobacterales;Gloeobacteraceae;	100	26.2	8	8	8	0	0	563945	416451	family
V5V8 Primer Test	Bacteria;Dictyoglomi;Dictyoglomia;Dictyoglomales;Dictyoglomaceae;	88.9	26.2	9	9	8	1	0	563944	416451	family
V5V8 Primer Test	Bacteria;Epsilonbacteraeota;Campylobacteria;Campylobacterales;Rs-M59 termite group;	100	26.2	12	8	8	0	4	563945	416451	family
V5V8 Primer Test	Bacteria;Planctomycetes;Phycisphaerae;Tepidisphaerales;Tepidisphaeraceae;	47.1	26.2	24	17	8	9	7	563936	416451	family
V5V8 Primer Test	Bacteria;Proteobacteria;Deltaproteobacteria;Desulfuromonadales;MA-28-I98C;	88.9	26.2	9	9	8	1	0	563944	416451	family
V5V8 Primer Test	Bacteria;Proteobacteria;Gammaproteobacteria;Alteromonadales;Gallaecimonadaceae;	100	26.2	11	8	8	0	3	563945	416451	family
V5V8 Primer Test	Archaea;Crenarchaeota;Crenarchaeota Incertae Sedis;Aigarchaeales;Caldiarchaeaceae;	30.4	26.2	61	23	7	16	38	563930	416452	family
V5V8 Primer Test	Archaea;Crenarchaeota;Thermoprotei;Thermoproteales;Thermofilaceae;	63.6	26.2	46	11	7	4	35	563942	416452	family
V5V8 Primer Test	Bacteria;Bacteroidetes;Bacteroidia;Bacteroidales;LKC2.127-25;	87.5	26.2	8	8	7	1	0	563945	416452	family
V5V8 Primer Test	Bacteria;Bacteroidetes;Bacteroidia;Sphingobacteriales;CMW-169;	100	26.2	7	7	7	0	0	563946	416452	family
V5V8 Primer Test	Bacteria;Bacteroidetes;Ignavibacteria;Ignavibacteriales;BSV40;	63.6	26.2	11	11	7	4	0	563942	416452	family
V5V8 Primer Test	Bacteria;Bacteroidetes;Ignavibacteria;Kryptoniales;Kryptoniaceae;	87.5	26.2	8	8	7	1	0	563945	416452	family
V5V8 Primer Test	Bacteria;Chlamydiae;Chlamydiae;Chlamydiales;Criblamydiaceae;	100	26.2	7	7	7	0	0	563946	416452	family
V5V8 Primer Test	Bacteria;Cloacimonetes;Cloacimonadia;Cloacimonadales;PBS-18;	58.3	26.2	16	12	7	5	4	563941	416452	family
V5V8 Primer Test	Bacteria;Firmicutes;Clostridia;Clostridiales;Lachnospiraceae;[Eubacterium] cellulosolvens group;	100	26.2	7	7	7	0	0	563946	416452	family
V5V8 Primer Test	Bacteria;Firmicutes;Clostridia;Clostridiales;TTA-B61;	77.8	26.2	9	9	7	2	0	563944	416452	family
V5V8 Primer Test	Bacteria;Proteobacteria;Deltaproteobacteria;Desulfuromonadales;C8S-102;	100	26.2	7	7	7	0	0	563946	416452	family
V5V8 Primer Test	Archaea;Euryarchaeota;Methanomicrobia;Methanocellales;uncultured;	75	26.2	18	8	6	2	10	563945	416453	family
V5V8 Primer Test	Archaea;Euryarchaeota;Thermoplasmata;Thermoplasmatales;BSLdp215;	28.6	26.2	24	21	6	15	3	563932	416453	family
V5V8 Primer Test	Bacteria;Actinobacteria;Actinobacteria;Corynebacteriales;Corynebacteriales Incertae Sedis;	100	26.2	6	6	6	0	0	563947	416453	family
V5V8 Primer Test	Bacteria;Actinobacteria;Actinobacteria;Micrococcales;Rarobacteraceae;	75	26.2	8	8	6	2	0	563945	416453	family
V5V8 Primer Test	Bacteria;Actinobacteria;Thermoleophilia;Thermophilales;Thermoleophilaceae;	100	26.2	7	6	6	0	1	563947	416453	family
V5V8 Primer Test	Bacteria;Bacteroidetes;Bacteroidia;Bacteroidales;COB P4-1 termite group;	100	26.2	11	6	6	0	5	563947	416453	family
V5V8 Primer Test	Bacteria;Bacteroidetes;Bacteroidia;Bacteroidales;MgMjR-022;	100	26.2	7	6	6	0	1	563947	416453	family
V5V8 Primer Test	Bacteria;Bacteroidetes;Ignavibacteria;Ignavibacteriales;BSN166;	100	26.2	6	6	6	0	0	563947	416453	family
V5V8 Primer Test	Bacteria;Bacteroidetes;Ignavibacteria;Ignavibacteriales;SM1H02;	85.7	26.2	7	7	6	1	0	563946	416453	family
V5V8 Primer Test	Bacteria;Chlamydiae;Chlamydiae;Chlamydiales;Waddliaceae;	100	26.2	6	6	6	0	0	563947	416453	family
V5V8 Primer Test	Bacteria;Chloroflexi;Dehalococcoidia;Dehalococcoidales;uncultured;	40	26.2	29	15	6	9	14	563938	416453	family
V5V8 Primer Test	Bacteria;Cloacimonetes;Cloacimonadia;Cloacimonadales;GZKB75;	100	26.2	8	6	6	0	2	563947	416453	family
V5V8 Primer Test	Bacteria;Cyanobacteria;Oxyphotobacteria;Synechococcales;Synechococcales Incertae Sedis;	75	26.2	10	8	6	2	2	563945	416453	family
V5V8 Primer Test	Bacteria;Epsilonbacteraeota;Campylobacteria;Campylobacterales;Campylobacterales Incertae Sedis;	100	26.2	7	6	6	0	1	563947	416453	family
V5V8 Primer Test	Bacteria;Fibrobacteres;Chitinivibrionia;Chitinivibrionia Incertae Sedis;Unknown Family;	85.7	26.2	12	7	6	1	5	563946	416453	family
[truncated: 905 more rows]

## Sheet: Order
DATASET S6 In silico PCR evaluation for region-specific primer set of 16S rRNA gene regions V5V8
[truncated: 1,318 more rows]

[truncated: 3 more sheets: Class, Phylum, Domain]
