# Supplementary material for: Uncovering the hidden marine sponge microbiome by applying a multi-primer approach
Source: Sci Rep. 2019 Apr 17;9:6214. doi: 10.1038/s41598-019-42694-w (PMC6470215; doi:10.1038/s41598-019-42694-w)
Supplement: Supplementary file 8 — Dataset 7 [file 41598_2019_42694_MOESM8_ESM.xlsx]

## Sheet: Genus
DATASET S7 In silico PCR evaluation for region-specific primer set of 16S rRNA gene regions V6V9
job_name	taxonomy	coverage	specificity	accessions	eligible	match	mismatch	nodata	outgroup_matchable	outgroup_matched	Rank
V6V9 Primer Test	Bacteria;Spirochaetes;Leptospirae;Leptospirales;Leptospiraceae;Leptospira;	81.6	99.9	169	76	62	14	93	305703	271	genus
V6V9 Primer Test	Bacteria;Spirochaetes;Leptospirae;Leptospirales;Leptospiraceae;RBG-16-49-21;	28.9	99.9	121	38	11	27	83	305741	322	genus
V6V9 Primer Test	Bacteria;Armatimonadetes;Chthonomonadetes;Chthonomonadales;Chthonomonadaceae;Chthonomonas;	64.3	99.9	32	14	9	5	18	305765	324	genus
V6V9 Primer Test	Bacteria;Epsilonbacteraeota;Campylobacteria;Campylobacterales;Sulfurovaceae;Sulfurovum;	0.2	99.9	1604	989	2	987	615	304790	331	genus
V6V9 Primer Test	Bacteria;Proteobacteria;Gammaproteobacteria;Aeromonadales;Aeromonadaceae;Aeromonas;	0.3	99.9	1724	713	2	711	1011	305066	331	genus
V6V9 Primer Test	Archaea;Euryarchaeota;Archaeoglobi;Archaeoglobales;Archaeoglobaceae;uncultured;	20	99.9	22	5	1	4	17	305774	332	genus
V6V9 Primer Test	Archaea;Euryarchaeota;Methanomicrobia;Methanosarcinales;Methanosarcinaceae;Methanosarcina;	0.7	99.9	365	134	1	133	231	305645	332	genus
V6V9 Primer Test	Archaea;Euryarchaeota;Thermoplasmata;Methanomassiliicoccales;Methanomethylophilaceae;uncultured;	4.5	99.9	274	22	1	21	252	305757	332	genus
V6V9 Primer Test	Bacteria;Acidobacteria;Acidobacteriia;Acidobacteriales;Acidobacteriaceae (Subgroup 1);uncultured;	0.7	99.9	243	134	1	133	109	305645	332	genus
V6V9 Primer Test	Bacteria;Acidobacteria;Acidobacteriia;Solibacterales;Solibacteraceae (Subgroup 3);Candidatus Solibacter;	0.3	99.9	639	330	1	329	309	305449	332	genus
V6V9 Primer Test	Bacteria;Actinobacteria;Actinobacteria;Micromonosporales;Micromonosporaceae;Micromonospora;	0.2	99.9	1259	605	1	604	654	305174	332	genus
V6V9 Primer Test	Bacteria;Actinobacteria;Actinobacteria;Streptomycetales;Streptomycetaceae;Streptomyces;	0	99.9	12562	6269	1	6268	6293	299510	332	genus
V6V9 Primer Test	Bacteria;Atribacteria;Caldatribacteriia;Caldatribacteriales;Caldatribacteriaceae;Candidatus Caldatribacterium;	4	99.9	46	25	1	24	21	305754	332	genus
V6V9 Primer Test	Bacteria;Bacteroidetes;Bacteroidia;Bacteroidales;Paludibacteraceae;Paludibacter;	1.5	99.9	156	68	1	67	88	305711	332	genus
V6V9 Primer Test	Bacteria;Bacteroidetes;Bacteroidia;Flavobacteriales;Weeksellaceae;Chryseobacterium;	0.3	99.9	1292	371	1	370	921	305408	332	genus
V6V9 Primer Test	Bacteria;Chloroflexi;Ktedonobacteria;Ktedonobacterales;Ktedonobacteraceae;1921-3;	9.1	99.9	24	11	1	10	13	305768	332	genus
V6V9 Primer Test	Bacteria;Firmicutes;Bacilli;Bacillales;Paenibacillaceae;Paenibacillus;	0.1	99.9	3083	1367	1	1366	1716	304412	332	genus
V6V9 Primer Test	Bacteria;Firmicutes;Clostridia;Clostridiales;Lachnospiraceae;Blautia;	0.1	99.9	6177	1165	1	1164	5012	304614	332	genus
V6V9 Primer Test	Bacteria;Firmicutes;Clostridia;Clostridiales;Lachnospiraceae;Coprococcus 1;	1.6	99.9	137	64	1	63	73	305715	332	genus
V6V9 Primer Test	Bacteria;Firmicutes;Clostridia;Clostridiales;Lachnospiraceae;Pseudobutyrivibrio;	0.5	99.9	236	197	1	196	39	305582	332	genus
V6V9 Primer Test	Bacteria;Firmicutes;Clostridia;Clostridiales;Lachnospiraceae;Roseburia;	0.2	99.9	2890	636	1	635	2254	305143	332	genus
V6V9 Primer Test	Bacteria;Firmicutes;Clostridia;Clostridiales;Ruminococcaceae;Candidatus Soleaferrea;	2.8	99.9	160	36	1	35	124	305743	332	genus
V6V9 Primer Test	Bacteria;Gemmatimonadetes;Gemmatimonadetes;Gemmatimonadales;Gemmatimonadaceae;uncultured;	0.2	99.9	919	426	1	425	493	305353	332	genus
V6V9 Primer Test	Bacteria;Proteobacteria;Alphaproteobacteria;Caulobacterales;Caulobacteraceae;Brevundimonas;	0.1	99.9	1589	794	1	793	795	304985	332	genus
V6V9 Primer Test	Bacteria;Proteobacteria;Alphaproteobacteria;Rhizobiales;Beijerinckiaceae;uncultured;	0.7	99.9	247	152	1	151	95	305627	332	genus
V6V9 Primer Test	Bacteria;Proteobacteria;Alphaproteobacteria;Rhizobiales;Rhizobiaceae;Allorhizobium-Neorhizobium-Pararhizobium-Rhizobium;	0.1	99.9	3577	1942	1	1941	1635	303837	332	genus
V6V9 Primer Test	Bacteria;Proteobacteria;Deltaproteobacteria;Oligoflexales;Oligoflexaceae;uncultured;	1	99.9	188	98	1	97	90	305681	332	genus
V6V9 Primer Test	Bacteria;Proteobacteria;Gammaproteobacteria;Alteromonadales;Colwelliaceae;Colwellia;	0.3	99.9	600	375	1	374	225	305404	332	genus
V6V9 Primer Test	Bacteria;Proteobacteria;Gammaproteobacteria;Betaproteobacteriales;Burkholderiaceae;Taylorella;	5	99.9	29	20	1	19	9	305759	332	genus
V6V9 Primer Test	Bacteria;Proteobacteria;Gammaproteobacteria;Cellvibrionales;Cellvibrionaceae;Cellvibrio;	0.9	99.9	196	117	1	116	79	305662	332	genus
V6V9 Primer Test	Bacteria;Proteobacteria;Gammaproteobacteria;Enterobacteriales;Enterobacteriaceae;Escherichia-Shigella;	0	99.9	5914	3608	1	3607	2306	302171	332	genus
V6V9 Primer Test	Bacteria;Proteobacteria;Gammaproteobacteria;Xanthomonadales;Xanthomonadaceae;uncultured;	2.2	99.9	80	45	1	44	35	305734	332	genus
V6V9 Primer Test	Bacteria;Spirochaetes;Spirochaetia;Spirochaetales;Spirochaetaceae;Spirochaeta 2;	0.4	99.9	853	282	1	281	571	305497	332	genus
V6V9 Primer Test	Bacteria;Spirochaetes;Spirochaetia;Spirochaetales;Spirochaetaceae;uncultured;	0.8	99.9	368	121	1	120	247	305658	332	genus
V6V9 Primer Test	Bacteria;Synergistetes;Synergistia;Synergistales;Synergistaceae;Lactivibrio;	12.5	99.9	15	8	1	7	7	305771	332	genus
V6V9 Primer Test	Eukaryota;SAR;Alveolata;Ciliophora;Intramacronucleata;Conthreep;Oligohymenophorea;Scuticociliatia;Schizocalyptra;	33.3	99.9	3	3	1	2	0	305776	332	genus

## Sheet: Family
DATASET S7 In silico PCR evaluation for region-specific primer set of 16S rRNA gene regions V6V9
job_name	taxonomy	coverage	specificity	accessions	eligible	match	mismatch	nodata	outgroup_matchable	outgroup_matched	Rank
V6V9 Primer Test	Bacteria;Spirochaetes;Leptospirae;Leptospirales;Leptospiraceae;	51	99.9	349	143	73	70	206	305636	260	family
V6V9 Primer Test	Archaea;Euryarchaeota;Methanomicrobia;Methanosarcinales;ANME-2c;	77.4	99.9	86	31	24	7	55	305748	309	family
V6V9 Primer Test	Archaea;Euryarchaeota;Thermococci;Methanofastidiosales;uncultured;	55.6	99.9	134	18	10	8	116	305761	323	family
V6V9 Primer Test	Bacteria;Armatimonadetes;Chthonomonadetes;Chthonomonadales;Chthonomonadaceae;	64.3	99.9	32	14	9	5	18	305765	324	family
V6V9 Primer Test	Bacteria;Firmicutes;Clostridia;Clostridiales;Lachnospiraceae;	0	99.9	38686	9671	4	9667	29015	296108	329	family
V6V9 Primer Test	Archaea;Euryarchaeota;Methanomicrobia;Methanosarcinales;ANME-2a-2b;	5.4	99.9	126	37	2	35	89	305742	331	family
V6V9 Primer Test	Bacteria;Epsilonbacteraeota;Campylobacteria;Campylobacterales;Sulfurovaceae;	0.2	99.9	1688	1030	2	1028	658	304749	331	family
V6V9 Primer Test	Bacteria;Proteobacteria;Gammaproteobacteria;Aeromonadales;Aeromonadaceae;	0.3	99.9	1843	783	2	781	1060	304996	331	family
V6V9 Primer Test	Bacteria;Spirochaetes;Spirochaetia;Spirochaetales;Spirochaetaceae;	0.2	99.9	3575	1226	2	1224	2349	304553	331	family
V6V9 Primer Test	Archaea;Euryarchaeota;Archaeoglobi;Archaeoglobales;Archaeoglobaceae;	2.7	99.9	77	37	1	36	40	305742	332	family
V6V9 Primer Test	Archaea;Euryarchaeota;Methanomicrobia;Methanosarcinales;Methanosarcinaceae;	0.4	99.9	728	255	1	254	473	305524	332	family
V6V9 Primer Test	Archaea;Euryarchaeota;Thermoplasmata;Methanomassiliicoccales;Methanomethylophilaceae;	2	99.9	429	49	1	48	380	305730	332	family
V6V9 Primer Test	Bacteria;Acidobacteria;Acidobacteriia;Acidobacteriales;Acidobacteriaceae (Subgroup 1);	0.1	99.9	1194	709	1	708	485	305070	332	family
V6V9 Primer Test	Bacteria;Acidobacteria;Acidobacteriia;Solibacterales;Solibacteraceae (Subgroup 3);	0.1	99.9	1717	977	1	976	740	304802	332	family
V6V9 Primer Test	Bacteria;Actinobacteria;Actinobacteria;Micromonosporales;Micromonosporaceae;	0.1	99.9	2344	1202	1	1201	1142	304577	332	family
V6V9 Primer Test	Bacteria;Actinobacteria;Actinobacteria;Streptomycetales;Streptomycetaceae;	0	99.9	12866	6462	1	6461	6404	299317	332	family
V6V9 Primer Test	Bacteria;Actinobacteria;Thermoleophilia;Gaiellales;uncultured;	0.3	99.9	899	393	1	392	506	305386	332	family
V6V9 Primer Test	Bacteria;Atribacteria;Caldatribacteriia;Caldatribacteriales;Caldatribacteriaceae;	4	99.9	46	25	1	24	21	305754	332	family
V6V9 Primer Test	Bacteria;Bacteroidetes;Bacteroidia;Bacteroidales;Paludibacteraceae;	0.9	99.9	387	110	1	109	277	305669	332	family
V6V9 Primer Test	Bacteria;Bacteroidetes;Bacteroidia;Flavobacteriales;Weeksellaceae;	0.2	99.9	2064	556	1	555	1508	305223	332	family
V6V9 Primer Test	Bacteria;Chloroflexi;Ktedonobacteria;Ktedonobacterales;Ktedonobacteraceae;	0.6	99.9	359	162	1	161	197	305617	332	family
V6V9 Primer Test	Bacteria;Dependentiae;Babeliae;Babeliales;UBA12409;	2.9	99.9	67	34	1	33	33	305745	332	family
V6V9 Primer Test	Bacteria;Firmicutes;Bacilli;Bacillales;Paenibacillaceae;	0.1	99.9	4040	1853	1	1852	2187	303926	332	family
V6V9 Primer Test	Bacteria;Firmicutes;Clostridia;Clostridiales;Ruminococcaceae;	0	99.9	23676	6805	1	6804	16871	298974	332	family
V6V9 Primer Test	Bacteria;Gemmatimonadetes;Gemmatimonadetes;Gemmatimonadales;Gemmatimonadaceae;	0.2	99.9	1256	568	1	567	688	305211	332	family
V6V9 Primer Test	Bacteria;Proteobacteria;Alphaproteobacteria;Caulobacterales;Caulobacteraceae;	0.1	99.9	2540	1349	1	1348	1191	304430	332	family
V6V9 Primer Test	Bacteria;Proteobacteria;Alphaproteobacteria;Rhizobiales;Beijerinckiaceae;	0.1	99.9	2638	1501	1	1500	1137	304278	332	family
V6V9 Primer Test	Bacteria;Proteobacteria;Alphaproteobacteria;Rhizobiales;Rhizobiaceae;	0	99.9	9184	4822	1	4821	4362	300957	332	family
V6V9 Primer Test	Bacteria;Proteobacteria;Deltaproteobacteria;Oligoflexales;Oligoflexaceae;	0.8	99.9	245	125	1	124	120	305654	332	family
V6V9 Primer Test	Bacteria;Proteobacteria;Gammaproteobacteria;Alteromonadales;Colwelliaceae;	0.2	99.9	755	467	1	466	288	305312	332	family
V6V9 Primer Test	Bacteria;Proteobacteria;Gammaproteobacteria;Betaproteobacteriales;Burkholderiaceae;	0	99.9	31233	13700	1	13699	17533	292079	332	family
V6V9 Primer Test	Bacteria;Proteobacteria;Gammaproteobacteria;Cellvibrionales;Cellvibrionaceae;	0.4	99.9	454	285	1	284	169	305494	332	family
V6V9 Primer Test	Bacteria;Proteobacteria;Gammaproteobacteria;Enterobacteriales;Enterobacteriaceae;	0	99.9	32556	16023	1	16022	16533	289756	332	family
V6V9 Primer Test	Bacteria;Proteobacteria;Gammaproteobacteria;Xanthomonadales;Xanthomonadaceae;	0	99.9	4473	2051	1	2050	2422	303728	332	family
V6V9 Primer Test	Bacteria;Synergistetes;Synergistia;Synergistales;Synergistaceae;	0.2	99.9	1138	495	1	494	643	305284	332	family
V6V9 Primer Test	Eukaryota;SAR;Alveolata;Ciliophora;Intramacronucleata;Conthreep;Oligohymenophorea;	0.2	99.9	617	432	1	431	185	305347	332	family
V6V9 Primer Test	Eukaryota;SAR;Alveolata;Ciliophora;Intramacronucleata;Conthreep;Oligohymenophorea;Scuticociliatia;	0.6	99.9	218	166	1	165	52	305613	332	subfamily

## Sheet: Order
DATASET S7 In silico PCR evaluation for region-specific primer set of 16S rRNA gene regions V6V9
job_name	taxonomy	coverage	specificity	accessions	eligible	match	mismatch	nodata	outgroup_matchable	outgroup_matched	Rank
V6V9 Primer Test	Bacteria;Spirochaetes;Leptospirae;Leptospirales;	51	99.9	349	143	73	70	206	305636	260	order
V6V9 Primer Test	Archaea;Euryarchaeota;Methanomicrobia;Methanosarcinales;	5	99.9	1932	542	27	515	1390	305237	306	order
V6V9 Primer Test	Bacteria;Armatimonadetes;Chthonomonadetes;Chthonomonadales;	67.9	99.9	83	28	19	9	55	305751	314	order
V6V9 Primer Test	Bacteria;Armatimonadetes;Armatimonadia;Armatimonadales;	20	99.9	153	85	17	68	68	305694	316	order
V6V9 Primer Test	Archaea;Euryarchaeota;Thermococci;Methanofastidiosales;	37	99.9	200	27	10	17	173	305752	323	order
V6V9 Primer Test	Archaea;Euryarchaeota;Thermoplasmata;uncultured;	13.2	99.9	384	38	5	33	346	305741	328	order
V6V9 Primer Test	Bacteria;Firmicutes;Clostridia;Clostridiales;	0	99.9	83141	24362	5	24357	58779	281417	328	order
V6V9 Primer Test	Bacteria;Actinobacteria;Acidimicrobiia;uncultured;	1.7	99.9	234	117	2	115	117	305662	331	order
V6V9 Primer Test	Bacteria;Epsilonbacteraeota;Campylobacteria;Campylobacterales;	0.1	99.9	5069	3003	2	3001	2066	302776	331	order
V6V9 Primer Test	Bacteria;Proteobacteria;Alphaproteobacteria;Rhizobiales;	0	99.9	20348	11281	2	11279	9067	294498	331	order
V6V9 Primer Test	Bacteria;Proteobacteria;Gammaproteobacteria;Aeromonadales;	0.2	99.9	2245	934	2	932	1311	304845	331	order
V6V9 Primer Test	Bacteria;Spirochaetes;Spirochaetia;Spirochaetales;	0.2	99.9	3575	1226	2	1224	2349	304553	331	order
V6V9 Primer Test	Archaea;Euryarchaeota;Archaeoglobi;Archaeoglobales;	2.7	99.9	77	37	1	36	40	305742	332	order
V6V9 Primer Test	Archaea;Euryarchaeota;Methanomicrobia;ANME-1;	3.2	99.9	162	31	1	30	131	305748	332	order
V6V9 Primer Test	Archaea;Euryarchaeota;Thermoplasmata;Marine Group II;	2.5	99.9	759	40	1	39	719	305739	332	order
V6V9 Primer Test	Archaea;Euryarchaeota;Thermoplasmata;Methanomassiliicoccales;	1.4	99.9	576	74	1	73	502	305705	332	order
V6V9 Primer Test	Bacteria;Acidobacteria;Acidobacteriia;Acidobacteriales;	0.1	99.9	2369	1354	1	1353	1015	304425	332	order
V6V9 Primer Test	Bacteria;Acidobacteria;Acidobacteriia;Solibacterales;	0.1	99.9	1717	977	1	976	740	304802	332	order
V6V9 Primer Test	Bacteria;Acidobacteria;Acidobacteriia;Subgroup 2;	0.5	99.9	464	186	1	185	278	305593	332	order
V6V9 Primer Test	Bacteria;Actinobacteria;Actinobacteria;Micromonosporales;	0.1	99.9	2344	1202	1	1201	1142	304577	332	order
V6V9 Primer Test	Bacteria;Actinobacteria;Actinobacteria;Streptomycetales;	0	99.9	12866	6462	1	6461	6404	299317	332	order
V6V9 Primer Test	Bacteria;Actinobacteria;Thermoleophilia;Gaiellales;	0.2	99.9	1136	506	1	505	630	305273	332	order
V6V9 Primer Test	Bacteria;Atribacteria;Caldatribacteriia;Caldatribacteriales;	4	99.9	46	25	1	24	21	305754	332	order
V6V9 Primer Test	Bacteria;Bacteroidetes;Bacteroidia;Bacteroidales;	0	99.9	27168	8814	1	8813	18354	296965	332	order
V6V9 Primer Test	Bacteria;Bacteroidetes;Bacteroidia;Flavobacteriales;	0	99.9	12321	5249	1	5248	7072	300530	332	order
V6V9 Primer Test	Bacteria;Chloroflexi;Ktedonobacteria;Ktedonobacterales;	0.6	99.9	383	175	1	174	208	305604	332	order
V6V9 Primer Test	Bacteria;Cloacimonetes;Cloacimonadia;MSBL2;	14.3	99.9	10	7	1	6	3	305772	332	order
V6V9 Primer Test	Bacteria;Dependentiae;Babeliae;Babeliales;	0.4	99.9	580	277	1	276	303	305502	332	order
V6V9 Primer Test	Bacteria;Firmicutes;Bacilli;Bacillales;	0	99.9	33905	12716	1	12715	21189	293063	332	order
V6V9 Primer Test	Bacteria;Gemmatimonadetes;Gemmatimonadetes;Gemmatimonadales;	0.2	99.9	1256	568	1	567	688	305211	332	order
V6V9 Primer Test	Bacteria;Nitrospirae;Thermodesulfovibrionia;uncultured;	0.4	99.9	373	228	1	227	145	305551	332	order
V6V9 Primer Test	Bacteria;Proteobacteria;Alphaproteobacteria;Caulobacterales;	0	99.9	3769	2159	1	2158	1610	303620	332	order
V6V9 Primer Test	Bacteria;Proteobacteria;Deltaproteobacteria;Oligoflexales;	0.3	99.9	643	319	1	318	324	305460	332	order
V6V9 Primer Test	Bacteria;Proteobacteria;Gammaproteobacteria;Alteromonadales;	0	99.9	7211	4119	1	4118	3092	301660	332	order
V6V9 Primer Test	Bacteria;Proteobacteria;Gammaproteobacteria;Betaproteobacteriales;	0	99.9	42416	19434	1	19433	22982	286345	332	order
V6V9 Primer Test	Bacteria;Proteobacteria;Gammaproteobacteria;Cellvibrionales;	0.1	99.9	2043	1137	1	1136	906	304642	332	order
V6V9 Primer Test	Bacteria;Proteobacteria;Gammaproteobacteria;Enterobacteriales;	0	99.9	32556	16023	1	16022	16533	289756	332	order
V6V9 Primer Test	Bacteria;Proteobacteria;Gammaproteobacteria;Xanthomonadales;	0	99.9	5848	2800	1	2799	3048	302979	332	order
V6V9 Primer Test	Bacteria;Synergistetes;Synergistia;Synergistales;	0.2	99.9	1138	495	1	494	643	305284	332	order
V6V9 Primer Test	Eukaryota;SAR;Alveolata;Ciliophora;Intramacronucleata;Conthreep;	0.1	99.9	1099	793	1	792	306	304986	332	order

## Sheet: Class
DATASET S7 In silico PCR evaluation for region-specific primer set of 16S rRNA gene regions V6V9
job_name	taxonomy	coverage	specificity	accessions	eligible	match	mismatch	nodata	outgroup_matchable	outgroup_matched	Rank
V6V9 Primer Test	Bacteria;Armatimonadetes;uncultured;	72	99.9	284	118	85	33	166	305661	248	class
V6V9 Primer Test	Bacteria;Spirochaetes;Leptospirae;	51	99.9	349	143	73	70	206	305636	260	class
V6V9 Primer Test	Archaea;Euryarchaeota;Methanomicrobia;	2.9	99.9	3305	957	28	929	2348	304822	305	class
V6V9 Primer Test	Bacteria;Armatimonadetes;Chthonomonadetes;	67.9	99.9	83	28	19	9	55	305751	314	class
V6V9 Primer Test	Bacteria;Armatimonadetes;Armatimonadia;	20	99.9	153	85	17	68	68	305694	316	class
V6V9 Primer Test	Archaea;Euryarchaeota;Thermococci;	6.8	99.9	454	146	10	136	308	305633	323	class
V6V9 Primer Test	Archaea;Euryarchaeota;Thermoplasmata;	3	99.9	3252	230	7	223	3022	305549	326	class
V6V9 Primer Test	Bacteria;Proteobacteria;Gammaproteobacteria;	0	99.9	153839	70961	7	70954	82878	234818	326	class
V6V9 Primer Test	Bacteria;Firmicutes;Clostridia;	0	99.9	84545	25004	5	24999	59541	280775	328	class
V6V9 Primer Test	Bacteria;Chloroflexi;AD3;	12.5	99.9	92	32	4	28	60	305747	329	class
V6V9 Primer Test	Bacteria;Acidobacteria;Acidobacteriia;	0.1	99.9	4648	2549	3	2546	2099	303230	330	class
V6V9 Primer Test	Bacteria;Proteobacteria;Alphaproteobacteria;	0	99.9	60355	35111	3	35108	25244	270668	330	class
V6V9 Primer Test	Bacteria;Spirochaetes;V2072-189E03;	50	99.9	16	6	3	3	10	305773	330	class
V6V9 Primer Test	Bacteria;Actinobacteria;Acidimicrobiia;	0.1	99.9	3186	1645	2	1643	1541	304134	331	class
V6V9 Primer Test	Bacteria;Actinobacteria;Actinobacteria;	0	99.9	52306	20848	2	20846	31458	284931	331	class
V6V9 Primer Test	Bacteria;Bacteroidetes;Bacteroidia;	0	99.9	51390	19814	2	19812	31576	285965	331	class
V6V9 Primer Test	Bacteria;Epsilonbacteraeota;Campylobacteria;	0.1	99.9	5141	3038	2	3036	2103	302741	331	class
V6V9 Primer Test	Bacteria;Spirochaetes;Spirochaetia;	0.2	99.9	3594	1230	2	1228	2364	304549	331	class
V6V9 Primer Test	Archaea;Crenarchaeota;Bathyarchaeia;	0.4	99.9	3738	258	1	257	3480	305521	332	class
V6V9 Primer Test	Archaea;Euryarchaeota;Archaeoglobi;	2.7	99.9	77	37	1	36	40	305742	332	class
V6V9 Primer Test	Bacteria;Acidobacteria;Subgroup 22;	0.5	99.9	348	200	1	199	148	305579	332	class
V6V9 Primer Test	Bacteria;Actinobacteria;Thermoleophilia;	0.1	99.9	1945	900	1	899	1045	304879	332	class
V6V9 Primer Test	Bacteria;Atribacteria;Caldatribacteriia;	4	99.9	46	25	1	24	21	305754	332	class
V6V9 Primer Test	Bacteria;Chloroflexi;Ktedonobacteria;	0.5	99.9	475	213	1	212	262	305566	332	class
V6V9 Primer Test	Bacteria;Cloacimonetes;Cloacimonadia;	1.8	99.9	300	56	1	55	244	305723	332	class
V6V9 Primer Test	Bacteria;Dependentiae;Babeliae;	0.4	99.9	580	277	1	276	303	305502	332	class
V6V9 Primer Test	Bacteria;Firmicutes;Bacilli;	0	99.9	52777	19880	1	19879	32897	285899	332	class
V6V9 Primer Test	Bacteria;Gemmatimonadetes;Gemmatimonadetes;	0.2	99.9	1256	568	1	567	688	305211	332	class
V6V9 Primer Test	Bacteria;Nitrospirae;Thermodesulfovibrionia;	0.4	99.9	448	274	1	273	174	305505	332	class
V6V9 Primer Test	Bacteria;Proteobacteria;Deltaproteobacteria;	0	99.9	15284	7865	1	7864	7419	297914	332	class
V6V9 Primer Test	Bacteria;Synergistetes;Synergistia;	0.2	99.9	1138	495	1	494	643	305284	332	class
V6V9 Primer Test	Eukaryota;SAR;Alveolata;Ciliophora;Intramacronucleata;	0	99.9	3672	2803	1	2802	869	302976	332	class

## Sheet: Phylum
DATASET S7 In silico PCR evaluation for region-specific primer set of 16S rRNA gene regions V6V9
job_name	taxonomy	coverage	specificity	accessions	eligible	match	mismatch	nodata	outgroup_matchable	outgroup_matched	Rank
V6V9 Primer Test	Bacteria;Armatimonadetes;	33.6	99.9	750	360	121	239	390	305419	212	phylum
V6V9 Primer Test	Bacteria;Spirochaetes;	5.3	99.9	4200	1495	79	1416	2705	304284	254	phylum
V6V9 Primer Test	Archaea;Euryarchaeota;	1.5	99.9	12807	3139	46	3093	9668	302640	287	phylum
V6V9 Primer Test	Bacteria;Omnitrophicaeota;	12.8	99.9	507	195	25	170	312	305584	308	phylum
V6V9 Primer Test	Bacteria;WPS-2;	43.2	99.9	51	37	16	21	14	305742	317	phylum
V6V9 Primer Test	Bacteria;Proteobacteria;	0	99.8	229811	114219	11	114208	115592	191560	322	phylum
V6V9 Primer Test	Bacteria;Firmicutes;	0	99.9	144050	46923	6	46917	97127	258856	327	phylum
V6V9 Primer Test	Bacteria;Actinobacteria;	0	99.9	59486	24203	5	24198	35283	281576	328	phylum
V6V9 Primer Test	Bacteria;Chloroflexi;	0.1	99.9	9226	3637	5	3632	5589	302142	328	phylum
V6V9 Primer Test	Bacteria;Acidobacteria;	0	99.9	14532	8492	4	8488	6040	297287	329	phylum
V6V9 Primer Test	Bacteria;Aerophobetes;	10.5	99.9	66	19	2	17	47	305760	331	phylum
V6V9 Primer Test	Bacteria;Bacteroidetes;	0	99.9	55295	20986	2	20984	34309	284793	331	phylum
V6V9 Primer Test	Bacteria;Epsilonbacteraeota;	0.1	99.9	5167	3059	2	3057	2108	302720	331	phylum
V6V9 Primer Test	Archaea;Crenarchaeota;	0.2	99.9	4611	428	1	427	4183	305351	332	phylum
V6V9 Primer Test	Bacteria;Atribacteria;	0.8	99.9	578	130	1	129	448	305649	332	phylum
V6V9 Primer Test	Bacteria;Cloacimonetes;	1.8	99.9	300	56	1	55	244	305723	332	phylum
V6V9 Primer Test	Bacteria;Dependentiae;	0.4	99.9	580	277	1	276	303	305502	332	phylum
V6V9 Primer Test	Bacteria;Gemmatimonadetes;	0.1	99.9	2184	1168	1	1167	1016	304611	332	phylum
V6V9 Primer Test	Bacteria;Nitrospirae;	0.1	99.9	1294	719	1	718	575	305060	332	phylum
V6V9 Primer Test	Bacteria;Synergistetes;	0.2	99.9	1138	495	1	494	643	305284	332	phylum
V6V9 Primer Test	Bacteria;uncultured;	100	99.9	5	1	1	0	4	305778	332	phylum
V6V9 Primer Test	Eukaryota;SAR;Alveolata;Ciliophora;	0	99.9	3824	2921	1	2920	903	302858	332	phylum

## Sheet: Domain
DATASET S7 In silico PCR evaluation for region-specific primer set of 16S rRNA gene regions V6V9
job_name	taxonomy	coverage	specificity	accessions	eligible	match	mismatch	nodata	outgroup_matchable	outgroup_matched	Rank
V6V9 Primer Test	Bacteria;	0.1	99.9	575268	249289	285	249004	325979	56490	48	domain
V6V9 Primer Test	Archaea;	1	99.9	24876	4635	47	4588	20241	301144	286	domain
V6V9 Primer Test	Eukaryota;	0	99.9	75716	51882	1	51881	23834	253897	332	domain
V6V9 Primer Test	other	0.1	100	675860	305806	333	305473	370054	0	0
